# Supplementary material for: IceR improves proteome coverage and data completeness in global and single-cell proteomics
Source: Nat Commun. 2021 Aug 9;12:4787. doi: 10.1038/s41467-021-25077-6 (PMC8352929; doi:10.1038/s41467-021-25077-6)
Supplement: Supplementary file 4 — Supplementary Data 1 [file 41467_2021_25077_MOESM4_ESM.xlsx]

## Sheet: Info
Supplementary Data 1
Source data for Supplementary Fig. 2-3
Contains quantification results for the iPRG2015 study data set from DeMixQ, MaxQuant and IceR

## Sheet: IceR_features
List of detected features by IceR
Feature_name	m.z	RT	Sequence	Protein	MSMS.Scan.Numbers	m.z_range_min	m.z_range_max	RT_range_min	RT_range_max	ion_indices	count_ion_indices	Mass	Charge	mean_Scores	num_matches	Modifications	RT_length	Observed_RT	Observed_mz	Observed_score	num_diff_charges	RT_calibration.JD_06232014_sample1_A	RT_calibration.JD_06232014_sample1_B	RT_calibration.JD_06232014_sample1_C	RT_calibration.JD_06232014_sample2_A	RT_calibration.JD_06232014_sample2_B	RT_calibration.JD_06232014_sample2_C	RT_calibration.JD_06232014_sample3_A	RT_calibration.JD_06232014_sample3_B	RT_calibration.JD_06232014_sample3_C	RT_calibration.JD_06232014_sample4_A	RT_calibration.JD_06232014_sample4_B	RT_calibration.JD_06232014_sample4_C	mz_calibration.JD_06232014_sample1_A	mz_calibration.JD_06232014_sample1_B	mz_calibration.JD_06232014_sample1_C	mz_calibration.JD_06232014_sample2_A	mz_calibration.JD_06232014_sample2_B	mz_calibration.JD_06232014_sample2_C	mz_calibration.JD_06232014_sample3_A	mz_calibration.JD_06232014_sample3_B	mz_calibration.JD_06232014_sample3_C	mz_calibration.JD_06232014_sample4_A	mz_calibration.JD_06232014_sample4_B	mz_calibration.JD_06232014_sample4_C
Feature_1	631.634	76.902	YYYELAYPMGISASHK	P34217	JD_06232014_sample2_A_msms_35263;JD_06232014_sample3_A_msms_35624	631.633	631.635	75.902	77.902	1129186,1129192,1129189,1129185,1129193,1129194,1129181,1129190,1129187,1129188,1129191,1129184	12	1891.88	3	37.7652	12		0.38539	76.97;76.9;77.042;77.11;76.821;76.756;77.546;76.933;76.85;76.893;76.904;76.827	631.634456173554;631.634904927113;631.634698536592;631.634752672407;631.634557982212;631.634353193893;631.63486175296;631.634267637889;631.634263206045;631.635016576705;631.634781962424;631.634490420041	NaN;NaN;NaN;47.5475196838379;NaN;NaN;27.9828796386719;NaN;NaN;NaN;NaN;NaN	1	0.068	-0.002	0.14	0.208	-0.081	-0.146	0.644	0.031	-0.052	-0.009	0.002	-0.075	-0.0016317	-0.0018896	-0.0017006	-0.0013597	-0.0021347	-0.0017669	-0.0011605	-0.0012161	-0.0017902	-0.001473	-0.0013859	-0.0018564
Feature_2	487.243	61.9465	YYWNLSK	P27614	JD_06232014_sample2_A_msms_27130;JD_06232014_sample4_A_msms_27056;JD_06232014_sample2_B_msms_27129;JD_06232014_sample1_B_msms_27113;JD_06232014_sample4_B_msms_27387;JD_06232014_sample1_C_msms_27179;JD_06232014_sample4_C_msms_26995;JD_06232014_sample2_C_msms_26869	487.242	487.244	60.9465	62.9465	625139,625136,625165,625137,625151,625149,625150,625163,625135,625138,625160,625152	12	972.471	2	52.7792	12		0.507983	61.985;62.009;62.084;62.127;61.879;61.689;62.419;62.087;61.826;61.774;61.908;61.814	487.242536537522;487.242465447155;487.242307880783;487.242367027712;487.242514659681;487.242475460563;487.242356254925;487.24256120383;487.242503949855;487.242455540505;487.242544884919;487.242416144843	NaN;44.3947906494141;39.6461601257324;75.1893005371094;58.6044006347656;37.9739990234375;NaN;NaN;NaN;48.7870597839355;58.8189888000488;58.8189888000488	1	0.0385	0.0625	0.1375	0.1805	-0.0675	-0.2575	0.4725	0.1405	-0.1205	-0.1725	-0.0385	-0.1325	-0.0012266	-0.0013839	-0.0015446	-0.0010634	-0.0014536	-0.0013685	-0.00094178	-0.0011646	-0.0014538	-0.00095675	-0.00096114	-0.001415
Feature_3	679.841	62.86	YYVPSPYQVSR	Q03921	JD_06232014_sample3_B_msms_27892;JD_06232014_sample1_A_msms_27651;JD_06232014_sample2_C_msms_27381;JD_06232014_sample1_C_msms_27726;JD_06232014_sample4_C_msms_27492	679.84	679.842	61.86	63.86	1260960,1260958,1260959,1260961,1260947,1260962,1260957,1260953,1260952,1260950	10	1357.67	2	37.8545	10		0.44765	62.848;62.872;63.005;62.875;62.805;62.652;NA;63.014;62.811;NA;62.876;62.754	679.839393632294;679.839686397192;679.840094222016;679.839072195398;679.839981178375;679.840308742658;NA;679.839603329547;679.840316969368;NA;679.838628369341;679.84018161663	40.015;NaN;39.1792411804199;NaN;NaN;37.3273010253906;NA;29.0711498260498;NaN;NA;NaN;43.6797904968262	1	-0.012	0.012	0.145	0.015	-0.055	-0.208	0.404529	0.154	-0.049	-0.0694421	0.016	-0.106	-0.0016056	-0.0019203	-0.001882	-0.0014433	-0.0019068	-0.0018511	-0.00150412	-0.001538	-0.0019688	-0.00151005	-0.0015525	-0.0019505
Feature_4	968.474	71.692	YYVPPGIPTNDTSNLER	P47068	JD_06232014_sample1_B_msms_32450;JD_06232014_sample3_B_msms_32605;JD_06232014_sample4_C_msms_32288;JD_06232014_sample2_B_msms_32471;JD_06232014_sample1_C_msms_32462;JD_06232014_sample4_B_msms_32644;JD_06232014_sample2_C_msms_32222	968.473	968.475	70.692	72.692	1689363,1689352,1689355,1689356,1689353,1689364,1689354	7	1934.93	2	38.5193	7		0.914283	NA;71.781;71.741;NA;71.781;71.643;NA;71.808;NA;NA;71.58;71.619	NA;968.476075565139;968.475982675766;NA;968.475927125656;968.476165133526;NA;968.47573122448;NA;NA;968.476173716204;968.476024484262	NA;35.473;50.3049697875977;NA;42.946720123291;41.695011138916;NA;36.0287399291992;NA;NA;35.473;27.713809967041	1	0.062441	0.089	0.049	0.179197	0.089	-0.049	0.490541	0.116	-0.11778	-0.0578642	-0.112	-0.073	-0.00253405	-0.0032455	-0.0028826	-0.00271612	-0.002855	-0.0027339	-0.00228248	-0.002591	-0.00321466	-0.00249246	-0.0025527	-0.0028326
Feature_5	491.771	64.5305	YYTPLGLR	P36520	JD_06232014_sample2_B_msms_28525;JD_06232014_sample1_A_msms_28509;JD_06232014_sample2_A_msms_28499;JD_06232014_sample3_B_msms_28772;JD_06232014_sample4_A_msms_28548	491.77	491.772	63.5305	65.5305	643023,642999,642997,643009,643028,643000,642998	7	981.528	2	76.2389	7		0.38539	64.552;64.551;NA;64.614;64.396;NA;NA;64.577;NA;64.468;64.51;NA	491.772558917334;491.771748172007;NA;491.772538735803;491.772514337446;NA;NA;491.77270528585;NA;491.772439911999;491.772224705923;NA	67.169;NaN;NA;89.2956695556641;92.4703521728516;NA;NA;75.2126770019531;NA;57.047;NaN;NA	1	0.0215	0.0205	0.0939223	0.0835	-0.1345	-0.221397	0.420839	0.0465	-0.137768	-0.0625	-0.0205	-0.169668	-0.0011162	-0.001373	-0.00136779	-0.0010919	-0.0013262	-0.00135346	-0.000863328	-0.0011374	-0.00135243	-0.00097355	-0.00085122	-0.00130688
Feature_6	608.814	59.24	YYTITEVATR	P38891	JD_06232014_sample3_C_msms_25361;JD_06232014_sample2_C_msms_25411;JD_06232014_sample1_C_msms_25734;JD_06232014_sample4_C_msms_25493	608.813	608.815	58.24	60.24	1058374,1058378,1058376,1058379,1058380,1058377,1058385,1058373,1058388,1058375,1058393,1058389	12	1215.61	2	123.575	12		0.38539	59.241;59.242;59.372;59.3;59.125;58.978;59.525;59.335;59.07;59.196;59.239;59.12	608.814232087027;608.81461539531;608.814393059167;608.814162409061;608.814429093866;608.814370969965;608.814160268948;608.814105615916;608.814200899076;608.814439936157;608.814340978855;608.814345900851	NaN;NaN;136.95849609375;NaN;NaN;133.807403564453;NaN;NaN;80.7059631347656;NaN;NaN;142.826705932617	1	0.001	0.002	0.132	0.06	-0.115	-0.262	0.285	0.095	-0.17	-0.044	-0.001	-0.12	-0.0015507	-0.0018063	-0.0019471	-0.0012258	-0.0015804	-0.0018255	-0.0014235	-0.001402	-0.001528	-0.001368	-0.0013039	-0.0020929
Feature_7	997.948	64.953	YYTFNGPNYNENETIR	Q00955	JD_06232014_sample1_B_msms_28699;JD_06232014_sample3_B_msms_28913;JD_06232014_sample2_B_msms_28727;JD_06232014_sample4_B_msms_28961;JD_06232014_sample1_A_msms_28673;JD_06232014_sample2_A_msms_28640;JD_06232014_sample4_A_msms_28753;JD_06232014_sample3_C_msms_28395;JD_06232014_sample4_C_msms_28646;JD_06232014_sample2_C_msms_28462;JD_06232014_sample1_C_msms_28777;JD_06232014_sample3_A_msms_28834	997.947	997.949	63.953	65.953	1707330,1707335,1707340,1707333,1707332,1707339,1707331,1707338,1707336,1707334,1707337,1707341	12	1993.88	2	123.378	12		0.466467	64.877;64.94;65.076;64.982;64.925;64.739;65.135;64.969;64.878;64.865;64.987;64.966	997.948052981236;997.947351042495;997.948588979627;997.948471247948;997.947869037038;997.947261314056;997.949096293458;997.948337848053;997.94871890651;997.947537950089;997.948060763044;997.948219810135	109.792900085449;136.81379699707;78.6897888183594;126.770202636719;77.7461013793945;119.446296691895;107.496002197266;135.715194702148;136.81379699707;155.571502685547;176.234497070313;119.446296691895	1	-0.076	-0.013	0.123	0.029	-0.028	-0.214	0.182	0.016	-0.075	-0.088	0.034	0.013	-0.0022978	-0.0029758	-0.003176	-0.0033322	-0.003569	-0.0032023	-0.0026471	-0.002469	-0.0033829	-0.0022981	-0.0025867	-0.0038148
Feature_8	654.98	65.895	YYSTADQVENCIKPFK	P32266	JD_06232014_sample2_B_msms_29256;JD_06232014_sample4_A_msms_29338;JD_06232014_sample1_A_msms_29330;JD_06232014_sample4_B_msms_29508;JD_06232014_sample1_B_msms_29266;JD_06232014_sample1_C_msms_29341	654.979	654.981	64.895	66.895	1194021,1194018,1194013,1194025,1194028,1194026,1194019,1194015,1194023,1194022,1194020	11	1961.92	3	35.0375	11		0.38539	65.969;65.875;65.998;NA;65.76;65.772;66.288;65.972;65.895;65.87;65.947;65.845	654.980545751443;654.981342323177;654.980050834263;NA;654.980368801772;654.98043307434;654.981295161433;654.980702109337;654.980931540659;654.978669113471;654.980641158675;654.978628352941	16.9961204528809;53.300121307373;21.8136405944824;NA;47.037410736084;NaN;NaN;NaN;NaN;32.7021789550781;38.3755989074707;NaN	1	0.074	-0.02	0.103	0.148447	-0.135	-0.123	0.393	0.077	0	-0.025	0.052	-0.05	-0.0012217	-0.0017633	-0.00183	-0.00164671	-0.0015583	-0.0016506	-0.0013332	-0.0016144	-0.0016471	-0.00068161	-0.0014892	-0.0016375
Feature_9	501.761	57.455	YYSLELSK	P23615	JD_06232014_sample1_A_msms_24734;JD_06232014_sample4_C_msms_24535;JD_06232014_sample3_A_msms_24902;24851	501.76	501.762	56.455	58.455	681184,681191,681187,681199,681183,681188,681185,681189,681186,681190,681196	11	1001.51	2	50.6655	11		0.426083	57.455;57.466;57.521;57.528;57.313;57.076;57.78;57.462;57.243;NA;57.432;57.254	501.761833918875;501.761744150722;501.760902872197;501.761407161049;501.761277544512;501.762190143947;501.760397350215;501.762481892731;501.762226258607;NA;501.760679219092;501.762561651062	54.4363288879395;NaN;NaN;NaN;NaN;NaN;51.1130905151367;NaN;NaN;NA;NaN;46.447	1	0	0.011	0.066	0.073	-0.142	-0.379	0.325	0.007	-0.212	-0.0434787	-0.023	-0.201	-0.000987	-0.0012338	-0.0012886	-0.0013575	-0.0013761	-0.0014058	-0.0012556	-0.0011884	-0.0013626	-0.000803157	-0.0007925	-0.0015608
Feature_10	587.634	86.732	YYSIYDLGNNAVGLAK	P07267	JD_06232014_sample2_A_msms_40571;JD_06232014_sample4_A_msms_40624;JD_06232014_sample2_C_msms_40406;JD_06232014_sample3_C_msms_40231;JD_06232014_sample1_A_msms_40609;JD_06232014_sample4_B_msms_40751;JD_06232014_sample2_B_msms_40664;JD_06232014_sample1_B_msms_40655;JD_06232014_sample1_C_msms_40696	587.633	587.635	85.732	87.732	987078,987087,987077,987079,987080,987086,987082,987085,987093,987081	10	1759.88	3	38.2526	9		0.386617	86.909;86.841;86.903;86.93;86.67;86.718;NA;86.898;86.661;86.732;86.697;NA	587.634722684021;587.635165197906;587.635467356595;587.63442137961;587.634047994936;587.6345788522;NA;587.634632777142;587.634470131524;587.63464145728;587.634690607782;NA	72.3213806152344;22.3271007537842;18.4651508331299;38.3368492126465;12.204930305481;46.3177108764648;NA;NaN;32.5995788574219;52.4843406677246;49.2161293029785;NA	1	0.177	0.109	0.171	0.198	-0.062	-0.014	0.600563	0.166	-0.071	0	-0.035	-0.125954	-0.0014582	-0.0018764	-0.0017511	-0.0013443	-0.0017689	-0.0017363	-0.0017474	-0.0016891	-0.001927	-0.0013422	-0.0016022	-0.001826
Feature_11	880.947	86.7815	YYSIYDLGNNAVGLAK	P07267	JD_06232014_sample2_B_msms_40546;JD_06232014_sample3_A_msms_40785;JD_06232014_sample3_B_msms_40738;JD_06232014_sample1_B_msms_40490;JD_06232014_sample4_A_msms_40543;JD_06232014_sample3_C_msms_40139;JD_06232014_sample2_A_msms_40469;JD_06232014_sample4_B_msms_40639;JD_06232014_sample4_C_msms_40335;JD_06232014_sample1_A_msms_40501;JD_06232014_sample2_C_msms_40284;JD_06232014_sample1_C_msms_40548	880.946	880.948	85.7815	87.7815	1615994,1615995,1616001,1616004,1616006,1615996,1616007,1616000,1616002,1615997,1615999,1615998	12	1759.88	2	99.9769	12		0.753083	86.845;86.802;86.94;86.929;86.761;86.666;87.274;86.914;86.661;86.736;86.681;86.655	880.947673071888;880.947488392377;880.94745644043;880.948035875006;880.947153709526;880.946829691513;880.946503377969;880.946628143078;880.946368353805;880.9479140359;880.947451326877;880.947282284493	81.6316375732422;77.4203186035156;98.9431915283203;98.9431915283203;176.872299194336;80.6319427490234;145.427597045898;67.1360092163086;97.7971496582031;97.7971496582031;88.5614166259766;88.5614166259766	1	0.0635	0.0205	0.1585	0.1475	-0.0205	-0.1155	0.4925	0.1325	-0.1205	-0.0455	-0.1005	-0.1265	-0.0026692	-0.003166	-0.0031053	-0.0024758	-0.0029773	-0.0029909	-0.0030157	-0.0032127	-0.0033815	-0.0025717	-0.0029633	-0.0030917
Feature_12	675.825	53.396	YYSISSSSLSEK	P16603	JD_06232014_sample3_A_msms_22654;JD_06232014_sample1_B_msms_22444;JD_06232014_sample4_B_msms_22687;JD_06232014_sample2_B_msms_22478;JD_06232014_sample1_A_msms_22459;JD_06232014_sample4_A_msms_22556;JD_06232014_sample2_C_msms_22213;JD_06232014_sample3_B_msms_22692;JD_06232014_sample1_C_msms_22533;JD_06232014_sample2_A_msms_22432;JD_06232014_sample4_C_msms_22321;JD_06232014_sample3_C_msms_22152	675.824	675.826	52.396	54.396	1250748,1250746,1250749,1250747,1250753,1250745,1250751,1250744,1250763,1250750,1250755,1250754	12	1349.64	2	102.751	12		0.38539	53.4;53.363;53.475;53.505;53.281;53.105;53.694;53.462;53.224;53.404;53.392;53.221	675.825071971028;675.824847725939;675.825508870527;675.824954679233;675.825023978657;675.825252430576;675.824830388968;675.824705064038;675.82505900736;675.824762802919;675.824956170382;675.825166387215	82.850456237793;84.3649291992188;108.716300964355;94.1216888427734;108.716300964355;104.244201660156;104.592903137207;96.7445526123047;108.716300964355;138.235595703125;104.244201660156;97.4630966186523	1	0.004	-0.033	0.079	0.109	-0.115	-0.291	0.298	0.066	-0.172	0.008	-0.004	-0.175	-0.0014953	-0.0021075	-0.0021185	-0.0016209	-0.0021267	-0.0018931	-0.0014614	-0.0014431	-0.0021795	-0.0013627	-0.0014643	-0.0022716
Feature_13	551.769	58.406	YYSGFNVPR	Q05787	JD_06232014_sample1_B_msms_25253;JD_06232014_sample2_B_msms_25216	551.768	551.77	57.406	59.406	866888,866902,866889,866883,866895,866881,866885,866887,866886,866882,866884	11	1101.52	2	54.8758	11		0.38539	58.34;58.425;58.463;58.472;58.265;58.159;58.663;58.452;58.221;NA;58.406;58.131	551.769771671951;551.770048556827;551.769991918217;551.769889374017;551.770047193465;551.769623092826;551.770153898056;551.770196270419;551.76945269543;NA;551.769742717744;551.771019994763	NaN;56.2580718994141;NaN;NaN;53.4934692382813;NaN;NaN;NaN;NaN;NA;NaN;NaN	1	-0.066	0.019	0.057	0.066	-0.141	-0.247	0.257	0.046	-0.185	-0.0484235	0	-0.275	-0.0010787	-0.0015102	-0.0012241	-0.0011332	-0.0012166	-0.001332	-0.0011406	-0.0010769	-0.0012796	-0.00104264	-0.00083603	-0.0016304
Feature_14	784.866	87.003	YYSDEFFGLVNSK	P38230	JD_06232014_sample3_A_msms_40949;JD_06232014_sample4_B_msms_40792	784.865	784.867	86.003	88.003	1483503,1483501,1483499	3	1567.72	2	52.548	3		0.42729	NA;NA;NA;NA;NA;86.52;87.349;NA;NA;NA;86.657;NA	NA;NA;NA;NA;NA;784.865004319136;784.865516670152;NA;NA;NA;784.864892335391;NA	NA;NA;NA;NA;NA;NaN;56.5691184997559;NA;NA;NA;48.5269508361816;NA	1	0.0415706	-0.0150373	0.1356	0.225968	-0.0913478	-0.483	0.346	0.0519142	-0.160042	-0.0141479	-0.346	-0.126347	-0.00209011	-0.00244648	-0.00252182	-0.00181554	-0.00260564	-0.0025993	-0.002319	-0.00205643	-0.00260338	-0.00188273	-0.0024852	-0.00263618
Feature_15	592.304	46.1955	YYSASPLPASK	P07342	JD_06232014_sample4_C_msms_18476;JD_06232014_sample1_B_msms_18618;JD_06232014_sample4_B_msms_18893;JD_06232014_sample2_B_msms_18573;JD_06232014_sample1_A_msms_18639;JD_06232014_sample3_A_msms_18737;JD_06232014_sample3_C_msms_18327;JD_06232014_sample1_C_msms_18695;JD_06232014_sample2_C_msms_18338;JD_06232014_sample4_A_msms_18674	592.303	592.305	45.1955	47.1955	1002269,1002258,1002249,1002260,1002263,1002251,1002250,1002271,1002266,1002248,1002265,1002273	12	1182.59	2	64.1917	12		0.487933	46.245;46.21;46.329;46.224;46.001;45.853;46.401;46.245;46.045;46.115;46.181;46.02	592.303464833873;592.303334048244;592.303442528572;592.303542272562;592.303349617447;592.303534020588;592.303554387224;592.303628929246;592.303633025352;592.304314369467;592.303344978476;592.303692647932	70.7283935546875;79.2301712036133;62.799;NaN;61.2350311279297;56.0202293395996;63.4728507995605;NaN;68.5483169555664;62.7994117736816;59.198;57.8854904174805	1	0.0495	0.0145	0.1335	0.0285	-0.1945	-0.3425	0.2055	0.0495	-0.1505	-0.0805	-0.0145	-0.1755	-0.0014205	-0.0017416	-0.0018813	-0.0010133	-0.0015427	-0.0014904	-0.0010263	-0.0012348	-0.001681	-0.0011585	-0.001096	-0.0020611
Feature_16	747.356	54.617	YYQPQQPQYPQYPQQQR	P43582	JD_06232014_sample2_A_msms_23055;JD_06232014_sample1_B_msms_23092;JD_06232014_sample1_A_msms_23104;JD_06232014_sample2_B_msms_23121;JD_06232014_sample4_B_msms_23320;JD_06232014_sample4_A_msms_23116;JD_06232014_sample3_B_msms_23376;JD_06232014_sample3_C_msms_22891;JD_06232014_sample1_C_msms_23276;JD_06232014_sample4_C_msms_23037	747.355	747.357	53.617	55.617	1413223,1413221,1413225,1413224,1413222,1413227,1413229,1413220,1413230,1413231	10	2239.05	3	93.9216	10		0.487083	54.601;54.706;54.881;54.63;54.532;NA;NA;54.712;54.639;54.452;54.594;54.604	747.356354558811;747.355990035683;747.356255918793;747.355981410036;747.356171723987;NA;NA;747.356490508547;747.35624012116;747.35657176032;747.355879796755;747.35626738442	125.726997375488;52.5991401672363;125.217399597168;124.62020111084;63.7540817260742;NA;NA;105.582000732422;107.735397338867;83.8230972290039;101.753303527832;48.4048194885254	2	-0.016	0.089	0.264	0.013	-0.085	-0.27246	0.330694	0.095	0.022	-0.165	-0.023	-0.013	-0.0023797	-0.0023783	-0.0024788	-0.0021103	-0.0025993	-0.0025047	-0.00178663	-0.0025759	-0.00213	-0.0020852	-0.0020352	-0.0029745
Feature_17	1120.53	54.6255	YYQPQQPQYPQYPQQQR	P43582	JD_06232014_sample1_B_msms_23114;JD_06232014_sample2_B_msms_23130;JD_06232014_sample1_A_msms_23106;JD_06232014_sample2_A_msms_23079;JD_06232014_sample4_B_msms_23308;JD_06232014_sample3_B_msms_23390;JD_06232014_sample3_C_msms_22872;22828;JD_06232014_sample4_A_msms_23115;JD_06232014_sample4_C_msms_23076;JD_06232014_sample1_C_msms_23277;JD_06232014_sample2_C_msms_22983;22961	1120.53	1120.53	53.6255	55.6255	1753497,1753492,1753494,1753490,1753496,1753499,1753495,1753500,1753489,1753498,1753493,1753491	12	2239.05	2	78.8494	12		0.466183	54.539;54.708;54.864;54.616;54.515;54.577;54.629;54.712;54.644;54.466;54.622;54.647	1120.53016480579;1120.5305411055;1120.53067307437;1120.5300533882;1120.53034703835;1120.53048873958;1120.53143857331;1120.53070557776;1120.53033365306;1120.53105749171;1120.53048602605;1120.53011124483	103.13680267334;41.5416793823242;87.36279296875;114.309799194336;103.13680267334;35.0913314819336;NaN;89.9107971191406;74.7892379760742;66.0587997436523;57.2883605957031;94.7167663574219	2	-0.0865	0.0825	0.2385	-0.0095	-0.1105	-0.0485	0.0035	0.0865	0.0185	-0.1595	-0.0035	0.0215	-0.0033979	-0.0035458	-0.0039723	-0.0030641	-0.0037635	-0.00386	-0.0018678	-0.0037685	-0.003385	-0.0032363	-0.0030884	-0.0044802
Feature_18	707.313	48.136	YYQNNWTDGPR	P32368	JD_06232014_sample1_B_msms_19692;JD_06232014_sample4_B_msms_19844;JD_06232014_sample2_B_msms_19625;JD_06232014_sample2_A_msms_19600;JD_06232014_sample1_A_msms_19654;JD_06232014_sample3_B_msms_19933;JD_06232014_sample1_C_msms_19764;JD_06232014_sample2_C_msms_19407;JD_06232014_sample3_C_msms_19384;JD_06232014_sample3_A_msms_19782;JD_06232014_sample4_C_msms_19520;JD_06232014_sample4_A_msms_19680	707.312	707.314	47.136	49.136	1327340,1327338,1327348,1327342,1327347,1327343,1327346,1327344,1327341,1327349,1327339,1327345	12	1412.61	2	108.998	12		0.38539	48.153;48.26;48.345;48.208;48.008;47.896;48.373;48.273;48.119;48.05;48.059;47.998	707.313980397058;707.312819804222;707.313320158798;707.313036635926;707.313238656419;707.313264828995;707.313423990008;707.31360880368;707.313066482545;707.312931275755;707.311943158928;707.312664867895	128.014892578125;111.85530090332;101.393402099609;135.986602783203;122.690696716309;108.696800231934;68.5357131958008;119.274101257324;88.5961074829102;105.460296630859;122.69930267334;94.7672805786133	1	0.017	0.124	0.209	0.072	-0.128	-0.24	0.237	0.137	-0.017	-0.086	-0.077	-0.138	-0.0024993	-0.0023737	-0.0026227	-0.0018258	-0.0026597	-0.0024681	-0.0022864	-0.0020751	-0.0022725	-0.002185	-0.0019248	-0.0021539
Feature_19	519.223	38.739	YYQECFK	P43556	JD_06232014_sample1_B_msms_14676	519.222	519.224	37.739	39.739	746323,746319,746317,746315,746318,746320,746316	7	1036.43	2	60.7599	7		0.38539	NA;38.739;38.785;38.752;38.485;NA;38.953;38.66;38.492;NA;NA;NA	NA;519.223685596804;519.223089174518;519.223347870137;519.222906663088;NA;519.224099138249;519.223080992204;519.223438247304;NA;NA;NA	NA;60.759880065918;NaN;NaN;NaN;NA;NaN;NaN;NaN;NA;NA;NA	1	0.067764	0	0.046	0.013	-0.254	-0.318925	0.214	-0.079	-0.247	-0.0470574	-0.00416578	-0.140289	-0.0013886	-0.0014063	-0.0016037	-0.0013573	-0.0018022	-0.00159706	-0.0010149	-0.0013178	-0.0015934	-0.00120504	-0.00107617	-0.00169482
Feature_20	572.787	66.727	YYPVFDVNK	P38086	JD_06232014_sample1_B_msms_29741	572.786	572.788	65.727	67.727	937299,937298,937300	3	1143.56	2	34.563	3		0.40565	NA;66.755;NA;NA;66.69;NA;NA;NA;NA;66.727;NA;NA	NA;572.788838993877;NA;NA;572.790671875282;NA;NA;NA;NA;572.787372430569;NA;NA	NA;34.563;NA;NA;NaN;NA;NA;NA;NA;NaN;NA;NA	1	0.0464173	0.028	0.0856622	0.152834	-0.037	-0.206447	0.442735	0.07054	-0.131388	0	0.00901202	-0.152484	-0.00113585	-0.0014576	-0.00146892	-0.00110118	-0.0014704	-0.00140761	-0.00100921	-0.00109705	-0.00166583	-0.00074351	-0.000970307	-0.00145462
Feature_21	560.29	55.865	YYPSYIVSK	P22147	JD_06232014_sample1_A_msms_23844;JD_06232014_sample3_C_msms_23492;JD_06232014_sample1_B_msms_23815;JD_06232014_sample4_B_msms_24006;JD_06232014_sample2_A_msms_23791;JD_06232014_sample4_A_msms_23851;JD_06232014_sample2_B_msms_23831;JD_06232014_sample2_C_msms_23584;JD_06232014_sample1_C_msms_23894;JD_06232014_sample3_B_msms_24032	560.289	560.291	54.865	56.865	896503,896506,896507,896505,896488,896508,896491,896486,896497,896492,896495,896485	12	1118.56	2	65.9435	12		0.765167	55.943;55.91;56;56.013;55.807;55.663;56.183;55.914;55.738;55.797;55.82;55.636	560.289574451835;560.289704159497;560.289501570632;560.289463614974;560.289454580463;560.289410674702;560.289114874697;560.289320651591;560.289459126026;560.289787996214;560.289493251197;560.289680391795	63.0755310058594;72.6069793701172;61.7795104980469;69.2754974365234;68.656982421875;63.0755310058594;NaN;54.065990447998;59.0674209594727;69.2754974365234;78.5564270019531;NaN	1	0.078	0.045	0.135	0.148	-0.058	-0.202	0.318	0.049	-0.127	-0.068	-0.045	-0.229	-0.0012413	-0.0014185	-0.0015953	-0.0013026	-0.0015026	-0.0016684	-0.001252	-0.00092683	-0.0013644	-0.0012555	-0.0010551	-0.00162895
Feature_22	929.775	66.522	YYPQQAPMPAAAPQQAYYGTAPSTSK	P43582	JD_06232014_sample1_A_msms_29554;JD_06232014_sample4_A_msms_29547;JD_06232014_sample3_B_msms_29713;JD_06232014_sample4_B_msms_29776;JD_06232014_sample2_B_msms_29679;29573;JD_06232014_sample1_B_msms_29623;29549;JD_06232014_sample4_C_msms_29578;29469;JD_06232014_sample3_C_msms_29333;29258;JD_06232014_sample2_A_msms_29458;JD_06232014_sample2_C_msms_29459;29346;JD_06232014_sample3_A_msms_29666;JD_062…	929.774	929.776	65.522	67.522	1661506,1661511,1661504,1661502,1661513,1661503,1661508,1661510,1661512,1661505,1661507,1661509	12	2786.3	3	61.6996	12		0.54885	66.52;66.52;66.721;66.491;66.506;66.553;66.676;66.425;66.532;66.382;66.524;66.587	929.774568384663;929.77463170575;929.774831730795;929.774863023304;929.775876019795;929.77494716843;929.775852743033;929.775836103667;929.7749184628;929.775788514897;929.77563238474;929.774849039298	63.5324783325195;98.0150375366211;50.8685684204102;58.9984397888184;76.9090728759766;41.5102005004883;42.3467216491699;66.7718887329102;70.1117630004883;36.9229393005371;38.3565711975098;96.0520477294922	1	-0.002	-0.002	0.199	-0.031	-0.016	0.031	0.154	-0.097	0.01	-0.14	0.002	0.065	-0.0021741	-0.0023654	-0.0026718	-0.0025439	-0.0024701	-0.0029684	-0.002329	-0.0020502	-0.0027661	-0.002115	-0.0013711	-0.0026846
Feature_23	606.824	80.01	YYPIFPGSIR	P38121	JD_06232014_sample3_C_msms_36558;JD_06232014_sample4_A_msms_36945	606.823	606.825	79.01	81.01	1051302,1051292,1051304,1051307,1051309,1051303,1051288,1051306,1051308,1051305,1051301	11	1211.63	2	34.9437	11		0.54934	79.986;79.995;80.045;80.143;NA;79.81;80.533;80.025;79.788;79.913;80.029;79.879	606.824122216733;606.824543112673;606.824052059973;606.824475761238;NA;606.824793609546;606.824447574635;606.824259043838;606.823818560277;606.824105457364;606.824476390442;606.824930514088	NaN;NaN;NaN;NaN;NA;NaN;NaN;NaN;43.7698287963867;26.1175594329834;NaN;NaN	1	-0.024	-0.015	0.035	0.133	-0.0550879	-0.2	0.523	0.015	-0.222	-0.097	0.019	-0.131	-0.0015347	-0.0018536	-0.0013116	-0.0016654	-0.00157497	-0.0013235	-0.0016123	-0.0012853	-0.0013254	-0.0013119	-0.001477	-0.0016193
Feature_24	580.306	71.065	YYPELLYAK	P47008	JD_06232014_sample1_B_msms_32099;JD_06232014_sample3_C_msms_31759;JD_06232014_sample4_B_msms_32307;JD_06232014_sample3_B_msms_32348;JD_06232014_sample2_A_msms_32092;JD_06232014_sample2_B_msms_32127;JD_06232014_sample4_A_msms_32095;JD_06232014_sample3_A_msms_32327;JD_06232014_sample1_A_msms_32135;JD_06232014_sample2_C_msms_31863;JD_06232014_sample1_C_msms_32137;JD_06232014_sample4_C_msms_31958	580.305	580.307	70.065	72.065	963264,963268,963254,963272,963262,963269,963253,963252,963259,963265,963257,963251	12	1158.6	2	48.3733	12		0.629333	71.136;71.075;71.162;71.228;71.041;70.896;71.504;71.173;70.902;70.996;71.055;71.031	580.306565502286;580.305593480482;580.30625848707;580.305724488868;580.30584289424;580.305954945813;580.305661506538;580.305946471683;580.305387393338;580.305738784413;580.305687507922;580.305019250533	60.0191307067871;46.4619216918945;37.3441886901855;53.4934692382813;46.4619216918945;48.4234580993652;60.828;50.8045692443848;39.0099105834961;40.058;46.4619216918945;51.1130905151367	1	0.071	0.01	0.097	0.163	-0.024	-0.169	0.439	0.108	-0.163	-0.069	-0.01	-0.034	-0.0013658	-0.0015803	-0.0017896	-0.001041	-0.0017564	-0.0017774	-0.0009696	-0.0011781	-0.0017087	-0.0010722	-0.0012843	-0.0015205
Feature_25	480.886	40.285	YYPDAHAPESYK	P40533	JD_06232014_sample1_B_msms_15505	480.885	480.887	39.285	41.285	601571,601573,601557,601560,601562,601555,601556,601554,601558,601559,601563,601561	12	1439.64	3	40.373	11		0.42115	40.361;40.285;40.386;40.425;40.029;39.898;40.522;40.295;40.137;40.218;40.361;40.129	480.886809090291;480.88675023634;480.886805005066;480.886659397849;480.886646959432;480.886443446806;480.886379495502;480.886802924126;480.887109825623;480.886388851282;480.887313374083;480.887351455409	NaN;40.3730010986328;NaN;NaN;NaN;NaN;NaN;NaN;NaN;NaN;NaN;NaN	2	0.076	0	0.101	0.14	-0.256	-0.387	0.237	0.01	-0.148	-0.067	0.076	-0.156	-0.0011096	-0.0014529	-0.0013591	-0.0012289	-0.0013492	-0.0011724	-0.0010493	-0.00096123	-0.0013865	-0.0011221	-0.0010416	-0.0014797
Feature_26	720.825	40.131	YYPDAHAPESYK	P40533	JD_06232014_sample3_B_msms_15722	720.824	720.826	39.131	41.131	1357561,1357566,1357560,1357562	4	1439.64	2	26.7115	4		0.38539	40.329;NA;NA;NA;40.046;NA;NA;40.305;NA;NA;NA;40.131	720.826865878586;NA;NA;NA;720.825622499095;NA;NA;720.826341360135;NA;NA;NA;720.82523246828	NaN;NA;NA;NA;NaN;NA;NA;26.7114906311035;NA;NA;NA;NaN	2	0.198	0.0374995	0.182713	0.134578	-0.085	-0.316722	0.277062	0.174	-0.129263	-0.0506613	-0.00112594	0	-0.0018409	-0.0023237	-0.00222721	-0.00205638	-0.002106	-0.00207591	-0.00175874	-0.0016074	-0.00230503	-0.00164567	-0.0016905	-0.0025046
Feature_27	600.309	81.402	YYNWALELK	P07213	JD_06232014_sample3_B_msms_37874;JD_06232014_sample2_B_msms_37653;JD_06232014_sample1_B_msms_37628;JD_06232014_sample3_C_msms_37274;JD_06232014_sample4_C_msms_37488;JD_06232014_sample4_A_msms_37634;JD_06232014_sample4_B_msms_37817;JD_06232014_sample1_C_msms_37695;JD_06232014_sample2_C_msms_37410;JD_06232014_sample3_A_msms_37970;JD_06232014_sample2_A_msms_37606	600.308	600.31	80.402	82.402	1030086,1030081,1030076,1030087,1030072,1030084,1030060,1030079,1030089,1030088,1030058,1030059	12	1198.6	2	77.9216	12		0.754167	81.447;81.432;81.547;81.621;81.372;81.259;82.007;81.507;81.304;81.345;81.435;81.328	600.308321079741;600.309638486524;600.309884328523;600.308539068747;600.30942917738;600.309648769551;600.308731548482;600.310023508763;600.3096279797;600.308335284049;600.309870187445;600.309525766117	NaN;79.148193359375;70.5515823364258;70.5515823364258;89.0795135498047;89.04736328125;90.150390625;79.148193359375;70.5515823364258;68.656982421875;60.1023712158203;90.150390625	1	0.045	0.03	0.145	0.219	-0.03	-0.143	0.605	0.105	-0.098	-0.057	0.033	-0.074	-0.00088229	-0.0015422	-0.001192	-0.0010282	-0.0017199	-0.0014522	-0.001244	-0.0010599	-0.0013463	-0.00084375	-0.00097014	-0.0015373
Feature_28	486.245	45.4605	YYNPISSK	Q12746	JD_06232014_sample2_B_msms_18166;JD_06232014_sample4_B_msms_18455;JD_06232014_sample3_B_msms_18494;JD_06232014_sample1_A_msms_18228;JD_06232014_sample1_C_msms_18268;JD_06232014_sample3_C_msms_17949;JD_06232014_sample2_C_msms_17903;JD_06232014_sample4_C_msms_18093;JD_06232014_sample4_A_msms_18295	486.244	486.246	44.4605	46.4605	620980,620967,620972,620981,620979,620969,620970,620968,620948,620973,620977,620944	12	970.476	2	61.5129	12		0.670883	45.506;45.486;45.544;45.595;45.3;45.058;45.766;45.526;45.315;45.43;45.435;45.236	486.245527534247;486.24559241872;486.24543444237;486.245329158622;486.245448063536;486.245216602138;486.24538512273;486.245483328872;486.244968276677;486.245663294015;486.245694078347;486.245450622881	66.6918869018555;NaN;50.8045692443848;NaN;48.4234580993652;55.9084281921387;NaN;87.4760665893555;41.7237586975098;66.5043106079102;76.0640563964844;60.0191307067871	1	0.0455	0.0255	0.0835	0.1345	-0.1605	-0.4025	0.3055	0.0655	-0.1455	-0.0305	-0.0255	-0.2245	-0.0011269	-0.0016369	-0.0014472	-0.00079	-0.0013697	-0.0013415	-0.00092267	-0.0010077	-0.0012358	-0.00087766	-0.00104	-0.0017611
Feature_29	560.769	66.4175	YYNISDFAK	Q12055	JD_06232014_sample2_B_msms_29593;JD_06232014_sample1_C_msms_29608;JD_06232014_sample3_C_msms_29253;JD_06232014_sample2_C_msms_29336;JD_06232014_sample4_C_msms_29445;JD_06232014_sample1_A_msms_29616;JD_06232014_sample1_B_msms_29588	560.768	560.77	65.4175	67.4175	898082,898081,898080,898083,898059,898085,898092,898077,898078,898079	10	1119.52	2	93.1554	10		1	66.528;66.469;66.481;66.613;66.395;66.276;NA;NA;66.344;66.34;66.44;66.367	NaN;NaN;560.769091809574;560.768973288133;560.768953763557;560.76890226944;NA;NA;560.769078447191;560.768872851965;560.768846063523;560.768919818871	95.608;91.867;80.6883926391602;NaN;103.546401977539;103.546401977539;NA;NA;85.7441864013672;NaN;NaN;91.0872192382813	1	0.1105	0.0515	0.0635	0.1955	-0.0225	-0.1415	0.439637	0.0707586	-0.0735	-0.0775	0.0225	-0.0505	-0.00109691	-0.00148339	-0.0013427	-0.0010981	-0.00123	-0.0010966	-0.00101463	-0.00109119	-0.0012639	-0.00084701	-0.00086345	-0.0012688
Feature_30	566.251	20.764	YYNEAENTK	P38342	JD_06232014_sample1_C_msms_6288;JD_06232014_sample3_A_msms_6419	566.25	566.252	19.764	21.764	915492,915495,915510,915494,915493,915490,915498,915489,915497,915508,915491,915496	12	1130.49	2	33.8502	12		0.38539	20.77;20.744;20.848;20.82;20.663;20.436;20.998;20.782;20.707;20.784;20.758;20.596	566.251081745022;566.25113310679;566.251618874331;566.251018298072;566.25147983055;566.251055055236;566.251362949687;566.251132756648;566.252553810431;566.250895816319;566.251525724222;566.25120746882	NaN;NaN;32.8977699279785;NaN;NaN;NaN;34.8025894165039;NaN;NaN;NaN;NaN;NaN	1	0.006	-0.02	0.084	0.056	-0.101	-0.328	0.234	0.018	-0.057	0.02	-0.006	-0.168	-0.001237	-0.0022302	-0.0020601	-0.0011343	-0.0018209	-0.0019767	-0.00071229	-0.0011315	-0.0022505	-0.0009164	-0.0011854	-0.0020273
Feature_31	388.873	47.37	YYNDVILHK	P37012	JD_06232014_sample2_B_msms_19192;JD_06232014_sample1_A_msms_19253;JD_06232014_sample2_A_msms_19178;JD_06232014_sample1_B_msms_19238;JD_06232014_sample3_B_msms_19480;JD_06232014_sample3_C_msms_18930;JD_06232014_sample3_A_msms_19429;JD_06232014_sample4_B_msms_19438;JD_06232014_sample4_A_msms_19288	388.872	388.874	46.37	48.37	253999,253991,253996,253995,253997,253993,254002,254000,253998	9	1163.6	3	51.1999	9		0.38539	47.417;47.344;NA;47.453;47.162;NA;47.667;47.416;47.144;47.335;47.37;NA	388.872992816214;388.873075476867;NA;388.873070238876;388.873163390658;NA;388.873099890677;388.873032634897;388.87299373741;388.873031220837;388.873144313439;NA	63.2160491943359;64.6535873413086;NA;52.7253494262695;55.4614410400391;NA;41.795711517334;43.3077392578125;46.0014190673828;46.8188896179199;46.8188896179199;NA	2	0.047	-0.026	0.131563	0.083	-0.208	-0.298183	0.297	0.046	-0.226	-0.035	0	-0.134797	-0.00082575	-0.0011005	-0.0010681	-0.00074137	-0.0010015	-0.0010958	-0.00084661	-0.00076864	-0.00099003	-0.00055437	-0.00073561	-0.0010482
Feature_32	582.806	47.351	YYNDVILHK	P37012	JD_06232014_sample2_B_msms_19211;JD_06232014_sample1_A_msms_19267;JD_06232014_sample3_C_msms_18912;JD_06232014_sample3_B_msms_19490;JD_06232014_sample4_B_msms_19460;JD_06232014_sample2_C_msms_18915;JD_06232014_sample1_C_msms_19284;JD_06232014_sample4_C_msms_19085;JD_06232014_sample1_B_msms_19239;JD_06232014_sample2_A_msms_19195;JD_06232014_sample4_A_msms_19291	582.805	582.807	46.351	48.351	971402,971405,971404,971414,971406,971394,971400,971399,971401,971396,971393	11	1163.6	2	84.0709	11		0.38539	47.412;47.369;47.401;47.468;47.186;46.973;NA;47.421;47.15;47.308;47.351;47.162	582.806094650807;582.806385957701;582.806182210215;582.8059655136;582.806473688633;582.806348356596;NA;582.806667950669;582.806310703139;582.806201726404;582.806280993938;582.806427804475	90.6956100463867;81.9716567993164;90.9056167602539;69.3748931884766;91.0872192382813;68.656982421875;NA;95.6077270507813;72.6069793701172;90.6956100463867;99.0129470825195;74.1650085449219	2	0.061	0.018	0.05	0.117	-0.165	-0.378	0.280967	0.07	-0.201	-0.043	0	-0.189	-0.0011807	-0.0016403	-0.0015881	-0.0010904	-0.0014064	-0.0016075	-0.0012605	-0.0010404	-0.0015283	-0.00072006	-0.0010274	-0.0015433
Feature_33	1083.5	119.52	YYNAVNPFEFMEDVATAGK	P49723	JD_06232014_sample3_B_msms_57766;57947	1083.5	1083.5	118.52	120.52	1743181,1743189,1743185,1743188,1743183,1743184,1743187,1743186,1743182	9	2164.98	2	30.9452	9		0.62036	NA;119.85;119.44;119.95;119.39;119.52;NA;119.509;NA;119.87;119.55;119.25	NA;1083.49948121826;1083.49647189308;1083.49716064507;1083.49670423471;1083.49343367921;NA;1083.49670590904;NA;1083.49641246296;1083.49685080627;1083.49665247533	NA;NaN;NaN;NaN;NaN;NaN;NA;30.9451694488525;NA;NaN;NaN;NaN	1	0.0240591	0.33	-0.08	0.43	-0.13	0	0.86156	-0.011	-0.26319	0.35	0.03	-0.27	-0.00429897	-0.0078672	-0.0040199	-0.0050108	-0.0043996	-0.0025002	-0.00269429	-0.0038891	-0.00323278	-0.0032477	-0.0039932	-0.0044317
Feature_34	1091.49	90.402	YYNAVNPFEFMEDVATAGK	P49723	JD_06232014_sample4_B_msms_42715;JD_06232014_sample1_A_msms_42539;JD_06232014_sample1_B_msms_42556;JD_06232014_sample2_B_msms_42509;JD_06232014_sample3_B_msms_42710;JD_06232014_sample3_A_msms_42798;JD_06232014_sample2_C_msms_42325;JD_06232014_sample2_A_msms_42521;JD_06232014_sample4_A_msms_42564	1091.49	1091.49	89.402	91.402	1745812,1745821,1745810,1745815,1745811,1745822,1745825,1745803,1745808,1745813,1745805	11	2180.97	2	37.4556	10	Oxidation (M)	0.38539	90.413;90.415;90.572;90.551;90.275;90.248;90.899;90.402;NA;90.387;90.352;90.724	1091.4961484165;1091.49311100247;1091.49457267901;1091.49453127151;1091.49431323158;1091.49760816434;1091.49584317578;1091.49589117439;NA;1091.4956814021;1091.49457028142;1091.49566089015	42.0681610107422;30.0420093536377;NaN;37.292049407959;27.6775302886963;30.0420093536377;46.4939193725586;26.8369693756104;NA;30.0420093536377;66.606086730957;NaN	1	0.011	0.013	0.17	0.149	-0.127	-0.154	0.497	0	-0.188312	-0.015	-0.05	0.322	-0.0037046	-0.00363611	-0.004521	-0.00226425	-0.00414924	-0.00376056	-0.0042893	-0.00319876	-0.00365877	-0.00291911	-0.0036983	-0.00388409
Feature_35	570.284	95.8175	YYMFQLFK	P38615	JD_06232014_sample1_A_msms_45494;JD_06232014_sample1_B_msms_45407;JD_06232014_sample3_B_msms_45595;JD_06232014_sample2_B_msms_45355;JD_06232014_sample1_C_msms_45422;JD_06232014_sample4_A_msms_45602;JD_06232014_sample3_A_msms_45947;JD_06232014_sample3_C_msms_45017;JD_06232014_sample2_C_msms_45092	570.283	570.285	94.8175	96.8175	928879,928882,928870,928886,928856,928857,928861,928855,928846,928864,928865,928869	12	1138.55	2	45.9619	12		0.51082	95.96;95.764;95.87;96.381;95.573;95.443;96.743;95.773;95.552;96.005;95.862;95.554	570.283357994726;570.283564346219;570.283505762007;570.283045519727;570.283307908913;570.283492310733;570.283435988275;570.283573548472;570.283810761909;570.283079412354;570.283289360062;570.283320140481	36.3951683044434;48.5612106323242;48.5612106323242;NaN;54.157169342041;48.5612106323242;36.3951683044434;55.6760902404785;45.081371307373;40.2682685852051;NaN;NaN	1	0.1425	-0.0535	0.0525	0.5635	-0.2445	-0.3745	0.9255	-0.0445	-0.2655	0.1875	0.0445	-0.2635	-0.0011191	-0.0016995	-0.0015519	-0.00069066	-0.0015629	-0.0014031	-0.00088287	-0.0012538	-0.0012964	-0.00091756	-0.00092289	-0.0014281
Feature_36	500.248	40.946	YYLQAADR	P38875	JD_06232014_sample2_B_msms_15780;JD_06232014_sample2_A_msms_15792;JD_06232014_sample3_B_msms_16064;JD_06232014_sample3_C_msms_15528;JD_06232014_sample1_B_msms_15837;JD_06232014_sample1_A_msms_15889;JD_06232014_sample1_C_msms_15935;JD_06232014_sample2_C_msms_15561;JD_06232014_sample4_C_msms_15704	500.247	500.249	39.946	41.946	674586,674585,674588,674589,674583,674554,674584,674587,674591,674590,674592	11	998.482	2	46.9205	11		0.47082	41.016;41.001;41.102;41.055;40.72;40.59;41.184;40.946;40.775;40.856;NA;40.773	500.247581566036;500.247351803486;500.24740546931;500.248347248035;500.247070732818;500.247150612578;500.24831761697;500.247561159956;500.247438135571;500.248313642238;NA;500.247413926171	51.192699432373;48.794;41.448;51.193;51.066;51.346;NaN;44.349;41.448;NaN;NA;41.448	1	0.07	0.055	0.156	0.109	-0.226	-0.356	0.238	0	-0.171	-0.09	0.000763656	-0.173	-0.0011526	-0.0017043	-0.0016464	-0.0013141	-0.0015148	-0.0015738	-0.0011589	-0.0010055	-0.0013898	-0.0008317	-0.000938643	-0.0017057
Feature_37	1022.97	91.6445	YYLEQCIPEMDDLVEK	Q02354	JD_06232014_sample3_C_msms_42858;JD_06232014_sample3_B_msms_43394	1022.96	1022.97	90.6445	92.6445	1720639,1720625,1720649,1720642,1720650,1720646,1720645,1720643,1720641,1720648,1720647,1720644	12	2043.92	2	21.2469	12		0.38539	91.619;91.62;91.756;91.853;91.511;91.498;92.102;91.663;91.537;91.68;91.706;91.626	1022.96542088454;1022.96631501263;1022.96583814863;1022.96742854309;1022.96687021732;1022.96650189678;1022.96562811159;1022.96578960674;1022.96675376719;1022.96608037631;1022.96721915666;1022.96377991954	NaN;NaN;NaN;NaN;NaN;NaN;NaN;21.2468891143799;21.2468891143799;NaN;NaN;NaN	1	-0.0255	-0.0245	0.1115	0.2085	-0.1335	-0.1465	0.4575	0.0185	-0.1075	0.0355	0.0615	-0.0185	-0.0015409	-0.0021368	-0.0029355	-0.00056384	-0.0027526	-0.0023103	-0.0017176	-0.0015129	-0.0025724	-0.0012689	-0.0019347	-0.002125
Feature_38	393.866	64.9875	YYLDPFHPK	P12687	JD_06232014_sample2_A_msms_28864;JD_06232014_sample1_A_msms_28818	393.865	393.867	63.9875	65.9875	271670,271662,271659,271664,271654,271667,271671,271666,271665,271668,271669,271663	12	1178.58	3	25.8823	12		0.42554	65.082;65.04;65.026;65.294;64.899;64.6;65.65;65.025;64.736;64.95;64.95;64.696	393.865673614418;393.865730930142;393.865619193673;393.865743710998;393.865687364921;393.865635268805;393.865643027426;393.865602463731;393.865652976462;393.865512737611;393.86562396145;393.865765853417	24.8757095336914;NaN;NaN;26.8889198303223;NaN;NaN;NaN;NaN;NaN;NaN;NaN;NaN	1	0.0945	0.0525	0.0385	0.3065	-0.0885	-0.3875	0.6625	0.0375	-0.2515	-0.0375	-0.0375	-0.2915	-0.00083011	-0.00094321	-0.0010055	-0.00089433	-0.0010854	-0.0010244	-0.00072908	-0.00067672	-0.00095168	-0.00073723	-0.00072393	-0.0011484
Feature_39	628.35	82.627	YYLADVVLTAK	P23615	JD_06232014_sample3_B_msms_38610;JD_06232014_sample3_C_msms_37996;JD_06232014_sample1_A_msms_38387;JD_06232014_sample4_C_msms_38216;JD_06232014_sample4_B_msms_38571;JD_06232014_sample2_C_msms_38134;JD_06232014_sample2_A_msms_38435;JD_06232014_sample3_A_msms_38741;JD_06232014_sample1_B_msms_38326;JD_06232014_sample1_C_msms_38429	628.349	628.351	81.627	83.627	1119805,1119811,1119813,1119812,1119810,1119816,1119802,1119803,1119809,1119804,1119808,1119814	12	1254.69	2	58.0739	12		0.38539	82.739;82.629;82.862;82.943;82.625;82.525;83.336;82.769;82.533;82.623;82.625;82.549	628.351696540181;628.349373066897;628.349956544932;628.348351900552;628.349618951308;628.351481389741;628.348946239061;628.349445451224;628.349797396809;628.349909966387;628.349848759742;628.350312046497	56.2048301696777;67.3849563598633;49.631519317627;43.8967018127441;NaN;57.1640815734863;62.6939086914063;57.8854904174805;65.1792068481445;NaN;57.2254104614258;63.4728507995605	1	0.112	0.002	0.235	0.316	-0.002	-0.102	0.709	0.142	-0.094	-0.004	-0.002	-0.078	-0.0013554	-0.0019885	-0.0019991	-0.0013572	-0.0021805	-0.0019473	-0.0018105	-0.0016503	-0.0022397	-0.0015238	-0.001693	-0.0020951
Feature_40	516.736	36.1535	YYITSDDR	Q12680	JD_06232014_sample1_B_msms_13389;JD_06232014_sample1_A_msms_13373;JD_06232014_sample1_C_msms_13461;JD_06232014_sample3_B_msms_13564;JD_06232014_sample4_C_msms_13228;JD_06232014_sample4_B_msms_13555;JD_06232014_sample2_C_msms_13068;JD_06232014_sample3_A_msms_13518;JD_06232014_sample4_A_msms_13447;JD_06232014_sample2_A_msms_13322	516.735	516.737	35.1535	37.1535	736607,736611,736600,736608,736606,736602,736599,736605,736604,736609,736601,736612	12	1031.46	2	55.1828	12		0.4873	36.155;36.242;36.363;36.186;35.961;35.768;36.419;36.182;36.004;36.152;36.144;36.004	516.735616944868;516.735445955127;516.735436945966;516.735441188681;516.735414512206;516.735217885334;516.735644033971;516.735394330461;516.73556633003;516.735084565458;516.735263641551;516.735094158931	62.5820503234863;78.51611328125;46.4619216918945;57.8585891723633;NaN;39.6221694946289;65.4653778076172;51.0662117004395;NaN;51.0662117004395;68.6250534057617;30.5638809204102	1	0.0015	0.0885	0.2095	0.0325	-0.1925	-0.3855	0.2655	0.0285	-0.1495	-0.0015	-0.0095	-0.1495	-0.0011373	-0.0013774	-0.001523	-0.00077717	-0.0013749	-0.0015675	-0.0009157	-0.00097299	-0.0014194	-0.0010578	-0.0010348	-0.0016543
Feature_41	791.33	47.063	YYINNEEDCAYK	Q12466	JD_06232014_sample2_B_msms_19117;JD_06232014_sample1_B_msms_19131;JD_06232014_sample1_C_msms_19185;JD_06232014_sample2_C_msms_18840;JD_06232014_sample3_A_msms_19177;JD_06232014_sample3_C_msms_18842;JD_06232014_sample3_B_msms_19390;JD_06232014_sample4_C_msms_18998	791.329	791.331	46.063	48.063	1494885,1494883,1494878,1494877,1494874,1494872,1494873,1494884,1494875,1494881,1494880,1494879	12	1580.65	2	88.3646	12		0.38539	47.101;47.091;47.209;47.073;47.014;46.826;47.259;47.217;47.052;46.97;47.053;47.048	791.330434516655;791.330455253248;791.330018964396;791.330580407212;791.330596207177;791.329973307977;791.330136343355;791.33019900614;791.33030235957;791.329620108071;791.33042098134;791.330482450394	NaN;102.400299072266;102.400299072266;NaN;124.422698974609;72.2904663085938;72.2904663085938;81.9196624755859;78.9026718139648;NaN;NaN;72.2904663085938	1	0.038	0.028	0.146	0.01	-0.049	-0.237	0.196	0.154	-0.011	-0.093	-0.01	-0.015	-0.0026372	-0.003312	-0.0031174	-0.0025732	-0.0027807	-0.0029598	-0.0022807	-0.0021802	-0.0026357	-0.0021487	-0.0020251	-0.0025794
Feature_42	582.766	40.1325	YYICTETSK	P32873	JD_06232014_sample4_B_msms_15607;JD_06232014_sample3_A_msms_15562;JD_06232014_sample3_B_msms_15623	582.765	582.767	39.1325	41.1325	970932,970936,970926,970935,970934,970933,970931	7	1163.52	2	34.4311	7		1	NA;40.177;40.199;NA;NA;39.756;40.366;40.15;39.976;NA;40.115;NA	NA;582.765035230236;582.765634770708;NA;NA;582.76550184288;582.764994733132;NaN;582.765463942038;NA;582.765974890965;NA	NA;NaN;NaN;NA;NA;NaN;31.4939098358154;44.318;NaN;NA;27.4812793731689;NA	1	0.0686046	0.0445	0.0665	0.134565	-0.17818	-0.3765	0.2335	0.0175	-0.1565	-0.0506637	-0.0175	-0.134974	-0.00134694	-0.001706	-0.001572	-0.00148823	-0.00179992	-0.0014912	-0.001024	-0.00106156	-0.0016283	-0.00113474	-0.0012605	-0.0019643
Feature_43	586.285	47.2032	YYGGNEIIDK;PFSSEQFTTK	P37292;Q05543	JD_06232014_sample1_B_msms_19005;JD_06232014_sample1_A_msms_19027;JD_06232014_sample3_C_msms_18717;JD_06232014_sample2_B_msms_18974;JD_06232014_sample3_A_msms_19122;JD_06232014_sample2_A_msms_18900;JD_06232014_sample3_B_msms_19264;JD_06232014_sample1_C_msms_19098;JD_06232014_sample4_C_msms_18879;JD_06232014_sample4_B_msms_19184;JD_06232014_sample2_C_msms_18713;JD_06232014_sample4_A_msms_19079;JD_…	586.284	586.286	45.9805	48.426	982241,982233,982232,982234,982225,982230,982238,982231,982227,982223,982239,982228,982233,982225,982230,982238,982231,982247,982218,982249,982252,982222,982213,982187	24	1170.56	2	55.3225170135498,55.3225170135498	24,24	,,,	0.5567	47.053;47.2215;47.101;47.009;47.0425;46.8555;47.189;47.063;47.0745;47.116;47.1835;47.0495	586.285085771191;586.286003104822;586.285111510879;586.28508148626;586.284995728275;586.284819798545;586.284878521886;586.28506846215;586.28563022458;586.284466309076;586.285590868865;586.285086533829	45.8288993835449;51.6317253112793;52.3905715942383;37.9948310852051;71.6746158599854;58.9858722686768;44.6118812561035;43.8967018127441;46.5428333282471;55.085220336914;73.74072265625;65.1591148376465	1	-0.15025	0.01825	-0.10225	-0.19425	-0.16075	-0.34775	-0.01425	-0.14025	-0.12875	-0.08725	-0.01975	-0.15375	-0.00143355	-0.00188705	-0.00175735	-0.0013417	-0.0017086	-0.00181705	-0.00133165	-0.00124745	-0.0017778	-0.00100124	-0.00110395	-0.00163425
Feature_44	612.276	28.058	YYGGNEHIDR	P37291	JD_06232014_sample1_C_msms_9452;JD_06232014_sample1_B_msms_9459;JD_06232014_sample3_B_msms_9600;JD_06232014_sample3_C_msms_9221;JD_06232014_sample4_C_msms_9336;JD_06232014_sample2_B_msms_9397;JD_06232014_sample1_A_msms_9480;JD_06232014_sample4_B_msms_9579;JD_06232014_sample2_A_msms_9455;JD_06232014_sample3_A_msms_9536;JD_06232014_sample4_A_msms_9485	612.275	612.277	27.058	29.058	1070031,1070024,1070026,1070025,1070027,1070030,1070028,1070023,1070034,1070033,1070022,1070032	12	1222.54	2	75.9165	12		0.38539	28.186;28.096;28.144;28.225;27.789;27.418;28.236;27.983;27.855;28.02;28.114;27.862	612.275699096682;612.275630063581;612.275936560347;612.27591185902;612.275775372197;612.275437487675;612.27548586571;612.275703841802;612.275803970816;612.275953179734;612.27606737543;612.275716565588	81.0165481567383;96.1134872436523;76.3317337036133;70.941520690918;79.2014236450195;NaN;47.301830291748;78.3416137695313;61.3437614440918;63.6242408752441;102.523597717285;78.3416137695313	1	0.128	0.038	0.086	0.167	-0.269	-0.64	0.178	-0.075	-0.203	-0.038	0.056	-0.196	-0.0014641	-0.0019342	-0.0021318	-0.0015497	-0.0022719	-0.0020772	-0.001296	-0.0012553	-0.00192	-0.0012508	-0.0013503	-0.0019887
Feature_45	481.722	34.106	YYFNNNK	P53316	JD_06232014_sample1_B_msms_12384	481.721	481.723	33.106	35.106	604318,604317,604316,604319,604320	5	961.429	2	63.563	5		0.4528	NA;34.177;NA;NA;33.897;33.696;34.346;34.106;NA;NA;NA;NA	NA;481.723664238844;NA;NA;481.723695965309;481.72387077325;481.723170437273;481.72366797458;NA;NA;NA;NA	NA;63.563;NA;NA;NaN;NaN;NaN;NaN;NA;NA;NA;NA	1	0.0670953	0.071	0.184089	0.187289	-0.209	-0.41	0.24	0	-0.119863	-0.0170354	-0.00733122	-0.155529	-0.00107442	-0.0015243	-0.00149869	-0.000772352	-0.0014366	-0.0014635	-0.0010434	-0.0011176	-0.00129377	-0.000794907	-0.0010493	-0.00163834
Feature_46	676.306	50.3185	YYEYQSELEK	P36528	JD_06232014_sample2_A_msms_20732;JD_06232014_sample3_A_msms_20980	676.305	676.307	49.3185	51.3185	1251843,1251866,1251854,1251845,1251849,1251842,1251848,1251844,1251847,1251851,1251850,1251846	12	1350.6	2	80.1126	12		0.38539	50.273;50.335;50.436;50.319;50.135;50.025;50.58;50.481;50.222;50.318;50.334;50.201	676.306410346159;676.306384059417;676.306632533035;676.30634464684;676.306574594652;676.306574751595;676.306616449282;676.306483047721;676.307271786817;676.306843565882;676.306708898155;676.306276372606	NaN;NaN;NaN;93.560920715332;NaN;NaN;66.6641998291016;NaN;NaN;NaN;NaN;NaN	1	-0.0455	0.0165	0.1175	0.0005	-0.1835	-0.2935	0.2615	0.1625	-0.0965	-0.0005	0.0155	-0.1175	-0.0018837	-0.0021654	-0.0021771	-0.0013819	-0.0021337	-0.0018076	-0.0015744	-0.0016512	-0.0021665	-0.001697	-0.0017745	-0.0020601
Feature_47	765.87	68.0865	YYETITELAENGK	P40094	JD_06232014_sample3_C_msms_30200	765.869	765.871	67.0865	69.0865	1449627,1449625	2	1529.73	2	20.2361	2		0.38539	NA;68.134;NA;NA;NA;NA;NA;NA;68.039;NA;NA;NA	NA;765.872556565323;NA;NA;NA;NA;NA;NA;765.871592870658;NA;NA;NA	NA;NaN;NA;NA;NA;NA;NA;NA;20.2361392974854;NA;NA;NA	1	0.0523386	0.0475	0.0823008	0.160243	-0.0708088	-0.196919	0.456301	0.0695785	-0.0475	-0.0713487	0.0103108	-0.142162	-0.00196015	-0.0027031	-0.00263337	-0.00193646	-0.0025447	-0.00252077	-0.00187386	-0.00209379	-0.0028422	-0.00180818	-0.00192653	-0.00251041
Feature_48	503.23	15.1115	YYESQSTK	P17898	JD_06232014_sample1_C_msms_4048;JD_06232014_sample2_C_msms_3799	503.229	503.231	14.1115	16.1115	687020,687026,687044,687014,687017,687015,687013,687016	8	1004.45	2	32.849	7		0.45275	15.099;NA;15.162;NA;14.868;14.808;NA;15.276;15.054;15.124;NA;15.06	503.230814976574;NA;503.231534327716;NA;503.231356234759;503.231683626459;NA;503.231512655259;503.231299296035;503.231089367168;NA;503.23155035959	NaN;NA;32.3201599121094;NA;NaN;33.3778495788574;NA;NaN;NaN;NaN;NA;NaN	1	-0.0125	-0.0105837	0.0505	0.201645	-0.2435	-0.3035	0.306608	0.1645	-0.0575	0.0125	0.167959	-0.0515	-0.001412	-0.00220773	-0.0019254	-0.00165023	-0.001745	-0.0022159	-0.00117258	-0.0014507	-0.0019498	-0.0015027	-0.00134041	-0.0020257
Feature_49	465.253	59.272	YYELTIK	P36421	JD_06232014_sample1_B_msms_25640;JD_06232014_sample4_A_msms_25673;JD_06232014_sample2_B_msms_25637;JD_06232014_sample4_B_msms_25861;JD_06232014_sample2_A_msms_25583;JD_06232014_sample3_B_msms_25916;JD_06232014_sample1_A_msms_25630;JD_06232014_sample3_C_msms_25262;JD_06232014_sample2_C_msms_25353;JD_06232014_sample1_C_msms_25696;JD_06232014_sample4_C_msms_25447;JD_06232014_sample3_A_msms_25914	465.252	465.254	58.272	60.272	541603,541598,541586,541597,541599,541589,541584,541596,541587,541593,541588,541582	12	928.491	2	63.734	12		0.466933	59.298;59.264;59.383;59.336;59.151;58.978;59.592;59.335;59.068;59.205;59.28;59.109	465.252522893321;465.252645827514;465.252579250328;465.252543719247;465.252556571311;465.252523421139;465.252427485943;465.252527777347;465.252542137314;465.252558530409;465.252561480954;465.252534670622	55.9018516540527;71.3424530029297;54.157169342041;58.2858695983887;65.2521133422852;58.2858695983887;62.659;75.1893005371094;58.9172210693359;71.3424530029297;75.1893005371094;58.2858695983887	1	0.026	-0.008	0.111	0.064	-0.121	-0.294	0.32	0.063	-0.204	-0.067	0.008	-0.163	-0.0012253	-0.0013459	-0.0013688	-0.0011363	-0.0011347	-0.0013329	-0.0012097	-0.0011204	-0.0011371	-0.00098898	-0.0010196	-0.0015339
Feature_50	457.722	37.893	YYELGNR	P33734	JD_06232014_sample4_B_msms_14490;JD_06232014_sample2_B_msms_14250;JD_06232014_sample1_B_msms_14303;JD_06232014_sample1_A_msms_14319;JD_06232014_sample3_C_msms_13962;JD_06232014_sample1_C_msms_14388;JD_06232014_sample3_B_msms_14438;JD_06232014_sample3_A_msms_14468;JD_06232014_sample4_C_msms_14172;JD_06232014_sample4_A_msms_14338	457.721	457.723	36.893	38.893	510040,510041,510045,510038,510044,510043,510042,510037,510050,510046,510048,510036	12	913.43	2	59.2023	12		0.38539	37.939;37.955;38.044;37.923;37.712;37.498;38.224;37.919;37.753;37.865;37.867;37.726	457.72209035428;457.722079659381;457.722199562602;457.722190758673;457.722192620212;457.721972555378;457.722051081903;457.722206287622;457.722252828665;457.722067441221;457.72217819779;457.722141528112	58.9811401367188;66.087043762207;60.7878494262695;NaN;70.912483215332;NaN;73.9747314453125;35.1493797302246;43.213939666748;63.147590637207;60.7878494262695;58.9811401367188	1	0.046	0.062	0.151	0.03	-0.181	-0.395	0.331	0.026	-0.14	-0.028	-0.026	-0.167	-0.00099967	-0.0013547	-0.0013667	-0.00099817	-0.0012588	-0.001363	-0.0010018	-0.00093801	-0.0013359	-0.00081452	-0.00072714	-0.0015779
Feature_51	524.753	64.1135	YYELAFDK	Q12406	JD_06232014_sample2_B_msms_28354;JD_06232014_sample1_B_msms_28316;JD_06232014_sample4_B_msms_28565;JD_06232014_sample3_B_msms_28570;JD_06232014_sample4_A_msms_28378;JD_06232014_sample1_A_msms_28333	524.752	524.754	63.1135	65.1135	768180,768190,768186,768187,768193,768184,768172,768174,768175,768173,768171,768170	12	1047.49	2	65.3046	12		0.38539	64.108;64.12;64.216;64.23;64.015;63.813;64.581;64.188;64.017;64.105;64.119;63.889	524.752967831138;524.75313896706;524.752648969677;524.753177747318;524.752985483284;524.752979652284;524.75293367685;524.753002630741;524.752929739333;524.753273508862;524.753022748193;524.753006144677	73.1566162109375;68.01611328125;NaN;NaN;54.9816513061523;NaN;NaN;65.2243499755859;NaN;65.2243499755859;65.2243499755859;NaN	1	-0.0055	0.0065	0.1025	0.1165	-0.0985	-0.3005	0.4675	0.0745	-0.0965	-0.0085	0.0055	-0.2245	-0.0010312	-0.0013572	-0.0014012	-0.0010239	-0.0011928	-0.0011919	-0.00092161	-0.0010778	-0.0012321	-0.0010358	-0.00086446	-0.0010344
Feature_52	840.844	68.4565	YYEDPEEDNFGFR	Q99312	JD_06232014_sample1_B_msms_30672;JD_06232014_sample4_B_msms_30871;JD_06232014_sample2_B_msms_30650;JD_06232014_sample3_C_msms_30325;JD_06232014_sample4_A_msms_30668;JD_06232014_sample2_A_msms_30641;JD_06232014_sample3_B_msms_30843;JD_06232014_sample4_C_msms_30517;JD_06232014_sample1_A_msms_30650;JD_06232014_sample1_C_msms_30712;JD_06232014_sample3_A_msms_30880	840.843	840.845	67.4565	69.4565	1569671,1569679,1569673,1569674,1569683,1569676,1569672,1569681,1569682,1569680,1569675,1569678	12	1679.67	2	75.3418	12		0.38539	68.494;68.48;68.51;68.607;68.327;68.317;68.818;68.463;68.346;68.363;68.45;68.342	840.844456249359;840.843702101015;840.843795335611;840.844526937787;840.844557189389;840.844226328734;840.844007156653;840.843743593066;840.844832386655;840.84472402502;840.844084075915;840.844244183301	67.9969329833984;133.321197509766;85.5541000366211;66.9886932373047;76.0727386474609;NaN;37.3636589050293;85.5541000366211;74.9872894287109;56.1392288208008;85.5541000366211;59.2272911071777	1	0.0375	0.0235	0.0535	0.1505	-0.1295	-0.1395	0.3615	0.0065	-0.1105	-0.0935	-0.0065	-0.1145	-0.0023103	-0.002928	-0.0030497	-0.002201	-0.0026739	-0.0025425	-0.0018923	-0.002315	-0.0027578	-0.0022324	-0.0023833	-0.0027619
Feature_53	562.258	55.74	YYDYDHGSLGEPIR	P23776	JD_06232014_sample1_A_msms_23778;JD_06232014_sample1_B_msms_23724;JD_06232014_sample2_A_msms_23715;JD_06232014_sample1_C_msms_23817;JD_06232014_sample2_B_msms_23756;JD_06232014_sample4_A_msms_23820;JD_06232014_sample4_C_msms_23597;JD_06232014_sample3_C_msms_23435;JD_06232014_sample4_B_msms_23961;JD_06232014_sample2_C_msms_23510;JD_06232014_sample3_B_msms_23931;JD_06232014_sample3_A_msms_23930	562.257	562.259	54.74	56.74	902529,902531,902535,902533,902537,902538,902543,902541,902534,902528,902530,902540	12	1683.75	3	77.7763	12		0.446317	55.782;55.697;55.836;55.857;55.655;55.489;56.037;55.713;55.541;55.767;55.77;55.592	562.258107936381;562.258290615898;562.258506969869;562.258394924216;562.258426363038;562.258199293474;562.258615316196;562.258286664203;562.258694026433;562.258399586175;562.258398960706;562.258546073095	102.519996643066;92.939323425293;65.2185974121094;105.191299438477;116.188102722168;40.2775802612305;74.8533630371094;83.6916275024414;33.265209197998;74.7892379760742;111.115898132324;33.265209197998	2	0.042	-0.043	0.096	0.117	-0.085	-0.251	0.297	-0.027	-0.199	0.027	0.03	-0.148	-0.00090847	-0.0012461	-0.0012033	-0.001105	-0.0013415	-0.001018	-0.0010515	-0.00072856	-0.0010097	-0.0012186	-0.0010682	-0.0015365
Feature_54	842.884	55.704	YYDYDHGSLGEPIR	P23776	JD_06232014_sample4_A_msms_23837;JD_06232014_sample1_C_msms_23821;JD_06232014_sample4_C_msms_23610;JD_06232014_sample1_B_msms_23733;JD_06232014_sample2_B_msms_23726;JD_06232014_sample1_A_msms_23788;JD_06232014_sample2_A_msms_23741;JD_06232014_sample4_B_msms_23971;JD_06232014_sample3_C_msms_23401;JD_06232014_sample2_C_msms_23499;JD_06232014_sample3_B_msms_23942	842.883	842.885	54.704	56.704	1572090,1572091,1572082,1572085,1572086,1572088,1572083,1572087,1572089,1572084,1572092	11	1683.75	2	98.4892	11		0.38539	55.779;55.694;55.832;55.857;55.665;55.5;NA;55.704;55.559;55.775;55.757;55.572	842.884259469116;842.884324622823;842.885382517997;842.884094275719;842.884305671917;842.884523917163;NA;842.885312474809;842.884555517805;842.884538795983;842.884769756946;842.883857193917	101.303802490234;108.5791015625;103.834098815918;98.9431915283203;86.944206237793;93.4783782958984;NA;84.7533569335938;91.8119964599609;102.504997253418;111.115898132324;100.111801147461	2	0.075	-0.01	0.128	0.153	-0.039	-0.204	0.339818	0	-0.145	0.071	0.053	-0.132	-0.001756	-0.002132	-0.0021725	-0.0019564	-0.0022167	-0.0017737	-0.0018035	-0.0014487	-0.0018133	-0.002369	-0.0019812	-0.0026417
Feature_55	566.269	51.953	YYDLSVESR	P21954	JD_06232014_sample1_B_msms_21670;JD_06232014_sample3_A_msms_21818;JD_06232014_sample1_A_msms_21669;JD_06232014_sample2_A_msms_21614;JD_06232014_sample4_B_msms_21878;JD_06232014_sample2_B_msms_21628;JD_06232014_sample3_C_msms_21336;JD_06232014_sample4_A_msms_21748;JD_06232014_sample3_B_msms_21888;JD_06232014_sample1_C_msms_21742;JD_06232014_sample2_C_msms_21379;JD_06232014_sample4_C_msms_21521	566.268	566.27	50.953	52.953	915708,915710,915704,915712,915695,915706,915705,915701,915700,915697,915696,915713	12	1130.52	2	117.878	12		0.485233	51.931;51.97;52.063;52.028;51.751;51.597;52.205;51.96;51.778;51.966;51.946;51.837	566.269354465413;566.269389489143;566.269190146598;566.269422976918;566.26940126724;566.269295862812;566.269398786093;566.269277972739;566.269280237101;566.26922246722;566.269215510816;566.269325842032	119.746696472168;109.290100097656;110.882400512695;133.134002685547;149.720504760742;109.43879699707;134.658203125;136.56640625;87.2580490112305;109.290100097656;123.860000610352;90.6956100463867	1	-0.022	0.017	0.11	0.075	-0.202	-0.356	0.252	0.007	-0.175	0.013	-0.007	-0.116	-0.0014269	-0.0018277	-0.0017837	-0.0016288	-0.0018739	-0.0018835	-0.0013087	-0.0014876	-0.0017267	-0.0012652	-0.0011837	-0.0020327
Feature_56	1088.5	87.7165	YYCNGMQLLPCGLSDTVGK	P43639	JD_06232014_sample2_B_msms_41106;JD_06232014_sample1_A_msms_41109;JD_06232014_sample3_B_msms_41367;JD_06232014_sample4_C_msms_40970;JD_06232014_sample3_C_msms_40778;JD_06232014_sample4_B_msms_41241;JD_06232014_sample1_B_msms_41135;JD_06232014_sample1_C_msms_41207;JD_06232014_sample3_A_msms_41362	1088.5	1088.5	86.7165	88.7165	1744787,1744777,1744781,1744783,1744779,1744776,1744784,1744780,1744786,1744788,1744785,1744772	12	2174.98	2	25.3143	12		0.38539	87.851;87.827;87.986;87.906;87.731;87.652;88.241;87.883;87.654;87.693;87.632;87.702	1088.49683398448;1088.49713450971;1088.49852331878;1088.49763237045;1088.49842634657;1088.49744918853;1088.49732819502;1088.49692345821;1088.49658336235;1088.49690959533;1088.49659573647;1088.49818826793	15.7249002456665;37.157398223877;15.7249002456665;NaN;36.637321472168;NaN;20.5961494445801;30.0420093536377;35.6253204345703;NaN;15.7249002456665;20.5961494445801	1	0.1345	0.1105	0.2695	0.1895	0.0145	-0.0645	0.5245	0.1665	-0.0625	-0.0235	-0.0845	-0.0145	-0.0032359	-0.0032157	-0.0031992	-0.0023033	-0.0038807	-0.0027671	-0.001945	-0.0030743	-0.0030675	-0.0026046	-0.0026703	-0.003766
Feature_57	594.279	35.374	YYCALNQQK	P38315	JD_06232014_sample1_A_msms_13019;JD_06232014_sample4_B_msms_13174;JD_06232014_sample1_B_msms_13020	594.278	594.28	34.374	36.374	1010013,1010010,1010007,1010019,1010008,1010012,1010015,1010017,1010014,1010011,1010016	11	1186.54	2	35.8898	11		0.38539	35.394;35.469;35.604;35.508;35.234;34.997;35.685;NA;35.311;35.359;35.374;35.307	594.279389559582;594.279538730952;594.279669382747;594.279800780005;594.278930881744;594.278517264451;594.280767306807;NA;594.279353816647;594.280103834501;594.279940928812;594.280030534964	27.6270198822021;40.0212516784668;NaN;NaN;NaN;NaN;NaN;NA;NaN;NaN;40.0212516784668;NaN	1	0.02	0.095	0.23	0.134	-0.14	-0.377	0.311	0.0131156	-0.063	-0.015	0	-0.067	-0.0016132	-0.0021061	-0.0020545	-0.0010015	-0.0019338	-0.0018545	-0.0012681	-0.00123303	-0.0018565	-0.00090113	-0.0012658	-0.0021468
Feature_58	479.245	63.103	YWYNLAK	P53193	JD_06232014_sample1_A_msms_27683;JD_06232014_sample4_A_msms_27716	479.244	479.246	62.103	64.103	594917,594911,594913,594914,594916,594912,594915	7	956.476	2	60.294	7		0.42574	63.054;63.11;NA;63.103;NA;62.605;63.552;63.197;NA;62.961;NA;NA	479.245724391471;479.244757676428;NA;479.245291946666;NA;479.245909314692;479.245492195288;479.245013690587;NA;479.24505230723;NA;NA	60.294;NaN;NA;NaN;NA;NaN;NaN;NaN;NA;60.294;NA;NA	1	-0.049	0.007	0.099978	0	-0.101409	-0.498	0.449	0.094	-0.14167	-0.142	0.00218653	-0.179748	-0.000983	-0.0011636	-0.00132871	-0.00081438	-0.00134832	-0.0011223	-0.00060368	-0.0010468	-0.00131581	-0.00079386	-0.000953163	-0.00129155
Feature_59	524.269	80.174	YWYFLQK	P0CX24	JD_06232014_sample3_C_msms_36533;JD_06232014_sample4_B_msms_37153;JD_06232014_sample4_A_msms_37001;JD_06232014_sample1_A_msms_36910;JD_06232014_sample4_C_msms_36772;JD_06232014_sample2_C_msms_36619;JD_06232014_sample2_B_msms_37158;JD_06232014_sample3_A_msms_37475;JD_06232014_sample2_A_msms_36984;JD_06232014_sample1_C_msms_36913	524.268	524.27	79.174	81.174	766399,766412,766400,766398,766408,766416,766417,766414,766397,766403,766413,766402	12	1046.52	2	68.6037	12		0.611	80.192;80.167;80.096;80.395;80.115;79.926;80.887;80.184;80.02;80.195;80.181;80.025	524.268760582947;524.26862800075;524.268587162962;524.268729635686;524.268497330002;524.268750959408;524.268616437691;524.268629902618;524.268692127915;524.268648416813;524.268716485082;524.26879407721	60.3582382202148;NaN;51.4563903808594;106.760902404785;55.604;51.4563903808594;46.6634216308594;NaN;36.0442008972168;118.056198120117;82.263;77.3740463256836	1	0.018	-0.007	-0.078	0.221	-0.059	-0.248	0.713	0.01	-0.154	0.021	0.007	-0.149	-0.0014244	-0.0014803	-0.0011711	-0.0011146	-0.0013871	-0.0011895	-0.0010645	-0.0011332	-0.0014868	-0.0010769	-0.0012207	-0.001653
Feature_60	505.593	66.557	YWVHPDNITELK	P47075	JD_06232014_sample1_B_msms_29632;JD_06232014_sample3_B_msms_29811;JD_06232014_sample3_C_msms_29264;JD_06232014_sample2_A_msms_29736;JD_06232014_sample3_A_msms_30001;JD_06232014_sample4_A_msms_12892	505.592	505.594	65.557	67.557	696779,696790,696792,696781,696777,696775,696780,696783,696776,696778,696827	11	1513.76	3	47.3636	11		0.487167	NA;66.601;66.67;66.802;66.505;66.366;67.099;66.513;66.434;35.045;66.662;66.48	NA;505.592865730975;505.592797529394;505.593020756789;505.592705698006;505.592653606306;505.593012862985;505.592792442345;505.592788936881;505.595030224938;505.592829613818;505.592448512387	NA;94.7468566894531;NaN;36.954;NaN;NaN;30.858;77.8944625854492;26.517;17.2115001678467;NaN;NaN	1	0.045637	0.044	0.113	0.245	-0.052	-0.191	0.542	-0.044	-0.123	-31.512	0.105	-0.077	-0.000912319	-0.0011752	-0.001017	-0.00075496	-0.0008735	-0.00075774	-0.00094347	-0.00083931	-0.0010588	-0.00054943	-0.00060874	-0.00108248
Feature_61	574.979	89.2595	YWQIFSGLKPIENK	P39013	JD_06232014_sample1_B_msms_41909;JD_06232014_sample1_A_msms_41884;JD_06232014_sample3_A_msms_42253;JD_06232014_sample3_B_msms_42111;JD_06232014_sample4_A_msms_41929;JD_06232014_sample3_C_msms_41438;JD_06232014_sample2_B_msms_41871;JD_06232014_sample4_C_msms_41678;JD_06232014_sample2_A_msms_41922;JD_06232014_sample4_B_msms_42038;JD_06232014_sample2_C_msms_41567;JD_06232014_sample1_C_msms_41891	574.978	574.98	88.2595	90.2595	945248,945240,945237,945247,945239,945242,945246,945244,945238,945241,945245,945243	12	1721.91	3	79.4579	12		0.532067	89.311;89.305;89.356;89.574;89.148;89.028;89.965;89.362;89.009;89.214;89.158;89.075	574.979021061055;574.978887796285;574.978732862096;574.978844837179;574.978879978326;574.978857475126;574.978423561469;574.978836281198;574.978793929734;574.978888073221;574.978621852483;574.978968816892	130.19889831543;88.0922470092773;18.4132404327393;55.7239112854004;122.638496398926;29.9120693206787;66.0043411254883;105.028701782227;23.4562091827393;124.514701843262;134.614501953125;54.8978118896484	1	0.0515	0.0455	0.0965	0.3145	-0.1115	-0.2315	0.7055	0.1025	-0.2505	-0.0455	-0.1015	-0.1845	-0.0010985	-0.0014464	-0.0012656	-0.0008865	-0.0013457	-0.0008998	-0.0013716	-0.0012539	-0.0012041	-0.00074611	-0.00072598	-0.00113
Feature_62	479.216	46.1795	YWNMSTR	P33750	JD_06232014_sample2_B_msms_18589	479.215	479.217	45.1795	47.1795	594388,594413,594396,594390,594394,594387,594393,594392,594389,594397,594391,594395	12	956.417	2	40.2683	12		0.38539	46.206;46.191;46.253;46.207;45.954;45.679;46.418;46.232;45.95;46.081;46.168;45.952	479.216714689594;479.216643622597;479.21690223683;479.216363471411;479.216756056366;479.216300193014;479.216486734188;479.216769377286;479.216574536444;479.216494900279;479.216997131326;479.216292425138	NaN;NaN;NaN;NaN;40.2682685852051;NaN;NaN;NaN;NaN;NaN;NaN;NaN	1	0.0265	0.0115	0.0735	0.0275	-0.2255	-0.5005	0.2385	0.0525	-0.2295	-0.0985	-0.0115	-0.2275	-0.0010803	-0.0012831	-0.0013231	-0.00066957	-0.0011617	-0.0010525	-0.00069489	-0.00089583	-0.0011543	-0.00060772	-0.00081643	-0.0014333
Feature_63	892.383	66.898	YWNEATVWNDNEDK	P43577	JD_06232014_sample4_A_msms_29901;JD_06232014_sample1_A_msms_29853;JD_06232014_sample2_B_msms_29859;JD_06232014_sample3_B_msms_30007;JD_06232014_sample4_B_msms_30067;JD_06232014_sample3_C_msms_29517;JD_06232014_sample4_C_msms_29718;JD_06232014_sample1_C_msms_29899;JD_06232014_sample3_A_msms_30088	892.382	892.384	65.898	67.898	1627440,1627426,1627438,1627427,1627434,1627437,1627431,1627436,1627435,1627428,1627429,1627425	12	1782.75	2	48.2184	12		1	66.898;66.88;67.009;67.081;66.818;66.689;67.362;66.903;66.794;66.91;66.928;66.832	892.386218585596;892.38544000994;892.383741236238;892.384025912631;892.384525969572;892.381580182697;NaN;892.385148986927;892.38475646706;892.386032043982;892.384041066038;892.3816946519	49.9877090454102;NaN;44.2517509460449;NaN;58.3203201293945;NaN;54.898;33.8416481018066;45.6139106750488;44.2517509460449;51.0301895141602;51.7707481384277	1	0	-0.018	0.111	0.183	-0.08	-0.209	0.464	0.005	-0.104	0.012	0.03	-0.066	-0.0025231	-0.0031658	-0.0029882	-0.0023242	-0.0032213	-0.0028127	-0.00210774	-0.0023604	-0.0032541	-0.002072	-0.0018292	-0.0029521
Feature_64	633.348	75.2435	YWLAAATATGIK	P38011	JD_06232014_sample2_B_msms_34277;34252;JD_06232014_sample1_B_msms_34245;JD_06232014_sample3_C_msms_33906;JD_06232014_sample3_B_msms_34480;JD_06232014_sample1_A_msms_34476;JD_06232014_sample1_C_msms_34299;JD_06232014_sample2_C_msms_34228;JD_06232014_sample4_A_msms_34469;JD_06232014_sample2_A_msms_34419;JD_06232014_sample3_A_msms_34754;JD_06232014_sample4_B_msms_34643	633.347	633.349	74.2435	76.2435	1134482,1134487,1134484,1134488,1134489,1134474,1134483,1134479,1134477,1134476,1134485,1134480	12	1264.68	2	68.9098	12		1.05725	75.311;75.225;75.323;75.351;75.173;74.987;75.711;75.302;75.119;75.181;75.262;75.159	633.348398680729;633.348320534953;633.348363263215;633.348175761907;633.348285265143;633.348181742247;633.34832782729;633.34839172148;633.348268362796;633.348216502868;633.348197132311;633.347999976536	88.0205764770508;47.8150596618652;44.4258995056152;100.037002563477;83.1372375488281;93.6229476928711;62.0879287719727;27.3396892547607;31.7077102661133;81.7089767456055;98.1049118041992;NaN	1	0.0675	-0.0185	0.0795	0.1075	-0.0705	-0.2565	0.4675	0.0585	-0.1245	-0.0625	0.0185	-0.0845	-0.0015661	-0.0018814	-0.0019567	-0.00098721	-0.0022	-0.0017839	-0.0013432	-0.001671	-0.0019153	-0.0011464	-0.0013737	-0.0018174
Feature_65	818.423	69.3435	YWIGVGAQPSETVTK	Q02608	JD_06232014_sample3_B_msms_31354;JD_06232014_sample1_B_msms_31134;JD_06232014_sample2_B_msms_31165;JD_06232014_sample1_A_msms_31167;JD_06232014_sample3_C_msms_30780;JD_06232014_sample4_A_msms_31176;JD_06232014_sample4_C_msms_30969;JD_06232014_sample3_A_msms_31375;JD_06232014_sample2_A_msms_31130;JD_06232014_sample4_B_msms_31351;JD_06232014_sample2_C_msms_30904;JD_06232014_sample1_C_msms_31175	818.422	818.424	68.3435	70.3435	1538020,1538028,1538027,1538019,1538032,1538024,1538033,1538021,1538023,1538026,1538022,1538029	12	1634.83	2	65.4945	12		0.38539	69.369;69.34;69.391;69.481;69.295;69.186;69.71;69.4;69.19;69.203;69.347;69.193	818.422676791602;818.422824356605;818.423163069626;818.423286747773;818.424251497234;818.422959624921;818.423254748998;818.422838176637;818.42431403575;818.423396452584;818.422739422986;818.424420720642	56.5139503479004;82.5294494628906;52.5271987915039;74.7892379760742;59.7087783813477;81.6316375732422;44.9254417419434;72.8978729248047;56.5139503479004;74.7892379760742;62.8608894348145;66.2461929321289	1	0.0255	-0.0035	0.0475	0.1375	-0.0485	-0.1575	0.3665	0.0565	-0.1535	-0.1405	0.0035	-0.1505	-0.0017692	-0.0022462	-0.0023319	-0.0015658	-0.0024278	-0.0020931	-0.001662	-0.0015085	-0.002336	-0.0018014	-0.0017328	-0.002296
Feature_66	491.237	83.396	YWGILSNE	P53334	JD_06232014_sample4_A_msms_38751;JD_06232014_sample3_C_msms_38379;JD_06232014_sample4_C_msms_38588;JD_06232014_sample2_C_msms_38492	491.236	491.238	82.396	84.396	640704,640705,640699,640702,640708,640709,640711,640714,640706,640707,640703,640710	12	980.46	2	45.4572	12		0.46902	83.47;83.427;83.523;83.534;83.365;83.211;83.935;83.474;83.198;83.269;83.343;83.263	491.237313821468;491.237348693186;491.237623276655;491.237352347224;491.237322154627;491.237375980121;491.237314901637;491.23738463385;491.237333721393;491.237569869211;491.237547013961;491.237522732201	NaN;NaN;NaN;NaN;NaN;49.6495094299316;NaN;NaN;46.4257888793945;36.3951683044434;NaN;49.358470916748	1	0.074	0.031	0.127	0.138	-0.031	-0.185	0.539	0.078	-0.198	-0.127	-0.053	-0.133	-0.00065003	-0.00090329	-0.0010253	-0.00056053	-0.0012147	-0.00092056	-0.00074681	-0.0010695	-0.00098825	-0.0011838	-0.0011223	-0.0014928
Feature_67	505.246	32.956	YWGAQTQR	P08417	JD_06232014_sample2_B_msms_11769;JD_06232014_sample1_B_msms_11825;JD_06232014_sample3_B_msms_12022	505.245	505.247	31.956	33.956	695211,695208,695214,695223,695224,695222,695221	7	1008.48	2	120.984	7		0.62567	NA;33.046;NA;33.109;32.828;NA;33.188;32.956;32.791;NA;NA;32.804	NA;505.246056797594;NA;505.246329307976;505.246124264994;NA;505.246110703441;505.2461729303;505.246146321407;NA;NA;505.245963201893	NA;130.765396118164;NA;NaN;124.594299316406;NA;NaN;107.593597412109;NaN;NA;NA;NaN	1	0.0681075	0.09	0.175962	0.153	-0.128	-0.320755	0.232	0	-0.165	-0.00644186	-0.00536427	-0.152	-0.00112216	-0.0015841	-0.00142977	-0.00089321	-0.0015119	-0.0013731	-0.00067995	-0.0012461	-0.0016869	-0.000992377	-0.000994672	-0.001512
Feature_68	524.748	65.704	YWFNGYAK	P48015	JD_06232014_sample1_B_msms_29124;JD_06232014_sample2_B_msms_29106;JD_06232014_sample4_A_msms_29125;JD_06232014_sample1_A_msms_29123;JD_06232014_sample3_B_msms_29381;JD_06232014_sample2_A_msms_29101;JD_06232014_sample4_B_msms_29344;JD_06232014_sample4_C_msms_28978;JD_06232014_sample3_C_msms_28784;JD_06232014_sample2_C_msms_28864;JD_06232014_sample1_C_msms_29180;JD_06232014_sample3_A_msms_29420	524.747	524.749	64.704	66.704	768119,768109,768101,768111,768121,768113,768118,768114,768117,768120,768115,768112	12	1047.48	2	93.2011	12		0.5482	65.703;65.73;65.813;65.842;65.631;65.491;66.088;65.868;65.647;65.632;65.705;65.638	524.747908406818;524.747812613503;524.747867074299;524.747948799518;524.747829848399;524.747918686256;524.747989773466;524.747984616204;524.747873927124;524.747627292817;524.747857297574;524.747888516935	89.5497817993164;86.472282409668;104.447700500488;94.6624069213867;102.713600158691;89.5497817993164;102.713600158691;86.472282409668;90.7766571044922;89.5497817993164;104.447700500488;77.0576629638672	1	-0.001	0.026	0.109	0.138	-0.073	-0.213	0.384	0.164	-0.057	-0.072	0.001	-0.066	-0.001288	-0.0013534	-0.0014465	-0.0013002	-0.0012781	-0.0014113	-0.0011233	-0.0011701	-0.0014253	-0.00083121	-0.0010185	-0.0013767
Feature_69	602.793	85.5405	YWEAFLGYR	P12945	JD_06232014_sample3_B_msms_40195;JD_06232014_sample2_B_msms_39974;JD_06232014_sample1_B_msms_39973;JD_06232014_sample4_C_msms_39680;JD_06232014_sample2_C_msms_39614	602.792	602.794	84.5405	86.5405	1038248,1038252,1038253,1038242,1038263,1038246,1038245,1038247,1038233,1038241,1038244,1038243	12	1203.57	2	86.5595	12		0.46841	85.635;85.593;85.668;85.829;85.488;85.246;86.234;85.684;85.379;85.438;85.475;85.358	602.793029247573;602.793139883092;602.792364495412;602.792733132277;602.792921167734;602.792609789277;602.793123132469;602.792864612679;602.792414991728;602.792736967966;602.792889513458;602.792603198214	NaN;88.8188323974609;NaN;NaN;99.4416732788086;76.6789169311523;NaN;87.6395034790039;NaN;NaN;NaN;80.2187271118164	1	0.0945	0.0525	0.1275	0.2885	-0.0525	-0.2945	0.6935	0.1435	-0.1615	-0.1025	-0.0655	-0.1825	-0.0013038	-0.001551	-0.0012581	-0.00071837	-0.0018801	-0.0013323	-0.00096627	-0.001243	-0.0012411	-0.00086621	-0.0010757	-0.001493
Feature_70	454.729	65.5225	YWDPLSK	P40462	JD_06232014_sample1_B_msms_29042;JD_06232014_sample2_B_msms_29002;JD_06232014_sample4_A_msms_29072;JD_06232014_sample2_A_msms_29056;JD_06232014_sample4_B_msms_29255;JD_06232014_sample1_A_msms_29050;JD_06232014_sample3_A_msms_29260;JD_06232014_sample2_C_msms_28740;JD_06232014_sample1_C_msms_29069;JD_06232014_sample3_B_msms_29289	454.728	454.73	64.5225	66.5225	498648,498647,498638,498645,498643,498630,498639,498631,498646,498649,498644,498629	12	907.444	2	70.4647	12		1	65.56;65.505;65.54;65.585;65.416;65.161;65.921;65.556;65.315;65.42;65.554;65.349	454.729426448643;454.729504175711;454.729189148597;454.7295602516;454.729398063089;454.729408460427;454.729596407368;NaN;454.729322371639;454.729518653354;454.729448235711;454.729269098667	77.2824630737305;75.1091918945313;58.7819595336914;72.7892532348633;66.4292831420898;57.1774597167969;52.7857398986816;75.109;NaN;91.9001083374023;77.2824630737305;NaN	1	0.0375	-0.0175	0.0175	0.0625	-0.1065	-0.3615	0.3985	0.0335	-0.2075	-0.1025	0.0315	-0.1735	-0.00096463	-0.0013082	-0.001176	-0.001028	-0.0011455	-0.0013023	-0.0011077	-0.00103452	-0.001198	-0.00077898	-0.00086573	-0.001235
Feature_71	517.753	83.3455	YWDIFYK	Q08641	JD_06232014_sample1_B_msms_38665;JD_06232014_sample1_A_msms_38685;JD_06232014_sample2_B_msms_38688;JD_06232014_sample3_C_msms_38277;JD_06232014_sample3_B_msms_38915;JD_06232014_sample1_C_msms_38730;JD_06232014_sample2_A_msms_38729;JD_06232014_sample4_B_msms_38851;JD_06232014_sample3_A_msms_39096;JD_06232014_sample2_C_msms_38383;JD_06232014_sample4_C_msms_38481;JD_06232014_sample4_A_msms_38698	517.752	517.754	82.3455	84.3455	740633,740643,740635,740640,740639,740641,740634,740642,740644,740637,740638,740645	12	1033.49	2	60.2911	12		0.44815	83.441;83.384;83.457;83.665;83.265;83.041;84.116;83.402;83.119;83.307;83.297;83.147	517.752729315311;517.75265874902;517.752916135155;517.75239557866;517.752784450159;517.752815557957;517.752721206713;517.75273635658;517.752843603468;517.75281981671;517.75280652635;517.752808114865	54.2049407958984;63.3062705993652;67.0320434570313;57.2809295654297;60.759880065918;60.759880065918;54.2049407958984;76.0345687866211;58.1937294006348;54.2049407958984;54.2049407958984;63.3062705993652	1	0.0955	0.0385	0.1115	0.3195	-0.0805	-0.3045	0.7705	0.0565	-0.2265	-0.0385	-0.0485	-0.1985	-0.00074567	-0.00094851	-0.0010196	-0.00068588	-0.0012093	-0.0010787	-0.001142	-0.00099254	-0.0011088	-0.0013131	-0.0011359	-0.0015581
Feature_72	543.732	44.918	YWDDVCTK	P50102	JD_06232014_sample3_A_msms_18101	543.731	543.733	43.918	45.918	837145,837140,837141,837156,837143,837144,837142,837146	8	1085.45	2	37.0646	8		0.38539	44.985;NA;NA;44.981;NA;44.526;45.171;44.95;NA;44.856;44.918;44.681	543.731494745687;NA;NA;543.73261617377;NA;543.732004161286;543.732779694475;543.731363924689;NA;543.735566737416;543.731618002578;543.733478479619	NaN;NA;NA;NaN;NA;NaN;37.0645713806152;NaN;NA;NaN;NaN;NaN	1	0.067	0.0193714	0.147861	0.063	-0.181153	-0.392	0.253	0.032	-0.142357	-0.062	0	-0.237	-0.0011325	-0.00156479	-0.00150615	-0.001095	-0.00142361	-0.0014043	-0.0010737	-0.0010147	-0.00122173	-0.00084135	-0.0010658	-0.0013776
Feature_73	639.822	51.2045	YVYSGVAYSAAK	P00572	JD_06232014_sample1_B_msms_21322;JD_06232014_sample1_A_msms_21317;JD_06232014_sample3_C_msms_21010;JD_06232014_sample2_A_msms_21258;JD_06232014_sample3_A_msms_21475;JD_06232014_sample4_B_msms_21547;JD_06232014_sample2_B_msms_21302;JD_06232014_sample4_C_msms_21199;JD_06232014_sample1_C_msms_21426;JD_06232014_sample3_B_msms_21561;JD_06232014_sample2_C_msms_21052	639.821	639.823	50.2045	52.2045	1152214,1152218,1152219,1152216,1152168,1152217,1152199,1152205,1152215,1152198,1152206,1152203	12	1277.63	2	58.4641	12		0.38539	51.19;51.239;51.379;51.28;51.089;50.953;51.458;51.301;51.106;51.189;51.219;51.126	639.82255683471;639.822547003291;639.822491209255;639.822691560234;639.82278752285;639.822098215146;639.82270733251;639.822687434441;639.823228005246;639.822344906362;639.822761517925;639.822625903138	52.5758399963379;61.1102600097656;53.4477500915527;69.8461532592773;59.2272911071777;61.1102600097656;51.7258110046387;50.286319732666;70.0892791748047;NaN;52.5758399963379;61.1102600097656	1	-0.0145	0.0345	0.1745	0.0755	-0.1155	-0.2515	0.2535	0.0965	-0.0985	-0.0155	0.0145	-0.0785	-0.0013782	-0.0019152	-0.0017845	-0.0016165	-0.0018846	-0.0019104	-0.0013678	-0.0014104	-0.001877	-0.0012624	-0.0013573	-0.0020126
Feature_74	602.658	85.0305	YVYAHFPINVNIVEK	P05738	JD_06232014_sample3_B_msms_39789;JD_06232014_sample1_C_msms_39646;JD_06232014_sample1_B_msms_39587;JD_06232014_sample2_B_msms_39590;JD_06232014_sample1_A_msms_39606;JD_06232014_sample4_C_msms_39381;JD_06232014_sample3_C_msms_39170;JD_06232014_sample2_C_msms_39335;JD_06232014_sample4_B_msms_39684;JD_06232014_sample3_A_msms_39858;JD_06232014_sample4_A_msms_39555;39837;JD_06232014_sample2_A_msms_395…	602.657	602.659	84.0305	86.0305	1037871,1037874,1037880,1037882,1037875,1037879,1037872,1037881,1037877,1037870,1037876,1037873	12	1804.95	3	82.7655	12		0.754067	85.156;85.055;85.274;85.277;85.006;84.905;85.618;85.079;84.868;84.979;84.871;84.876	602.658042834813;602.65809062163;602.658034923951;602.658046268833;602.658118650393;602.658084704484;602.657989374762;602.657967780397;602.65799254199;602.65808356979;602.658088948565;602.658055545345	99.0691223144531;86.4966506958008;83.1689605712891;88.7799911499023;90.9662780761719;97.2230529785156;71.079948425293;78.6897888183594;87.5192565917969;47.037410736084;81.5775527954102;81.5775527954102	2	0.1255	0.0245	0.2435	0.2465	-0.0245	-0.1255	0.5875	0.0485	-0.1625	-0.0515	-0.1595	-0.1545	-0.001268	-0.0015222	-0.0014674	-0.0010272	-0.0018382	-0.0016612	-0.001252	-0.0013302	-0.0014007	-0.00097993	-0.00095441	-0.0015945
Feature_75	903.483	85.032	YVYAHFPINVNIVEK	P05738	JD_06232014_sample3_B_msms_39803;JD_06232014_sample4_C_msms_39396;JD_06232014_sample3_C_msms_39187;JD_06232014_sample2_B_msms_39616;JD_06232014_sample1_B_msms_39603;JD_06232014_sample1_A_msms_39613;JD_06232014_sample4_B_msms_39696;JD_06232014_sample2_C_msms_39345;JD_06232014_sample4_A_msms_39592;JD_06232014_sample1_C_msms_39665;JD_06232014_sample3_A_msms_39887;JD_06232014_sample2_A_msms_39596	903.482	903.484	84.032	86.032	1638497,1638503,1638502,1638501,1638496,1638494,1638498,1638499,1638493,1638495,1638500,1638492	12	1804.95	2	108.988	12		0.570733	85.168;85.066;85.204;85.273;84.998;84.913;85.626;85.104;84.861;84.982;84.891;84.874	903.482549568213;903.482536855649;903.482523381979;903.48246753064;903.482639890962;903.483429584369;903.482746162197;903.482589381184;903.483643949479;903.482511272064;903.482489176209;903.483788331601	122.782501220703;107.347702026367;98.5924377441406;104.904800415039;136.136199951172;85.0064926147461;129.771697998047;116.575500488281;122.327003479004;94.7167663574219;75.4833526611328;114.208000183105	2	0.136	0.034	0.172	0.241	-0.034	-0.119	0.594	0.072	-0.171	-0.05	-0.141	-0.158	-0.0021543	-0.0025458	-0.002619	-0.0019681	-0.003163	-0.0027612	-0.0023384	-0.0023726	-0.0026816	-0.0017659	-0.0018023	-0.0029413
Feature_76	472.254	85.1765	YVWVLHLDDVR	P33201	JD_06232014_sample1_A_msms_39777;JD_06232014_sample2_B_msms_39736;JD_06232014_sample3_B_msms_39940;JD_06232014_sample1_B_msms_39720;JD_06232014_sample2_C_msms_39418;JD_06232014_sample4_B_msms_39873;JD_06232014_sample4_A_msms_39781;JD_06232014_sample2_A_msms_39805;JD_06232014_sample3_C_msms_39272;JD_06232014_sample4_C_msms_39473	472.253	472.255	84.1765	86.1765	568013,568021,568017,568019,568010,568016,568015,568005,568014,568022,568018,568011	12	1413.74	3	45.6051	12		0.4685	85.329;85.193;85.297;85.524;85.129;84.958;85.945;85.247;84.907;85.16;85.086;84.906	472.253988739718;472.254291499313;472.25443058064;472.253925758277;472.254572001512;472.25423360482;472.25376893356;472.25412187005;472.254323408287;472.25396578817;472.254130551297;472.254208644795	58.172119140625;42.8428916931152;NaN;49.4480590820313;41.2419013977051;43.6044616699219;NaN;41.2419013977051;42.9759788513184;49.4480590820313;58.172119140625;28.9032897949219	1	0.1525	0.0165	0.1205	0.3475	-0.0475	-0.2185	0.7685	0.0705	-0.2695	-0.0165	-0.0905	-0.2705	-0.00088901	-0.0010508	-0.0011099	-0.00067507	-0.001434	-0.001216	-0.00089767	-0.00091684	-0.0010812	-0.00061943	-0.00056456	-0.0011952
Feature_77	564.309	69.646	YVVVVCNLKPVNMR	P46672	JD_06232014_sample1_B_msms_31281;31242;JD_06232014_sample2_B_msms_31318;31307;31295;JD_06232014_sample4_B_msms_31533;JD_06232014_sample3_C_msms_30940;30919;JD_06232014_sample4_A_msms_31390;31309;JD_06232014_sample1_C_msms_31356;31324;JD_06232014_sample4_C_msms_31140;JD_06232014_sample2_C_msms_31075;JD_06232014_sample1_A_msms_31322;31304;JD_06232014_sample2_A_msms_31244;JD_06232014_sample3_A_msms_…	564.308	564.31	68.646	70.646	909245,909246,909240,909239,909236,909242,909238,909244,909237,909243,909241	11	1689.91	3	114.163	11		0.589883	69.686;69.646;69.735;69.78;69.593;69.499;70.125;NA;69.476;69.637;69.687;69.528	564.309458663933;564.309471731625;564.30954410754;564.309449165143;564.309464871304;564.309486089584;564.309412894012;NA;564.309340878555;564.309323070198;564.309394242768;564.309521432655	122.547096252441;131.172500610352;110.30590057373;121.021202087402;117.79239654541;110.636901855469;100.376197814941;NA;110.636901855469;111.936096191406;92.1898193359375;127.173896789551	2	0.04	0	0.089	0.134	-0.053	-0.147	0.479	0.0686002	-0.17	-0.009	0.041	-0.118	-0.001346	-0.0015755	-0.0016351	-0.0011648	-0.0016564	-0.0014753	-0.0012539	-0.00119149	-0.0015173	-0.0011184	-0.0010434	-0.0015423
Feature_78	569.642	61.629	YVVVVCNLKPVNMR	P46672	JD_06232014_sample2_A_msms_26880;JD_06232014_sample4_A_msms_26940;JD_06232014_sample3_A_msms_27161	569.641	569.643	60.629	62.629	926835,926829,926827,926833,926834	5	1705.9	3	31.6591	3	Oxidation (M)	0.38539	61.523;NA;NA;61.629;NA;NA;61.929;NA;61.47;61.463;NA;NA	569.642610964193;NA;NA;569.642553565564;NA;NA;569.642580357597;NA;569.64266352651;569.642531276155;NA;NA	NaN;NA;NA;31.8812408447266;NA;NA;31.2148704528809;NA;NaN;31.8812408447266;NA;NA	1	0.0254183	-0.00154757	0.105808	0.128799	-0.112132	-0.239284	0.3928	0.0726693	-0.145378	-0.0647389	-0.000624112	-0.188067	-0.00113183	-0.00149615	-0.00162073	-0.00133154	-0.00156088	-0.00147651	-0.000878262	-0.00115697	-0.00163669	-0.000961622	-0.000983681	-0.00150489
Feature_79	845.96	69.655	YVVVVCNLKPVNMR	P46672	JD_06232014_sample2_B_msms_31317;JD_06232014_sample1_B_msms_31285;JD_06232014_sample4_A_msms_31328;JD_06232014_sample4_B_msms_31535;JD_06232014_sample4_C_msms_31176;JD_06232014_sample3_B_msms_31485;JD_06232014_sample3_C_msms_30944;JD_06232014_sample1_C_msms_31336;JD_06232014_sample2_C_msms_31077;JD_06232014_sample1_A_msms_31309;JD_06232014_sample2_A_msms_31285;JD_06232014_sample3_A_msms_31601	845.959	845.961	68.655	70.655	1576115,1576127,1576120,1576117,1576116,1576124,1576122,1576125,1576123,1576121,1576118,1576119	12	1689.91	2	123.682	12		0.506883	69.762;69.656;69.748;69.832;69.6;69.531;70.137;69.654;69.477;69.636;69.679;69.538	845.960273182781;845.961638109209;845.960310452562;845.961145853615;845.960066250282;845.959830961526;845.95977059823;845.960021978863;845.960111576477;845.960029031721;845.960412614991;845.960421083414	105.251800537109;149.491806030273;90.6135711669922;138.449005126953;108.56379699707;134.976898193359;119.386199951172;134.976898193359;142.08479309082;105.031898498535;116.736701965332;138.62629699707	2	0.107	0.001	0.093	0.177	-0.055	-0.124	0.482	-0.001	-0.178	-0.019	0.024	-0.117	-0.0024912	-0.0027386	-0.0028329	-0.0020809	-0.0028388	-0.0025296	-0.0022405	-0.0022697	-0.0026316	-0.0022415	-0.0019524	-0.0027115
Feature_80	667.888	71.918	YVVVSGGVISGIGK	P28274	JD_06232014_sample3_B_msms_32728;JD_06232014_sample1_A_msms_32533;JD_06232014_sample1_B_msms_32493;JD_06232014_sample3_C_msms_32183;JD_06232014_sample2_C_msms_32285;JD_06232014_sample4_B_msms_32711;JD_06232014_sample2_A_msms_32475;JD_06232014_sample2_B_msms_32550;JD_06232014_sample4_C_msms_32360;JD_06232014_sample1_C_msms_32545;JD_06232014_sample3_A_msms_32753;JD_06232014_sample4_A_msms_32523	667.887	667.889	70.918	72.918	1229933,1229927,1229925,1229929,1229928,1229930,1229931,1229926,1229922,1229932,1229924,1229923	12	1333.76	2	63.0763	12		0.406517	71.978;71.895;72.011;72.039;71.864;71.732;72.322;71.951;71.822;71.843;71.941;71.779	667.887977502888;667.888060811787;667.888154848563;667.887652780412;667.887961889891;667.88788470828;667.887598083637;667.888019172907;667.887846287083;667.887751127906;667.888001212334;667.887785216021	46.4103507995605;69.9199829101563;66.2151565551758;61.4092597961426;89.5067825317383;62.6800804138184;57.7963790893555;59.8643493652344;64.2439193725586;57.413890838623;47.6216011047363;73.8340606689453	1	0.06	-0.023	0.093	0.121	-0.054	-0.186	0.404	0.033	-0.096	-0.075	0.023	-0.139	-0.0012563	-0.0017255	-0.0018098	-0.0011132	-0.0017117	-0.0015771	-0.0010672	-0.0012588	-0.0017032	-0.00097559	-0.0011205	-0.0014898
Feature_81	807.398	70.997	YVVVPETSQDMAFK	P39081	JD_06232014_sample2_B_msms_32099	807.397	807.399	69.997	71.997	1520674,1520675,1520671,1520670,1520673,1520672,1520678	7	1612.78	2	31.0712	7		0.38539	71.103;71.008;NA;NA;70.997;70.886;NA;NA;70.912;70.949;70.998;NA	807.398093734513;807.398633167545;NA;NA;807.398098877315;807.398183579922;NA;NA;807.398566869738;807.398193776273;807.397207338614;NA	NaN;NaN;NA;NA;31.0712394714355;NaN;NA;NA;NaN;NaN;NaN;NA	1	0.106	0.011	0.0822832	0.175833	0	-0.111	0.484266	0.0679781	-0.085	-0.048	0.001	-0.12439	-0.0020939	-0.0027468	-0.00277867	-0.00203118	-0.0028012	-0.0029232	-0.00197905	-0.00230466	-0.0028149	-0.0020917	-0.0022604	-0.00296311
Feature_82	664.33	76.6065	YVVSFDELEAR;VLDSEDLAYFR	P38708;P39976	JD_06232014_sample1_B_msms_35309;JD_06232014_sample4_A_msms_35278;JD_06232014_sample4_C_msms_35176;JD_06232014_sample1_B_msms_34741;JD_06232014_sample3_B_msms_34996;JD_06232014_sample2_B_msms_34760;JD_06232014_sample4_A_msms_34834;JD_06232014_sample4_C_msms_34627;JD_06232014_sample2_C_msms_34561;34595;JD_06232014_sample1_A_msms_34779;JD_06232014_sample3_A_msms_35055;JD_06232014_sample2_A_msms_347…	664.329	664.331	75.1635	78.0495	1219097,1219088,1219096,1219085,1219086,1219084,1219083,1219099,1219087,1219082,1219071,1219065,1219074,1219070,1219080,1219072,1219069,1219076,1219073,1219077,1219067	21	1326.65	2	112.162766619133,112.162766619133	20,20	,,,	0.52867	76.678;76.6135;76.726;76.322;76.543;76.454;76.628;76.704;76.5645;76.586;76.176;76.53	664.330154651718;664.330318501806;664.330162972444;664.329890250185;664.3301326351;664.330301538992;664.329954841255;664.330260700266;664.330206140183;664.330381817549;664.330085576615;664.330395670077	131.818695068359;100.789459228515;156.480194091797;138.218704223633;113.686698913574;145.456695556641;156.480194091797;134.56559753418;141.878601074219;91.7123477783205;NA;139.413398742675	1	0.0715	0.007	0.1195	-0.2845	-0.0635	-0.1525	0.0215	0.0975	-0.042	-0.0205	-0.4305	-0.0765	-0.00144115	-0.00182235	-0.00175325	-0.0013182	-0.00181655	-0.0016028	-0.0014438	-0.00150845	-0.0015291	-0.0014938	-0.0014224	-0.00180445
Feature_83	410.222	34.5005	YVVPEGR	P47044	JD_06232014_sample3_C_msms_12366;JD_06232014_sample1_A_msms_12591;JD_06232014_sample2_B_msms_12640	410.221	410.223	33.5005	35.5005	328264,328278,328286,328262,328263,328274,328266,328265	8	818.429	2	84.1646	8		0.60895	34.647;NA;34.755;NA;34.506;34.256;NA;34.646;34.495;34.472;NA;34.367	410.222145959407;NA;410.221848732817;NA;410.221825253322;410.221784271525;NA;410.221760695464;410.221845971255;410.222100642366;NA;410.221854347379	94.2618103027344;NA;NaN;NA;79.1160278320313;NaN;NA;NaN;79.1160278320313;NaN;NA;NaN	1	0.1465	0.0452971	0.2545	0.1841	0.0055	-0.2445	0.310984	0.1455	-0.0055	-0.0285	-0.00770703	-0.1335	-0.00078942	-0.00117499	-0.0011461	-0.000705523	-0.00090666	-0.0011868	-0.00081711	-0.00058923	-0.0010723	-0.00040303	-0.000587162	-0.0012009
Feature_84	556.637	47.2315	YVVLASHLGRPNGER	P00560	JD_06232014_sample3_C_msms_18902;JD_06232014_sample1_A_msms_19225;JD_06232014_sample1_B_msms_19255;JD_06232014_sample4_B_msms_19394;JD_06232014_sample4_C_msms_19032;JD_06232014_sample2_C_msms_18933	556.636	556.638	46.2315	48.2315	883775,883780,883781,883789,883793,883783,883786,883790,883777,883779,883782,883784	12	1666.89	3	30.7517	12		0.38539	47.295;47.257;47.3;47.34;47.126;46.929;47.598;47.354;47.106;47.146;47.206;47.015	556.637984298795;556.638095764355;556.637269521526;556.638073117329;556.637318554062;556.637310796083;556.637325626121;556.637843191822;556.637951201727;556.638136621815;556.637487311626;556.637819135121	48.5269508361816;17.8665904998779;NaN;NaN;NaN;28.2827491760254;NaN;NaN;39.6290817260742;NaN;16.3631992340088;33.8416481018066	1	0.0635	0.0255	0.0685	0.1085	-0.1055	-0.3025	0.3665	0.1225	-0.1255	-0.0855	-0.0255	-0.2165	-0.001327	-0.0017992	-0.0017065	-0.0011605	-0.0014915	-0.0015592	-0.0013424	-0.0012812	-0.0015686	-0.00099829	-0.0012565	-0.0017675
Feature_85	372.217	51.521	YVVLASHLGR	P00560	JD_06232014_sample4_B_msms_21804;JD_06232014_sample2_B_msms_21538;JD_06232014_sample4_A_msms_21652;JD_06232014_sample4_C_msms_21410;JD_06232014_sample2_C_msms_21278;JD_06232014_sample3_C_msms_21214;JD_06232014_sample1_C_msms_21636	372.216	372.218	50.521	52.521	195298,195282,195296,195292,195287,195294,195301	7	1113.63	3	81.9953	7		0.38539	NA;NA;51.767;NA;51.521;51.364;NA;NA;51.486;51.735;51.715;51.491	NA;NA;372.217185583717;NA;372.216907572678;372.216983602509;NA;NA;372.21707127698;372.217065559678;372.217088399186;372.217044950349	NA;NA;79.4890670776367;NA;99.0129470825195;57.5317497253418;NA;NA;81.2634887695313;99.0129470825195;87.2580490112305;70.398567199707	2	0.0441378	-0.000743572	0.246	0.0962774	0	-0.157	0.306336	0.0607077	-0.035	0.214	0.194	-0.03	-0.0010152	-0.0010268	-0.00096812	-0.000763067	-0.00094664	-0.0010132	-0.000741331	-0.000829243	-0.00091972	-0.00071391	-0.00060345	-0.0010235
Feature_86	557.822	51.736	YVVLASHLGR	P00560	JD_06232014_sample2_B_msms_21504;JD_06232014_sample3_A_msms_21760;JD_06232014_sample2_A_msms_21535;JD_06232014_sample1_B_msms_21758;21547;JD_06232014_sample1_A_msms_21565;JD_06232014_sample4_B_msms_21791;JD_06232014_sample3_C_msms_21226;JD_06232014_sample4_A_msms_21663;JD_06232014_sample3_B_msms_21798;JD_06232014_sample1_C_msms_21614;JD_06232014_sample2_C_msms_21239;JD_06232014_sample4_C_msms_214…	557.821	557.823	50.736	52.736	888107,888111,888100,888116,888121,888109,888108,888102,888112,888115,888110,888114	12	1113.63	2	145.845	12		1.03053	51.748;51.734;51.792;51.847;51.521;51.355;52.024;51.736;51.47;51.744;51.736;51.504	557.821478179081;557.821396577163;557.821442888214;557.821223682091;557.821283572189;557.821308137661;557.821429551668;557.821360636598;557.821309246358;557.821295854016;557.821357377131;557.8213070814	134.508697509766;135.428604125977;150.266998291016;134.508697509766;138.079498291016;126.313102722168;140.446197509766;143.393997192383;163.160003662109;147.404907226563;156.826599121094;179.805603027344	2	0.012	-0.002	0.056	0.111	-0.215	-0.381	0.288	0	-0.266	0.008	0	-0.232	-0.0013921	-0.0016409	-0.0015458	-0.0011585	-0.0016524	-0.0016381	-0.0013305	-0.0012703	-0.0014097	-0.0011049	-0.0010486	-0.0016612
Feature_87	668.861	77.7025	YVVFEDAPVGIK	P38773	JD_06232014_sample1_B_msms_35637;JD_06232014_sample3_A_msms_35947;JD_06232014_sample3_C_msms_35381;JD_06232014_sample2_B_msms_35673;JD_06232014_sample3_B_msms_35861;JD_06232014_sample4_C_msms_35550;JD_06232014_sample4_B_msms_35847;JD_06232014_sample2_A_msms_35739;JD_06232014_sample1_A_msms_35649;JD_06232014_sample2_C_msms_35473;JD_06232014_sample4_A_msms_35703	668.86	668.862	76.7025	78.7025	1232643,1232635,1232637,1232639,1232638,1232641,1232645,1232633,1232634,1232646,1232642,1232644	12	1335.71	2	66.2268	12		0.40743	77.745;77.645;77.766;77.938;77.613;77.518;78.256;77.727;77.579;77.708;77.697;77.589	668.861359843635;668.861445504565;668.860982933521;668.861017942123;668.861279528962;668.861244447218;668.861155768969;668.861220772932;668.861322233275;668.8612846844;668.861301365623;668.861154776203	77.0624237060547;74.6108703613281;NaN;66.2666473388672;64.1211776733398;65.1792068481445;77.0624237060547;62.7994117736816;49.4480590820313;67.3849563598633;67.3849563598633;57.1747207641602	1	0.0425	-0.0575	0.0635	0.2355	-0.0895	-0.1845	0.5535	0.0245	-0.1235	0.0055	-0.0055	-0.1135	-0.0015338	-0.0018965	-0.0015368	-0.00098988	-0.0020492	-0.0016382	-0.0010806	-0.0013253	-0.0017803	-0.0012667	-0.0013368	-0.0018202
Feature_88	406.213	25	YVVDTSK	P00330	JD_06232014_sample2_B_msms_8033;JD_06232014_sample3_B_msms_8223;JD_06232014_sample4_B_msms_8190;JD_06232014_sample4_C_msms_7946;JD_06232014_sample3_C_msms_7870;JD_06232014_sample1_B_msms_8004;8234;JD_06232014_sample1_C_msms_8032;JD_06232014_sample1_A_msms_8054;8280;JD_06232014_sample2_C_msms_7776;JD_06232014_sample2_A_msms_8275;JD_06232014_sample4_A_msms_8089;8306;JD_06232014_sample3_A_msms_8404	406.212	406.214	24	26	313849,313812,313813,313817,313795,313848,313799,313824,313796,313811,313801,313800	12	810.412	2	110.983	12		0.907717	25.057;24.997;25.093;25.231;24.756;24.679;25.472;24.991;24.843;25.003;25.023;24.935	406.214157212108;406.214162034531;406.213949649632;406.213797756154;406.214067082296;406.213861688898;406.213696811372;406.213976662709;406.213779898697;406.213711653578;406.213962293472;406.213978670339	116.542297363281;116.542297363281;113.695899963379;131.036804199219;117.933898925781;116.542297363281;104.447700500488;111.035499572754;102.713600158691;111.035499572754;107.593597412109;82.6713027954102	1	0.057	-0.003	0.093	0.231	-0.244	-0.321	0.472	-0.009	-0.157	0.003	0.023	-0.065	-0.00094111	-0.0013155	-0.0011058	-0.00079068	-0.00111545	-0.00111747	-0.00067138	-0.00084164	-0.001068	-0.00063833	-0.000801535	-0.00126885
Feature_89	639.839	62.103	YVVASQDIDLR	Q12339	JD_06232014_sample4_A_msms_27248;JD_06232014_sample1_B_msms_27194;JD_06232014_sample4_C_msms_27079;JD_06232014_sample3_B_msms_27484;JD_06232014_sample2_B_msms_27228;JD_06232014_sample3_C_msms_26899;JD_06232014_sample2_A_msms_27179;JD_06232014_sample1_A_msms_27225;JD_06232014_sample4_B_msms_27428;JD_06232014_sample3_A_msms_27421;JD_06232014_sample2_C_msms_26981	639.838	639.84	61.103	63.103	1152384,1152385,1152376,1152386,1152389,1152383,1152358,1152367,1152387,1152380,1152360,1152359	12	1277.66	2	59.603	12		0.38539	62.091;62.103;62.183;62.143;62.017;61.886;62.438;62.192;62.003;62.045;62.122;61.958	639.839996458145;639.840730921082;639.836294187066;639.839960522838;639.840731678644;639.838321775301;639.839313095879;639.840770884952;639.838659138641;639.839584231838;639.841113739886;639.837447632886	56.2048301696777;57.1640815734863;NaN;54.65;49.631519317627;67.385;65.8417205810547;57.1640815734863;47.7121315002441;73.6660690307617;67.3849563598633;58.8287696838379	1	-0.012	0	0.08	0.04	-0.086	-0.217	0.335	0.089	-0.1	-0.058	0.019	-0.145	-0.0013747	-0.0018647	-0.0018317	-0.0016237	-0.0018332	-0.0016991	-0.0014349	-0.0016939	-0.0017721	-0.0012627	-0.0012879	-0.0019111
Feature_90	509.588	54.254	YVTSLINDSYHSK	Q03862	JD_06232014_sample2_C_msms_22668	509.587	509.589	53.254	55.254	711250,711249,711253,711252,711251,711257,711254,711255,711256,711268,711258	11	1525.74	3	62.528	11		0.38539	54.332;54.248;54.368;54.528;54.086;53.905;NA;54.296;53.989;54.254;54.281;54.019	509.58873414784;509.588394286013;509.588984926937;509.587804769657;509.588380249759;509.588449999833;NA;509.589037452377;509.588494130394;509.58788359158;509.588197915171;509.588650277576	NaN;NaN;NaN;NaN;NaN;62.528018951416;NA;NaN;NaN;NaN;NaN;NaN	2	0.078	-0.006	0.114	0.274	-0.168	-0.349	0.327699	0.042	-0.265	0	0.027	-0.235	-0.00087141	-0.0013528	-0.0012753	-0.00086073	-0.0012981	-0.0013435	-0.000690058	-0.0011092	-0.0011983	-0.00068594	-0.00074631	-0.0017741
Feature_91	763.878	54.289	YVTSLINDSYHSK	Q03862	JD_06232014_sample3_B_msms_23177	763.877	763.879	53.289	55.289	1446126,1446124,1446130,1446125,1446127,1446128,1446123,1446133,1446132,1446131,1446129	11	1525.74	2	30.567	11		0.38539	54.325;54.248;54.386;54.521;54.048;NA;54.645;54.289;53.987;54.261;54.303;54.02	763.876992878631;763.877239987137;763.876734761424;763.878212175033;763.878153590483;NA;763.877896309783;763.878289373986;763.877686961589;763.877645341135;763.876761957071;763.878376568554	NaN;NaN;NaN;NaN;NaN;NA;NaN;30.567;NaN;NaN;NaN;NaN	2	0.036	-0.041	0.097	0.232	-0.241	-0.273754	0.356	0	-0.302	-0.028	0.014	-0.269	-0.0018011	-0.0024118	-0.0023931	-0.0017545	-0.0025059	-0.0024934	-0.0012584	-0.0021057	-0.0021987	-0.0015042	-0.0016223	-0.0030997
Feature_92	669.869	92.686	YVTQILYTPLQ	Q04739	JD_06232014_sample1_B_msms_43697;JD_06232014_sample3_B_msms_43929;JD_06232014_sample4_B_msms_43936;JD_06232014_sample2_B_msms_43699;JD_06232014_sample2_A_msms_43764;JD_06232014_sample4_A_msms_43783;JD_06232014_sample3_C_msms_43383;JD_06232014_sample2_C_msms_43476;JD_06232014_sample1_C_msms_43769;JD_06232014_sample3_A_msms_44053	669.868	669.87	91.686	93.686	1235335,1235336,1235330,1235331,1235342,1235343,1235333,1235337,1235334,1235347,1235339,1235346	12	1337.72	2	37.1799	12		0.408333	92.76;92.606;92.806;92.927;92.562;92.451;93.21;92.665;92.538;92.736;92.707;92.506	669.868946645158;669.869247979394;669.869421676755;669.868712096616;669.869206025349;669.869361725089;669.868999480198;669.869162536352;669.869243415724;669.868973742771;669.86912585702;669.869226864281	NaN;43.9577598571777;28.708080291748;33.875358581543;40.4964408874512;40.7274017333984;34.7730903625488;54.4862594604492;36.6709213256836;28.1770896911621;29.9263305664063;NaN	1	0.074	-0.08	0.12	0.241	-0.124	-0.235	0.524	-0.021	-0.148	0.05	0.021	-0.18	-0.0017256	-0.0024485	-0.0026914	-0.00099091	-0.0025526	-0.0023127	-0.0012215	-0.0019928	-0.0024817	-0.0017911	-0.0017654	-0.0025791
Feature_93	617.639	57.102	YVTNHNSLGDGNFSVVK	Q03533	JD_06232014_sample4_A_msms_24544;JD_06232014_sample2_C_msms_24223;JD_06232014_sample1_C_msms_24598;JD_06232014_sample4_C_msms_24320	617.638	617.64	56.102	58.102	1087503,1087500,1087499,1087498,1087505,1087512,1087501,1087502,1087494,1087509,1087496,1087504	12	1849.9	3	19.859	12		0.38539	57.163;57.095;57.243;57.186;56.95;56.761;57.375;57.167;56.929;57.045;57.102;56.925	617.639840915632;617.63953169624;617.639966119335;617.639764094592;617.639603980353;617.639816164716;617.63957438036;617.639651400089;617.639111025195;617.639964031943;617.639538124953;617.639251743928	NaN;NaN;21.3299007415771;NaN;NaN;16.9748306274414;NaN;NaN;NaN;27.5117092132568;NaN;13.6195602416992	1	0.061	-0.007	0.141	0.084	-0.152	-0.341	0.273	0.065	-0.173	-0.057	0	-0.177	-0.0012439	-0.0016702	-0.0013742	-0.0014324	-0.0016766	-0.0016603	-0.00089557	-0.0014459	-0.0014852	-0.0011468	-0.001237	-0.0016394
Feature_94	589.82	64.695	YVTLSPEELK	P34909	JD_06232014_sample1_B_msms_28672;JD_06232014_sample3_B_msms_28811;JD_06232014_sample4_A_msms_28633;JD_06232014_sample4_B_msms_28810;JD_06232014_sample3_C_msms_28288;JD_06232014_sample1_C_msms_28705;JD_06232014_sample4_C_msms_28447	589.819	589.821	63.695	65.695	994426,994409,994407,994430,994427,994432,994418,994408,994425,994410,994433,994411	12	1177.62	2	74.6023	12		0.568283	64.695;64.695;64.827;64.849;64.649;64.458;65.097;64.74;64.585;64.677;64.7;64.555	589.818968144161;589.819556284121;589.819455977475;589.818981746928;589.819078233784;589.819056517224;589.819281241937;589.819416611796;589.819570000196;589.819008619005;589.819566013293;589.819298460588	NaN;70.4116134643555;72.8477096557617;NaN;NaN;NaN;NaN;73.8411331176758;79.0700073242188;65.2775802612305;70.941520690918;89.8265686035156	1	0	0	0.132	0.154	-0.046	-0.237	0.402	0.045	-0.11	-0.018	0.005	-0.14	-0.0015378	-0.0018278	-0.001889	-0.0015945	-0.0015858	-0.0016835	-0.0013567	-0.0012784	-0.0016384	-0.0012867	-0.0012919	-0.0016927
Feature_95	571.298	60.172	YVTAWSSSLK	P06103	JD_06232014_sample2_B_msms_26070;JD_06232014_sample1_C_msms_26143;JD_06232014_sample1_B_msms_26063;26018;JD_06232014_sample3_B_msms_26306;JD_06232014_sample4_A_msms_26004;JD_06232014_sample4_B_msms_26269;JD_06232014_sample3_C_msms_25739;JD_06232014_sample2_A_msms_25955;JD_06232014_sample1_A_msms_26078;JD_06232014_sample2_C_msms_25791;JD_06232014_sample4_C_msms_26012;JD_06232014_sample3_A_msms_262…	571.297	571.299	59.172	61.172	932139,932148,932138,932132,932134,932140,932152,932146,932131,932144,932151,932130	12	1140.58	2	74.5751	12		0.647967	60.213;60.214;60.298;60.172;60.127;59.975;60.42;60.286;60.068;60.008;60.172;60.044	571.298088422289;571.298184888811;571.298305330386;571.298305081533;571.298209111267;571.298250262815;571.298122461674;571.298096060647;571.298314983058;571.298152960731;571.298089514282;571.298159568689	100.878303527832;76.9271926879883;78.5125122070313;62.466178894043;62.6327896118164;36.5279006958008;81.0165481567383;61.9582481384277;69.6716537475586;78.488151550293;87.5679092407227;98.2541885375977	1	0.041	0.042	0.126	0	-0.045	-0.197	0.248	0.114	-0.104	-0.164	0	-0.128	-0.0011913	-0.0014496	-0.00168	-0.0013668	-0.0016393	-0.0016767	-0.0011141	-0.0013387	-0.0017581	-0.0010114	-0.0012582	-0.0017588
Feature_96	1028.98	48.1485	YVSYNPSQPVTENTSNEK	P25558	JD_06232014_sample3_A_msms_19765	1028.98	1028.98	47.1485	49.1485	1723242,1723243	2	2055.94	2	22.8261	2		0.38539	NA;NA;NA;48.026;NA;NA;48.271;NA;NA;NA;NA;NA	NA;NA;NA;1028.97743596567;NA;NA;1028.9769951413;NA;NA;NA;NA;NA	NA;NA;NA;NaN;NA;NA;22.8260803222656;NA;NA;NA;NA;NA	1	0.0585901	0.00745183	0.127509	-0.1225	-0.179978	-0.295687	0.1225	0.0542774	-0.150279	-0.0344034	0.00883873	-0.138569	-0.00268973	-0.00327448	-0.00355013	-0.0027097	-0.0034587	-0.00318434	-0.0028849	-0.00282921	-0.00314261	-0.00242353	-0.00266898	-0.00350305
Feature_97	568.819	70.521	YVSVSVLVDR	Q3E792	JD_06232014_sample3_B_msms_31948;JD_06232014_sample3_C_msms_31367;JD_06232014_sample1_B_msms_31736;JD_06232014_sample2_A_msms_31730;JD_06232014_sample4_B_msms_31939;JD_06232014_sample3_A_msms_31971;32150;JD_06232014_sample1_A_msms_31776;JD_06232014_sample2_C_msms_31516;JD_06232014_sample4_A_msms_31754;JD_06232014_sample4_C_msms_31567;JD_06232014_sample1_C_msms_31778;JD_06232014_sample2_B_msms_317…	568.818	568.82	69.521	71.521	924398,924384,924399,924364,924394,924363,924391,924396,924372,924393,924371,924400	12	1135.62	2	80.3731	12		0.85205	70.62;70.548;70.626;70.681;70.44;70.375;70.925;70.586;70.395;70.476;70.494;70.407	568.819290351662;568.819423005531;568.818980070866;568.818744933385;568.819419643728;568.819360003268;568.818583754263;568.819387519004;568.819111617645;568.819263093626;568.819281790246;568.819193279263	79.6589584350586;79.6589584350586;71.2212371826172;77.7441864013672;69.7206192016602;79.3106384277344;79.6589584350586;100.878303527832;76.9271926879883;76.9271926879883;95.4829711914063;77.2877426147461	1	0.099	0.027	0.105	0.16	-0.081	-0.146	0.404	0.065	-0.126	-0.045	-0.027	-0.114	-0.0012144	-0.0015918	-0.0015208	-0.001114	-0.0017474	-0.0016269	-0.0010617	-0.0012237	-0.0016543	-0.0012086	-0.0011902	-0.0016504
Feature_98	649.317	42.056	YVSVDAADGSVSK	P38768	JD_06232014_sample3_C_msms_16125;JD_06232014_sample2_C_msms_16117;JD_06232014_sample1_A_msms_16483;JD_06232014_sample1_B_msms_16401;JD_06232014_sample3_A_msms_16547	649.316	649.318	41.056	43.056	1178160,1178154,1178143,1178153,1178165,1178161,1178152,1178151,1178169	9	1296.62	2	43.5514	9		0.395633	42.198;42.047;42.211;42.184;41.891;41.676;42.239;NA;41.889;NA;42.065;NA	649.317424243573;649.316870208137;649.316418924901;649.317062021838;649.316971185745;649.315488929506;649.317631731941;NA;649.317072034681;NA;649.317553857959;NA	59.2939605712891;47.6214714050293;NaN;NaN;NaN;35.763370513916;49.3331718444824;NA;25.7448406219482;NA;NaN;NA	1	0.142	-0.009	0.155	0.128	-0.165	-0.38	0.183	0.0393312	-0.167	-0.051345	0.009	-0.129329	-0.0015793	-0.0020092	-0.0019631	-0.0014087	-0.0019155	-0.0019254	-0.0016878	-0.00153562	-0.0018615	-0.00137211	-0.0013037	-0.00228296
Feature_99	647.823	34.357	YVSQNLNETAR	P33314	JD_06232014_sample3_B_msms_12711;JD_06232014_sample2_C_msms_12185	647.822	647.824	33.357	35.357	1174350,1174335,1174346,1174347,1174351,1174348,1174349,1174345	8	1293.63	2	39.7869	8		1	34.383;NA;34.499;NA;34.237;34.047;NA;34.432;NA;34.382;34.332;34.273	647.822908773291;NA;647.823337831693;NA;647.822991613063;NaN;NA;647.823172941586;NA;647.82340340689;647.823383150513;647.823183009512	NaN;NA;NaN;NA;NaN;35.677;NA;43.8967018127441;NA;NaN;NaN;NaN	1	0.026	0.0452157	0.142	0.18527	-0.12	-0.31	0.312054	0.075	-0.120021	0.025	-0.025	-0.084	-0.0019193	-0.002134	-0.0020504	-0.00127097	-0.0019989	-0.00215471	-0.00149463	-0.001477	-0.00195968	-0.00063047	-0.0010837	-0.0019811
Feature_100	572.809	42.5445	YVSQNAPLPR	Q08979	JD_06232014_sample3_C_msms_16361;JD_06232014_sample4_B_msms_16900;JD_06232014_sample1_C_msms_16784;JD_06232014_sample1_A_msms_16725;JD_06232014_sample2_B_msms_16640;JD_06232014_sample4_C_msms_16532;JD_06232014_sample2_C_msms_16404;JD_06232014_sample3_B_msms_16896;JD_06232014_sample4_A_msms_16704;JD_06232014_sample1_B_msms_16679;JD_06232014_sample2_A_msms_16604;JD_06232014_sample3_A_msms_16816	572.808	572.81	41.5445	43.5445	937590,937587,937592,937585,937581,937593,937591,937586,937594,937582,937583,937584	12	1143.6	2	91.2209	12		1	42.59;42.55;42.693;42.606;42.342;42.205;42.758;42.573;42.337;42.386;42.539;42.317	572.809594130357;NaN;572.809873071807;NaN;572.809497429453;572.809782883115;NaN;572.809545144086;572.809738937386;572.810576233359;572.809570838529;572.809923173678	99.6876373291016;99.013;99.0129470825195;92.051;109.43879699707;91.2652206420898;45.598;100.245498657227;100.016998291016;69.2754974365234;89.0288314819336;100.016998291016	1	0.0455	0.0055	0.1485	0.0615	-0.2025	-0.3395	0.2135	0.0285	-0.2075	-0.1585	-0.0055	-0.2275	-0.0013982	-0.00177213	-0.0017932	-0.00119136	-0.0016418	-0.0018693	-0.00119587	-0.0011627	-0.0017729	-0.0013541	-0.001377	-0.001973
Feature_101	562.783	33.266	YVSNELSNAK	P40527	JD_06232014_sample1_C_msms_12004;12067;JD_06232014_sample1_A_msms_11983;JD_06232014_sample2_B_msms_11931;JD_06232014_sample3_A_msms_12072;JD_06232014_sample3_B_msms_12168;JD_06232014_sample4_B_msms_12070	562.782	562.784	32.266	34.266	904288,904271,904287,904286,904281,904282,904283,904284,904285	9	1123.55	2	57.34	9		1	33.367;NA;33.483;33.487;33.172;33.026;33.526;33.309;NA;NA;33.223;33.149	NaN;NA;562.783002874763;562.78251416045;NaN;562.782570471241;NaN;NaN;NA;NA;NaN;562.782898809498	35.178;NA;75.5089874267578;NaN;66.056;NaN;43.958;66.19;NA;NA;57.149;NaN	1	0.101	0.0441507	0.217	0.221	-0.094	-0.24	0.26	0.043	-0.119465	-0.00936812	-0.043	-0.117	-0.00127371	-0.0017997	-0.0016138	-0.00078834	-0.0016869	-0.0013652	-0.00117908	-0.00128458	-0.00160991	-0.00116921	-0.00134608	-0.0018142
Feature_102	622.303	82.953	YVSMMNMIVR	P53091	JD_06232014_sample3_A_msms_38976	622.302	622.304	81.953	83.953	1101664,1101666,1101662,1101665,1101663	5	1242.59	2	32.218	5		0.38539	NA;NA;NA;NA;NA;82.917;83.829;NA;82.918;83.053;NA;82.953	NA;NA;NA;NA;NA;622.301898898668;622.302990256716;NA;622.301978046963;622.30144948053;NA;622.301766230798	NA;NA;NA;NA;NA;NaN;32.2180404663086;NA;NaN;NaN;NA;NaN	1	0.0391847	-0.00997004	0.141796	0.200397	-0.0656717	-0.036	0.876	0.0647203	-0.035	0.1	-0.0372591	0	-0.00131795	-0.00187713	-0.00174559	-0.00105102	-0.0019504	-0.0016668	-0.0010373	-0.00141948	-0.0017092	-0.0011011	-0.0015551	-0.0020055
Feature_103	525.813	79.792	YVSLNTLLK	Q12028	JD_06232014_sample4_C_msms_36639;JD_06232014_sample3_C_msms_36439;JD_06232014_sample2_A_msms_36759	525.812	525.814	78.792	80.792	772520,772524,772526,772523,772530,772522,772525,772519,772521,772528,772511	11	1049.61	2	45.3376	11		0.6518	79.795;79.777;79.818;80.011;79.719;79.558;NA;79.803;79.636;79.792;79.846;79.653	525.813237020451;525.81303970663;525.812997545456;525.812914215954;525.813109950384;525.813152139697;NA;525.813149329146;525.813415275799;525.813203233247;525.813116848508;525.813281604105	NaN;NaN;NaN;37.0645713806152;NaN;NaN;NA;NaN;54.065990447998;NaN;NaN;44.8822288513184	1	0.003	-0.015	0.026	0.219	-0.073	-0.234	0.547174	0.011	-0.156	0	0.054	-0.139	-0.0010836	-0.0012347	-0.0012808	-0.00081719	-0.0011933	-0.0013136	-0.001008	-0.0010963	-0.0015666	-0.0010806	-0.0010574	-0.0017007
Feature_104	624.845	65.519	YVSLNSEVPIK	P38167	JD_06232014_sample4_A_msms_29045;JD_06232014_sample3_A_msms_29266	624.844	624.846	64.519	66.519	1109825,1109833,1109819,1109817,1109818,1109816	6	1247.68	2	35.19	4		0.38539	65.492;NA;NA;65.572;NA;NA;65.808;65.546;NA;65.421;65.466;NA	624.846071921662;NA;NA;624.844177657874;NA;NA;624.845413361408;624.846669073475;NA;624.845451810496;624.846606413368;NA	NaN;NA;NA;NaN;NA;NA;38.783;NaN;NA;31.597;NaN;NA	1	-0.027	-0.00238387	0.0899086	0.053	-0.08517	-0.214779	0.289	0.027	-0.134936	-0.098	-0.053	-0.162022	-0.00132051	-0.00175756	-0.00168973	-0.0012585	-0.00165437	-0.00161646	-0.0013784	-0.00139373	-0.00165954	-0.0011221	-0.0012133	-0.00170741
Feature_105	753.385	90.6185	YVRPPPMLTSPNDFPNWVK	Q03612	JD_06232014_sample1_A_msms_42566;42238;JD_06232014_sample3_B_msms_42749;JD_06232014_sample4_A_msms_42644;JD_06232014_sample4_C_msms_42438;JD_06232014_sample1_B_msms_42557;JD_06232014_sample2_B_msms_42518;42172;JD_06232014_sample3_A_msms_42874;JD_06232014_sample3_C_msms_42169;41879;JD_06232014_sample4_B_msms_42730;JD_06232014_sample1_C_msms_42601;JD_06232014_sample2_A_msms_42570;JD_06232014_sample…	753.384	753.386	89.6185	91.6185	1425032,1425034,1425033,1425029,1425020,1425030,1425037,1425024,1425027,1425035,1425038,1425028	12	2257.13	3	91.2418	12		1.11962	90.595;90.624;90.719;90.872;90.512;90.455;91.207;90.613;90.518;90.636;90.582;90.648	753.385656357435;753.38529572925;753.385747996163;753.386006110581;753.385672011096;753.385651671286;753.385982597827;753.3856690441;753.385451524459;753.385693254771;753.385576490547;753.385631056319	101.277702331543;100.265899658203;98.8822021484375;86.5732574462891;75.0168533325195;86.5732574462891;104.921501159668;87.6681900024414;79.5651626586914;107.627601623535;100.265899658203;66.2639617919922	2	-0.0235	0.0055	0.1005	0.2535	-0.1065	-0.1635	0.5885	-0.0055	-0.1005	0.0175	-0.0365	0.0295	-0.002452	-0.0025233	-0.00304	-0.002529	-0.0032942	-0.0030034	-0.0026444	-0.0026216	-0.0029311	-0.0024551	-0.0023369	-0.0030223
Feature_106	758.718	82.006	YVRPPPMLTSPNDFPNWVK	Q03612	JD_06232014_sample3_B_msms_37994;38269;JD_06232014_sample1_A_msms_38052;37776;JD_06232014_sample4_A_msms_37904;38186;JD_06232014_sample1_B_msms_37780;38055;JD_06232014_sample4_B_msms_38056;38342;JD_06232014_sample2_B_msms_38091;37812;JD_06232014_sample4_C_msms_37645;37924;JD_06232014_sample2_A_msms_37737;38016;JD_06232014_sample3_A_msms_38040;38321;JD_06232014_sample2_C_msms_37614;37891;JD_062320…	758.717	758.719	81.006	83.006	1435810,1435814,1435811,1435807,1435805,1435808,1435809,1435815,1435813,1435799,1435806,1435812	12	2273.13	3	102.541	12	Oxidation (M)	1.11962	82.055;82.011;82.195;82.023;81.967;81.868;82.464;82.149;82.001;81.982;81.831;81.739	758.717889633161;758.717732145102;758.717800683703;758.717928414153;758.717857989893;758.717680159975;758.717926670166;758.717954413527;758.717692201539;758.717920810782;758.717754157514;758.717777122829	124.908203125;103.880599975586;79.8799514770508;95.2050933837891;102.689300537109;86.799690246582;117.297698974609;113.542198181152;112.817802429199;103.880599975586;95.2050933837891;94.3868865966797	1	0.049	0.005	0.189	0.017	-0.039	-0.138	0.458	0.143	-0.005	-0.024	-0.175	-0.267	-0.0019251	-0.0022704	-0.0022332	-0.0016518	-0.0025728	-0.0020005	-0.0017498	-0.001852	-0.00205	-0.0014772	-0.0016687	-0.0023347
Feature_107	1129.57	90.543	YVRPPPMLTSPNDFPNWVK	Q03612	JD_06232014_sample3_B_msms_42921;JD_06232014_sample4_C_msms_42459;JD_06232014_sample1_C_msms_42513;42787;JD_06232014_sample3_A_msms_42741;43016;JD_06232014_sample2_A_msms_42743;JD_06232014_sample1_A_msms_42521;42633;JD_06232014_sample2_B_msms_42450;42725;JD_06232014_sample4_B_msms_42915;JD_06232014_sample3_C_msms_42097;42376;JD_06232014_sample2_C_msms_42238;42326;JD_06232014_sample4_A_msms_42536;…	1129.57	1129.57	89.543	91.543	1755468,1755463,1755452,1755461,1755441,1755471,1755465,1755453,1755462,1755457,1755460	11	2257.13	2	83.2275	11		0.837233	90.556;NA;90.633;90.781;90.404;90.35;91.149;90.61;90.395;90.543;90.482;90.647	1129.57627985095;NA;1129.57204168926;1129.57205524922;1129.57556017533;1129.57331232431;1129.57372102731;1129.57563559841;1129.5749151123;1129.57437508217;1129.57327515931;1129.57402254563	103.901397705078;NA;35.6253204345703;66.7766036987305;59.3721084594727;54.834171295166;123.55249786377;101.503799438477;93.3707504272461;100.022300720215;110.735496520996;65.8077621459961	2	0.013	-0.0259453	0.09	0.238	-0.139	-0.193	0.606	0.067	-0.148	0	-0.061	0.104	-0.0033481	-0.00363794	-0.0047335	-0.0026762	-0.004888	-0.0046977	-0.0036391	-0.0039044	-0.0046088	-0.0038489	-0.0037044	-0.0045674
Feature_108	758.73	105.793	YVRPPPMLTSPNDFLNWVK	Q99337	JD_06232014_sample3_B_msms_50917;JD_06232014_sample4_B_msms_50964;JD_06232014_sample2_B_msms_50662;JD_06232014_sample1_A_msms_50785;JD_06232014_sample4_A_msms_50949	758.729	758.731	104.793	106.793	1435858,1435841,1435842,1435857,1435845,1435840,1435839,1435836,1435854,1435855,1435837,1435838	12	2273.17	3	29.4115	12		0.74296	105.888;105.62;105.88;106.32;105.621;105.59;106.74;105.769;105.55;106.014;105.818;105.58	758.730372377207;758.730223020251;758.730089126965;758.730697035455;758.73024979263;758.729947190827;758.729985884556;758.730549676615;758.730001512521;758.730650320329;758.730737397706;758.730055310237	16.6147403717041;NaN;NaN;NaN;21.308629989624;NaN;NaN;49.5369300842285;NaN;31.8831806182861;27.713809967041;NaN	1	0.0945	-0.1735	0.0865	0.5265	-0.1725	-0.2035	0.9465	-0.0245	-0.2435	0.2205	0.0245	-0.2135	-0.001559	-0.0019314	-0.0021411	-0.0009133	-0.0020101	-0.0019704	-0.00086978	-0.0014982	-0.0019105	-0.0011122	-0.0013405	-0.0017462
Feature_109	428.257	65.7335	YVRPPIIVGDLSRPK	P05694	JD_06232014_sample3_A_msms_29490	428.256	428.258	64.7335	66.7335	395534,395535,395523,395525,395537,395527,395526,395522,395521,395520,395524	11	1709	4	19.51	8		0.52782	65.831;65.754;65.814;NA;65.644;65.527;66.291;65.808;65.613;65.772;65.849;65.653	428.257497965659;428.257533646997;428.257342122873;NA;428.257403952974;428.257441848976;428.257194032958;428.257397280789;428.257326418176;428.257461440934;428.257416154911;428.257333760839	NaN;NaN;NaN;NA;NaN;NaN;19.51;NaN;NaN;NaN;NaN;NaN	2	0.0975	0.0205	0.0805	0.147614	-0.0895	-0.2065	0.5575	0.0745	-0.1205	0.0385	0.1155	-0.0805	-0.00088697	-0.0011192	-0.0010796	-0.00097047	-0.0010264	-0.0010387	-0.00069786	-0.00080254	-0.0011197	-0.00044964	-0.00068885	-0.0011145
Feature_110	570.674	65.7845	YVRPPIIVGDLSRPK	P05694	JD_06232014_sample2_B_msms_29185;JD_06232014_sample1_B_msms_29196;29175;JD_06232014_sample3_B_msms_29429;JD_06232014_sample2_A_msms_29212;JD_06232014_sample4_A_msms_29260;JD_06232014_sample3_C_msms_28891	570.673	570.675	64.7845	66.7845	930049,930048,930058,930055,930051,930047,930060,930054,930052,930053,930050,930056	12	1709	3	39.9066	12		1.11962	65.867;65.717;65.798;65.96;65.626;65.519;66.27;65.849;65.595;65.771;65.84;65.69	570.675341710401;570.672625213843;570.672795596352;570.673598611369;570.673495696575;570.672867587655;570.67345938147;570.675371995743;570.673059422813;570.675215408319;570.675225214355;570.672895490834	NaN;50.0397605895996;NaN;38.6609306335449;38.808;NaN;NaN;46.1560707092285;40.857;24.9177894592285;NaN;NaN	2	0.0825	-0.0675	0.0135	0.1755	-0.1585	-0.2655	0.4855	0.0645	-0.1895	-0.0135	0.0555	-0.0945	-0.0012544	-0.0015594	-0.0015139	-0.0014111	-0.0014111	-0.0014432	-0.00097555	-0.0011016	-0.0015743	-0.0006424	-0.0010152	-0.0015609
Feature_111	495.625	71.299	YVRPPIIVGDLSR	P05694	JD_06232014_sample4_B_msms_32404;JD_06232014_sample3_B_msms_32373;JD_06232014_sample1_B_msms_32134;JD_06232014_sample2_A_msms_32132;JD_06232014_sample4_C_msms_32124;JD_06232014_sample3_C_msms_31791;JD_06232014_sample2_C_msms_31905;JD_06232014_sample1_C_msms_32146;JD_06232014_sample2_B_msms_32184	495.624	495.626	70.299	72.299	657399,657397,657402,657398,657411,657412,657407,657403,657408,657405,657410	11	1483.85	3	47.0242	11		0.934267	71.35;71.299;71.36;71.457;71.233;71.096;NA;71.36;71.166;71.245;71.356;71.139	495.625213365415;495.625113702745;495.624992022168;495.625171060027;495.62499680887;495.625095236755;NA;495.625381960446;495.624944840348;495.623734215691;495.625037589685;495.625111628865	NaN;75.1019134521484;41.2268714904785;61.1674003601074;40.2775802612305;35.2999687194824;NA;73.2188873291016;35.1175994873047;NaN;33.456;28.3513298034668	1	0.051	0	0.061	0.158	-0.066	-0.203	0.487017	0.061	-0.133	-0.054	0.057	-0.16	-0.0013763	-0.0014786	-0.0014622	-0.0011634	-0.0016326	-0.0015452	-0.000940269	-0.0011662	-0.0015516	-0.0011183	-0.0011318	-0.0013568
Feature_112	555.813	61.504	YVQVPLYTK	P53067	JD_06232014_sample4_A_msms_26941	555.812	555.814	60.504	62.504	881530,881536,881533,881537,881538,881540,881532,881529,881535,881534,881531,881539	12	1109.61	2	53.7511	12		0.38539	61.509;61.499;61.587;61.61;61.407;61.176;61.901;61.614;61.317;61.455;61.547;61.353	555.813354483118;555.813490667891;555.813703354572;555.813667574338;555.81326119249;555.81345395954;555.813286342505;555.813056938745;555.813591522731;555.813566198854;555.813414870389;555.813615658415	NaN;NaN;NaN;NaN;NaN;NaN;NaN;NaN;NaN;53.7510681152344;NaN;NaN	1	0.005	-0.005	0.083	0.106	-0.097	-0.328	0.397	0.11	-0.187	-0.049	0.043	-0.151	-0.0010372	-0.001415	-0.0017169	-0.0012264	-0.00147	-0.0014905	-0.00093084	-0.00097579	-0.0017279	-0.00087715	-0.00081681	-0.0015071
Feature_113	494.739	19.6215	YVQSYSNK	P38069	JD_06232014_sample2_C_msms_5931;JD_06232014_sample2_B_msms_5788;5890;JD_06232014_sample1_C_msms_5776;JD_06232014_sample1_A_msms_5835;JD_06232014_sample2_A_msms_5811;JD_06232014_sample4_B_msms_5895;JD_06232014_sample3_A_msms_5925;JD_06232014_sample4_A_msms_5845	494.738	494.74	18.6215	20.6215	653938,653935,653921,653928,653922,653964,653923,653966,653925,653967,653917,653968	12	987.464	2	36.6633	11		0.646317	19.689;19.707;19.625;19.698;19.582;20.29;19.866;19.618;19.384;19.595;19.653;19.463	494.739410112195;494.739505229195;494.739242621553;494.73927330368;494.739631299059;494.738006110791;494.739255445424;494.738914285575;494.73891949286;494.739045299098;494.739321406245;494.738963606035	37.727481842041;NaN;35.4448013305664;32.3201599121094;41.4266090393066;NaN;37.7224884033203;NaN;NaN;36.5567893981934;35.4448013305664;NaN	1	0.0675	0.0855	0.0035	0.0765	-0.0395	0.6685	0.2445	-0.0035	-0.2375	-0.0265	0.0315	-0.1585	-0.0015346	-0.0020223	-0.0018979	-0.0013794	-0.0019664	-0.0019514	-0.0010903	-0.0013606	-0.0018704	-0.001522	-0.0013522	-0.0018382
Feature_114	519.612	105.106	YVQNLANLATFFR	P25087	JD_06232014_sample4_A_msms_50490	519.611	519.613	104.106	106.106	748239,748244,748245	3	1555.82	3	36.9444	1		0.451167	NA;NA;105.001;NA;NA;NA;NA;104.898;NA;105.106;NA;NA	NA;NA;519.612372724475;NA;NA;NA;NA;519.612499121404;NA;519.612217763619;NA;NA	NA;NA;NaN;NA;NA;NA;NA;NaN;NA;36.9444198608398;NA;NA	2	0.114693	-0.106993	-0.105	0.511994	-0.208549	-0.263004	0.865975	-0.208	-0.266928	0	0.0386305	-0.218135	-0.00079664	-0.0010095	-0.0011168	-0.00062081	-0.00090197	-0.00094274	-0.0008233	-0.00081903	-0.00093324	-0.00066609	-0.00088196	-0.0011083
Feature_115	778.914	104.903	YVQNLANLATFFR	P25087	JD_06232014_sample1_B_msms_50234;JD_06232014_sample3_B_msms_50466;JD_06232014_sample2_A_msms_50446;JD_06232014_sample3_C_msms_49873;JD_06232014_sample4_B_msms_50524;JD_06232014_sample1_A_msms_50324;JD_06232014_sample2_B_msms_50231;JD_06232014_sample1_C_msms_50264;JD_06232014_sample3_A_msms_50726;JD_06232014_sample4_A_msms_50442;JD_06232014_sample4_C_msms_50113;JD_06232014_sample2_C_msms_49993	778.913	778.915	103.903	105.903	1473426,1473434,1473430,1473432,1473431,1473424,1473428,1473429,1473433,1473425,1473435,1473427	12	1555.81	2	187.736	12		1.02863	105.064;104.844;104.966;105.417;104.731;104.687;105.729;104.854;104.648;105.084;104.951;104.773	778.914226551041;778.914534663731;778.914523645778;778.914564849176;778.914578186462;778.914602091231;778.914757863107;778.914903669464;778.914709044589;778.914453445015;778.914699904537;778.914993016227	193.281494140625;177.832794189453;164.109405517578;199.14909362793;216.68359375;213.771697998047;164.478500366211;205.487594604492;193.281494140625;190.352096557617;168.822296142578;165.583694458008	2	0.1615	-0.0585	0.0635	0.5145	-0.1715	-0.2155	0.8265	-0.0485	-0.2545	0.1815	0.0485	-0.1295	-0.0014284	-0.0019774	-0.001996	-0.0012312	-0.0017673	-0.0016221	-0.0013336	-0.0016203	-0.0017655	-0.0012563	-0.0017233	-0.0020728
Feature_116	423.248	45.742	YVPPTLR	P53297	JD_06232014_sample1_A_msms_18402;JD_06232014_sample2_A_msms_18306;JD_06232014_sample3_A_msms_18531;JD_06232014_sample4_A_msms_18403	423.247	423.249	44.742	46.742	377523,377557,377521,377531,377525,377501,377526,377527,377522,377528,377524,377503	12	844.481	2	48.0697	12		0.9269	45.779;45.793;45.94;45.746;45.715;45.533;45.898;45.78;45.648;45.619;45.712;45.738	423.247674977385;423.247574610803;423.247570825243;423.246961134769;423.247423760877;423.24731166918;423.246997641187;423.247484360406;423.247345196451;423.247251493661;423.247504195308;423.247292224388	41.8920516967773;NaN;NaN;56.0907783508301;NaN;NaN;55.5041999816895;NaN;NaN;38.7916717529297;NaN;NaN	1	0.037	0.051	0.198	0.004	-0.027	-0.209	0.156	0.038	-0.094	-0.123	-0.03	-0.004	-0.00098534	-0.0011992	-0.0012762	-0.00099014	-0.0011636	-0.001032	-0.00086886	-0.00089983	-0.0011369	-0.00086941	-0.0007638	-0.0013093
Feature_117	860.453	69.872	YVPIHTIDDGYSVIK	Q06489	JD_06232014_sample1_B_msms_31407;JD_06232014_sample3_B_msms_31641;JD_06232014_sample3_C_msms_31069;JD_06232014_sample2_A_msms_31451;JD_06232014_sample1_A_msms_31507;JD_06232014_sample2_B_msms_31453;JD_06232014_sample4_A_msms_31498;JD_06232014_sample1_C_msms_31461;JD_06232014_sample3_A_msms_31691	860.452	860.454	68.872	70.872	1593442,1593463,1593459,1593407,1593425,1593453,1593426,1593458,1593423,1593462	10	1718.89	2	74.0324	10		0.38539	69.937;69.833;69.937;70.087;69.768;NA;70.351;69.872;69.702;69.829;69.854;NA	860.453658663169;860.453091568405;860.452045191626;860.452969395164;860.452792658896;NA;860.45386755782;860.453305367856;860.452748088265;860.452813460607;860.453926584952;NA	68.9722137451172;99.9269638061523;82.6512985229492;82.924690246582;75.7640762329102;NA;48.3511581420898;97.2033462524414;66.2461929321289;44.2517509460449;NaN;NA	1	0.065	-0.039	0.065	0.215	-0.104	-0.184613	0.479	0	-0.17	-0.043	-0.018	-0.130364	-0.0026736	-0.0028244	-0.0032026	-0.0022014	-0.0029671	-0.00286155	-0.0025475	-0.0031005	-0.0028669	-0.002287	-0.0023303	-0.00296917
Feature_118	738.376	78.8905	YVPGPGDPELPPQLSEFKDK	P33313	JD_06232014_sample1_A_msms_36335;JD_06232014_sample3_B_msms_36598;JD_06232014_sample4_A_msms_36380	738.375	738.377	77.8905	79.8905	1393700,1393707,1393706,1393688,1393703,1393705	6	2212.1	3	24.6155	6		0.79285	78.808;NA;NA;79.14;NA;78.894;NA;78.887;NA;79.068;78.697;NA	738.375215233758;NA;NA;738.377640852334;NA;738.375683317686;NA;738.374464071907;NA;738.376194980844;738.374463226831;NA	33.370189666748;NA;NA;NaN;NA;NaN;NA;25.5864906311035;NA;14.8898801803589;NaN;NA	1	-0.0825	-0.00968793	0.125231	0.2495	-0.0527453	0.0035	0.541945	-0.0035	-0.115789	0.1775	-0.1935	-0.115606	-0.0016624	-0.00215179	-0.00198917	-0.0011232	-0.00208357	-0.0015055	-0.00157358	-0.0015043	-0.00194811	-0.0012969	-0.001446	-0.00223291
Feature_119	784.695	73.849	YVPFEEKYPPGFYTGADDEK	P38715	JD_06232014_sample3_B_msms_33810;JD_06232014_sample2_A_msms_33504;JD_06232014_sample3_A_msms_33815	784.694	784.696	72.849	74.849	1483160,1483165,1483164,1483168,1483167,1483161,1483159,1483171,1483163,1483162	10	2351.06	3	22.9656	10		0.770883	73.777;73.778;NA;74.01;73.817;73.763;74.448;73.927;73.849;NA;73.917;73.98	784.69630609099;784.696338750285;NA;784.696118008501;784.696359546742;784.696376292346;784.696365949162;784.696294564464;784.696488425219;NA;784.69665275521;784.696709992798	NaN;NaN;NA;18.9359493255615;NaN;NaN;27.3759803771973;22.5847492218018;NaN;NA;NaN;NaN	1	-0.072	-0.071	0.0927904	0.161	-0.032	-0.086	0.599	0.078	0	-0.0482977	0.068	0.131	-0.0019238	-0.0023649	-0.00248986	-0.001598	-0.0025698	-0.0021411	-0.0016392	-0.001955	-0.0025007	-0.00177653	-0.0018835	-0.0023628
Feature_120	456.229	46.472	YVPFEEK	P38715	JD_06232014_sample2_B_msms_18706;JD_06232014_sample1_A_msms_18849;JD_06232014_sample4_B_msms_18982;JD_06232014_sample1_B_msms_18813;JD_06232014_sample3_A_msms_18976;JD_06232014_sample2_A_msms_18744;JD_06232014_sample1_C_msms_18816	456.228	456.23	45.472	47.472	504300,504302,504304,504285,504284,504307,504286,504314,504313,504283	10	910.444	2	63.1312	10		1	46.508;46.472;46.497;46.582;46.25;46.035;46.839;46.513;NA;NA;46.451;46.233	456.229601737009;456.229580599856;NaN;456.229548794987;456.229382384798;456.229304576452;456.229860556247;456.229550013629;NA;NA;456.229367274862;456.229507780232	63.147590637207;69.175666809082;40.098;63.2870712280273;68.4847030639648;NaN;63.2870712280273;NaN;NA;NA;74.4385375976563;NaN	1	0.036	0	0.025	0.11	-0.222	-0.437	0.367	0.041	-0.146447	-0.0400357	-0.021	-0.239	-0.0012919	-0.0015242	-0.00136557	-0.0011475	-0.0014847	-0.0013773	-0.0010165	-0.0011707	-0.00129042	-0.00083529	-0.00091516	-0.0016117
Feature_121	827.751	80.3855	YVPEDIPKPDWAANGLPVSEQR	Q01662	JD_06232014_sample1_B_msms_37037;JD_06232014_sample1_A_msms_37055;JD_06232014_sample3_B_msms_37229;JD_06232014_sample4_B_msms_37255;JD_06232014_sample2_B_msms_37080;JD_06232014_sample2_C_msms_36869;JD_06232014_sample4_A_msms_37105;JD_06232014_sample3_C_msms_36708;JD_06232014_sample2_A_msms_37056;37343;JD_06232014_sample3_A_msms_37409;JD_06232014_sample1_C_msms_37116;JD_06232014_sample4_C_msms_369…	827.75	827.752	79.3855	81.3855	1552251,1552254,1552250,1552260,1552256,1552252,1552255,1552253,1552257,1552259,1552261,1552258	12	2480.23	3	42.4874	12		0.834083	80.434;80.369;80.574;80.604;80.378;80.332;80.968;80.452;80.348;80.383;80.388;80.3	827.751696306697;827.751177818094;827.751809278704;827.750475805036;827.751581610282;827.751074865852;827.751988104627;827.750372975822;827.751436246482;827.750051244049;827.751093535728;827.751807294602	29.4470291137695;57.389949798584;46.4150581359863;44.3412704467773;28.6754703521729;27.9278602600098;55.1283187866211;37.3727912902832;39.680248260498;37.3727912902832;45.3629684448242;60.734619140625	1	0.0485	-0.0165	0.1885	0.2185	-0.0075	-0.0535	0.5825	0.0665	-0.0375	-0.0025	0.0025	-0.0855	-0.0022018	-0.0027431	-0.0025168	-0.0018979	-0.0026559	-0.0026179	-0.0021303	-0.0018324	-0.0028606	-0.0019537	-0.0019319	-0.0029516
Feature_122	568.303	49.164	YVPDSISQVK	P40478	JD_06232014_sample3_A_msms_20395	568.302	568.304	48.164	50.164	922738,922731,922730,922732,922729	5	1134.59	2	45.9081	5		0.38539	49.124;NA;49.372;49.164;NA;48.958;49.449;NA;NA;NA;NA;NA	568.30330299572;NA;568.304175684948;568.302988993378;NA;568.30433646581;568.303479684067;NA;NA;NA;NA;NA	NaN;NA;NaN;NaN;NA;NaN;45.9081192016602;NA;NA;NA;NA;NA	1	-0.04	0.00442437	0.208	0	-0.178586	-0.206	0.285	0.0562739	-0.1522	-0.031503	0.00796649	-0.144416	-0.0014991	-0.00162523	-0.0018258	-0.0011135	-0.00164167	-0.0017008	-0.001135	-0.00123931	-0.00165659	-0.00123426	-0.00113655	-0.00181236
Feature_123	664.336	48.072	YVPDQNEPIPR	Q12465	JD_06232014_sample1_A_msms_19611;JD_06232014_sample3_A_msms_19760	664.335	664.337	47.072	49.072	1219199,1219198,1219173,1219163	4	1326.66	2	48.7063	4		0.53471	48.044;48.194;NA;NA;NA;NA;48.281;NA;48.072;NA;NA;NA	664.335201362793;664.338195807674;NA;NA;NA;NA;664.33421358405;NA;664.338180686312;NA;NA;NA	37.9948310852051;NaN;NA;NA;NA;NA;59.4177513122559;NA;NaN;NA;NA;NA	1	-0.028	0.122	0.127879	0.0945937	-0.18006	-0.295935	0.209	0.054124	0	-0.0346431	0.00888499	-0.138169	-0.0018504	-0.0022893	-0.002129	-0.00161212	-0.00199126	-0.00195627	-0.00168	-0.00159798	-0.0020857	-0.00148224	-0.0014552	-0.00203742
Feature_124	824.707	81.8335	YVPDGMTFDDDVRDECSILPK	Q06344	JD_06232014_sample2_B_msms_37898;JD_06232014_sample1_A_msms_37938;JD_06232014_sample1_B_msms_37877;JD_06232014_sample3_B_msms_38129;JD_06232014_sample3_C_msms_37541;JD_06232014_sample2_C_msms_37665;JD_06232014_sample1_C_msms_37975	824.706	824.708	80.8335	82.8335	1547717,1547718,1547711,1547714,1547708,1547709,1547707,1547710,1547712	9	2471.1	3	17.2419	9		0.46915	81.873;81.766;81.914;81.994;81.729;81.672;82.455;81.901;81.659;NA;NA;NA	824.709022791248;824.707997391747;824.708244604587;824.708675516106;824.708580660275;824.707797416143;824.708030664278;824.707966175761;824.707377639645;NA;NA;NA	10.3481903076172;23.2934494018555;15.440710067749;NaN;18.3162994384766;25.5864906311035;NaN;13.8540000915527;13.8540000915527;NA;NA;NA	1	0.0395	-0.0675	0.0805	0.1605	-0.1045	-0.1615	0.6215	0.0675	-0.1745	-0.0305207	-0.034472	-0.1197	-0.0022941	-0.0028242	-0.0027202	-0.0019049	-0.0031029	-0.0025815	-0.0017325	-0.0020292	-0.0026139	-0.00166373	-0.00186929	-0.0025679
Feature_125	767.085	75.7805	YVNPTLSTASNESPRPALLLR	Q08484	JD_06232014_sample1_B_msms_34619;JD_06232014_sample4_B_msms_34887;JD_06232014_sample3_C_msms_34348;JD_06232014_sample2_C_msms_34459;JD_06232014_sample4_C_msms_34522	767.084	767.086	74.7805	76.7805	1451867,1451868,1451859,1451864,1451872,1451878,1451866,1451865,1451860,1451863,1451861,1451862	12	2298.23	3	36.1704	12		0.38539	75.769;75.709;75.894;75.868;75.687;75.693;76.209;75.801;75.792;75.677;75.804;75.654	767.086439207883;767.086514628107;767.086711607146;767.085761098929;767.087260040774;767.086483398339;767.085587449533;767.086542102626;767.084630406834;767.086679079022;767.085941728404;767.085047803651	NaN;45.9158210754395;NaN;NaN;NaN;33.7068901062012;NaN;NaN;40.9517288208008;NaN;27.9243202209473;32.353	1	-0.0115	-0.0715	0.1135	0.0875	-0.0935	-0.0875	0.4285	0.0205	0.0115	-0.1035	0.0235	-0.1265	-0.0019918	-0.0022356	-0.0022571	-0.0015927	-0.0027531	-0.0025566	-0.0017988	-0.0019679	-0.0025283	-0.0022996	-0.0017952	-0.0025156
Feature_126	836.447	88.968	YVNLSLVANPSHLESQDPVVLGR	P20967	JD_06232014_sample3_C_msms_41351;JD_06232014_sample4_B_msms_41861;JD_06232014_sample3_B_msms_41914;JD_06232014_sample1_B_msms_41712;JD_06232014_sample1_A_msms_41678;JD_06232014_sample2_B_msms_41698;JD_06232014_sample4_C_msms_41602;JD_06232014_sample3_A_msms_41931;41985;JD_06232014_sample2_C_msms_41496;JD_06232014_sample1_C_msms_41769;JD_06232014_sample2_A_msms_41702;JD_06232014_sample4_A_msms_417…	836.446	836.448	87.968	89.968	1564508,1564512,1564513,1564518,1564517,1564516,1564519,1564515,1564511,1564521,1564514,1564520	12	2506.32	3	67.5888	12		0.47055	88.942;89.025;89.115;89.135;88.883;88.782;89.436;89;88.826;88.966;88.844;88.97	836.44728724857;836.447283568012;836.447339332599;836.447013111682;836.447141436413;836.446919032402;836.447082634591;836.447142986074;836.446834534172;836.44735885469;836.447038262726;836.447254422276	58.7116813659668;34.6503295898438;57.4836311340332;69.0880279541016;69.0880279541016;81.884407043457;89.6626892089844;82.8854293823242;72.9897689819336;75.0639114379883;73.6722564697266;45.8851318359375	1	-0.026	0.057	0.147	0.167	-0.085	-0.186	0.468	0.032	-0.142	-0.002	-0.124	0.002	-0.0016	-0.0019115	-0.0020932	-0.00064775	-0.0019473	-0.0015228	-0.0009103	-0.0012816	-0.0017435	-0.0011995	-0.0011523	-0.0020324
Feature_127	592.792	63.78	YVNIMPYER	P25044	JD_06232014_sample2_A_msms_28073	592.791	592.793	62.78	64.78	1003692,1003697,1003698,1003690,1003694,1003693,1003691,1003695,1003696	9	1183.57	2	48.091	9		0.38539	63.832;63.855;63.956;63.867;63.675;63.567;NA;NA;63.78;63.731;NA;63.621	592.792513648521;592.793166649527;592.792398923667;592.792460792344;592.791777294794;592.791357321791;NA;NA;592.792288129927;592.792351559585;NA;592.791391488871	NaN;NaN;NaN;48.091;NaN;NaN;NA;NA;NaN;NaN;NA;NaN	1	0.052	0.075	0.176	0.087	-0.105	-0.213	0.413461	0.0722963	0	-0.049	0.00359127	-0.159	-0.0015128	-0.0019793	-0.0017529	-0.001411	-0.0017732	-0.0016393	-0.00120264	-0.00136248	-0.0017588	-0.0015763	-0.00121588	-0.0015984
Feature_128	716.396	87.5935	YVNEVDLLLTPR	Q03533	JD_06232014_sample3_C_msms_40662;JD_06232014_sample2_B_msms_41017;JD_06232014_sample4_C_msms_40875;JD_06232014_sample3_A_msms_41411;JD_06232014_sample2_C_msms_40791;JD_06232014_sample1_C_msms_41092	716.395	716.397	86.5935	88.5935	1348203,1348179,1348196,1348205,1348191,1348194,1348174,1348195,1348192,1348193,1348181,1348199	12	1430.78	2	61.1379	12		0.491067	87.712;87.627;87.775;87.838;87.532;87.431;88.253;87.732;87.423;87.56;87.556;87.509	716.395557427528;716.395342310982;716.395090842127;716.395418051931;716.396642738683;716.395115250748;716.394951459827;716.395430893245;716.395663381784;716.395068981579;716.395512690412;716.395629127188	NaN;NaN;51.7258110046387;NaN;76.0727386474609;60.1570587158203;60.1570587158203;NaN;66.9886932373047;NaN;NaN;51.7258110046387	1	0.1185	0.0335	0.1815	0.2445	-0.0615	-0.1625	0.6595	0.1385	-0.1705	-0.0335	-0.0375	-0.0845	-0.0021037	-0.0022011	-0.0022335	-0.0014011	-0.0022603	-0.0019415	-0.0010253	-0.0020452	-0.0023572	-0.0016893	-0.0016235	-0.002472
Feature_129	639.649	70.259	YVNDLSHDETVLLDQR	P46988	JD_06232014_sample2_C_msms_31517	639.648	639.65	69.259	71.259	1151624	1	1915.93	3	102.085	1		0.38539	NA;NA;NA;NA;NA;70.259;NA;NA;NA;NA;NA;NA	NA;NA;NA;NA;NA;639.649080766355;NA;NA;NA;NA;NA;NA	NA;NA;NA;NA;NA;102.084701538086;NA;NA;NA;NA;NA;NA	1	0.0596829	-0.0064706	0.0812514	0.172051	-0.0615364	0	0.4774	0.0682867	-0.121281	-0.0640469	0.00970794	-0.128168	-0.00142202	-0.00180209	-0.00183315	-0.00137011	-0.00186141	-0.0018928	-0.00150244	-0.00162338	-0.00190513	-0.00137147	-0.00137134	-0.00176184
Feature_130	746.619	84.786	YVNAATGKPAPMISDDVYNIVMENKDK	P21524	JD_06232014_sample4_B_msms_39596;JD_06232014_sample3_C_msms_39120;JD_06232014_sample3_B_msms_39717;JD_06232014_sample2_B_msms_39530;JD_06232014_sample1_A_msms_39523;JD_06232014_sample1_B_msms_39468;JD_06232014_sample4_A_msms_39485;JD_06232014_sample3_A_msms_39827;JD_06232014_sample4_C_msms_39328;JD_06232014_sample2_A_msms_39488;JD_06232014_sample1_C_msms_39622;JD_06232014_sample2_C_msms_39268	746.618	746.62	83.786	85.786	1411934,1411939,1411944,1411943,1411945,1411937,1411942,1411940,1411935,1411936,1411941,1411938	12	2982.45	4	21.824	12		0.468383	84.885;84.8;85.015;84.933;84.772;84.685;85.3;84.85;84.644;84.643;84.594;84.637	746.62013487674;746.619842842875;746.619628746142;746.619009232699;746.619700598017;746.619384207708;746.619358539806;746.619594821664;746.619589828257;746.619610013478;746.619394711786;746.618770707153	19.6547698974609;13.02184009552;12.6121397018433;28.4341907501221;36.3190116882324;12.0228204727173;19.6547698974609;27.7530002593994;15.9874000549316;19.6547698974609;23.89035987854;32.8824806213379	1	0.099	0.014	0.229	0.147	-0.014	-0.101	0.514	0.064	-0.142	-0.143	-0.192	-0.149	-0.0017684	-0.0021521	-0.0021664	-0.0011876	-0.0025764	-0.0022196	-0.0013723	-0.0020043	-0.0022306	-0.0014995	-0.0017106	-0.0023983
Feature_131	914.115	90.99	YVNAATGKPAPMISDDVYNIVMENK	P21524	JD_06232014_sample4_A_msms_42862;JD_06232014_sample1_A_msms_42812;JD_06232014_sample2_A_msms_42805;JD_06232014_sample4_B_msms_42962;43019;JD_06232014_sample1_B_msms_42829;42811;JD_06232014_sample3_C_msms_42535;JD_06232014_sample2_B_msms_42800;JD_06232014_sample2_C_msms_42596;42577;JD_06232014_sample4_C_msms_42712;JD_06232014_sample1_C_msms_42859	914.114	914.116	89.99	91.99	1647794,1647799,1647798,1647797,1647802,1647800,1647796,1647803,1647795,1647801	10	2739.32	3	40.8331	10		0.5092	91.005;91.006;91.107;91.161;90.87;90.84;NA;NA;90.88;90.913;90.961;90.99	914.114894142989;914.116801661474;914.116589661979;914.113502222534;914.113976774416;914.117626035058;NA;NA;914.116805603282;914.112730729839;914.115774902999;914.113432045699	46.0652618408203;62.1929702758789;13.2319602966309;44.157829284668;46.5580787658691;40.0859413146973;NA;NA;40.176929473877;29.1346702575684;56.1308708190918;30.5966701507568	1	0.015	0.016	0.117	0.171	-0.12	-0.15	0.658645	0.0300502	-0.11	-0.077	-0.029	0	-0.00248	-0.0029419	-0.0028998	-0.00198	-0.0032188	-0.0035174	-0.00270751	-0.00287158	-0.0028363	-0.0023838	-0.0021702	-0.0029271
Feature_132	442.713	24.6945	YVMESGAK	P05750	JD_06232014_sample2_B_msms_7928;JD_06232014_sample3_C_msms_7740;JD_06232014_sample3_B_msms_8060;JD_06232014_sample1_B_msms_7891;JD_06232014_sample1_A_msms_7950;JD_06232014_sample1_C_msms_7914;JD_06232014_sample4_B_msms_8078;JD_06232014_sample4_C_msms_7851;JD_06232014_sample2_C_msms_7610;JD_06232014_sample2_A_msms_7942;JD_06232014_sample4_A_msms_7924;JD_06232014_sample3_A_msms_8049	442.712	442.714	23.6945	25.6945	449529,449516,449519,449517,449513,449520,449515,449524,449523,449507,449511,449510	12	883.411	2	77.9855	12		0.652817	24.691;24.605;24.794;24.943;24.512;24.367;25.071;24.725;24.583;24.623;24.747;24.698	442.712797566288;442.712818244876;442.712836560802;442.712691211567;442.71289234568;442.712856773386;442.712754252041;442.712792945773;442.712806759976;442.712776660666;442.712787898313;442.712869844812	76.4776000976563;73.6646270751953;76.4776000976563;84.497802734375;82.4524688720703;73.6646270751953;94.1144866943359;76.4776000976563;76.4776000976563;71.3794326782227;76.4776000976563;73.6646270751953	1	-0.0035	-0.0895	0.0995	0.2485	-0.1825	-0.3275	0.3765	0.0305	-0.1115	-0.0715	0.0525	0.0035	-0.0010396	-0.0014552	-0.0013722	-0.00066972	-0.0014656	-0.0012909	-0.00059149	-0.00094342	-0.0011501	-0.00057119	-0.00093213	-0.0014016
Feature_133	450.71	24.693	YVMESGAK	P05750	JD_06232014_sample3_B_msms_8046;JD_06232014_sample4_B_msms_8013;JD_06232014_sample3_A_msms_8117;JD_06232014_sample2_A_msms_8030;JD_06232014_sample2_B_msms_7851	450.709	450.711	23.693	25.693	482519,482522,482524,482525,482521,482520,482515,482514,482518,482523,482529	11	899.406	2	49.108	9	Oxidation (M)	0.5388	24.704;24.618;NA;24.915;24.508;24.348;25.089;24.707;24.559;24.63;24.764;24.693	450.710376751801;450.71038065707;NA;450.710294527926;450.710453998301;450.710408401488;450.710281812153;450.710293591903;450.710311804884;450.710348620251;450.710280632409;450.710395373297	NaN;NaN;NA;51.192699432373;44.753;NaN;51.0662117004395;53.775;NaN;NaN;44.753;NaN	1	0.011	-0.075	0.0801747	0.222	-0.185	-0.345	0.396	0.014	-0.134	-0.063	0.071	0	-0.00114872	-0.00162158	-0.00149554	-0.0008404	-0.0016395	-0.0014122	-0.0008283	-0.0010541	-0.0012533	-0.00068113	-0.0010174	-0.0015398
Feature_134	767.822	55.494	YVMDDFEGQTSDK	P00958	JD_06232014_sample1_B_msms_23604;JD_06232014_sample1_A_msms_23636;JD_06232014_sample3_B_msms_23802;JD_06232014_sample4_B_msms_23810;JD_06232014_sample2_A_msms_23597;JD_06232014_sample3_C_msms_23271;JD_06232014_sample2_B_msms_23570;JD_06232014_sample1_C_msms_23685;JD_06232014_sample4_A_msms_23646;JD_06232014_sample4_C_msms_23445;JD_06232014_sample2_C_msms_23342;JD_06232014_sample3_A_msms_23797	767.821	767.823	54.494	56.494	1453250,1453244,1453249,1453243,1453246,1453242,1453245,1453247,1453240,1453248,1453251,1453241	12	1533.63	2	120.411	12		0.506517	55.581;55.509;55.6;55.667;55.303;55.222;55.859;55.444;55.319;55.502;55.486;55.338	767.822165717914;767.822200779638;767.822121139469;767.822205797157;767.822304795333;767.822258376103;767.821768849732;767.82248180152;767.822175066927;767.822038714075;767.822078394966;767.822191719018	110.922698974609;115.342002868652;137.947204589844;128.541107177734;133.148300170898;91.3069076538086;127.017700195313;113.694000244141;111.313003540039;150.692901611328;111.313003540039;113.694000244141	1	0.087	0.015	0.106	0.173	-0.191	-0.272	0.365	-0.05	-0.175	0.008	-0.008	-0.156	-0.0019866	-0.0021967	-0.002198	-0.0019365	-0.0023607	-0.0024259	-0.00095792	-0.0016253	-0.0017827	-0.0015418	-0.0017213	-0.0025256
Feature_135	775.819	41.3755	YVMDDFEGQTSDK	P00958	JD_06232014_sample2_B_msms_15971;JD_06232014_sample3_C_msms_15775;JD_06232014_sample3_B_msms_16295;JD_06232014_sample1_B_msms_16061;JD_06232014_sample1_C_msms_16172;JD_06232014_sample1_A_msms_16093;JD_06232014_sample2_A_msms_16025;JD_06232014_sample3_A_msms_16142	775.818	775.82	40.3755	42.3755	1468153,1468166,1468168,1468159,1468155,1468165,1468164,1468170,1468161,1468162,1468160,1468158	12	1549.62	2	40.7116	12	Oxidation (M)	1	41.417;41.389;41.54;41.471;41.084;40.974;41.477;41.362;41.244;41.278;41.402;41.155	775.819318111559;775.818835880976;775.820042078609;775.818786936524;775.820096559573;775.819136089605;NaN;775.82129639628;775.818713400683;775.820005606081;775.819286369334;775.819678787412	56.5691184997559;36.9444198608398;41.2268714904785;30.5670204162598;30.4839496612549;NaN;43.761;37.6134300231934;48.5269508361816;NaN;NaN;NaN	1	0.0415	0.0135	0.1645	0.0955	-0.2915	-0.4015	0.1015	-0.0135	-0.1315	-0.0975	0.0265	-0.2205	-0.002166	-0.00268624	-0.0024805	-0.00201504	-0.00266069	-0.0024015	-0.00193923	-0.00205623	-0.0024489	-0.00132	-0.0018837	-0.0030563
Feature_136	603.325	91.9765	YVMADLINVGGTQSVIK	P39522	JD_06232014_sample3_C_msms_43000;JD_06232014_sample4_C_msms_43214;JD_06232014_sample1_A_msms_43301;43392;JD_06232014_sample4_B_msms_43558;JD_06232014_sample2_B_msms_43324;JD_06232014_sample1_B_msms_43332;JD_06232014_sample3_B_msms_43544;JD_06232014_sample3_A_msms_43692;JD_06232014_sample2_A_msms_43440	603.324	603.326	90.9765	92.9765	1040297,1040287,1040283,1040291,1040293,1040288,1040286,1040282,1040294	9	1806.95	3	27.6139	8		0.592733	92.003;91.982;NA;92.272;91.764;NA;92.625;91.971;91.91;NA;92.114;91.919	603.325881952928;603.324979283138;NA;603.326283506373;603.326300848868;NA;603.324984505238;603.324973376575;603.325137698386;NA;603.326156307093;603.32500488776	35.491828918457;14.2763500213623;NA;28.6273307800293;47.9040603637695;NA;18.233980178833;18.233980178833;18.233980178833;NA;NaN;39.9100189208984	2	0.0265	0.0055	0.10264	0.2955	-0.2125	-0.22251	0.6485	-0.0055	-0.0665	0.0374016	0.1375	-0.0575	-0.001128	-0.0013935	-0.0014205	-0.00070883	-0.0014641	-0.0014171	-0.0010269	-0.00084617	-0.0013108	-0.00080926	-0.00097412	-0.0012437
Feature_137	904.485	91.991	YVMADLINVGGTQSVIK	P39522	JD_06232014_sample3_B_msms_43509;JD_06232014_sample3_C_msms_42962;JD_06232014_sample2_B_msms_43279;JD_06232014_sample1_A_msms_43307;JD_06232014_sample1_B_msms_43270;JD_06232014_sample4_C_msms_43148;JD_06232014_sample2_C_msms_43052;JD_06232014_sample3_A_msms_43648;JD_06232014_sample4_B_msms_43512;JD_06232014_sample2_A_msms_43353;JD_06232014_sample1_C_msms_43351;JD_06232014_sample4_A_msms_43387	904.484	904.486	90.991	92.991	1639473,1639479,1639480,1639472,1639471,1639470,1639481,1639478,1639476,1639474,1639477,1639469	12	1806.95	2	69.4391	12		0.5521	92.032;91.939;92.1;92.265;91.826;91.748;92.609;91.991;91.851;92.032;91.991;91.907	904.484776386617;904.484676022358;904.485115778323;904.485104316076;904.485176245784;904.485070923679;904.485234479356;904.485022173365;904.485035277597;904.48466710712;904.485134529143;904.484588392676	43.7941093444824;56.1207885742188;58.9802017211914;72.4328384399414;82.877197265625;79.3927001953125;71.6008834838867;78.0783462524414;86.4882202148438;56.8167991638184;80.7383575439453;65.9493408203125	2	0.041	-0.052	0.109	0.274	-0.165	-0.243	0.618	0	-0.14	0.041	0	-0.084	-0.0019388	-0.0023608	-0.0025701	-0.0014969	-0.0025622	-0.0023925	-0.001959	-0.0016247	-0.0025656	-0.0014649	-0.0018547	-0.0024016
Feature_138	912.484	79.073	YVMADLINVGGTQSVIK	P39522	JD_06232014_sample3_C_msms_36120;JD_06232014_sample2_B_msms_36467;JD_06232014_sample4_B_msms_36619;JD_06232014_sample4_C_msms_36282;JD_06232014_sample2_C_msms_36219;JD_06232014_sample1_B_msms_36413;JD_06232014_sample1_C_msms_36501	912.483	912.485	78.073	80.073	1646508,1646515,1646510,1646512,1646511,1646514,1646519,1646506,1646507,1646509,1646516	11	1822.95	2	72.6724	11	Oxidation (M)	0.38539	79.101;79.109;79.268;79.274;79.075;78.985;NA;79.133;79.071;79.105;79.132;79.031	912.484011615806;912.483769885458;912.484950944059;912.486671744069;912.483611196243;912.483707054917;NA;912.487695228035;912.484781605415;912.483930724627;912.484729822241;912.484762611648	NaN;56.8167991638184;61.9620590209961;NaN;73.2522506713867;73.2793502807617;NA;NaN;98.2805862426758;NaN;54.7678604125977;90.3478469848633	1	0.028	0.036	0.195	0.201	0.002	-0.088	0.543005	0.06	-0.002	0.032	0.059	-0.042	-0.0014144	-0.002386	-0.0027476	-0.0013936	-0.0020966	-0.001974	-0.0020919	-0.0016138	-0.0023315	-0.001516	-0.0016406	-0.0024594
Feature_139	807.958	84.029	YVLVAGITPTPLGEGK	P09440	JD_06232014_sample2_B_msms_39128;JD_06232014_sample4_B_msms_39214;JD_06232014_sample3_C_msms_38738;JD_06232014_sample1_B_msms_39125;JD_06232014_sample3_B_msms_39382;JD_06232014_sample1_A_msms_39073;JD_06232014_sample2_C_msms_38918;JD_06232014_sample4_C_msms_38887;JD_06232014_sample3_A_msms_39339;JD_06232014_sample1_C_msms_39192;JD_06232014_sample4_A_msms_39113;JD_06232014_sample2_A_msms_39052	807.957	807.96	83.029	85.029	1522085,1522092,1522083,1522087,1522079,1522082,1522078,1522093,1522086,1522088,1522080,1522081	12	1613.9	2	102.443	12		0.46765	84.152;84.056;84.235;84.232;84.002;83.913;84.603;84.167;83.878;83.987;83.968;83.938	807.958652333568;807.958554641359;807.95859795775;807.958377751715;807.958528562412;807.958430062372;807.958297351787;807.958498497323;807.958509030224;807.958572675084;807.958754467928;807.958940934031	62.0552291870117;137.207000732422;105.137199401855;76.8199005126953;120.92259979248;120.92259979248;54.2806015014648;120.92259979248;102.294097900391;110.972099304199;123.290901184082;94.4871063232422	1	0.123	0.027	0.206	0.203	-0.027	-0.116	0.574	0.138	-0.151	-0.042	-0.061	-0.091	-0.0019461	-0.0025294	-0.002733	-0.0017567	-0.0028766	-0.00271	-0.0019986	-0.0022528	-0.0025026	-0.0018446	-0.0019526	-0.0026823
Feature_140	517.798	73.3385	YVLLDLGNK	Q05022	JD_06232014_sample1_B_msms_33274;JD_06232014_sample3_B_msms_33509;JD_06232014_sample1_A_msms_33315;JD_06232014_sample4_B_msms_33490;JD_06232014_sample4_A_msms_33317;JD_06232014_sample2_A_msms_33290;JD_06232014_sample2_C_msms_33042;JD_06232014_sample2_B_msms_33288	517.797	517.799	72.3385	74.3385	741266,741262,741290,741260,741284,741296,741294,741258,741285,741282,741283,741295	12	1033.58	2	107.953	12		0.50812	73.393;73.294;73.387;73.533;73.268;73.102;73.984;73.399;73.126;73.318;73.359;73.144	517.797891156091;517.797853095351;517.79796392173;517.797984031799;517.797694770026;517.797783447413;517.797850958501;517.797830046618;517.797771881914;517.798039879904;517.797693836456;517.797652593327	107.693397521973;114.638603210449;NaN;107.693397521973;103.803901672363;103.803901672363;NaN;106.599296569824;NaN;107.574401855469;111.820297241211;NaN	1	0.0545	-0.0445	0.0485	0.1945	-0.0705	-0.2365	0.6455	0.0605	-0.2125	-0.0205	0.0205	-0.1945	-0.0011732	-0.0015086	-0.0013421	-0.0011942	-0.0013946	-0.0012679	-0.0010452	-0.0011448	-0.0011896	-0.0012793	-0.0010387	-0.0013061
Feature_141	301.852	28.091	YVLKPQR	Q08220	JD_06232014_sample2_B_msms_9333;JD_06232014_sample3_B_msms_9579;JD_06232014_sample1_C_msms_9437;JD_06232014_sample1_A_msms_9456;JD_06232014_sample1_B_msms_9435;JD_06232014_sample2_C_msms_9090	301.851	301.853	27.091	29.091	2759,2760,2758,2757,2762,2754,2763,2753,2752	9	902.534	3	41.6961	9		0.38539	28.156;28.091;28.159;28.138;27.796;27.464;28.233;27.958;27.831;NA;NA;NA	301.851849405537;301.851941608237;301.851874971244;301.851772420436;301.852038135492;301.852025307788;301.851912345308;301.852010131716;301.851858736855;NA;NA;NA	46.6634216308594;36.1854209899902;41.5021514892578;NaN;33.3576583862305;41.5021514892578;NaN;50.9658813476563;NaN;NA;NA;NA	1	0.065	0	0.068	0.047	-0.295	-0.627	0.142	-0.133	-0.26	0.0392778	0.0184303	-0.147936	-0.00063818	-0.00096561	-0.00097521	-0.00063231	-0.0010722	-0.00099803	-0.00062117	-0.00061731	-0.00085149	-0.000474406	-0.00060577	-0.000985902
Feature_142	987.14	74.047	YVLERPQVPELYTDSNTNNYDATTR	P34241	JD_06232014_sample4_A_msms_33721	987.139	987.141	73.047	75.047	1701418,1701413,1701406,1701419,1701414,1701417,1701420,1701416,1701415	9	2958.4	3	38.9248	9		0.40611	NA;74.091;NA;74.141;73.985;74.038;74.521;74.204;74.047;73.979;NA;73.99	NA;987.140379297618;NA;987.139439814519;987.139644499099;987.1406009062;987.139551318965;987.140122190963;987.140417815559;987.139205884659;NA;987.140350930054	NA;NaN;NA;NaN;NaN;NaN;NaN;NaN;NaN;38.9247589111328;NA;NaN	1	0.0627188	0.044	0.0938592	0.094	-0.062	-0.009	0.474	0.157	0	-0.068	-0.000171731	-0.057	-0.00293942	-0.003531	-0.00336357	-0.0023394	-0.0034737	-0.0030972	-0.0023103	-0.0029434	-0.0034687	-0.0027207	-0.00273358	-0.0033139
Feature_143	350.854	20.778	YVLEHHPR	P00560	JD_06232014_sample2_B_msms_6382	350.853	350.855	19.778	21.778	126773,126758,126759	3	1049.54	3	50.0403	3		0.38539	NA;NA;NA;NA;20.778;NA;NA;NA;NA;NA;20.896;20.679	NA;NA;NA;NA;350.854258212669;NA;NA;NA;NA;NA;350.854321487;350.85405724008	NA;NA;NA;NA;50.0402793884277;NA;NA;NA;NA;NA;NaN;NaN	2	0.094226	0.00462152	0.0463349	0.221072	0	-0.270294	0.347712	0.0156035	-0.117015	0.066431	0.118	-0.099	-0.000978297	-0.00136465	-0.00126216	-0.000859899	-0.001174	-0.00130561	-0.000745871	-0.000890141	-0.00134959	-0.000926738	-0.00081046	-0.0012808
Feature_144	525.778	20.901	YVLEHHPR	P00560	JD_06232014_sample1_C_msms_6355;JD_06232014_sample2_C_msms_6076;JD_06232014_sample3_C_msms_6232;JD_06232014_sample4_C_msms_6262	525.777	525.779	19.901	21.901	772148,772149,772143,772150,772155,772154,772153,772152,772151,772156	10	1049.54	2	48.6842	10		0.38539	20.997;20.879;20.943;21.046;NA;20.541;21.265;20.877;20.821;NA;20.923;20.704	525.777705749247;525.778397103153;525.777662204707;525.778380962022;NA;525.778196450343;525.7780444028;525.778619185477;525.776632268383;NA;525.778040070453;525.778673844764	NaN;NaN;42.599;NaN;NA;67.169;NaN;NaN;35.8719596862793;NA;NaN;49.097	2	0.096	-0.022	0.042	0.145	-0.125248	-0.36	0.364	-0.024	-0.08	0.0665591	0.022	-0.197	-0.0015741	-0.0022279	-0.002084	-0.0013275	-0.0018958	-0.0021546	-0.0011204	-0.0014354	-0.002191	-0.00118163	-0.0012254	-0.0019047
Feature_145	497.297	90.411	YVLDYLPIIKPR	Q12181	JD_06232014_sample1_A_msms_42608;JD_06232014_sample3_B_msms_42735;JD_06232014_sample4_A_msms_42694;JD_06232014_sample3_A_msms_43104;JD_06232014_sample2_A_msms_42730	497.296	497.298	89.411	91.411	664601,664602,664597,664606,664603,664610,664605,664607,664604,664608,664596,664611	12	1488.87	3	42.1247	12		0.38539	90.535;90.39;90.464;90.925;90.263;90.143;91.402;90.423;90.227;90.586;90.399;90.28	497.29742770946;497.297285878492;497.297733714781;497.297936184315;497.297337055541;497.298324802869;497.297548238959;497.297428790486;497.297743706149;497.297530557154;497.297233996398;497.297863344095	44.8471298217773;NaN;NaN;32.9993209838867;NaN;NaN;25.3419609069824;53.2374000549316;NaN;54.1975593566895;NaN;NaN	1	0.124	-0.021	0.053	0.514	-0.148	-0.268	0.991	0.012	-0.184	0.175	-0.012	-0.131	-0.0014311	-0.0017087	-0.0016976	-0.0013977	-0.0020759	-0.0019109	-0.00090207	-0.001592	-0.0018229	-0.0015347	-0.0014922	-0.0016728
Feature_146	332.518	24.274	YVITEKDK	P53622	JD_06232014_sample3_C_msms_7604	332.517	332.519	23.274	25.274	74169,74166,74167,74165,74189,74173,74174,74170,74168,74172,74171	11	994.534	3	45.4892	11		0.55117	24.301;24.183;24.36;24.531;24.139;23.97;24.646;NA;24.138;24.274;24.307;24.2	332.518546091301;332.51854864191;332.518602850458;332.518604163817;332.518535520046;332.518571793351;332.518523659064;NA;332.518556297636;332.518706732293;332.518556368516;332.518585535361	NaN;NaN;NaN;NaN;NaN;NaN;NaN;NA;45.4892196655273;NaN;NaN;NaN	2	0.027	-0.091	0.086	0.257	-0.135	-0.304	0.372	-0.00347959	-0.136	0	0.033	-0.074	-0.00086468	-0.0011564	-0.0010222	-0.00068492	-0.00094311	-0.0010198	-0.00057283	-0.000678978	-0.0009158	-0.00073293	-0.00074334	-0.0011395
Feature_147	498.274	24.329	YVITEKDK	P53622	JD_06232014_sample2_C_msms_7456	498.273	498.275	23.329	25.329	667794,667789,667786,667791,667787,667785,667784,667793,667792,667788,667790	11	994.534	2	68.625	11		0.4607	24.335;24.206;24.358;24.503;24.148;23.981;24.645;24.329;NA;24.29;24.368;24.211	498.273821371945;498.274035715675;498.274101911064;498.273961183436;498.27394573777;498.273933918683;498.27387739124;498.274002344504;NA;498.273998126851;498.273940162796;498.274077199265	NaN;NaN;NaN;NaN;NaN;68.625;NaN;NaN;NA;NaN;NaN;NaN	2	0.006	-0.123	0.029	0.174	-0.181	-0.348	0.316	0	-0.119822	-0.039	0.039	-0.118	-0.0013233	-0.0017661	-0.0015978	-0.001052	-0.0014553	-0.001586	-0.00088939	-0.0011174	-0.0014411	-0.00095037	-0.0012082	-0.0017129
Feature_148	783.358	39.792	YVIPSNDNGESENK	P46957	JD_06232014_sample1_B_msms_15242;JD_06232014_sample3_B_msms_15431;JD_06232014_sample4_B_msms_15406;JD_06232014_sample1_A_msms_15217;JD_06232014_sample2_C_msms_15008;JD_06232014_sample4_C_msms_15146;JD_06232014_sample3_C_msms_14990;JD_06232014_sample2_A_msms_15156	783.357	783.359	38.792	40.792	1480567,1480570,1480560,1480571,1480572,1480566,1480558,1480561,1480564,1480573,1480568,1480569	12	1564.7	2	37.5396	12		0.473867	39.854;39.819;39.956;39.833;39.612;39.536;40.02;39.787;39.709;39.675;39.792;39.688	783.357517307017;783.35721582941;783.358073107534;783.35766598553;783.358144123012;783.354293985282;783.357800441704;783.356852132584;783.357322502766;783.357314972185;783.357598341827;783.357747498595	18.82253074646;35.0368995666504;NaN;43.0301094055176;NaN;47.773609161377;NaN;35.6568412780762;64.1035537719727;NaN;20.2361392974854;35.6568412780762	1	0.062	0.027	0.164	0.041	-0.18	-0.256	0.228	-0.005	-0.083	-0.117	0	-0.104	-0.001679	-0.0026118	-0.002495	-0.0022238	-0.002445	-0.0021425	-0.0013769	-0.0017632	-0.0026906	-0.0012737	-0.0016005	-0.0031411
Feature_149	628.866	85.3605	YVIPNILPEAK	P53112	JD_06232014_sample2_B_msms_39798;JD_06232014_sample1_B_msms_39779;JD_06232014_sample1_A_msms_39839;JD_06232014_sample4_C_msms_39568;JD_06232014_sample3_B_msms_40037;JD_06232014_sample4_A_msms_39827;JD_06232014_sample3_C_msms_39360;JD_06232014_sample1_C_msms_39838;JD_06232014_sample2_A_msms_39825;JD_06232014_sample2_C_msms_39520;JD_06232014_sample4_B_msms_39954;JD_06232014_sample3_A_msms_40114	628.865	628.867	84.3605	86.3605	1121228,1121230,1121222,1121226,1121233,1121229,1121224,1121231,1121227,1121232,1121225,1121223	12	1255.72	2	50.1613	12		0.468917	85.445;85.381;85.489;85.581;85.324;85.188;85.946;85.431;85.12;85.34;85.285;85.222	628.865999216523;628.86644080576;628.866184814894;628.865985590808;628.86629275068;628.866310473658;628.866128789728;628.866382110122;628.866272535762;628.866346066593;628.86612747207;628.867116866288	51.2519187927246;51.2862091064453;38.2376289367676;69.7206192016602;60.2550811767578;60.2550811767578;51.9785003662109;44.8471298217773;37.1439590454102;59.4177513122559;32.9993209838867;44.5426597595215	1	0.0845	0.0205	0.1285	0.2205	-0.0365	-0.1725	0.5855	0.0705	-0.2405	-0.0205	-0.0755	-0.1385	-0.0013143	-0.0016763	-0.0014795	-0.0010879	-0.0018996	-0.0016916	-0.0011903	-0.0012852	-0.0015179	-0.0010934	-0.0010681	-0.0017064
Feature_150	639.838	60.5485	YVINLEGTGAGGK	P38244	JD_06232014_sample2_B_msms_26390;JD_06232014_sample1_C_msms_26455;JD_06232014_sample1_A_msms_26381;JD_06232014_sample4_C_msms_26187;JD_06232014_sample3_C_msms_26051;JD_06232014_sample4_A_msms_26358;JD_06232014_sample2_C_msms_26147;JD_06232014_sample3_B_msms_26658	639.837	639.839	59.5485	61.5485	1152357,1152354,1152373,1152364,1152361,1152347,1152371,1152382,1152349,1152355,1152366,1152356	12	1277.66	2	63.1615	12		0.48697	60.605;60.614;60.7;60.638;60.46;60.352;60.979;60.752;60.468;60.338;60.492;60.257	639.838381811365;639.839059886436;639.838724316679;639.838702941751;639.838920290745;639.838450979362;639.83867331067;639.838683294493;639.838894371121;639.838904328199;639.838250863322;639.83812014514	48.5269508361816;NaN;55.7239112854004;NaN;73.2188873291016;64.1035537719727;NaN;64.7981872558594;64.5338668823242;73.2188873291016;NaN;61.1674003601074	1	0.0565	0.0655	0.1515	0.0895	-0.0885	-0.1965	0.4305	0.2035	-0.0805	-0.2105	-0.0565	-0.2915	-0.0016398	-0.0020276	-0.0017879	-0.0016774	-0.0018888	-0.0018851	-0.0014962	-0.0017835	-0.002034	-0.0015306	-0.0017189	-0.0020369
Feature_151	685.343	65.359	YVIMIDAGSTGSR	P32621	JD_06232014_sample1_B_msms_28938;JD_06232014_sample3_C_msms_28615	685.342	685.344	64.359	66.359	1275474,1275470,1275473,1275475,1275472,1275471	6	1368.67	2	45.4245	6		1	NA;65.31;NA;65.524;NA;NA;65.752;65.385;65.162;NA;65.333;NA	NA;685.343213534215;NA;685.344343557191;NA;NA;685.345377658701;685.343142179995;NaN;NA;685.341777577106;NA	NA;42.317;NA;NaN;NA;NA;NaN;NaN;48.532;NA;NaN;NA	1	0.0400584	-0.049	0.090534	0.165	-0.0861743	-0.215865	0.393	0.026	-0.197	-0.0742334	-0.026	-0.163279	-0.00162899	-0.0022448	-0.00212616	-0.0016818	-0.00185041	-0.00182852	-0.0015676	-0.0017554	-0.00202546	-0.00170253	-0.00174	-0.00201022
Feature_152	985.51	86.211	YVILQSDLEEAYATQVK	P33298	JD_06232014_sample3_B_msms_40498;JD_06232014_sample3_C_msms_39934;JD_06232014_sample1_B_msms_40297;JD_06232014_sample4_B_msms_40397;JD_06232014_sample1_A_msms_40243;JD_06232014_sample2_B_msms_40288;JD_06232014_sample4_C_msms_40160;JD_06232014_sample1_C_msms_40390;JD_06232014_sample2_A_msms_40161;JD_06232014_sample2_C_msms_40126;JD_06232014_sample4_A_msms_40250	985.509	985.511	85.211	87.211	1700363,1700370,1700373,1700369,1700379,1700368,1700362,1700380,1700365,1700381,1700374,1700364	12	1969.01	2	36.5717	12		0.38539	86.237;86.234;86.419;86.219;86.171;86.194;86.485;86.303;86.122;86.048;86.09;86.211	985.510780442188;985.510159373989;985.510705052292;985.512189944712;985.510146525174;985.511170601819;985.514487081962;985.509602013763;985.510138056146;985.510077785388;985.510143564036;985.510529377627	34.9282913208008;24.0531005859375;39.9100189208984;24.0531005859375;39.3381690979004;19.2973594665527;NaN;59.7277183532715;59.7277183532715;53.5645294189453;23.6350708007813;24.0531005859375	1	0.026	0.023	0.208	0.008	-0.04	-0.017	0.274	0.092	-0.089	-0.163	-0.121	0	-0.0027255	-0.00338	-0.002941	-0.0016141	-0.003055	-0.0029317	-0.002137	-0.002534	-0.0030509	-0.0021036	-0.0021999	-0.0031301
Feature_153	441.75	34.1925	YVIATSTK	P05739	JD_06232014_sample1_A_msms_12335;JD_06232014_sample3_C_msms_12027;JD_06232014_sample3_B_msms_12544;JD_06232014_sample1_C_msms_12364;JD_06232014_sample4_B_msms_12429;JD_06232014_sample3_A_msms_12456;12686;JD_06232014_sample4_A_msms_12306;JD_06232014_sample2_A_msms_12283;12526	441.749	441.751	33.1925	35.1925	445900,445928,445927,445926,445929,445925,445930,445906,445931,445902,445904,445899	12	881.486	2	60.8477	12		0.838767	34.261;34.324;34.348;34.387;34.061;33.914;34.576;34.283;34.089;34.08;34.124;33.922	441.749836234855;441.749917619947;441.750094112329;441.74984498988;441.749988768891;441.749994544353;441.74988140251;441.749995165458;441.750054441388;441.749926651134;441.749970689594;441.74995488887	56.4337882995605;NaN;42.19;67.8972091674805;NaN;NaN;75.0433120727539;40.058;47.96;85.1608200073242;72.0382919311523;NaN	1	0.0685	0.1315	0.1555	0.1945	-0.1315	-0.2785	0.3835	0.0905	-0.1035	-0.1125	-0.0685	-0.2705	-0.00098224	-0.0013923	-0.0013344	-0.00080222	-0.0012485	-0.0013418	-0.00088161	-0.00092007	-0.001187	-0.00068584	-0.00086313	-0.0013861
Feature_154	741.681	60.221	YVHVSEVGNCSGSGMGGVSALR	P19097	JD_06232014_sample1_B_msms_26167;JD_06232014_sample2_A_msms_26094;JD_06232014_sample4_A_msms_26176;JD_06232014_sample4_B_msms_26352;JD_06232014_sample3_A_msms_26358;JD_06232014_sample3_C_msms_25954;JD_06232014_sample2_C_msms_26088	741.68	741.682	59.221	61.221	1401153,1401154,1401160,1401155,1401150,1401156,1401152,1401157	8	2222.02	3	136.119	7		0.38539	NA;60.221;NA;60.241;60.133;60.114;60.573;NA;60.227;60.098;60.168;NA	NA;741.681118505187;NA;741.681291766185;741.681029511214;741.681015032044;741.681038658164;NA;741.680890096597;741.681218840453;741.681084770681;NA	NA;146.127807617188;NA;157.00439453125;NaN;55.8435592651367;126.29460144043;NA;185.671295166016;153.19140625;128.701797485352;NA	2	0.022499	0	0.110352	0.02	-0.088	-0.107	0.352	0.0722984	0.006	-0.123	-0.053	-0.193257	-0.0017731	-0.0019596	-0.0022513	-0.0018373	-0.0022765	-0.0023194	-0.0016605	-0.0020679	-0.0023585	-0.0015326	-0.0018107	-0.0024396
Feature_155	747.012	60.254	YVHVSEVGNCSGSGMGGVSALR	P19097	JD_06232014_sample1_A_msms_26212;JD_06232014_sample3_B_msms_26471;JD_06232014_sample3_A_msms_26384;JD_06232014_sample2_A_msms_26118;JD_06232014_sample2_C_msms_26019;JD_06232014_sample1_C_msms_26268;JD_06232014_sample3_C_msms_25952	747.011	747.013	59.254	61.254	1412793,1412797,1412796,1412799,1412798,1412795,1412794	7	2238.01	3	27.6462	7	Oxidation (M)	0.38539	60.254;NA;60.374;60.228;NA;60.1;60.563;60.359;60.215;NA;NA;NA	747.011976790956;NA;747.011885750466;747.012516790835;NA;747.013193237377;747.012370641771;747.012401885309;747.009752077886;NA;NA;NA	33.1270599365234;NA;24.5515098571777;18.6985301971436;NA;35.0906105041504;24.2074394226074;25.1528491973877;32.6953315734863;NA;NA;NA	1	0.0225455	-0.0019306	0.11026	0.123427	-0.122336	-0.24684	0.380012	0.0723131	-0.148466	-0.058199	-0.00261513	-0.19317	-0.002114	-0.00221622	-0.00222724	-0.00211366	-0.00232153	-0.00245786	-0.00187192	-0.00188494	-0.00223114	-0.00180037	-0.00173795	-0.00269264
Feature_156	1112.02	60.234	YVHVSEVGNCSGSGMGGVSALR	P19097	JD_06232014_sample2_B_msms_26216;JD_06232014_sample3_C_msms_25914;JD_06232014_sample4_A_msms_26161;JD_06232014_sample2_A_msms_26121;JD_06232014_sample1_A_msms_26196;JD_06232014_sample4_B_msms_26367;JD_06232014_sample3_B_msms_26451;JD_06232014_sample1_B_msms_26187;JD_06232014_sample2_C_msms_26005;JD_06232014_sample1_C_msms_26257;JD_06232014_sample4_C_msms_26008;JD_06232014_sample3_A_msms_26381	1112.02	1112.02	59.234	61.234	1751164,1751158,1751161,1751167,1751166,1751165,1751168,1751157,1751162,1751163,1751160,1751159	12	2222.02	2	69.8954	12		0.38539	60.249;60.227;60.35;60.241;60.142;60.149;60.558;60.358;60.243;60.1;60.181;60.048	1112.0186956067;1112.01829241524;1112.01782779044;1112.01993470496;1112.0185238718;1112.01853463186;1112.01817623099;1112.0185192207;1112.01782568429;1112.01959228514;1112.0186496135;1112.01704238053	46.9529418945313;71.85302734375;36.453800201416;96.8478012084961;108.495002746582;77.2210006713867;51.8761901855469;80.4119873046875;76.4924163818359;16.5928707122803;92.9132537841797;82.6349411010742	2	0.015	-0.007	0.116	0.007	-0.092	-0.085	0.324	0.124	0.009	-0.134	-0.053	-0.186	-0.002774	-0.0029447	-0.0036058	-0.002792	-0.003436	-0.0036756	-0.0027046	-0.0031483	-0.0037227	-0.0023751	-0.0027526	-0.0036788
Feature_157	355.511	20.755	YVHVATCSK	Q06608	JD_06232014_sample1_C_msms_6311;JD_06232014_sample2_B_msms_6278	355.51	355.512	19.755	21.755	142113,142109,142116,142121,142118,142124,142120,142123,142119,142117,142115,142122	12	1063.51	3	49.8269	12		0.58654	20.878;20.742;20.808;20.923;20.657;20.415;21.107;20.741;20.585;20.842;20.768;20.562	355.511491133213;355.511488029675;355.511541111649;355.511610467316;355.511396335833;355.511555487364;355.511599446436;355.511622224846;355.511748695758;355.511595456832;355.511537270937;355.511323246702	NaN;NaN;44.5699691772461;NaN;55.083911895752;NaN;NaN;NaN;NaN;NaN;NaN;NaN	1	0.123	-0.013	0.053	0.168	-0.098	-0.34	0.352	-0.014	-0.17	0.087	0.013	-0.193	-0.00078668	-0.0013972	-0.0013475	-0.00078582	-0.0010953	-0.0013052	-0.00059803	-0.00088342	-0.0013394	-0.00072952	-0.00081892	-0.0012392
Feature_158	697.027	94.3335	YVHIIEDSPVFPVIMDSK	P15624	JD_06232014_sample3_C_msms_44260;JD_06232014_sample3_B_msms_44838;JD_06232014_sample1_B_msms_44661;JD_06232014_sample4_C_msms_44444;JD_06232014_sample1_A_msms_44679;JD_06232014_sample2_B_msms_44622;JD_06232014_sample2_A_msms_44883;JD_06232014_sample4_B_msms_44864;JD_06232014_sample1_C_msms_44672;JD_06232014_sample3_A_msms_45053;JD_06232014_sample2_C_msms_44466;JD_06232014_sample4_A_msms_44790	697.026	697.028	93.3335	95.3335	1304090,1304092,1304094,1304096,1304091,1304088,1304097,1304095,1304089,1304093,1304086,1304098	12	2088.06	3	80.5914	12		0.626767	94.437;94.287;94.388;94.886;94.192;94.056;95.234;94.283;94.131;94.558;94.38;94.139	697.028002531468;697.028201906705;697.026621296448;697.028319100814;697.028354126411;697.028197279448;697.027900947081;697.02799953833;697.028462293922;697.02936269431;697.028361108202;697.028895060463	92.2638092041016;92.4392318725586;65.9045104980469;88.1897506713867;81.0104293823242;47.1128311157227;68.8449935913086;86.0048294067383;100.577301025391;83.9640197753906;77.0273666381836;83.7581481933594	2	0.1035	-0.0465	0.0545	0.5525	-0.1415	-0.2775	0.9005	-0.0505	-0.2025	0.2245	0.0465	-0.1945	-0.001815	-0.0026277	-0.0026332	-0.001784	-0.0025516	-0.0025042	-0.0018009	-0.0022386	-0.0024998	-0.0019103	-0.0017675	-0.0026478
Feature_159	1045.04	94.397	YVHIIEDSPVFPVIMDSK	P15624	JD_06232014_sample3_B_msms_44822;JD_06232014_sample4_B_msms_44882;JD_06232014_sample1_B_msms_44601;JD_06232014_sample1_C_msms_44668;JD_06232014_sample4_C_msms_44438;JD_06232014_sample1_A_msms_44672;JD_06232014_sample3_A_msms_45144;45080;JD_06232014_sample4_A_msms_44780;JD_06232014_sample2_C_msms_44342;JD_06232014_sample2_A_msms_44812	1045.04	1045.04	93.397	95.397	1729971,1729967,1729969,1729966,1729963,1729960,1729962,1729970,1729968,1729972	10	2088.06	2	64.0915	10		0.427483	94.47;94.309;94.439;94.897;NA;94.071;95.153;94.329;NA;94.517;94.397;94.139	1045.03575263435;1045.0368976109;1045.03628677111;1045.03847181849;NA;1045.03650610488;1045.03754471139;1045.03796396764;NA;1045.03753224812;1045.03694874276;1045.03650100123	49.5369300842285;84.6533737182617;77.2210693359375;50.8307800292969;NA;20.5961494445801;56.1207885742188;75.5481872558594;NA;68.4104766845703;82.4493865966797;75.5481872558594	2	0.073	-0.088	0.042	0.5	-0.16139	-0.326	0.756	-0.068	-0.2204	0.12	0	-0.258	-0.0028243	-0.0041796	-0.0044491	-0.0028876	-0.0042153	-0.0038297	-0.0025093	-0.00345075	-0.00340738	-0.0032831	-0.0029686	-0.0042797
Feature_160	545.275	46.473	YVHCLNSTLAATQR	P07284	JD_06232014_sample1_B_msms_18812;JD_06232014_sample4_B_msms_18977;JD_06232014_sample1_C_msms_18918;JD_06232014_sample4_A_msms_18801	545.274	545.276	45.473	47.473	842992,842963,842954,842974,842953	5	1632.8	3	110.689	4		0.446633	NA;46.526;46.694;NA;NA;NA;NA;46.535;NA;46.4;46.42;NA	NA;545.275487992785;545.275187095193;NA;NA;NA;NA;545.275417037489;NA;545.275216663118;545.275308668492;NA	NA;99.6686935424805;94.0232315063477;NA;NA;NA;NA;NaN;NA;117.268501281738;131.794097900391;NA	2	0.0638064	0.053	0.221	0.0975171	-0.181117	-0.300966	0.277376	0.062	-0.14645	-0.073	-0.053	-0.131332	-0.0013987	-0.0016839	-0.0012909	-0.001333	-0.0015494	-0.0014191	-0.0012249	-0.0011601	-0.0013554	-0.0008947	-0.0011036	-0.0017003
Feature_161	817.409	46.485	YVHCLNSTLAATQR	P07284	JD_06232014_sample1_B_msms_18766;JD_06232014_sample4_B_msms_18935;JD_06232014_sample2_A_msms_18667;JD_06232014_sample3_C_msms_18494;JD_06232014_sample1_C_msms_18886;JD_06232014_sample4_C_msms_18611;JD_06232014_sample1_A_msms_18797;JD_06232014_sample3_B_msms_19012;JD_06232014_sample3_A_msms_18863;JD_06232014_sample2_B_msms_18728;JD_06232014_sample2_C_msms_18504;JD_06232014_sample4_A_msms_18782	817.408	817.41	45.485	47.485	1536503,1536490,1536502,1536498,1536491,1536499,1536494,1536492,1536504,1536493,1536500,1536501	12	1632.8	2	84.2379	12		0.38539	46.553;46.535;46.692;46.533;46.341;46.22;46.664;46.535;46.429;46.397;46.437;46.327	817.409514304376;817.409832863075;817.409487052039;817.409586639572;817.40951162923;817.409688039638;817.409639703595;817.409623734007;817.409497873532;817.409221809545;817.409286647902;817.409725102101	94.0898513793945;78.5054931640625;74.7892379760742;102.519996643066;63.1853408813477;59.7087783813477;103.761299133301;107.347702026367;56.5274505615234;68.1675872802734;122.638496398926;79.6138610839844	2	0.068	0.05	0.207	0.048	-0.144	-0.265	0.179	0.05	-0.056	-0.088	-0.048	-0.158	-0.0025348	-0.0029822	-0.0024274	-0.0024689	-0.0028352	-0.0025365	-0.0023963	-0.0021226	-0.0026319	-0.0018389	-0.0021042	-0.0030136
Feature_162	410.732	29.427	YVGSAVPK	P36080	JD_06232014_sample2_C_msms_9794;JD_06232014_sample4_C_msms_9987	410.731	410.733	28.427	30.427	330276,330274,330277,330229,330271,330270,330279,330272,330228,330275,330278,330273	12	819.449	2	42.208	12		0.39254	29.511;29.441;29.53;29.573;29.207;29.054;29.619;29.413;29.195;29.313;29.443;29.188	410.731604662714;410.731527055488;410.731766607183;410.732115489228;410.731805031659;410.731635635843;410.731928033956;410.731760302632;410.731936961015;410.731701225593;410.731716202832;410.731733475999	NaN;NaN;NaN;NaN;NaN;47.5743103027344;NaN;NaN;NaN;NaN;NaN;36.8415985107422	1	0.084	0.014	0.103	0.146	-0.22	-0.373	0.192	-0.014	-0.232	-0.114	0.016	-0.239	-0.0010582	-0.00086477	-0.0014073	-0.0011807	-0.0011184	-0.0013066	-0.0010736	-0.00090914	-0.0013724	-0.00076203	-0.00074589	-0.0014246
Feature_163	460.248	40.296	YVGPELNK;YAPGVGIDK;FPISEAQK	Q05946;P14020;Q12754	JD_06232014_sample1_B_msms_15289;JD_06232014_sample2_A_msms_15258;JD_06232014_sample3_C_msms_14891;JD_06232014_sample3_A_msms_15366;JD_06232014_sample2_B_msms_15247;JD_06232014_sample1_A_msms_15333;JD_06232014_sample4_B_msms_15481;JD_06232014_sample3_B_msms_15494;JD_06232014_sample2_C_msms_15013;JD_06232014_sample1_C_msms_15472;JD_06232014_sample4_C_msms_15214;JD_06232014_sample4_A_msms_15318;JD_…	460.247	460.249	39.024	41.568	520882,520884,520876,520872,520888,520895,520889,520894,520893,520870,520878,520880,520882,520884,520867,520879,520868,520905,520873,520892,520888,520895,520892,520891,520886,520885,520887,520889,520894,520933,520890,520893	32	918.481	2	51.3213003158569,51.3213003158569,51.3213003158569	32,32,32	,,,,,,,,	0.885533	40.352;40.2546666666667;40.434;40.3436666666667;40.1326666666667;40.036;40.556;40.3325;40.1793333333333;40.2736666666667;40.3816666666667;40.1866666666667	460.248115599279;460.24800408177;460.247885630218;460.248058104857;460.248040604999;460.248101049146;460.248160444276;460.247898377311;460.248092210207;460.248323292552;460.247948616779;460.24803962578	68.656982421875;45.598030090332;72.2432403564453;55.4748249053955;47.2276802062988;54.065990447998;63.418830871582;68.5574569702148;54.712459564209;53.1236190795898;61.5934295654297;58.6986312866211	1	0.056	-0.0413333	0.138	0.0476667	-0.163333	-0.26	0.26	0.0365	-0.116667	-0.0223333	0.0856667	-0.109333	-0.00108705	-0.0013793	-0.0012292	-0.00116875	-0.00134835	-0.0011805	-0.000852395	-0.000885475	-0.00133785	-0.000888905	-0.00094971	-0.00153745
Feature_164	690.847	77.4265	YVGLLEDIDSEK	P45978	JD_06232014_sample3_C_msms_35215;JD_06232014_sample4_B_msms_35724;JD_06232014_sample1_B_msms_35468;JD_06232014_sample1_A_msms_35524;JD_06232014_sample2_B_msms_35550;JD_06232014_sample3_B_msms_35699;JD_06232014_sample1_C_msms_35589;JD_06232014_sample2_C_msms_35245;JD_06232014_sample3_A_msms_35856;JD_06232014_sample4_A_msms_35550;JD_06232014_sample2_A_msms_35532	690.846	690.848	76.4265	78.4265	1289993,1289984,1289980,1289981,1289987,1289983,1289979,1289977,1289978,1289986,1289990,1289989	12	1379.68	2	101.447	12		0.5496	77.507;77.4;77.553;77.66;77.352;77.253;78.08;77.479;77.331;77.419;77.434;77.294	690.847489949221;690.847334211633;690.847187704782;690.847448387313;690.847392920981;690.847294715811;690.847598754213;690.847095563428;690.847272837128;690.847754999161;690.847301845925;690.84759462207	106.257598876953;88.0205764770508;116.237800598145;90.6970062255859;116.237800598145;89.300537109375;88.0205764770508;95.4172821044922;116.025596618652;103.439498901367;106.257598876953;NaN	1	0.0805	-0.0265	0.1265	0.2335	-0.0745	-0.1735	0.6535	0.0525	-0.0955	-0.0075	0.0075	-0.1325	-0.0015658	-0.0021373	-0.0019212	-0.001265	-0.0020107	-0.0019773	-0.0013401	-0.0014682	-0.0019445	-0.0015807	-0.001415	-0.0021682
Feature_165	376.19	15.752	YVGEGAR	P33299	JD_06232014_sample2_C_msms_4039;JD_06232014_sample3_C_msms_4267;JD_06232014_sample2_B_msms_4287;4472;JD_06232014_sample1_C_msms_4287;JD_06232014_sample4_C_msms_4301;JD_06232014_sample1_B_msms_4435;JD_06232014_sample3_A_msms_4539;JD_06232014_sample2_A_msms_4415;JD_06232014_sample4_B_msms_4433;JD_06232014_sample3_B_msms_4526;JD_06232014_sample4_A_msms_4433;JD_06232014_sample1_A_msms_4400	376.189	376.191	14.752	16.752	209909,209913,209892,209911,209915,209910,209889,209895,209893,209897,209896,209894	12	750.366	2	50.9202	12		1.11962	15.809;15.925;15.695;15.992;15.648;15.363;16.069;15.845;15.603;15.695;15.869;15.602	376.190327404591;376.190376867805;376.190393147242;376.190298790097;376.19019815378;376.190346357484;376.190123078508;376.190326679121;376.190391983224;376.19031752878;376.190283598522;376.19042968818	40.103099822998;58.8189888000488;55.4410705566406;60.7988014221191;54.7865295410156;55.6035308837891;40.103099822998;50.6317596435547;52.0178909301758;43.1235008239746;49.5898590087891;50.0245399475098	1	0.057	0.173	-0.057	0.24	-0.104	-0.389	0.317	0.093	-0.149	-0.057	0.117	-0.15	-0.0012387	-0.0016804	-0.0016784	-0.001354	-0.001283	-0.0016189	-0.00086356	-0.001144	-0.0015422	-0.0012272	-0.0010346	-0.0016844
Feature_166	708.604	74.5065	YVGCTGSPAGSHTIMWLKPTVNEVAR	P04037	JD_06232014_sample1_B_msms_33904;JD_06232014_sample3_B_msms_34150;JD_06232014_sample2_A_msms_33858;JD_06232014_sample2_B_msms_33944;JD_06232014_sample1_A_msms_33959;JD_06232014_sample4_A_msms_33922;JD_06232014_sample3_A_msms_34190	708.603	708.605	73.5065	75.5065	1330708,1330705,1330703,1330704,1330702,1330706,1330701,1330709	8	2830.39	4	20.1584	8		0.38539	74.571;74.489;NA;74.524;74.443;NA;74.952;74.532;74.396;74.362;NA;NA	708.604479886142;708.604898693638;NA;708.604714941898;708.60401959205;NA;708.604656220464;708.604352853145;708.602918245279;708.605110487331;NA;NA	25.4851703643799;35.2461700439453;NA;17.7335205078125;9.29244709014893;NA;21.6466102600098;16.4664001464844;NaN;15.238450050354;NA;NA	1	0.0645	-0.0175	0.0964739	0.0175	-0.0635	-0.158963	0.4455	0.0255	-0.1105	-0.1445	-0.00203716	-0.114177	-0.0015867	-0.0022636	-0.00214262	-0.001656	-0.0026063	-0.00196651	-0.0015235	-0.0017572	-0.0020502	-0.0015659	-0.00176596	-0.00216926
Feature_167	473.276	81.156	YVFLLYK	P14306	JD_06232014_sample1_B_msms_37468;JD_06232014_sample1_A_msms_37494;JD_06232014_sample3_B_msms_37738;JD_06232014_sample2_B_msms_37490;JD_06232014_sample3_A_msms_37884;JD_06232014_sample4_A_msms_37546;JD_06232014_sample2_A_msms_37540;JD_06232014_sample3_C_msms_37094;JD_06232014_sample4_B_msms_37714;JD_06232014_sample4_C_msms_37302;JD_06232014_sample2_C_msms_37202;JD_06232014_sample1_C_msms_37500	473.275	473.277	80.156	82.156	572730,572734,572728,572735,572726,572725,572729,572732,572731,572723,572727,572733	12	944.538	2	61.7832	12		0.571267	81.163;81.146;81.218;81.422;81.05;80.915;81.872;81.279;80.96;81.149;81.17;80.993	473.27625398573;473.276176939459;473.276297186437;473.276255912379;473.276285534769;473.276146118406;473.276187638771;473.276208704942;473.276230528933;473.276077803389;473.276220558485;473.275922384494	75.3106536865234;55.4410705566406;55.4410705566406;55.4410705566406;75.3106536865234;62.714298248291;62.714298248291;55.4410705566406;62.714298248291;62.714298248291;55.4410705566406;62.714298248291	1	0.007	-0.01	0.062	0.266	-0.106	-0.241	0.716	0.123	-0.196	-0.007	0.014	-0.163	-0.00076065	-0.0010443	-0.00091324	-0.00045346	-0.0011826	-0.00094805	-0.00063023	-0.00066441	-0.00093521	-0.00062023	-0.00069478	-0.00089157
Feature_168	488.752	79.533	YVFFLCK	Q06252	JD_06232014_sample1_B_msms_36595;JD_06232014_sample2_B_msms_36609;JD_06232014_sample4_B_msms_36824;JD_06232014_sample1_A_msms_36570;JD_06232014_sample2_C_msms_36311;JD_06232014_sample3_C_msms_36219;JD_06232014_sample3_B_msms_36820;JD_06232014_sample4_A_msms_36671;JD_06232014_sample1_C_msms_36615;JD_06232014_sample4_C_msms_36418;JD_06232014_sample3_A_msms_37012;JD_06232014_sample2_A_msms_36643	488.751	488.753	78.533	80.533	631447,631454,631450,631449,631448,631445,631458,631457,631459,631456,631455,631453	12	975.489	2	67.8989	12		0.692033	79.519;79.496;79.563;79.781;79.422;79.217;80.231;79.561;79.289;79.547;79.552;79.362	488.751545057558;488.751573863981;488.751711847236;488.751652553552;488.751655321029;488.751569030708;488.751639775076;488.75166349563;488.751529569884;488.751654943169;488.751589468943;488.751629390662	62.714298248291;62.714298248291;65.6720428466797;65.6720428466797;67.034797668457;62.714298248291;75.3106536865234;67.7407531738281;65.6720428466797;79.4535980224609;77.3740463256836;62.714298248291	1	-0.014	-0.037	0.03	0.248	-0.111	-0.316	0.698	0.028	-0.244	0.014	0.019	-0.171	-0.00085272	-0.0011596	-0.0010791	-0.00070753	-0.0012285	-0.0010712	-0.00072852	-0.00087086	-0.0011197	-0.00086087	-0.0007119	-0.0012529
Feature_169	514.743	32.175	YVESNNFR	P37898	JD_06232014_sample1_B_msms_11492;JD_06232014_sample3_B_msms_11692	514.742	514.744	31.175	33.175	729235,729261,729240,729242,729234,729236,729237,729243,729238,729239,729241	11	1027.47	2	53.1401	11		0.41617	32.313;32.343;32.345;NA;32.079;31.905;32.439;32.255;32.021;32.126;32.175;32.008	514.744136255893;514.744357036241;514.744526126464;NA;514.744573325374;514.743839929918;514.74389976456;514.744705362842;514.744530696291;514.743675013116;514.744242025893;514.744842559917	NaN;62.5462303161621;NaN;NA;NaN;NaN;NaN;43.734;NaN;NaN;NaN;NaN	1	0.138	0.168	0.17	0.201438	-0.096	-0.27	0.264	0.08	-0.154	-0.049	0	-0.167	-0.0012181	-0.0016063	-0.0016379	-0.00101398	-0.0015443	-0.0016988	-0.0010145	-0.0013958	-0.001547	-0.0010224	-0.0009868	-0.0016892
Feature_170	734.325	39.642	YVEPGNAMSGEGEK	P38264	JD_06232014_sample2_B_msms_15044;JD_06232014_sample1_B_msms_15074;JD_06232014_sample1_A_msms_15114;JD_06232014_sample3_C_msms_14812;JD_06232014_sample4_B_msms_15291;JD_06232014_sample2_C_msms_14796;JD_06232014_sample4_C_msms_14979;JD_06232014_sample3_B_msms_15266;JD_06232014_sample1_C_msms_15155;JD_06232014_sample2_A_msms_15008;JD_06232014_sample3_A_msms_15220;JD_06232014_sample4_A_msms_15133	734.324	734.326	38.642	40.642	1385343,1385341,1385346,1385348,1385342,1385339,1385345,1385347,1385350,1385349,1385340,1385344	12	1466.63	2	89.7851	12		0.624633	39.684;39.669;39.735;39.713;39.418;39.314;39.859;39.641;39.537;39.574;39.643;39.448	734.324717181883;734.324640319589;734.324780729409;734.324806806449;734.324565179753;734.324402289744;734.32450288603;734.324735241686;734.32469068384;734.324678354445;734.324623549589;734.32477071144	94.0898513793945;68.9722137451172;103.761299133301;86.944206237793;108.5791015625;84.7533569335938;94.0898513793945;68.9722137451172;94.0898513793945;77.7756271362305;94.0898513793945;101.303802490234	1	0.042	0.027	0.093	0.071	-0.224	-0.328	0.217	-0.001	-0.105	-0.068	0.001	-0.194	-0.0017642	-0.0021872	-0.0019431	-0.0019458	-0.0019553	-0.0015925	-0.0016132	-0.0015384	-0.001898	-0.0013093	-0.0014146	-0.0022903
Feature_172	845.118	104.4	YVENTALLDTTDEIKEIVPLTR	P40064	JD_06232014_sample3_C_msms_49624;49555;JD_06232014_sample1_B_msms_49948	845.117	845.119	103.4	105.4	1574936,1574927,1574929,1574930,1574925,1574926,1574935,1574924,1574928	9	2532.33	3	26.5562	9		0.4099	104.53;104.252;104.4;NA;NA;NA;105.26;104.33;104.147;104.59;104.48;104.17	845.118880244563;845.119986523921;845.119527599473;NA;NA;NA;845.118339249539;845.120663422208;845.120109696912;845.120695637947;845.120430047293;845.118714787022	NaN;9.94866466522217;NaN;NA;NA;NA;NaN;NaN;43.1637306213379;NaN;NaN;NaN	1	0.13	-0.148	0	0.512967	-0.209923	-0.262498	0.86	-0.07	-0.253	0.19	0.08	-0.23	-0.0018692	-0.0026162	-0.0025634	-0.00142282	-0.00252412	-0.00247336	-0.0018644	-0.0022448	-0.0028676	-0.001723	-0.0019303	-0.0027623
Feature_173	439.237	42.731	YVELPEK	P32263	JD_06232014_sample4_B_msms_16947;JD_06232014_sample1_B_msms_16744;JD_06232014_sample1_A_msms_16792;JD_06232014_sample3_B_msms_16955;JD_06232014_sample2_A_msms_16685;JD_06232014_sample2_C_msms_16481;JD_06232014_sample3_A_msms_16872;JD_06232014_sample3_C_msms_16424;JD_06232014_sample1_C_msms_16853;JD_06232014_sample4_C_msms_16623;JD_06232014_sample4_A_msms_16782	439.236	439.238	41.731	43.731	436620,436624,436616,436619,436621,436617,436615,436622,436623,436618,436612,436626	12	876.459	2	77.9263	12		0.626167	42.794;42.76;42.835;42.83;42.533;42.361;42.929;42.738;42.481;42.632;42.724;42.534	439.236807964016;439.236792947588;439.236783521605;439.236815790828;439.236638428838;439.236771883068;439.236884559551;439.236828451726;439.236833743292;439.236959790438;439.236905799105;439.236672634996	73.2600631713867;75.2126770019531;85.211669921875;73.2600631713867;NaN;75.2126770019531;82.71630859375;73.2600631713867;77.2824630737305;87.3225631713867;73.2600631713867;81.1905670166016	1	0.063	0.029	0.104	0.099	-0.198	-0.37	0.198	0.007	-0.25	-0.099	-0.007	-0.197	-0.00087557	-0.0011181	-0.0010744	-0.00072054	-0.0010044	-0.0011045	-0.00079017	-0.00074018	-0.001015	-0.00065507	-0.00091721	-0.0010567
Feature_174	491.221	21.5815	YVEGECPK	P00958	JD_06232014_sample1_B_msms_6631;JD_06232014_sample3_C_msms_6481;JD_06232014_sample4_C_msms_6525;JD_06232014_sample2_C_msms_6322;JD_06232014_sample3_B_msms_6751;JD_06232014_sample4_B_msms_6689;JD_06232014_sample1_A_msms_6610;JD_06232014_sample2_A_msms_6609;JD_06232014_sample3_A_msms_6735;JD_06232014_sample4_A_msms_6627	491.22	491.222	20.5815	22.5815	640367,640358,640366,640363,640360,640359,640370,640362,640369,640356,640361,640357	12	980.427	2	46.891	12		0.4699	21.645;21.615;21.629;21.656;21.528;21.29;21.859;21.569;21.437;21.566;21.594;21.47	491.220927526539;491.220753157632;491.220895838847;491.220552003797;491.220932923088;491.220701438515;491.220784095356;491.220877618278;491.220850569365;491.220548397949;491.220801682928;491.22076217642	45.972240447998;45.972240447998;NaN;44.3491516113281;NaN;51.3458099365234;42.2872581481934;41.574779510498;58.4258995056152;41.574779510498;47.5743103027344;49.8331604003906	1	0.0635	0.0335	0.0475	0.0745	-0.0535	-0.2915	0.2775	-0.0125	-0.1445	-0.0155	0.0125	-0.1115	-0.0014265	-0.0019147	-0.0018365	-0.0012489	-0.0017175	-0.001652	-0.0013109	-0.0012738	-0.0015852	-0.0012416	-0.0012968	-0.0018017
Feature_175	666.335	82.894	YVEFNLIYDR	P11353	JD_06232014_sample2_B_msms_38504;JD_06232014_sample3_B_msms_38721;JD_06232014_sample4_B_msms_38698;JD_06232014_sample2_C_msms_38260	666.334	666.336	81.894	83.894	1224134,1224137,1224145,1224131,1224136,1224133,1224132,1224139,1224130,1224135,1224129	11	1330.66	2	67.3543	11		1	83.025;82.924;83.117;NA;82.883;82.738;83.598;83.034;82.791;82.876;82.894;82.808	666.336690889925;666.336573863322;666.337016811527;NA;666.336552981319;NaN;666.336080730185;666.33637217694;666.336429169854;666.336694334214;666.337040309151;666.337130767549	NaN;NaN;NaN;NA;69.7206192016602;69.721;NaN;69.7206192016602;NaN;NaN;60.2550811767578;NaN	1	0.131	0.03	0.223	0.200237	-0.011	-0.156	0.704	0.14	-0.103	-0.018	0	-0.086	-0.0018177	-0.0021798	-0.0020943	-0.00129098	-0.0023436	-0.00185991	-0.0014217	-0.0017555	-0.0020743	-0.0016721	-0.0018301	-0.0024263
Feature_176	440.245	42.724	YVEEVIK	P33302	JD_06232014_sample3_C_msms_16413;JD_06232014_sample1_C_msms_16827;JD_06232014_sample4_C_msms_16580;JD_06232014_sample2_C_msms_16448	440.244	440.246	41.724	43.724	440565,440564,440571,440567,440569,440559,440566,440560,440553,440561,440568,440570	12	878.475	2	69.4974	12		0.60887	42.833;42.739;42.807;42.87;42.524;42.321;42.98;42.724;42.444;42.632;42.724;42.48	440.244595873015;440.244480508243;440.244511318633;440.244487036348;440.244400264774;440.244507023849;440.244474565431;440.244651827413;440.244525147478;440.244537403792;440.244714336909;440.244309874128	NaN;NaN;64.5671463012695;NaN;NaN;79.4510192871094;NaN;NaN;75.1893005371094;NaN;NaN;58.7819595336914	1	0.109	0.015	0.083	0.146	-0.2	-0.403	0.256	0	-0.28	-0.092	0	-0.244	-0.00086812	-0.0010948	-0.0010997	-0.00069435	-0.0010159	-0.0011549	-0.00067969	-0.00075036	-0.0010245	-0.00064367	-0.00094085	-0.0010493
Feature_177	585.806	44.073	YVEDKEFLK	P06738	JD_06232014_sample2_B_msms_17440;JD_06232014_sample3_C_msms_17123;JD_06232014_sample3_B_msms_17691;JD_06232014_sample1_A_msms_17527;JD_06232014_sample4_C_msms_17282;JD_06232014_sample2_C_msms_17162	585.805	585.807	43.073	45.073	980898,980882,980939,980885,980940,980941,980907,980943,980915,980884,980942	11	1169.6	2	55.1163	11		0.50664	44.195;44.073;44.189;44.296;43.872;43.646;NA;44.066;43.86;44.053;44.106;43.775	585.804720659252;585.804591756981;585.804683453542;585.804140500842;585.804263992912;585.804450919672;NA;585.804173429619;585.804300325987;585.804903265579;585.804672732076;585.805232943295	43.3077392578125;NaN;NaN;NaN;68.3706588745117;74.1726608276367;NA;50.4728889465332;47.1869010925293;NaN;NaN;47.1869010925293	1	0.122	0	0.116	0.223	-0.201	-0.427	0.271699	-0.007	-0.213	-0.02	0.033	-0.298	-0.0011375	-0.0014971	-0.0015573	-0.00084274	-0.001544	-0.0017431	-0.00122556	-0.00092892	-0.0017867	-0.00059056	-0.00087874	-0.0018361
Feature_178	613.795	41.4265	YVECSALTQR	P19073	JD_06232014_sample4_C_msms_15905;JD_06232014_sample3_C_msms_15753;JD_06232014_sample1_B_msms_16029;JD_06232014_sample2_B_msms_15968;JD_06232014_sample1_A_msms_16054;JD_06232014_sample3_B_msms_16241;JD_06232014_sample4_B_msms_16243;JD_06232014_sample2_C_msms_15763;JD_06232014_sample1_C_msms_16136;JD_06232014_sample2_A_msms_15952;JD_06232014_sample3_A_msms_16120;JD_06232014_sample4_A_msms_16084	613.794	613.796	40.4265	42.4265	1075059,1075052,1075064,1075068,1075060,1075081,1075069,1075102,1075055,1075067,1075062,1075054	12	1225.58	2	81.1667	12		0.484483	41.499;41.458;41.575;41.5;41.182;41.044;41.512;41.431;41.274;41.355;41.422;41.255	613.795247200028;613.795097611928;613.795172717801;613.795302225485;613.795293609163;613.795294053788;613.795092742889;613.795303260657;613.79499982492;613.795088588928;613.795275279548;613.795224864166	54.2592506408691;82.4166564941406;102.523597717285;81.0165481567383;70.941520690918;117.705703735352;69.6716537475586;81.0165481567383;81.0165481567383;91.5492782592773;70.941520690918;70.941520690918	1	0.0725	0.0315	0.1485	0.0735	-0.2445	-0.3825	0.0855	0.0045	-0.1525	-0.0715	-0.0045	-0.1715	-0.0013687	-0.001692	-0.0016489	-0.0012383	-0.0017027	-0.0015967	-0.0011276	-0.0013421	-0.0017835	-0.00076112	-0.0010922	-0.0021076
Feature_179	736.348	76.437	YVEAQLDAFEMR	P23776	JD_06232014_sample3_B_msms_35182;JD_06232014_sample3_C_msms_34644;JD_06232014_sample4_C_msms_34816;JD_06232014_sample1_B_msms_34938;JD_06232014_sample2_A_msms_34938;JD_06232014_sample1_A_msms_35041;JD_06232014_sample4_B_msms_35169;JD_06232014_sample2_C_msms_34764;JD_06232014_sample2_B_msms_34967;JD_06232014_sample3_A_msms_35228;JD_06232014_sample4_A_msms_34986;JD_06232014_sample1_C_msms_35005	736.347	736.349	75.437	77.437	1389482,1389479,1389481,1389478,1389473,1389480,1389476,1389475,1389477,1389471,1389483,1389474	12	1470.68	2	95.9317	12		0.5083	76.518;76.435;76.487;76.571;76.304;76.3;76.925;76.482;76.35;76.398;76.439;76.333	736.34878516442;736.34857988537;736.348415561671;736.348578247927;736.349135495695;736.34870155875;736.348127704585;736.348508118874;736.348527077903;736.348951053802;736.348813219264;736.348570832975	85.5541000366211;107.088401794434;88.0205764770508;96.7445526123047;92.1898193359375;104.244201660156;95.4172821044922;107.088401794434;104.244201660156;88.0205764770508;78.3238906860352;104.244201660156	1	0.081	-0.002	0.05	0.134	-0.133	-0.137	0.488	0.045	-0.087	-0.039	0.002	-0.104	-0.0016458	-0.0023115	-0.0023433	-0.0015285	-0.0019341	-0.0020788	-0.0014861	-0.0016387	-0.002296	-0.0015191	-0.001744	-0.0023257
Feature_180	715.048	106.265	YVDPNVLPETESLALVIDR	P00950	JD_06232014_sample3_C_msms_50526;50807;JD_06232014_sample3_B_msms_51063;JD_06232014_sample3_A_msms_51314;JD_06232014_sample1_A_msms_50919;JD_06232014_sample4_B_msms_51133;JD_06232014_sample2_C_msms_50892;JD_06232014_sample1_B_msms_50862;51137;JD_06232014_sample2_A_msms_51076	715.047	715.049	105.265	107.265	1344789,1344786,1344787,1344795,1344791,1344792,1344798,1344797,1344794,1344793	10	2142.12	3	33.1111	9		0.752883	106.262;106.143;106.34;106.65;NA;106.105;106.979;106.125;105.96;106.46;106.265;NA	715.047966873579;715.047962167369;715.048410236169;715.047957971517;NA;715.048101163689;715.04770041261;715.047635708117;715.047806632362;715.047616850099;715.048128196997;NA	11.4262895584106;NaN;NaN;108.141899108887;NA;44.7880096435547;29.1717700958252;15.1624202728271;7.92482423782349;NaN;15.1624202728271;NA	2	-0.003	-0.122	0.075	0.385	-0.204973	-0.16	0.714	-0.14	-0.305	0.195	0	-0.222823	-0.0016868	-0.002113	-0.0024654	-0.00099395	-0.0015574	-0.0023471	-0.00099904	-0.0016091	-0.0021358	-0.00086961	-0.0013919	-0.00187905
Feature_181	1072.07	106.112	YVDPNVLPETESLALVIDR	P00950	JD_06232014_sample3_C_msms_50513;50794;JD_06232014_sample3_A_msms_51283;51560;JD_06232014_sample2_B_msms_50846;51115;JD_06232014_sample1_B_msms_50845;51114;JD_06232014_sample2_C_msms_50635;50903;JD_06232014_sample4_B_msms_51122;51402;JD_06232014_sample1_A_msms_50890;51171	1072.07	1072.07	105.112	107.112	1739633,1739637,1739647,1739645,1739641,1739646,1739644,1739640	8	2142.12	2	50.5471	6		0.90625	106.283;106.194;NA;NA;106.105;106.12;106.958;NA;106.042;NA;106.266;106.07	1072.06762374599;1072.06760083494;NA;NA;1072.06827160882;1072.06819055278;1072.0673206571;NA;1072.06697206212;NA;1072.06787370417;1072.06765529465	NaN;40.9676704406738;NA;NA;20.5961494445801;80.3816223144531;55.3372688293457;NA;55.4527206420898;NA;NaN;NaN	2	0.1705	0.0815	0.0229668	0.507725	-0.0075	0.0075	0.8455	-0.0214363	-0.0705	0.203737	0.1535	-0.0425	-0.0025572	-0.0033508	-0.00367577	-0.0015637	-0.0037384	-0.003923	-0.0017236	-0.00250301	-0.0032016	-0.00181405	-0.0022704	-0.0030188
Feature_182	982.146	84.9515	YVDNYGNVTERFPFNPNGSTNGIAGIK	P38972	JD_06232014_sample3_B_msms_39772;JD_06232014_sample2_B_msms_39577;JD_06232014_sample1_B_msms_39558;JD_06232014_sample1_A_msms_39573;JD_06232014_sample3_C_msms_39177;JD_06232014_sample3_A_msms_39800;JD_06232014_sample4_B_msms_39648;JD_06232014_sample4_C_msms_39395;JD_06232014_sample1_C_msms_39660;39642;JD_06232014_sample2_A_msms_39519;JD_06232014_sample4_A_msms_39541;JD_06232014_sample2_C_msms_393…	982.145	982.147	83.9515	85.9515	1698417,1698419,1698422,1698424,1698420,1698414,1698413,1698421,1698418,1698415,1698423,1698416	12	2943.42	3	47.5126	12		0.65195	85.013;84.987;85.143;85.072;84.916;84.841;85.397;84.993;84.748;84.835;84.729;84.812	982.146237746487;982.146102723716;982.146755383442;982.14592057598;982.145975986676;982.145777250451;982.145545348935;982.146066552021;982.145718228327;982.146050797931;982.144955029384;982.146271106372	32.8824806213379;23.89035987854;43.2406997680664;32.1363983154297;49.7651481628418;44.625358581543;38.7803115844727;51.9663200378418;86.945671081543;60.4719314575195;51.9663200378418;53.4807510375977	1	0.0615	0.0355	0.1915	0.1205	-0.0355	-0.1105	0.4455	0.0415	-0.2035	-0.1165	-0.2225	-0.1395	-0.0029872	-0.0031329	-0.0030602	-0.0016977	-0.0035184	-0.0032219	-0.0018999	-0.002733	-0.0031542	-0.0020273	-0.0022294	-0.0034013
Feature_183	665.308	40.8125	YVDNYGNVTER	P38972	JD_06232014_sample1_A_msms_15785;JD_06232014_sample2_B_msms_15701;JD_06232014_sample1_B_msms_15744;15741;JD_06232014_sample2_A_msms_15648;JD_06232014_sample3_B_msms_15977;JD_06232014_sample4_B_msms_15984;JD_06232014_sample3_C_msms_15483;JD_06232014_sample4_C_msms_15656;JD_06232014_sample2_C_msms_15503;JD_06232014_sample1_C_msms_15859;JD_06232014_sample3_A_msms_15814;JD_06232014_sample4_A_msms_157…	665.307	665.309	39.8125	41.8125	1221255,1221258,1221256,1221262,1221261,1221260,1221266,1221264,1221263,1221265,1221267,1221269	12	1328.6	2	132.985	12		0.405267	40.835;40.794;40.956;40.846;40.601;40.546;40.917;40.844;40.712;40.679;40.831;40.686	665.307409899332;665.307474096803;665.307974967812;665.307668141805;665.307573862024;665.3077483981;665.308049566868;665.307838626141;665.308021982009;665.308321016462;665.307586981911;665.307909839272	155.480392456055;167.178604125977;132.028106689453;96.7445526123047;172.173400878906;134.75390625;98.4071731567383;138.62629699707;133.049697875977;73.273323059082;155.480392456055;138.62629699707	1	0.0225	-0.0185	0.1435	0.0335	-0.2115	-0.2665	0.1045	0.0315	-0.1005	-0.1335	0.0185	-0.1265	-0.0016927	-0.0022906	-0.0023388	-0.0015537	-0.002155	-0.0021605	-0.0013558	-0.0013943	-0.0020367	-0.0012807	-0.001374	-0.002348
Feature_184	647.986	62.9125	YVDEQVELADAAPPPEAK	P16387	JD_06232014_sample1_B_msms_27697;JD_06232014_sample4_B_msms_27821;JD_06232014_sample1_A_msms_27605;JD_06232014_sample4_A_msms_27675;JD_06232014_sample3_B_msms_27969;JD_06232014_sample2_A_msms_27518;JD_06232014_sample3_A_msms_27782	647.985	647.987	61.9125	63.9125	1174871,1174872,1174870,1174873,1174867,1174875,1174874	7	1940.93	3	56.76	7		0.689933	62.972;62.935;NA;62.864;NA;NA;63.184;63.142;NA;62.836;62.89;NA	647.984932751711;647.986237788752;NA;647.986122998787;NA;NA;647.98606280535;647.986284840077;NA;647.986092241113;647.986076583015;NA	47.1741790771484;71.6367721557617;NA;45.1375885009766;NA;NA;30.3357105255127;64.3224868774414;NA;77.6982879638672;61.0151100158691;NA	1	0.0595	0.0225	0.100772	-0.0485	-0.10277	-0.231686	0.2715	0.2295	-0.142169	-0.0765	-0.0225	-0.180962	-0.0015674	-0.0018359	-0.0017036	-0.0013487	-0.0018714	-0.00185947	-0.0012781	-0.0016167	-0.00194322	-0.001141	-0.0012627	-0.00187972
Feature_185	971.476	62.93	YVDEQVELADAAPPPEAK	P16387	JD_06232014_sample1_B_msms_27586;27797;JD_06232014_sample2_B_msms_27627;JD_06232014_sample3_B_msms_27824;28052;JD_06232014_sample4_B_msms_27801;JD_06232014_sample1_A_msms_27569;27775;JD_06232014_sample2_A_msms_27484;JD_06232014_sample4_A_msms_27617;27802;JD_06232014_sample3_C_msms_27288;JD_06232014_sample2_C_msms_27373;JD_06232014_sample3_A_msms_27716;JD_06232014_sample1_C_msms_27662;27890;JD_062…	971.475	971.477	61.93	63.93	1691203,1691205,1691212,1691213,1691209,1691207,1691210,1691204,1691206,1691208,1691201,1691211	12	1940.94	2	94.0192	12		0.71135	62.913;62.962;63.151;62.923;62.943;62.82;63.203;63.088;62.937;62.899;62.9;62.804	971.475850342411;971.475740794106;971.475622622916;971.475936457957;971.476119161741;971.476213242912;971.475462184254;971.476478487418;971.47631073471;971.475656012483;971.476216239224;971.476224962857	92.4736328125;108.713203430176;82.010139465332;102.894599914551;103.880599975586;105.897399902344;74.7925872802734;81.8537979125977;57.5251312255859;102.894599914551;121.013801574707;94.281120300293	1	-0.017	0.032	0.221	-0.007	0.013	-0.11	0.273	0.158	0.007	-0.031	-0.03	-0.126	-0.002485	-0.003047	-0.0028646	-0.0024282	-0.002925	-0.0029296	-0.0021892	-0.0027295	-0.0031857	-0.0021922	-0.0024848	-0.0032217
Feature_186	434.706	11.7335	YVDEQSK	P0CX52	JD_06232014_sample2_B_msms_2515;2717;2918;JD_06232014_sample4_C_msms_2386;2588;2802;JD_06232014_sample2_C_msms_2309;2489;2686;JD_06232014_sample1_A_msms_2407;2600;2799;3008;JD_06232014_sample4_B_msms_2521;2711;2923;JD_06232014_sample3_B_msms_2514;2722;2929;JD_06232014_sample3_C_msms_2456;2661;JD_06232014_sample1_C_msms_2454;2669;2862;JD_06232014_sample3_A_msms_2734;2947;JD_06232014_sample1_B_msms…	434.705	434.707	10.7335	12.7335	419563,419564,419554,419558,419557,419556,419552,419565,419567,419555,419559,419566	12	867.397	2	102.77	12		1.11962	11.871;11.159;11.351;11.469;11.83;11.709;11.927;11.299;11.758;11.796;12.03;11.52	434.705910384394;434.705851643458;434.705972293193;434.705926181547;434.705938969327;434.705845954633;434.706012494058;434.705888890877;434.705836394234;434.705984961943;434.705911950752;434.705923735582	116.298698425293;102.713600158691;113.695899963379;104.447700500488;111.035499572754;104.447700500488;102.713600158691;102.713600158691;89.5497817993164;91.6262969970703;104.447700500488;89.5497817993164	1	0.1375	-0.5745	-0.3825	-0.2645	0.0965	-0.0245	0.1935	-0.4345	0.0245	0.0625	0.2965	-0.2135	-0.0018828	-0.0021492	-0.0021561	-0.0016548	-0.0021198	-0.00193	-0.0013527	-0.0017586	-0.0012986	-0.0015589	-0.0017316	-0.0019083
Feature_187	615.285	60.35	YVDEFCLQR	Q12496	JD_06232014_sample1_B_msms_26307;JD_06232014_sample1_A_msms_26281	615.284	615.286	59.35	61.35	1079551,1079557,1079545,1079563,1079550,1079554,1079556,1079553,1079555,1079552	10	1228.55	2	89.5703	10		0.38539	60.448;60.426;NA;60.498;60.309;60.186;60.784;60.524;60.274;60.289;60.35;NA	615.284289322823;615.283620808402;NA;615.283713972793;615.285387050046;615.284226097204;615.283318333077;615.283656973264;615.283679710733;615.283835940598;615.284187560464;NA	39.0012893676758;140.139297485352;NA;NaN;NaN;NaN;NaN;NaN;NaN;NaN;NaN;NA	1	0.098	0.076	0.109988	0.148	-0.041	-0.164	0.434	0.174	-0.076	-0.061	0	-0.192909	-0.0014591	-0.0018169	-0.00164162	-0.001583	-0.0019817	-0.0018788	-0.0013982	-0.0014931	-0.001863	-0.0010241	-0.00156	-0.00202163
Feature_188	497.753	53.3185	YVDAVNWK	P13663	JD_06232014_sample3_A_msms_22621;22580;JD_06232014_sample1_B_msms_22406;22388;JD_06232014_sample2_B_msms_22413;22393;JD_06232014_sample3_B_msms_22637;JD_06232014_sample1_A_msms_22422;22405;JD_06232014_sample4_A_msms_22467;JD_06232014_sample1_C_msms_22476;JD_06232014_sample4_C_msms_22258;22229;JD_06232014_sample3_C_msms_22055;JD_06232014_sample2_C_msms_22145;22129;JD_06232014_sample2_A_msms_22370;…	497.752	497.754	52.3185	54.3185	665722,665710,665719,665711,665713,665721,665714,665715,665717,665720,665738,665739	12	993.492	2	85.9059	12		1	53.356;53.382;53.493;53.332;53.288;53.058;53.651;53.455;53.177;53.305;53.218;53.24	497.753038928199;497.752972014992;497.753014945938;NaN;497.753107471803;497.753019452785;497.753086686825;497.752912109332;497.753004506644;497.753001736198;NaN;497.753011941945	101.327201843262;84.567756652832;71.5011520385742;101.41;86.8328323364258;96.4916229248047;110.807502746582;69.9045333862305;58.5960006713867;86.0950393676758;78.77;84.567756652832	1	0.0375	0.0635	0.1745	0.0135	-0.0305	-0.2605	0.3325	0.1365	-0.1415	-0.0135	-0.1005	-0.0785	-0.00091577	-0.0013781	-0.0013749	-0.00111168	-0.0014886	-0.0013235	-0.00095921	-0.00095134	-0.0013721	-0.00088324	-0.000906542	-0.0015361
Feature_189	934.967	88.2135	YVDAADIQLEYLDNVK	Q06706	JD_06232014_sample3_B_msms_41580;JD_06232014_sample3_C_msms_40977;JD_06232014_sample1_B_msms_41335;JD_06232014_sample2_B_msms_41370;JD_06232014_sample3_A_msms_41577;JD_06232014_sample4_B_msms_41491;JD_06232014_sample1_A_msms_41354	934.966	934.968	87.2135	89.2135	1665936,1665939,1665931,1665934,1665948,1665938,1665921,1665940,1665944,1665945,1665946,1665947	12	1867.92	2	39.794	12		0.429067	88.236;88.21;88.413;88.259;88.191;88.14;88.608;88.299;88.028;88.137;88.123;88.165	934.966605572019;934.965898254402;934.964281141081;934.967228740813;934.966565129424;934.965350439849;934.966741550271;934.96531752992;934.96657166902;934.967005440774;934.96410565591;934.965210828969	55.7548484802246;31.0888500213623;NaN;NaN;24.9177894592285;NaN;30.0720691680908;67.6459121704102;53.5645294189453;NaN;15.514349937439;NaN	1	0.0225	-0.0035	0.1995	0.0455	-0.0225	-0.0735	0.3945	0.0855	-0.1855	-0.0765	-0.0905	-0.0485	-0.0020108	-0.001741	-0.0019844	-0.0011268	-0.0023568	-0.0021845	-0.0016513	-0.0014356	-0.0022973	-0.0017996	-0.00034902	-0.0020397
Feature_190	844.917	64.8665	YVAYQLGQVYDQNK	Q12511	JD_06232014_sample1_B_msms_28713;JD_06232014_sample2_B_msms_28739;JD_06232014_sample4_B_msms_28980;JD_06232014_sample1_A_msms_28680;JD_06232014_sample2_A_msms_28657;JD_06232014_sample3_C_msms_28417;JD_06232014_sample3_B_msms_28916;28887;JD_06232014_sample2_C_msms_28482;JD_06232014_sample4_C_msms_28658;JD_06232014_sample4_A_msms_28790;JD_06232014_sample1_C_msms_28809	844.916	844.918	63.8665	65.8665	1574643,1574649,1574646,1574637,1574641,1574647,1574644,1574648,1574655,1574651,1574639	11	1687.82	2	61.8392	11		0.405617	64.823;64.871;65.025;64.96;64.862;64.681;NA;64.948;64.84;64.841;64.968;64.894	844.915878556453;844.916408417713;844.916097262144;844.916117980315;844.917201521354;844.917334869551;NA;844.917504644761;844.917498479478;844.917883435884;844.917070353179;844.918578026184	46.7970314025879;66.2151565551758;57.434211730957;40.9413185119629;56.5691184997559;34.4320297241211;NA;63.1853408813477;79.8748779296875;95.2644729614258;74.475212097168;65.0429306030273	1	-0.0435	0.0045	0.1585	0.0935	-0.0045	-0.1855	0.424165	0.0815	-0.0265	-0.0255	0.1015	0.0275	-0.0020505	-0.002484	-0.0025894	-0.0026555	-0.0028139	-0.0024925	-0.00196502	-0.0019741	-0.0025728	-0.0020102	-0.0019211	-0.002994
Feature_191	640.837	57.9795	YVAMNNIQSIK	P07263	JD_06232014_sample1_B_msms_24958;JD_06232014_sample2_B_msms_24928;JD_06232014_sample4_B_msms_25165;JD_06232014_sample4_A_msms_24959;JD_06232014_sample1_A_msms_24936;JD_06232014_sample2_A_msms_24867;JD_06232014_sample3_A_msms_25099;JD_06232014_sample4_C_msms_24771;JD_06232014_sample3_C_msms_24596;JD_06232014_sample1_C_msms_24971;JD_06232014_sample2_C_msms_24689	640.836	640.838	56.9795	58.9795	1154868,1154869,1154862,1154863,1154860,1154859,1154865,1154866,1154870,1154858,1154861,1154871	12	1279.66	2	102.906	12		0.87144	57.965;57.996;58.014;58.04;57.848;57.736;58.248;58.025;57.821;57.908;57.994;57.799	640.836874050468;640.836957234088;640.836899446693;640.836972966054;640.836919456793;640.836778627714;640.836932578973;640.837119392091;640.836899906357;640.836935005195;640.836872744337;640.836927877132	106.157203674316;117.135696411133;105.460296630859;81.6248626708984;105.460296630859;98.898307800293;85.8127136230469;NaN;98.898307800293;101.393402099609;119.274101257324;111.85530090332	1	-0.0145	0.0165	0.0345	0.0605	-0.1315	-0.2435	0.2685	0.0455	-0.1585	-0.0715	0.0145	-0.1805	-0.0017082	-0.001976	-0.0019075	-0.0015669	-0.0019685	-0.0019854	-0.001509	-0.0019619	-0.0019377	-0.0014201	-0.0012994	-0.0022383
Feature_193	460.751	25.0275	YVAGVQQR	P40303	JD_06232014_sample2_B_msms_8003;JD_06232014_sample3_C_msms_7891;JD_06232014_sample4_C_msms_7996;JD_06232014_sample3_B_msms_8205;JD_06232014_sample4_B_msms_8170;JD_06232014_sample1_C_msms_8069;JD_06232014_sample1_B_msms_8049;JD_06232014_sample1_A_msms_8056;JD_06232014_sample2_C_msms_7777;JD_06232014_sample2_A_msms_8074;JD_06232014_sample4_A_msms_8067;JD_06232014_sample3_A_msms_8184	460.75	460.752	24.0275	26.0275	523259,523230,523249,523254,523256,523227,523255,523251,523247,523252,523246,523250	12	919.487	2	91.6103	12		0.74255	25.06;25.027;25.168;25.214;24.766;24.759;25.377;25.043;24.908;24.942;25.028;24.987	460.7509149337;460.750904183871;460.750751734019;460.750900219322;460.751001647582;460.750777143899;460.750835498805;460.750858282689;460.750805767993;460.750744075366;460.750952923062;460.750760342521	78.1493911743164;94.6624069213867;95.5413513183594;94.6624069213867;90.7766571044922;94.6624069213867;86.472282409668;98.4178771972656;82.6713027954102;98.4178771972656;98.4178771972656;86.472282409668	1	0.0325	-0.0005	0.1405	0.1865	-0.2615	-0.2685	0.3495	0.0155	-0.1195	-0.0855	0.0005	-0.0405	-0.0011306	-0.0016196	-0.001364	-0.00089016	-0.0014736	-0.0013596	-0.00069912	-0.0010629	-0.0013411	-0.00074479	-0.0010446	-0.0015177
Feature_194	404.234	44.0195	YVADIVK	P19524	JD_06232014_sample4_B_msms_17682;JD_06232014_sample4_C_msms_17260;JD_06232014_sample3_C_msms_17121;JD_06232014_sample4_A_msms_17463	404.233	404.235	43.0195	45.0195	307419,307415,307395,307416,307422,307418,307421,307427,307420,307417,307433,307432	12	806.454	2	47.0879	12		0.75742	44.121;44.034;44.133;44.175;43.848;43.638;44.339;44.025;43.834;43.883;44.014;43.759	404.234059442158;404.234098800895;404.234145170387;404.234052288807;404.234111897894;404.234045903807;404.23409276843;404.234060646908;404.234238099837;404.234201611268;404.234112770591;404.234143995248	NaN;NaN;NaN;NaN;NaN;NaN;NaN;NaN;44.3947906494141;38.7916717529297;67.0320434570313;38.1332702636719	1	0.1015	0.0145	0.1135	0.1555	-0.1715	-0.3815	0.3195	0.0055	-0.1855	-0.1365	-0.0055	-0.2605	-0.00087256	-0.0010271	-0.00096251	-0.00059611	-0.0010425	-0.0011043	-0.00063001	-0.00068255	-0.0011647	-0.00043446	-0.00062207	-0.001197
Feature_195	788.928	84.152	YVAAIISHADTLFR	P53043	JD_06232014_sample1_B_msms_39174;JD_06232014_sample1_A_msms_39236	788.927	788.929	83.152	85.152	1491168,1491166,1491169,1491172,1491167,1491165,1491175,1491170,1491173,1491174,1491171	11	1575.84	2	45.5145	11		0.38539	84.273;84.152;84.262;84.343;84.125;83.996;84.746;84.268;NA;84.104;84.03;83.988	788.92962678075;788.930375600943;788.928845934212;788.930746226999;788.929023143536;788.92939476129;788.929989929363;788.929377631181;NA;788.928715014693;788.928525319587;788.930639786042	50.088;40.941;NaN;NaN;NaN;NaN;NaN;NaN;NA;NaN;NaN;NaN	1	0.121	0	0.11	0.191	-0.027	-0.156	0.594	0.116	-0.139289	-0.048	-0.122	-0.164	-0.0017368	-0.0023954	-0.0024361	-0.0016185	-0.0027267	-0.0026847	-0.0018392	-0.0021243	-0.00254166	-0.0014946	-0.0012988	-0.0024004
Feature_196	739.391	101.197	YTYGPTFLLQFK	P39935	JD_06232014_sample3_B_msms_48430;JD_06232014_sample3_C_msms_47780;JD_06232014_sample1_A_msms_48289;JD_06232014_sample4_B_msms_48433;JD_06232014_sample1_B_msms_48181;JD_06232014_sample2_B_msms_48183;JD_06232014_sample3_A_msms_48698;JD_06232014_sample4_A_msms_48385;JD_06232014_sample2_A_msms_48407	739.39	739.392	100.197	102.197	1395968,1395970,1395974,1395966,1395963,1395975,1395967,1395977,1395972	9	1476.77	2	76.0631	9		0.51355	101.315;101.075;NA;101.639;100.952;NA;102.019;101.196;100.85;101.342;101.197;NA	739.390752805456;739.390279382538;NA;739.390488291161;739.390611645743;NA;739.390375617465;739.390466886611;739.390711002901;739.390718602051;739.390265452995;NA	85.8127136230469;64.1211776733398;NA;83.1821975708008;78.9026718139648;NA;83.1821975708008;75.8194427490234;64.1211776733398;71.0845336914063;78.3416137695313;NA	1	0.118	-0.122	0.0397661	0.442	-0.245	-0.258576	0.822	-0.001	-0.347	0.145	0	-0.196241	-0.0018642	-0.0018677	-0.00241495	-0.0016064	-0.0023262	-0.00248369	-0.0015312	-0.0018925	-0.0023148	-0.0017652	-0.0013924	-0.0025352
Feature_197	648.785	49.1895	YTYFTTDEEK	P53157	JD_06232014_sample3_A_msms_20467;JD_06232014_sample4_B_msms_20384;JD_06232014_sample2_A_msms_20184;JD_06232014_sample4_A_msms_20253	648.784	648.786	48.1895	50.1895	1176651,1176648,1176655,1176656,1176652,1176657,1176653,1176654	8	1295.56	2	78.5841	8		0.38539	49.146;49.197;49.287;49.267;NA;NA;49.576;NA;49.182;49.082;49.065;NA	648.785002574668;648.785686057688;648.785393063467;648.78547786688;NA;NA;648.785064237049;NA;648.785464042982;648.785397525311;648.78599251042;NA	NaN;NaN;NaN;60.2550811767578;NA;NA;87.5679092407227;NA;NaN;71.0303115844727;95.4831237792969;NA	1	-0.0435	0.0075	0.0975	0.0775	-0.178543	-0.292242	0.3865	0.0563232	-0.0075	-0.1075	-0.1245	-0.144575	-0.0019657	-0.0022102	-0.0026386	-0.0018616	-0.00195928	-0.0019423	-0.0019025	-0.00156913	-0.002021	-0.0019036	-0.0019003	-0.00201923
Feature_198	542.806	59.089	YTYALVNLK	P49775	JD_06232014_sample2_B_msms_25568	542.804	542.807	58.089	60.089	834006,834038,834041,834044,834039,834042,834045,834040,834037,834043,834046	11	1083.6	2	32.4147	11		0.42281	59.143;59.067;59.111;59.187;58.925;58.781;59.498;59.197;58.867;NA;59.041;58.833	542.804149188273;542.803632130365;542.803748249365;542.803926191538;542.803349694809;542.803501984234;542.804009015602;542.803470684166;542.803562592333;NA;542.8037151215;542.803311003015	NaN;NaN;NaN;NaN;32.4147491455078;NaN;NaN;NaN;NaN;NA;NaN;NaN	1	0.054	-0.022	0.022	0.098	-0.164	-0.308	0.409	0.108	-0.222	-0.0520729	-0.048	-0.256	-0.0012854	-0.0011842	-0.0014332	-0.0010257	-0.0010901	-0.0013484	-0.0010349	-0.0008538	-0.0011639	-0.00103661	-0.00070547	-0.0013671
Feature_199	347.512	21.249	YTWGSWLK	P40053	JD_06232014_sample3_A_msms_6673	347.511	347.513	20.249	22.249	116875,116872,116877,116870,116873,116869,116844,116874,116871,116868,116876	11	1039.51	3	26.7961	11		0.83879	21.364;21.271;21.249;21.459;21.129;20.842;21.68;21.19;21.034;21.353;NA;21.055	347.511167317656;347.511191149764;347.511252743606;347.511181477505;347.511214146617;347.511322786866;347.511123654333;347.511270929544;347.511445609406;347.511183339552;NA;347.511298788517	NaN;NaN;NaN;NaN;NaN;NaN;26.7961006164551;NaN;NaN;NaN;NA;NaN	1	0.115	0.022	0	0.21	-0.12	-0.407	0.431	-0.059	-0.215	0.104	0.0882039	-0.194	-0.00091943	-0.0012564	-0.0011812	-0.00096543	-0.0010552	-0.0013239	-0.00080386	-0.00084273	-0.0012414	-0.00089756	-0.00078849	-0.0013047
Feature_200	520.764	81.291	YTWGSWLK	P40053	JD_06232014_sample4_B_msms_37883	520.763	520.765	80.291	82.291	752917,752924,752922,752916,752926,752920,752921,752923,752919,752918	10	1039.51	2	60.6819	10		0.56975	81.289;81.307;81.344;81.478;81.201;81.134;NA;81.384;81.13;NA;81.293;81.161	520.763879628762;520.763689732623;520.763695344461;520.763739157804;520.763856692268;520.763783616013;NA;520.763913561647;520.763851816273;NA;520.763514288781;520.763456252121	NaN;NaN;NaN;NaN;NaN;NaN;NA;NaN;NaN;NA;60.6818504333496;NaN	1	-0.002	0.016	0.053	0.187	-0.09	-0.157	0.556092	0.093	-0.161	-0.0311185	0.002	-0.13	-0.0008406	-0.0011307	-0.00087072	-0.00066526	-0.0013605	-0.0011013	-0.00081507	-0.00069605	-0.001015	-0.000818151	-0.00075245	-0.00115
Feature_201	906.457	84.8385	YTVSFIEGDGIGPEISK	P28241	JD_06232014_sample3_B_msms_39692;JD_06232014_sample3_C_msms_39049;JD_06232014_sample2_B_msms_39464;JD_06232014_sample4_C_msms_39276;JD_06232014_sample1_B_msms_39450;JD_06232014_sample4_B_msms_39578;JD_06232014_sample1_A_msms_39453;JD_06232014_sample3_A_msms_39689;JD_06232014_sample2_C_msms_39227;JD_06232014_sample4_A_msms_39446;JD_06232014_sample1_C_msms_39565;JD_06232014_sample2_A_msms_39422	906.456	906.458	83.8385	85.8385	1641078,1641072,1641075,1641081,1641076,1641080,1641074,1641083,1641071,1641082,1641073,1641077	12	1810.9	2	72.0168	12		0.591367	84.899;84.869;85.009;84.969;84.808;84.67;85.283;84.941;84.644;84.701;84.702;84.704	906.45746493615;906.457535944171;906.456433134398;906.456783997556;906.456895788519;906.456832404414;906.457684001279;906.457449890837;906.457056927058;906.45754275547;906.45774456438;906.456690913185	57.9357109069824;69.9789733886719;100.041603088379;48.9070510864258;70.8022766113281;91.3171768188477;51.7977104187012;119.458198547363;64.4542007446289;70.7830505371094;70.7830505371094;47.9423713684082	1	0.0605	0.0305	0.1705	0.1305	-0.0305	-0.1685	0.4445	0.1025	-0.1945	-0.1375	-0.1365	-0.1345	-0.0021863	-0.0027866	-0.002853	-0.0015509	-0.0032511	-0.0028423	-0.0017215	-0.0025194	-0.0029177	-0.0015469	-0.0020613	-0.0030847
Feature_202	577.771	36.719	YTVGSDEVER	P38970	JD_06232014_sample3_B_msms_13864;JD_06232014_sample4_B_msms_13904;JD_06232014_sample1_A_msms_13692;JD_06232014_sample1_C_msms_13758;JD_06232014_sample4_C_msms_13583;JD_06232014_sample2_C_msms_13386;JD_06232014_sample3_C_msms_13424;JD_06232014_sample2_B_msms_13622;JD_06232014_sample1_B_msms_13678;JD_06232014_sample3_A_msms_13813;JD_06232014_sample4_A_msms_13767	577.77	577.772	35.719	37.719	954729,954730,954728,954712,954727,954726,954725,954708,954723,954731,954706,954733	12	1153.53	2	48.6629	12		0.57448	36.719;36.809;36.897;36.747;36.58;36.354;36.974;36.653;36.649;36.799;36.8;36.714	577.769278434904;577.769101301364;577.769054704536;577.769195709451;577.768940322342;577.769168452131;577.772617146855;577.769436145871;577.769170408072;577.774033322585;577.769411771751;577.769191035543	51.2862091064453;53.5671501159668;53.0801391601563;NaN;44.5426597595215;54.4862594604492;53.0801391601563;61.9582481384277;37.1439590454102;32.9993209838867;53.5671501159668;39.5801811218262	1	0	0.09	0.178	0.028	-0.139	-0.365	0.255	-0.066	-0.07	0.08	0.081	-0.005	-0.0013913	-0.0017569	-0.0020155	-0.0012429	-0.0016182	-0.0020218	-0.0013266	-0.0014227	-0.0019416	-0.0014167	-0.001296	-0.0020603
Feature_203	535.78	59.377	YTVDQVFAK	P47075	JD_06232014_sample1_B_msms_25718;JD_06232014_sample3_B_msms_25976;JD_06232014_sample4_B_msms_25937;JD_06232014_sample2_A_msms_25663;JD_06232014_sample2_B_msms_25719;JD_06232014_sample3_C_msms_25366;JD_06232014_sample1_A_msms_25726;JD_06232014_sample2_C_msms_25448;JD_06232014_sample3_A_msms_25909	535.779	535.781	58.377	60.377	808426,808431,808423,808429,808419,808438,808437,808424,808430,808418,808420,808422	12	1069.54	2	102.609	12		0.38539	59.403;59.37;59.484;59.437;59.254;59.099;59.707;59.483;59.209;59.326;59.384;59.281	535.779381316895;535.779564894244;535.779480476266;535.779513975021;535.779691636405;535.779510514051;535.779365339319;535.779563716399;535.779671073054;535.77938751601;535.779450979232;535.779549019485	105.520599365234;109.478302001953;NaN;93.6488494873047;105.101303100586;93.6488494873047;107.574401855469;95.5016479492188;108.807502746582;NaN;104.200401306152;NaN	1	0.026	-0.007	0.107	0.06	-0.123	-0.278	0.33	0.106	-0.168	-0.051	0.007	-0.096	-0.0014349	-0.0016052	-0.001881	-0.001444	-0.0016953	-0.0018536	-0.0010771	-0.0015793	-0.0017257	-0.0012016	-0.0012107	-0.002098
Feature_204	680.808	67.86	YTVDDMGVEGFK	P47169	JD_06232014_sample4_B_msms_30518	680.807	680.809	66.86	68.86	1263326,1263329,1263325,1263332,1263328,1263330,1263333,1263327,1263331	9	1359.6	2	56.205	9		0.38539	NA;67.918;68.011;68.138;67.853;67.702;68.368;NA;67.798;NA;67.86;67.733	NA;680.808335844836;680.808388360871;680.80829351899;680.808326448775;680.808443351794;680.807801677748;NA;680.808603967372;NA;680.809199769171;680.807738515344	NA;NaN;NaN;NaN;NaN;NaN;NaN;NA;NaN;NA;56.205;NaN	1	0.0514035	0.058	0.151	0.278	-0.007	-0.158	0.508	0.0697355	-0.062	-0.0718895	0	-0.127	-0.00159517	-0.0022591	-0.0022766	-0.0016497	-0.0026175	-0.0017066	-0.00088322	-0.00168198	-0.0023933	-0.00160834	-0.0018363	-0.0019863
Feature_205	484.253	58.106	YTVANLHSLNYR	P22336	JD_06232014_sample4_B_msms_25282;JD_06232014_sample3_B_msms_25255	484.252	484.254	57.106	59.106	613983,613986,613990,613988,613985,613987	6	1449.74	3	38.2375	3		0.38539	58.025;NA;58.106;NA;57.93;NA;NA;58.147;NA;58.027;58.085;NA	484.252946201216;NA;484.252852133898;NA;484.252831269075;NA;NA;484.252993965308;NA;484.25282962706;484.25279421122;NA	NaN;NA;NaN;NA;NaN;NA;NA;34;NA;NaN;42.475;NA	1	-0.081	-0.0028671	0	0.115611	-0.176	-0.257504	0.360655	0.041	-0.152407	-0.079	-0.021	-0.194987	-0.0011319	-0.0013871	-0.0013981	-0.0010159	-0.0014504	-0.0013492	-0.00075965	-0.0014096	-0.0011831	-0.001119	-0.00098385	-0.001581
Feature_206	725.878	58.011	YTVANLHSLNYR	P22336	JD_06232014_sample1_B_msms_25050;JD_06232014_sample2_B_msms_25032;JD_06232014_sample4_A_msms_25075;JD_06232014_sample4_C_msms_24851;JD_06232014_sample3_C_msms_24698;JD_06232014_sample2_A_msms_24973;JD_06232014_sample2_C_msms_24793;JD_06232014_sample3_A_msms_25181;JD_06232014_sample1_A_msms_25033	725.877	725.879	57.011	59.011	1368606,1368597,1368603,1368602,1368600,1368601,1368596,1368595,1368598,1368573	10	1449.74	2	64.6016	10		0.38539	58.053;58.098;58.132;58.135;57.976;57.865;58.325;NA;57.934;58.011;NA;57.914	725.878556103773;725.878583172915;725.87877469035;725.878169933923;725.877741993429;725.878507236953;725.878616230983;NA;725.877196073436;725.878007690936;NA;725.878269571921	27.0593109130859;57.5834693908691;NaN;77.6440963745117;53.0339088439941;107.966400146484;63.6024894714355;NA;72.7048568725586;52.7901802062988;NA;69.0300903320313	1	0.042	0.087	0.121	0.124	-0.035	-0.146	0.314	0.070671	-0.077	0	-0.00392078	-0.097	-0.0019547	-0.0023207	-0.0021463	-0.0019425	-0.0022995	-0.0023412	-0.0015044	-0.0016676	-0.0020202	-0.0019226	-0.00140595	-0.002556
Feature_207	513.759	28.041	YTTVDSVNK	Q03496	JD_06232014_sample1_A_msms_9466;JD_06232014_sample4_B_msms_9570	513.758	513.76	27.041	29.041	725727,725725,725734,725731,725726,725729	6	1025.5	2	41.1485	5		0.5009	28.159;NA;28.041;NA;NA;NA;28.241;27.961;NA;28.084;28.08;NA	513.759817371398;NA;513.756856649528;NA;NA;NA;513.761063859535;513.758975377083;NA;513.759379639134;513.759558319252;NA	43.4924583435059;NA;NaN;NA;NA;NA;NaN;NaN;NA;NaN;38.8044509887695;NA	1	0.118	0.030437	0	0.221345	-0.16284	-0.310049	0.2	-0.08	-0.119866	0.043	0.039	-0.14772	-0.0011536	-0.00163499	-0.0016272	-0.00109639	-0.00132504	-0.0015592	-0.0010362	-0.00098094	-0.00141086	-0.000935394	-0.001009	-0.0016979
Feature_208	628.961	28.933	YTTSEQDDQSATINRR	P25655	JD_06232014_sample3_C_msms_9659;JD_06232014_sample2_C_msms_9595	628.96	628.962	27.933	29.933	1121338,1121356,1121344	3	1883.86	3	25.0428	3		0.38539	NA;NA;NA;NA;NA;28.659;NA;29.038;28.828;NA;NA;NA	NA;NA;NA;NA;NA;628.962130617011;NA;628.960917252418;628.959931802576;NA;NA;NA	NA;NA;NA;NA;NA;21.802770614624;NA;NaN;28.2827491760254;NA;NA;NA	1	0.0756241	0.0334992	0.132234	0.218364	-0.165356	-0.274	0.348184	0.105	-0.105	0.0320753	0.0125203	-0.151232	-0.00163516	-0.002024	-0.00206559	-0.00125989	-0.00194145	-0.0020904	-0.00125457	-0.001721	-0.001917	-0.00124669	-0.00146573	-0.00213887
Feature_209	864.887	32.6725	YTTSEQDDQSATINR	P25655	JD_06232014_sample3_B_msms_12016;JD_06232014_sample4_C_msms_11683;JD_06232014_sample4_B_msms_11957;JD_06232014_sample2_C_msms_11186;JD_06232014_sample2_A_msms_11361	864.886	864.888	31.6725	33.6725	1598425,1598429,1598433,1598428,1598434,1598430,1598431,1598421	8	1727.76	2	30.1211	5		0.38539	33.13;33.131;33.103;32.242;NA;32;NA;32.99;NA;NA;33.017;32.795	864.887898157144;864.887287652762;864.886896603223;864.886981546626;NA;864.88725179314;NA;864.887927412542;NA;NA;864.887504516182;864.887887603436	NaN;NaN;NaN;21.2468891143799;NA;38.9952697753906;NA;NaN;NA;NA;NaN;NaN	1	0.4575	0.4585	0.4305	-0.4305	-0.172073	-0.6725	0.324592	0.3175	-0.119297	-0.00373088	0.3445	0.1225	-0.0028274	-0.0034327	-0.0032997	-0.0017786	-0.00305513	-0.0035331	-0.00235877	-0.0030076	-0.003214	-0.00229628	-0.00240323	-0.00363245
Feature_210	1045.54	89.207	YTTPTDQQLISQLSPELR	P37267	JD_06232014_sample2_B_msms_41906;JD_06232014_sample1_A_msms_41834;JD_06232014_sample4_B_msms_42035;JD_06232014_sample2_C_msms_41728;JD_06232014_sample4_C_msms_41815	1045.54	1045.54	88.207	90.207	1730257,1730251,1730259,1730262,1730258,1730264,1730255,1730263,1730250,1730253,1730254,1730256	12	2089.07	2	19.0249	12		0.38539	89.13;89.281;89.443;89.247;89.169;89.167;89.559;89.313;89.144;89.118;89.048;89.262	1045.54283755693;1045.54435556185;1045.54295988368;1045.54344909323;1045.54393855278;1045.54226264836;1045.54413680799;1045.54246893106;1045.54421886818;1045.54301560089;1045.54238872879;1045.54340143055	20.5961494445801;NaN;NaN;NaN;20.5961494445801;21.308629989624;NaN;NaN;NaN;NaN;16.3117294311523;16.3117294311523	1	-0.077	0.074	0.236	0.04	-0.038	-0.04	0.352	0.106	-0.063	-0.089	-0.159	0.055	-0.0017991	-0.0029295	-0.002898	-0.0008648	-0.0031342	-0.0026783	-0.00087085	-0.0024849	-0.0032838	-0.0016473	-0.0016628	-0.0027245
Feature_211	674.818	49.4295	YTTFQGSQNFR	Q08096	JD_06232014_sample1_A_msms_20312;JD_06232014_sample1_B_msms_20364;JD_06232014_sample2_B_msms_20378;JD_06232014_sample4_B_msms_20582;JD_06232014_sample2_C_msms_20104;JD_06232014_sample1_C_msms_20451;JD_06232014_sample3_A_msms_20452;JD_06232014_sample4_A_msms_20402	674.817	674.819	48.4295	50.4295	1248164,1248165,1248153,1248167,1248168,1248156,1248169,1248170,1248160,1248157,1248166,1248158	12	1347.62	2	47.2139	12		0.38539	49.32;49.453;49.614;49.434;49.362;49.253;49.589;49.544;49.372;49.309;49.434;49.425	674.816731393889;674.816441818927;674.816245547865;674.817206686996;674.815849047995;674.816311929942;674.817588965493;674.816379883228;674.815895191848;674.816732415645;674.81657656269;674.815314379873	48.944;51.454;42.6289710998535;NaN;50.7859802246094;44.5637512207031;34.185;NaN;NaN;52.2469291687012;52.9028511047363;NaN	1	-0.1095	0.0235	0.1845	0.0045	-0.0675	-0.1765	0.1595	0.1145	-0.0575	-0.1205	0.0045	-0.0045	-0.0018979	-0.002186	-0.0020305	-0.0019077	-0.0019002	-0.0020429	-0.0019399	-0.0018771	-0.0018856	-0.0018632	-0.0017771	-0.0020795
Feature_212	536.769	38.54	YTTFNTTPK	P37898	JD_06232014_sample3_B_msms_14800;JD_06232014_sample1_B_msms_14556;JD_06232014_sample2_B_msms_14499;JD_06232014_sample1_A_msms_14563;JD_06232014_sample3_C_msms_14258;JD_06232014_sample2_C_msms_14254;JD_06232014_sample3_A_msms_14699	536.768	536.77	37.54	39.54	811831,811829,811836,811822,811830,811834,811837,811825,811826,811828,811823,811824	12	1071.52	2	60.2777	12		0.406667	38.558;38.58;38.688;38.64;38.344;38.151;38.77;38.529;38.344;38.48;38.551;38.378	536.769289616638;536.769098226643;536.769255635596;536.769350512896;536.769143588918;536.769144239396;536.769336444109;536.769093020849;536.769342830144;536.76945136475;536.769111542045;536.76939311819	60.1023712158203;49.4720001220703;NaN;NaN;50.1075592041016;78.938850402832;55.083911895752;78.938850402832;49.3004302978516;NaN;NaN;NaN	1	0.018	0.04	0.148	0.1	-0.196	-0.389	0.23	-0.011	-0.196	-0.06	0.011	-0.162	-0.0014295	-0.001527	-0.0018535	-0.0012537	-0.0016707	-0.0014353	-0.0011953	-0.0011665	-0.0016341	-0.0012664	-0.00095519	-0.0019923
Feature_213	869.422	50.0875	YTTATEGNGGADLAIQR	Q07824	JD_06232014_sample1_B_msms_20709;JD_06232014_sample2_A_msms_20618;JD_06232014_sample2_B_msms_20723;JD_06232014_sample1_A_msms_20691;JD_06232014_sample3_A_msms_20806;JD_06232014_sample2_C_msms_20508	869.421	869.423	49.0875	51.0875	1602986,1602984,1602979,1602983,1602982,1602981,1602985	7	1736.83	2	60.8305	7		0.38539	50.05;50.126;NA;50.125;49.976;49.861;50.317;NA;NA;50.058;NA;NA	869.420883932386;869.425494841027;NA;869.421900531238;869.422376281212;869.422778578745;869.424010056255;NA;NA;869.422588845671;NA;NA	69.9789733886719;71.6008834838867;NA;58.9802017211914;79.3927001953125;52.1723403930664;32.8581504821777;NA;NA;NaN;NA;NA	1	-0.0375	0.0385	0.120229	0.0375	-0.1115	-0.2265	0.2295	0.0580388	-0.153639	-0.0295	0.00680253	-0.150465	-0.0022674	-0.0028921	-0.00256412	-0.0018182	-0.0028667	-0.0024841	-0.0018796	-0.00238965	-0.00295287	-0.0018248	-0.00211122	-0.00300375
Feature_214	416.551	34.219	YTSTAEHVAIR	P25638	JD_06232014_sample1_A_msms_12432	416.55	416.552	33.219	35.219	351590,351593,351596,351591,351597,351599,351600,351592,351594,351595,351598	11	1246.63	3	35.677	11		0.44273	34.251;34.314;34.399;NA;34.016;33.936;34.529;34.331;34.164;34.219;34.174;34.19	416.550543090813;416.550619028693;416.551334728156;NA;416.550567243407;416.550778014766;416.550849635667;416.550349873489;416.550413421744;416.549911522565;416.550504244364;416.550495981236	35.677;NaN;NaN;NA;NaN;NaN;NaN;NaN;NaN;NaN;NaN;NaN	1	0.032	0.095	0.18	0.186385	-0.203	-0.283	0.31	0.112	-0.055	0	-0.045	-0.029	-0.00097849	-0.001378	-0.0013203	-0.000834616	-0.0012994	-0.0014223	-0.00094029	-0.00087954	-0.001145	-0.00052814	-0.00085165	-0.0012302
Feature_215	383.211	25.1975	YTSPVAK	P38682	JD_06232014_sample3_B_msms_8282;JD_06232014_sample2_B_msms_8096;JD_06232014_sample3_C_msms_7943	383.21	383.212	24.1975	26.1975	233360,233365,233354,233368,233353,233306,233359,233356,233352,233355,233357,233358	12	764.407	2	57.5429	12		0.72772	25.279;25.247;25.281;25.345;24.907;24.89;25.573;25.178;25.019;25.191;25.204;25.093	383.210787599892;383.210892041098;383.210845569715;383.21074825684;383.210867241014;383.210776536313;383.210661228216;383.210897568627;383.210717565893;383.210746774944;383.210911480431;383.210870632932	NaN;NaN;NaN;NaN;63.3062705993652;NaN;NaN;63.3014717102051;46.0209503173828;NaN;NaN;NaN	1	0.0815	0.0495	0.0835	0.1475	-0.2905	-0.3075	0.3755	-0.0195	-0.1785	-0.0065	0.0065	-0.1045	-0.00092712	-0.0014036	-0.0012936	-0.00089441	-0.0011562	-0.0012366	-0.0007331	-0.00099985	-0.0011187	-0.00073874	-0.00090649	-0.0013145
Feature_216	1021.13	98.698	YTSAFWGENFVHELYSTSSSSTSSSATK	Q00764	JD_06232014_sample3_B_msms_47269	1021.13	1021.13	97.698	99.698	1719808,1719811,1719810,1719812	4	3060.36	3	2.31934	4		0.38539	NA;NA;NA;NA;NA;98.61;NA;98.786;98.56;98.996;NA;NA	NA;NA;NA;NA;NA;1021.12718329699;NA;1021.12769915912;1021.12818416033;1021.12710569454;NA;NA	NA;NA;NA;NA;NA;NaN;NA;2.31933999061584;NaN;NaN;NA;NA	1	0.109228	-0.0701177	0.0529699	0.457505	-0.196364	-0.088	0.793554	0.088	-0.138	0.298	0.0193708	-0.178991	-0.00177201	-0.00268545	-0.0027179	-0.00166352	-0.00275962	-0.0020798	-0.00210575	-0.0021787	-0.0024599	-0.00057655	-0.00100979	-0.00288235
Feature_217	734.744	94.6405	YTQVLKPIAFPGGLLEDNVK	P07259	JD_06232014_sample1_B_msms_44638;JD_06232014_sample3_C_msms_44265;JD_06232014_sample4_B_msms_44889;JD_06232014_sample1_C_msms_44704;JD_06232014_sample2_B_msms_44646;JD_06232014_sample3_B_msms_44830;45110;JD_06232014_sample4_C_msms_44490;44450;JD_06232014_sample2_A_msms_44894;JD_06232014_sample2_C_msms_44400;JD_06232014_sample1_A_msms_44714;44992;JD_06232014_sample3_A_msms_45089;45360;JD_06232014_…	734.743	734.745	93.6405	95.6405	1386379,1386376,1386372,1386375,1386377,1386374,1386371,1386373,1386380,1386367,1386368,1386369	12	2201.21	3	42.8695	12		0.817517	94.751;94.583;94.674;95.142;94.485;94.391;95.339;94.668;94.44;94.836;94.613;94.449	734.743904201507;734.74462076447;734.744370368686;734.744265250745;734.744588839747;734.744679903152;734.743996629614;734.744327001867;734.744463428664;734.744214409345;734.744354302379;734.744246667144	53.6246604919434;50.7521209716797;12.6707801818848;72.9897689819336;26.9147090911865;39.5146789550781;48.8962707519531;43.8414001464844;16.0598201751709;54.2248802185059;43.4760284423828;51.4691696166992	2	0.1105	-0.0575	0.0335	0.5015	-0.1555	-0.2495	0.6985	0.0275	-0.2005	0.1955	-0.0275	-0.1915	-0.0014527	-0.0029113	-0.0025768	-0.0015804	-0.0025192	-0.0024352	-0.0018394	-0.0020827	-0.0025027	-0.0017561	-0.0019437	-0.0024842
Feature_218	1101.61	94.5175	YTQVLKPIAFPGGLLEDNVK	P07259	JD_06232014_sample3_B_msms_44965;44916;JD_06232014_sample2_B_msms_44740;44692;JD_06232014_sample4_B_msms_44969;JD_06232014_sample3_C_msms_44474;44343;JD_06232014_sample1_C_msms_44778;JD_06232014_sample1_B_msms_44763;44714	1101.61	1101.61	93.5175	95.5175	1748668,1748667,1748664,1748662,1748669,1748666	6	2201.21	2	22.9391	2		0.55085	NA;94.53;94.618;NA;94.5;NA;NA;94.659;94.417;NA;94.584;NA	NA;1101.61380934025;1101.61455304284;NA;1101.61348866385;NA;NA;1101.61349213446;1101.61317076752;NA;1101.61384254381;NA	NA;NaN;23.2934494018555;NA;NaN;NA;NA;NaN;22.5847492218018;NA;NaN;NA	2	0.0844658	0.0125	0.1005	0.365726	-0.0175	-0.236797	0.720221	0.1415	-0.1005	0.0769613	0.0665	-0.151415	-0.0020598	-0.0044124	-0.0041634	-0.0024553	-0.0041279	-0.0038807	-0.0029638	-0.0033262	-0.0039809	-0.0026452	-0.0031005	-0.0039477
Feature_219	674.801	31.6965	YTQSNSVCYAR	P38009	JD_06232014_sample4_B_msms_11249;JD_06232014_sample4_C_msms_11015;JD_06232014_sample3_C_msms_10931;JD_06232014_sample2_B_msms_11097;JD_06232014_sample1_A_msms_11143;JD_06232014_sample1_C_msms_11186;JD_06232014_sample2_C_msms_10859;JD_06232014_sample3_B_msms_11317;JD_06232014_sample1_B_msms_11136;JD_06232014_sample3_A_msms_11180;JD_06232014_sample2_A_msms_11059;JD_06232014_sample4_A_msms_11108	674.8	674.802	30.6965	32.6965	1248056,1248057,1248063,1248059,1248058,1248066,1248062,1248060,1248061,1248064,1248065,1248067	12	1347.59	2	127.447	12		0.440683	31.758;31.723;31.943;31.757;31.518;31.394;31.813;31.718;31.636;31.591;31.675;31.476	674.80125894278;674.801303085538;674.80130819154;674.801258721755;674.801239668617;674.801294334545;674.801316140527;674.801241620988;674.801319666471;674.801298345501;674.801045387213;674.801075919832	152.068603515625;120.061599731445;94.4653167724609;102.530899047852;133.89289855957;123.513298034668;133.89289855957;123.792503356934;139.858001708984;131.818695068359;145.456695556641;128.014892578125	1	0.0615	0.0265	0.2465	0.0605	-0.1785	-0.3025	0.1165	0.0215	-0.0605	-0.1055	-0.0215	-0.2205	-0.001693	-0.0020858	-0.0022936	-0.0013276	-0.002207	-0.0021207	-0.0013405	-0.0018193	-0.0021765	-0.0017412	-0.0014411	-0.0021889
Feature_220	660.798	29.68	YTQSNSVCYAK	P54113	JD_06232014_sample2_B_msms_10164;JD_06232014_sample3_C_msms_9980;JD_06232014_sample1_A_msms_10159;JD_06232014_sample1_B_msms_10217;JD_06232014_sample3_B_msms_10362;JD_06232014_sample1_C_msms_10250;JD_06232014_sample4_B_msms_10273;JD_06232014_sample2_C_msms_9942;JD_06232014_sample4_C_msms_10104;JD_06232014_sample3_A_msms_10207;JD_06232014_sample2_A_msms_10109;JD_06232014_sample4_A_msms_10133	660.797	660.799	28.68	30.68	1209504,1209508,1209498,1209502,1209499,1209500,1209501,1209503,1209505,1209506,1209522,1209521	12	1319.58	2	76.622	12		0.462333	29.758;29.722;29.879;29.769;29.429;29.443;29.815;29.679;29.681;29.512;29.669;29.576	660.797939810911;660.797966031723;660.797897645311;660.798815645011;660.797947971477;660.797842030715;660.79829683428;660.797794828767;660.797961132937;660.798823262473;660.798061272422;660.79790608938	68.3554763793945;108.903198242188;108.903198242188;39.1792411804199;124.422698974609;87.1843109130859;84.5074234008789;102.047401428223;69.7206192016602;27.9138202667236;40.153938293457;58.172119140625	1	0.078	0.042	0.199	0.089	-0.251	-0.237	0.135	-0.001	0.001	-0.168	-0.011	-0.104	-0.0019397	-0.0023106	-0.0023915	-0.0019364	-0.0020643	-0.0023962	-0.0020145	-0.0017428	-0.0022604	-0.0021141	-0.0017143	-0.0025814
Feature_221	775.738	97.0165	YTQSGGVRPFGVSTLIAGFDPR	P40303	JD_06232014_sample3_B_msms_46185;JD_06232014_sample1_B_msms_45995;JD_06232014_sample3_C_msms_45583;JD_06232014_sample1_A_msms_46065;46088;JD_06232014_sample2_B_msms_45978;JD_06232014_sample3_A_msms_46512;JD_06232014_sample2_A_msms_46394;46210;JD_06232014_sample4_B_msms_46343;46230;JD_06232014_sample4_A_msms_46200	775.737	775.739	96.0165	98.0165	1468068,1468065,1468062,1468058,1468063,1468066,1468055,1468060,1468069,1468057,1468056,1468061	12	2324.19	3	26.5518	12		0.744317	97.11;97.029;97.121;97.578;96.749;96.787;97.932;96.964;96.708;97.198;97.004;96.835	775.738419986156;775.738746459417;775.738350917314;775.73822578463;775.738675942132;775.738721298083;775.738197209834;775.739082855769;775.738864847357;775.738322452982;775.738943218665;775.738016733615	21.5689907073975;25.2570209503174;NaN;13.3666095733643;50.776481628418;NaN;20.9214897155762;21.5689907073975;17.4302806854248;20.9214897155762;47.1548690795898;NaN	1	0.0935	0.0125	0.1045	0.5615	-0.2675	-0.2295	0.9155	-0.0525	-0.3085	0.1815	-0.0125	-0.1815	-0.0021136	-0.0029811	-0.0026207	-0.0015637	-0.0032354	-0.0029751	-0.001601	-0.002913	-0.0029399	-0.0019997	-0.0023528	-0.0030901
Feature_222	631.022	55.7525	YTQLKPTATAVTTAPISK	P38086	JD_06232014_sample2_A_msms_23744;JD_06232014_sample1_B_msms_23765;JD_06232014_sample1_A_msms_23816;JD_06232014_sample1_C_msms_23880;JD_06232014_sample3_A_msms_23941;JD_06232014_sample3_B_msms_23970	631.021	631.023	54.7525	56.7525	1127633,1127635,1127641,1127645,1127644,1127630,1127646,1127631,1127642,1127637,1127643,1127638	12	1890.05	3	41.7009	12		0.38539	55.811;55.696;55.868;55.852;55.664;55.573;55.994;55.75;55.604;55.759;55.755;55.587	631.020402355734;631.022278753837;631.021261040026;631.021204205906;631.021439079918;631.021330866976;631.022425290307;631.021004477083;631.021126069957;631.022249103681;631.022113402124;631.022977395132	40.3835906982422;43.8481788635254;17.0660705566406;59.3721084594727;NaN;NaN;38.5783996582031;50.9573516845703;NaN;NaN;NaN;NaN	1	0.0585	-0.0565	0.1155	0.0995	-0.0885	-0.1795	0.2415	-0.0025	-0.1485	0.0065	0.0025	-0.1655	-0.0010547	-0.0013214	-0.001261	-0.0012159	-0.0014306	-0.0011803	-0.0011798	-0.00086176	-0.001025	-0.0014879	-0.0012682	-0.0017313
Feature_223	871.897	47.47	YTQGYDLNEDTPQAK	P40493	JD_06232014_sample1_A_msms_19318	871.896	871.898	46.47	48.47	1605700,1605704,1605699,1605710,1605702,1605698,1605703,1605701	8	1741.78	2	38.3756	8		0.38539	47.456;NA;47.577;47.452;47.324;47.224;47.593;47.608;NA;NA;47.484;NA	871.897562241874;NA;871.898213590921;871.897751082813;871.897457959304;871.896729472599;871.898472219051;871.897525563495;NA;NA;871.897724325048;NA	38.3755989074707;NA;NaN;NaN;NaN;NaN;NaN;NaN;NA;NA;NaN;NA	1	-0.014	0.00970542	0.107	-0.018	-0.146	-0.246	0.123	0.138	-0.148817	-0.0366055	0.014	-0.135243	-0.0022686	-0.00301825	-0.0027441	-0.0021377	-0.0028074	-0.0030651	-0.0024812	-0.0021896	-0.00296624	-0.00216623	-0.0022484	-0.00299618
Feature_224	464.729	22.46	YTQFQNK	P38080	JD_06232014_sample1_B_msms_7035;JD_06232014_sample2_B_msms_7026;JD_06232014_sample1_A_msms_7035;JD_06232014_sample1_C_msms_6998;JD_06232014_sample4_C_msms_6994;JD_06232014_sample3_B_msms_7197;JD_06232014_sample4_B_msms_7137	464.728	464.73	21.46	23.46	539285,539269,539271,539267,539270,539284,539274,539276,539272,539283,539286	11	927.444	2	42.7903	11		0.38539	22.479;22.42;22.452;22.527;22.417;22.208;NA;22.537;22.31;22.479;22.55;22.46	464.728492887968;464.728899156607;464.729100764146;464.728073760066;464.729213633857;464.72922026322;NA;464.729213039233;464.729390219108;464.728764370812;464.728735483476;464.728873542287	48.3458404541016;40.2028694152832;43.213939666748;NaN;47.915599822998;NaN;NA;42.9143600463867;NaN;NaN;38.8061408996582;38.1332702636719	1	0.019	-0.04	-0.008	0.067	-0.043	-0.252	0.354539	0.077	-0.15	0.019	0.09	0	-0.001014	-0.0013295	-0.0010518	-0.0006632	-0.0012149	-0.0011461	-0.000715688	-0.00064636	-0.0010401	-0.00073454	-0.00078352	-0.0011651
Feature_225	772.861	89.287	YTPSWALSWDYR	P31384	JD_06232014_sample3_B_msms_42182;JD_06232014_sample3_C_msms_41503;JD_06232014_sample2_B_msms_41905;JD_06232014_sample1_B_msms_41927;JD_06232014_sample4_C_msms_41765;JD_06232014_sample2_C_msms_41662;JD_06232014_sample1_C_msms_41958	772.86	772.862	88.287	90.287	1462674,1462669,1462668,1462667,1462679,1462666,1462664,1462677,1462678,1462680,1462675	11	1543.71	2	33.596	11		0.471233	89.384;89.331;89.389;NA;89.158;89.077;89.847;89.377;89.068;89.133;89.154;89.243	772.860099238744;772.860948446612;772.859817946721;NA;772.860222281021;772.859625467151;772.861904902922;772.861381090558;772.860568754926;772.861888441105;772.859756139848;772.859855159904	NaN;31.6746196746826;32.9326400756836;NA;39.7303695678711;26.3585605621338;NaN;46.0690612792969;32.2948303222656;NaN;NaN;26.1118392944336	1	0.097	0.044	0.102	0.256487	-0.129	-0.21	0.56	0.09	-0.219	-0.154	-0.133	-0.044	-0.001878	-0.0022992	-0.0019728	-0.000982227	-0.002233	-0.0018697	-0.0014893	-0.0021681	-0.0020979	-0.0012083	-0.0013475	-0.0019501
Feature_226	540.31	82.375	YTPLTFLPK	P32660	JD_06232014_sample1_A_msms_38206;JD_06232014_sample2_B_msms_38235;JD_06232014_sample1_C_msms_38264;JD_06232014_sample3_A_msms_38534;JD_06232014_sample2_A_msms_38248	540.309	540.311	81.375	83.375	825614,825631,825628,825625,825627,825608,825626,825630,825591,825619,825629,825603	12	1078.61	2	41.6333	12		0.651767	82.384;82.347;82.606;82.738;82.375;82.25;82.986;82.579;82.201;82.411;82.307;82.272	540.310377766056;540.310490887605;540.309983699136;540.310247642462;540.310270042766;540.309930482783;540.310319456406;540.310351200449;540.310206299989;540.310270379745;540.310258702246;540.309361962691	37.508171081543;NaN;40.9939002990723;46.0014190673828;50.4728889465332;NaN;33.1903381347656;NaN;NaN;NaN;NaN;NaN	1	0.009	-0.028	0.231	0.363	0	-0.125	0.611	0.204	-0.174	0.036	-0.068	-0.103	-0.00090599	-0.0014311	-0.0013523	-0.00071099	-0.0014833	-0.0011251	-0.00081097	-0.00094751	-0.0012632	-0.00068455	-0.0008246	-0.001297
Feature_227	881.473	112.86	YTPDELTTVLNQLVR	P19658	JD_06232014_sample2_B_msms_54420	881.472	881.474	111.86	113.86	1616624,1616623,1616627,1616626,1616618,1616636,1616622,1616617,1616619,1616620,1616621,1616625	12	1760.93	2	22.0966	12		0.55556	112.98;112.73;112.93;113.23;112.685;112.7;113.7;112.86;112.7;113.03;112.86;112.7	881.475374531049;881.474402001387;881.474894326739;881.473359033668;881.474179874493;881.474278908159;881.474025704494;881.473686714645;881.475130871171;881.473090805068;881.474298532939;881.474158113309	NaN;NaN;NaN;NaN;22.0966091156006;NaN;NaN;NaN;NaN;NaN;NaN;NaN	1	0.12	-0.13	0.07	0.37	-0.175	-0.16	0.84	0	-0.16	0.17	0	-0.16	-0.0036874	-0.0034334	-0.0031241	-0.0033399	-0.0031602	-0.002428	-0.002314	-0.0025146	-0.0028143	-0.0025558	-0.0027005	-0.0028374
Feature_228	595.351	77.386	YTNVLPIITR	Q07657	JD_06232014_sample4_B_msms_35779;JD_06232014_sample1_B_msms_35551;JD_06232014_sample3_B_msms_35773;JD_06232014_sample1_A_msms_35592;JD_06232014_sample2_B_msms_35574;JD_06232014_sample2_C_msms_35255;JD_06232014_sample3_A_msms_35826;JD_06232014_sample2_A_msms_35514	595.35	595.352	76.386	78.386	1014761,1014759,1014755,1014758,1014754,1014762,1014757,1014760,1014771,1014751,1014756	11	1188.69	2	51.8686	11		1	77.481;77.38;77.483;77.579;77.309;77.221;78.043;77.386;77.248;NA;77.395;77.263	595.350992609374;595.351904007736;595.351753049251;NaN;595.351831738281;595.35169923988;595.350330080374;595.351275083804;595.351782072432;NA;595.351111121382;595.351492662781	49.632;51.286;NaN;65.842;53.237;47.0388412475586;47.7121315002441;42.976;NaN;NA;57.225;NaN	1	0.095	-0.006	0.097	0.193	-0.077	-0.165	0.657	0	-0.138	-0.0365925	0.009	-0.123	-0.0011558	-0.0016632	-0.0015712	-0.000913173	-0.0015579	-0.0015885	-0.0009943	-0.0011455	-0.0015916	-0.0011201	-0.0010672	-0.0016999
Feature_229	426.235	32.8945	YTNVLNK	P17255	JD_06232014_sample3_C_msms_11449;JD_06232014_sample1_C_msms_11767;JD_06232014_sample2_C_msms_11426;JD_06232014_sample2_A_msms_11792;JD_06232014_sample4_A_msms_11812	426.234	426.236	31.8945	33.8945	388299,388301,388302,388297,388259,388261,388298,388303,388263,388300,388267,388262	12	850.455	2	104.575	12		0.92912	32.97;32.99;33.002;33.068;32.758;32.537;33.184;32.915;32.682;32.835;32.874;32.703	426.234211273193;426.234239897917;426.234015062203;426.234141829446;426.234237093187;426.234089231948;426.234057587274;426.234314076381;426.233974384084;426.234026222285;426.234153028265;426.233937972733	NaN;NaN;116.298698425293;81.1187286376953;NaN;108.92440032959;NaN;NaN;117.160003662109;99.3749618530273;NaN;NaN	1	0.0755	0.0955	0.1075	0.1735	-0.1365	-0.3575	0.2895	0.0205	-0.2125	-0.0595	-0.0205	-0.1915	-0.00090743	-0.0012605	-0.0011559	-0.0007559	-0.0013109	-0.0013439	-0.00065758	-0.0010926	-0.0013566	-0.00071914	-0.00075138	-0.0012431
Feature_230	706.349	45.759	YTNSTLIQCPSK	Q06408	JD_06232014_sample3_C_msms_18128;JD_06232014_sample2_B_msms_18365;JD_06232014_sample2_C_msms_18138;JD_06232014_sample1_B_msms_18383;JD_06232014_sample1_A_msms_18392;JD_06232014_sample3_B_msms_18629;JD_06232014_sample1_C_msms_18501;JD_06232014_sample4_C_msms_18256;JD_06232014_sample2_A_msms_18312;JD_06232014_sample4_B_msms_18592;JD_06232014_sample3_A_msms_18483	706.348	706.35	44.759	46.759	1325349,1325335,1325350,1325327,1325328,1325345,1325344,1325347,1325311,1325317,1325310	11	1410.68	2	92.3647	11		0.555333	45.775;45.759;45.921;45.774;45.549;45.496;45.93;45.822;45.65;NA;45.716;45.617	706.3495898044;706.34925877574;706.349995529069;706.348421981028;706.349379132946;706.350198075258;706.348452032399;706.349989638976;706.350146143922;NA;706.349568538152;706.350053455577	95.2733764648438;99.7317962646484;92.1898193359375;96.2295913696289;99.4978485107422;94.1216888427734;86.2876968383789;86.2876968383789;86.802978515625;NA;96.0588989257813;83.5304794311523	1	0.016	0	0.162	0.015	-0.21	-0.263	0.171	0.063	-0.109	-0.0424939	-0.043	-0.142	-0.0018664	-0.002256	-0.0022551	-0.0020579	-0.0021933	-0.0017624	-0.0016965	-0.001583	-0.0019127	-0.00162758	-0.0016083	-0.0023385
Feature_231	748.865	60.18	YTNSEGEIVTDLR	Q02979	JD_06232014_sample1_A_msms_26158;JD_06232014_sample4_A_msms_26160	748.864	748.866	59.18	61.18	1416181,1416179,1416182,1416170,1416176,1416180,1416178,1416177,1416175	9	1495.72	2	37.8089	9		1	60.205;60.225;60.381;60.18;60.13;60.06;NA;60.367;60.15;60.03;NA;NA	748.86416893351;748.864666168242;748.863995094506;748.863981709036;748.865140060743;748.864551379943;NA;748.864833808234;748.865534137376;NaN;NA;NA	25.5297107696533;NaN;NaN;NaN;NaN;NaN;NA;NaN;NaN;50.088;NA;NA	1	0.025	0.045	0.201	0	-0.05	-0.12	0.379333	0.187	-0.03	-0.15	-0.00269917	-0.193362	-0.0018188	-0.0020337	-0.0023183	-0.0019951	-0.002385	-0.0022576	-0.00187724	-0.0020787	-0.0023784	-0.00182593	-0.00177433	-0.00269264
Feature_232	838.131	110.897	YTNPVVIQGAGAGAAVTAAGVLGDVIK	P31116	JD_06232014_sample3_C_msms_53106;53088;JD_06232014_sample3_B_msms_53675;53757;JD_06232014_sample2_A_msms_53461	838.13	838.132	109.897	111.897	1566628,1566627,1566624,1566625,1566621,1566623	6	2511.37	3	9.52564	6		0.50024	NA;NA;NA;111.218;NA;110.82;111.54;110.974;110.814;NA;NA;110.74	NA;NA;NA;838.129675255048;NA;838.129149540238;838.130518481071;838.128954481904;838.13031325981;NA;NA;838.129590426335	NA;NA;NA;2.31933999061584;NA;NaN;NaN;14.424750328064;11.8328304290771;NA;NA;NaN	1	0.0861181	-0.134651	0.0140079	0.321	-0.177613	-0.077	0.643	0.077	-0.083	0.184557	0.0401669	-0.157	-0.00256486	-0.00287557	-0.00300711	-0.0025457	-0.00299479	-0.0024619	-0.001847	-0.0023989	-0.0025961	-0.0022523	-0.00225936	-0.0026756
Feature_233	542.285	86.914	YTNPLFMQSISPVK	P38264	JD_06232014_sample2_C_msms_40455;JD_06232014_sample1_A_msms_40683;JD_06232014_sample4_B_msms_40836;JD_06232014_sample4_A_msms_40683;JD_06232014_sample1_C_msms_40770;JD_06232014_sample4_C_msms_40550	542.284	542.286	85.914	87.914	832068,832063,832067,832080,832084,832082,832065,832075,832083,832085	10	1623.83	3	37.2956	10		0.46814	87.026;86.946;87.147;87.147;86.882;86.738;NA;87.061;NA;86.834;86.86;86.82	542.284551639282;542.285258473729;542.284569775379;542.284324891164;542.284516793552;542.285168784975;NA;542.284656713414;NA;542.284683640555;542.285140352479;542.284663555077	73.7221527099609;NaN;14.5641603469849;NaN;NaN;35.8364906311035;NA;NaN;NA;27.5357303619385;45.7217788696289;26.3933792114258	1	0.112	0.032	0.233	0.233	-0.032	-0.176	0.602582	0.147	-0.159336	-0.08	-0.054	-0.094	-0.0012813	-0.0014519	-0.0017301	-0.00097565	-0.0015368	-0.0016093	-0.000923054	-0.0012665	-0.00154342	-0.0012867	-0.0014104	-0.0016841
Feature_234	812.922	86.8405	YTNPLFMQSISPVK	P38264	JD_06232014_sample1_A_msms_40608;JD_06232014_sample2_C_msms_40380;JD_06232014_sample4_C_msms_40438;JD_06232014_sample3_C_msms_40222;JD_06232014_sample1_C_msms_40666;JD_06232014_sample4_A_msms_40623	812.921	812.923	85.8405	87.8405	1528911,1528889,1528913,1528909,1528888,1528894,1528896,1528898,1528891,1528912,1528897,1528910	12	1623.83	2	72.9685	11		0.612167	87.01;86.966;87.112;87.124;86.889;86.744;87.458;87.042;86.784;86.849;86.862;86.832	812.922229915089;812.922107822229;812.922632123734;812.922390711204;812.921934228112;812.922257199722;812.922990933034;812.922474156854;812.922479254748;812.922946458046;812.922337287071;812.922480398767	70.1970291137695;NaN;88.0090026855469;NaN;NaN;78.6897888183594;NaN;NaN;34.0453910827637;96.6729431152344;NaN;70.1970291137695	1	0.1695	0.1255	0.2715	0.2835	0.0485	-0.0965	0.6175	0.2015	-0.0565	0.0085	0.0215	-0.0085	-0.0024527	-0.0027053	-0.0031705	-0.0020215	-0.0028069	-0.0028876	-0.0027628	-0.0023718	-0.0031804	-0.0024396	-0.0026495	-0.0030638
Feature_235	820.921	77.602	YTNPLFMQSISPVK	P38264	JD_06232014_sample1_B_msms_35574;JD_06232014_sample3_B_msms_35779;JD_06232014_sample3_C_msms_35300;JD_06232014_sample4_C_msms_35496;JD_06232014_sample2_B_msms_35614;JD_06232014_sample2_C_msms_35410;JD_06232014_sample1_A_msms_35603;JD_06232014_sample4_B_msms_35791;JD_06232014_sample4_A_msms_35639	820.92	820.922	76.602	78.602	1542026,1542017,1542023,1542027,1542028,1542025,1542022,1542018,1542016,1542015,1542024	11	1639.83	2	78.373	11	Oxidation (M)	0.509433	77.631;77.592;77.73;77.786;77.536;77.498;NA;77.64;77.532;77.602;77.615;77.534	820.92110276459;820.922039693081;820.921766931115;820.921706528967;820.921994702796;820.921883467633;NA;820.92129583418;820.921814927584;820.921254219523;820.921294043482;820.921800482443	89.6238021850586;82.6512985229492;NaN;NaN;89.6238021850586;82.6512985229492;NA;65.3743667602539;75.3163833618164;62.2874984741211;58.8852081298828;98.9431915283203	1	0.029	-0.01	0.128	0.184	-0.066	-0.104	0.534323	0.038	-0.07	0	0.013	-0.068	-0.0019835	-0.0026512	-0.0021711	-0.0013568	-0.0027455	-0.0021889	-0.00185938	-0.0018024	-0.00247	-0.001892	-0.0017913	-0.0024561
Feature_236	564.29	40.5135	YTNGATPLYK	P32795	JD_06232014_sample2_B_msms_15541;JD_06232014_sample3_C_msms_15300;JD_06232014_sample2_C_msms_15313;JD_06232014_sample4_C_msms_15470;JD_06232014_sample1_C_msms_15670;JD_06232014_sample3_B_msms_15817	564.289	564.291	39.5135	41.5135	909014,909010,909005,908992,908985,909006,908980,908977,909007,909026,909008,909009	12	1126.57	2	69.4262	12		0.38539	40.592;40.532;40.63;40.604;40.243;40.129;40.73;40.517;40.283;40.374;40.51;40.296	564.290400605765;564.290044338605;564.289356115744;564.290061100868;564.290095000199;564.289942348498;564.28973830177;564.290065195368;564.290046622335;564.290298787142;564.289816117829;564.289915517023	NaN;NaN;56.0429992675781;NaN;73.4994888305664;64.7297668457031;NaN;72.2004165649414;85.354606628418;NaN;NaN;64.7297668457031	1	0.0785	0.0185	0.1165	0.0905	-0.2705	-0.3845	0.2165	0.0035	-0.2305	-0.1395	-0.0035	-0.2175	-0.0015721	-0.0018576	-0.0012909	-0.0015402	-0.0019631	-0.0015643	-0.001345	-0.0013538	-0.0016991	-0.0012239	-0.0012768	-0.0018685
Feature_237	616.803	47.314	YTMQGYNLVK	P17555	JD_06232014_sample1_B_msms_19204;JD_06232014_sample2_B_msms_19176;JD_06232014_sample1_A_msms_19237	616.802	616.804	46.314	48.314	1084934,1084946,1084937,1084942,1084936,1084961,1084935,1084938	8	1231.59	2	58.3062	8	Oxidation (M)	0.38539	47.346;47.314;47.345;47.319;47.13;46.974;NA;47.342;NA;47.222;NA;NA	616.803739589563;616.802837888383;616.803442640653;616.803369830311;616.802979111936;616.804542437165;NA;616.803473621006;NA;616.802950533669;NA;NA	60.3978385925293;51.4452781677246;NaN;NaN;63.0755310058594;NaN;NA;NaN;NA;NaN;NA;NA	1	0.032	0	0.031	0.005	-0.184	-0.34	0.280801	0.028	-0.148463	-0.092	0.00918435	-0.134552	-0.0014908	-0.0019115	-0.0018204	-0.0014775	-0.0016542	-0.0017725	-0.00144755	-0.0013984	-0.00177107	-0.0010472	-0.00128105	-0.00174184
Feature_238	584.803	66.3255	YTLYPLENR	P32335	JD_06232014_sample2_B_msms_29489;JD_06232014_sample3_B_msms_29712;JD_06232014_sample1_B_msms_29476;JD_06232014_sample4_A_msms_29529;JD_06232014_sample4_B_msms_29700;JD_06232014_sample1_A_msms_29520;JD_06232014_sample4_C_msms_29329;JD_06232014_sample3_C_msms_29131;JD_06232014_sample2_A_msms_29561;JD_06232014_sample3_A_msms_29787;JD_06232014_sample1_C_msms_29512;JD_06232014_sample2_C_msms_29213	584.802	584.804	65.3255	67.3255	977610,977608,977607,977603,977606,977613,977609,977616,977612,977611,977615,977614	12	1167.59	2	92.8704	12		1	66.356;66.308;66.379;66.499;66.238;66.015;66.829;66.343;66.205;66.304;66.38;66.16	584.803173892335;584.802788735034;584.804060204152;584.803298795318;584.803380737043;NaN;584.803505296194;584.80348089012;584.80403815607;584.802860882952;584.803177681706;584.803090853147	107.205299377441;77.662483215332;72.3251495361328;90.9056167602539;120.98860168457;51.436;108.432998657227;136.56640625;60.1023712158203;98.0439605712891;92.7318572998047;98.0439605712891	1	0.0305	-0.0175	0.0535	0.1735	-0.0875	-0.3105	0.5035	0.0175	-0.1205	-0.0215	0.0545	-0.1655	-0.0012238	-0.001549	-0.0014062	-0.0011564	-0.0014594	-0.00133676	-0.0011599	-0.00095623	-0.0014167	-0.00088856	-0.0010107	-0.0015247
Feature_239	521.782	63.558	YTLFINGSK	Q00955	JD_06232014_sample2_A_msms_27964;JD_06232014_sample3_A_msms_28266;28318;JD_06232014_sample4_A_msms_28035;JD_06232014_sample1_B_msms_28041;JD_06232014_sample4_B_msms_28211	521.781	521.783	62.558	64.558	756851,756867,756855,756860,756847,756858,756863,756861,756862,756864	10	1041.55	2	116.591	10		0.45616	63.556;63.56;63.589;63.651;NA;63.236;64.114;NA;63.296;63.521;63.576;63.29	521.781719869759;521.781605567222;521.781628165034;521.781753005844;NA;521.781689944687;521.782036117603;NA;521.781718679987;521.781850825789;521.781868016729;521.781862756343	NaN;97.5652770996094;NaN;109.020797729492;NA;NaN;120.98860168457;NA;NaN;138.079498291016;117.299499511719;NaN	1	-0.002	0.002	0.031	0.093	-0.0981971	-0.322	0.556	0.0723808	-0.262	-0.037	0.018	-0.268	-0.0015397	-0.0015385	-0.0016219	-0.0012312	-0.00145528	-0.0015962	-0.0012757	-0.00121043	-0.0015046	-0.0013377	-0.0011674	-0.0015892
Feature_240	684.312	57.862	YTLENDPEEGADEATLQR	P25631	JD_06232014_sample1_C_msms_24951;JD_06232014_sample1_B_msms_24930;JD_06232014_sample2_B_msms_24920;JD_06232014_sample4_B_msms_25127;JD_06232014_sample1_A_msms_24907	684.311	684.312	56.862	58.862	1272507,1272502,1272500,1272509,1272498,1272496,1272504	7	2049.91	3	40.2693	5		0.38539	57.824;57.883;57.888;NA;57.757;NA;NA;NA;57.743;57.788;57.862;NA	684.31180834881;684.311557558978;684.3121370812;NA;684.311351175022;NA;NA;NA;684.311346468156;684.310602259215;684.31191244208;NA	43.9459114074707;50.7217102050781;32.6265602111816;NA;36.1267204284668;NA;NA;NA;NaN;NaN;37.9254989624023;NA	2	-0.038	0.021	0.026	0.114755	-0.105	-0.258635	0.3585	0.0705179	-0.119	-0.074	0	-0.194697	-0.0014766	-0.0020792	-0.0018404	-0.0015835	-0.001968	-0.0022335	-0.00158126	-0.0016636	-0.0020069	-0.0015446	-0.0013348	-0.0024954
Feature_241	1025.96	57.8445	YTLENDPEEGADEATLQR	P25631	JD_06232014_sample2_B_msms_24890;JD_06232014_sample1_B_msms_24885;JD_06232014_sample4_B_msms_25101;JD_06232014_sample4_A_msms_24904;JD_06232014_sample4_C_msms_24745;JD_06232014_sample3_C_msms_24587;JD_06232014_sample2_A_msms_24819;JD_06232014_sample1_C_msms_24940;JD_06232014_sample2_C_msms_24672;JD_06232014_sample3_B_msms_25112;JD_06232014_sample1_A_msms_24879;JD_06232014_sample3_A_msms_25012	1025.96	1025.96	56.8445	58.8445	1721939,1721937,1721938,1721935,1721942,1721933,1721934,1721943,1721932,1721940,1721936,1721941	12	2049.91	2	106.371	12		0.38539	57.834;57.889;57.903;57.869;57.747;57.666;58.032;57.929;57.736;57.778;57.855;57.724	1025.96329627218;1025.96376651979;1025.9640455923;1025.9641220223;1025.96401802935;1025.96434191069;1025.96372305853;1025.96383549081;1025.96321259399;1025.96346907748;1025.96388816495;1025.9641207918	112.817802429199;96.1429901123047;147.168899536133;110.735496520996;103.880599975586;90.3854370117188;103.880599975586;93.3707504272461;130.270401000977;96.1429901123047;96.4468536376953;95.2050933837891	2	-0.0105	0.0445	0.0585	0.0245	-0.0975	-0.1785	0.1875	0.0845	-0.1085	-0.0665	0.0105	-0.1205	-0.0022171	-0.0031138	-0.0030989	-0.0026335	-0.0030022	-0.0033698	-0.0021679	-0.0026721	-0.0031695	-0.0021383	-0.0020731	-0.003697
Feature_242	543.279	72.748	YTLDVEAFK	P0C2H7	JD_06232014_sample4_A_msms_32930;JD_06232014_sample1_B_msms_32920;JD_06232014_sample4_C_msms_32778;JD_06232014_sample3_B_msms_33134;33418;JD_06232014_sample3_C_msms_32578;JD_06232014_sample2_B_msms_32935;33219;JD_06232014_sample1_A_msms_32951;33233;JD_06232014_sample2_A_msms_32894;33178;JD_06232014_sample4_B_msms_33106;33407;JD_06232014_sample3_A_msms_33192;JD_06232014_sample2_C_msms_32692;JD_062…	543.278	543.28	71.748	73.748	835397,835395,835385,835400,835394,835398,835403,835386,835401,835405,835384,835402	12	1084.54	2	96.4314	12		0.955233	72.833;72.768;72.814;72.87;72.694;72.67;73.221;72.804;72.639;72.635;72.728;72.619	543.279467992845;543.279364462649;543.279408080147;543.279344519519;543.279386182326;543.279298097135;543.279450704472;543.27944143688;543.279380299773;543.279379508891;543.279431209798;543.279321136269	101.646202087402;100.016998291016;89.8857803344727;111.455200195313;101.459800720215;74.266960144043;113.622001647949;105.358200073242;79.148193359375;90.150390625;100.016998291016;90.150390625	1	0.085	0.02	0.066	0.122	-0.054	-0.078	0.473	0.056	-0.109	-0.113	-0.02	-0.129	-0.0011612	-0.0015185	-0.0014174	-0.00077893	-0.0015395	-0.0012648	-0.0010002	-0.0010062	-0.0013464	-0.00097715	-0.0010624	-0.0013413
Feature_243	624.335	31.076	YTKPTEPNGIK	P43123	JD_06232014_sample1_B_msms_10843;JD_06232014_sample2_B_msms_10844;JD_06232014_sample2_A_msms_10826	624.334	624.336	30.076	32.076	1108596,1108548,1108530,1108528,1108524,1108529	6	1246.66	2	50.8323	6		0.527717	NA;31.165;NA;31.147;30.934;NA;31.251;NA;NA;30.922;31.076;NA	NA;624.339266768151;NA;624.334739005079;624.336520125023;NA;624.334583088014;NA;NA;624.337165423474;624.33945709841;NA	NA;47.843879699707;NA;49.3004302978516;55.3526496887207;NA;NaN;NA;NA;NaN;NaN;NA	1	0.0709393	0.089	0.157832	0.071	-0.142	-0.318173	0.175	-0.00352144	-0.119226	-0.154	0	-0.156426	-0.00157015	-0.0017812	-0.00208061	-0.00083935	-0.0018655	-0.00199886	-0.00097402	-0.00153886	-0.0018514	-0.00099025	-0.0011743	-0.00218405
Feature_244	452.227	37.112	YTIYSEK	P26637	JD_06232014_sample1_A_msms_13848;JD_06232014_sample1_B_msms_13834;JD_06232014_sample2_B_msms_13790;JD_06232014_sample4_B_msms_14043;JD_06232014_sample3_B_msms_14026;JD_06232014_sample2_C_msms_13618;JD_06232014_sample1_C_msms_13910;JD_06232014_sample3_C_msms_13639;JD_06232014_sample4_C_msms_13856;JD_06232014_sample3_A_msms_13979	452.226	452.228	36.112	38.112	488848,488849,488854,488843,488846,488844,488845,488853,488841,488847,488851,488850	12	902.439	2	95.1825	12		0.72267	37.16;37.149;37.248;37.171;36.945;36.692;37.379;37.061;36.964;37.092;37.132;37.013	452.226514179857;452.226493795364;452.226495056841;452.226542033277;452.22655251772;452.226523016579;452.226484665641;452.226492578381;452.226527950309;452.226642558225;452.226456121983;452.226344024266	105.040199279785;72.4921569824219;112.36979675293;NaN;60.8953704833984;92.1868591308594;116.883903503418;120.621002197266;91.9001083374023;NaN;120.621002197266;58.814998626709	1	0.048	0.037	0.136	0.059	-0.167	-0.42	0.267	-0.051	-0.148	-0.02	0.02	-0.099	-0.0013696	-0.0017319	-0.0017222	-0.0014529	-0.001708	-0.0017446	-0.001257	-0.0012901	-0.001668	-0.0012838	-0.0012556	-0.001755
Feature_245	399.224	39.47	YTISVSK	Q12466	JD_06232014_sample2_B_msms_15033;JD_06232014_sample4_B_msms_15264;JD_06232014_sample2_A_msms_15004;JD_06232014_sample3_B_msms_15297;JD_06232014_sample4_C_msms_14945;JD_06232014_sample1_C_msms_15130	399.223	399.225	38.47	40.47	288884,288876,288902,288889,288903,288882,288906,288905,288883,288891,288904,288907	12	796.433	2	55.8122	12		0.47019	39.567;39.557;39.641;39.612;39.306;39.207;39.781;39.436;39.363;39.375;39.504;39.315	399.223903665567;399.223745577217;399.223760005228;399.223699152377;399.223621242239;399.223430016813;399.223481158532;399.223540486791;399.22359220663;399.223734159697;399.223473553955;399.223669036353	NaN;NaN;61.9623107910156;61.9623107910156;54.776309967041;NaN;NaN;60.4775199890137;NaN;NaN;51.3458099365234;44.3491516113281	1	0.097	0.087	0.171	0.142	-0.164	-0.263	0.311	-0.034	-0.107	-0.095	0.034	-0.155	-0.00086688	-0.00098266	-0.00084051	-0.00094047	-0.00089257	-0.00065508	-0.00079532	-0.000568	-0.00078261	-0.00056481	-0.00051609	-0.0010309
Feature_246	711.023	65.573	YTIQPLFSQGSNSPNNVHK	Q07381	JD_06232014_sample2_B_msms_29077;JD_06232014_sample1_B_msms_29058;JD_06232014_sample3_B_msms_29309;JD_06232014_sample2_A_msms_29079;JD_06232014_sample1_A_msms_29075;JD_06232014_sample4_B_msms_29283;JD_06232014_sample3_C_msms_28745;JD_06232014_sample2_C_msms_28822;JD_06232014_sample4_A_msms_29126;JD_06232014_sample3_A_msms_29350;JD_06232014_sample1_C_msms_29116;JD_06232014_sample4_C_msms_28942	711.022	711.024	64.573	66.573	1336263,1336264,1336261,1336272,1336267,1336260,1336268,1336271,1336270,1336273,1336265,1336269	12	2130.05	3	48.7372	12		0.385517	65.598;65.529;65.634;65.706;65.436;65.368;65.973;65.634;65.448;65.574;65.573;65.463	711.022621605509;711.021923292173;711.022021969853;711.023080222577;711.022092170084;711.023190905928;711.023526301263;711.021538875953;711.023519127246;711.023060819163;711.021604034412;711.023719734684	33.1417617797852;69.422233581543;54.1032600402832;77.7953414916992;90.4218673706055;35.6784210205078;42.0681610107422;31.6247692108154;57.1732406616211;30.0420093536377;30.6594295501709;32.7155609130859	1	0.025	-0.044	0.061	0.133	-0.137	-0.205	0.4	0.061	-0.125	0.001	0	-0.11	-0.0016897	-0.002213	-0.001915	-0.0018229	-0.0018393	-0.0019418	-0.0021356	-0.0014216	-0.0020439	-0.001168	-0.0015023	-0.0020781
Feature_247	464.729	55.451	YTINFDR	P32790	JD_06232014_sample1_A_msms_23627;JD_06232014_sample2_A_msms_23568;JD_06232014_sample2_B_msms_23584	464.728	464.73	54.451	56.451	539275,539288,539280	3	927.444	2	49.5531	3		0.38539	55.451;NA;NA;55.527;55.267;NA;NA;NA;NA;NA;NA;NA	464.729170561887;NA;NA;464.729089622024;464.729198302254;NA;NA;NA;NA;NA;NA;NA	60.7086601257324;NA;NA;45.081371307373;42.8691482543945;NA;NA;NA;NA;NA;NA;NA	1	0	-0.00360427	0.116022	0.076	-0.184	-0.269097	0.337675	0.067406	-0.155433	-0.0345354	-0.00218142	-0.186748	-0.0009482	-0.00118638	-0.0012675	-0.0010283	-0.0012604	-0.00109639	-0.000824434	-0.000861978	-0.00100984	-0.000866886	-0.000951673	-0.00140517
Feature_248	557.798	45.445	YTILDAPGHK	P05453	JD_06232014_sample3_A_msms_18465;JD_06232014_sample1_C_msms_18283;JD_06232014_sample2_B_msms_18176;JD_06232014_sample2_A_msms_18255;JD_06232014_sample1_A_msms_18339;JD_06232014_sample3_B_msms_18467;JD_06232014_sample4_C_msms_18056	557.797	557.799	44.445	46.445	887929,887941,887919,887920,887940,887931,887933,887928,887935,887916,887930,887932	12	1113.58	2	95.5928	12		0.48149	45.499;45.403;45.501;45.611;45.254;45.016;45.867;45.502;45.197;45.45;45.44;45.203	557.798582242194;557.798464144825;557.797923441869;557.798597879678;557.798047421715;557.79778993331;557.798673098131;557.798285935314;557.797593227019;557.798379876364;557.798430133204;557.797589588697	39.785;NaN;94.6921234130859;102.061500549316;105.974998474121;NaN;125.968902587891;94.6921234130859;NaN;NaN;NaN;105.974998474121	1	0.054	-0.042	0.056	0.166	-0.191	-0.429	0.422	0.057	-0.248	0.005	-0.005	-0.242	-0.0013484	-0.0019414	-0.0016608	-0.0011159	-0.0015595	-0.0015365	-0.0011636	-0.0010543	-0.0013439	-0.0010396	-0.0012304	-0.0018999
Feature_249	633.838	53.769	YTIGGSNSIVGAK	P37370	JD_06232014_sample1_A_msms_22744;JD_06232014_sample4_B_msms_22938;JD_06232014_sample2_C_msms_22427;JD_06232014_sample2_A_msms_22684;JD_06232014_sample4_A_msms_22797	633.837	633.839	52.769	54.769	1135754,1135756,1135740,1135759,1135758,1135736,1135729,1135748,1135742,1135760,1135755,1135757	12	1265.66	2	53.216	12		0.38556	53.775;53.716;53.89;53.907;53.628;53.461;54.858;53.814;53.565;53.769;53.729;53.555	633.838002100042;633.837767190467;633.837688393785;633.838029159214;633.837593776679;633.838168766805;633.835840917448;633.837848197091;633.837981740287;633.838310583477;633.837913242184;633.837800436106	72.891242980957;NaN;NaN;50.2221984863281;NaN;59.225170135498;NaN;NaN;NaN;46.7970314025879;36.9444198608398;NaN	1	0.006	-0.053	0.121	0.138	-0.141	-0.308	1.089	0.045	-0.204	0	-0.04	-0.214	-0.0013554	-0.0017726	-0.0017804	-0.0013449	-0.0017594	-0.0018238	-0.0014261	-0.0011829	-0.0017333	-0.0010296	-0.0011812	-0.0019462
Feature_250	605.317	68.927	YTIFIDNAPR	P48231	JD_06232014_sample1_A_msms_30930;JD_06232014_sample4_A_msms_30900	605.316	605.318	67.927	69.927	1046638,1046636,1046624,1046642,1046641,1046639,1046643,1046644,1046633,1046637,1046640,1046645	12	1208.62	2	64.9599	12		0.54785	68.992;68.894;68.965;69.128;68.798;68.698;69.417;68.982;68.726;68.876;68.96;68.743	605.316730684826;605.317142535913;605.316435216197;605.318122140316;605.31827386534;605.318996407546;605.317829394834;605.317427054048;605.31815972546;605.316677223676;605.316727788809;605.316845045126	71.0303115844727;NaN;NaN;NaN;NaN;NaN;NaN;NaN;NaN;58.8894004821777;NaN;NaN	1	0.065	-0.033	0.038	0.201	-0.129	-0.229	0.49	0.055	-0.201	-0.051	0.033	-0.184	-0.0014457	-0.001672	-0.0016531	-0.0009685	-0.0016688	-0.0016985	-0.0010281	-0.0013133	-0.0014391	-0.00097581	-0.0010068	-0.00147
Feature_251	591.804	45.7925	YTIENINSTK	Q03103	JD_06232014_sample2_B_msms_18419;JD_06232014_sample1_A_msms_18469;JD_06232014_sample1_B_msms_18417	591.803	591.805	44.7925	46.7925	1000930,1000929,1000921,1000931,1000926,1000928,1000919,1000920,1000925,1000927,1000933	11	1181.59	2	38.373	11		0.38539	45.88;45.844;46.012;NA;45.686;44.538;46.026;44.967;44.721;44.878;45.849;45.731	591.803452180117;591.803962542039;591.803889023107;NA;591.80405347176;591.80343062508;591.802425464868;591.802813578428;591.802372440213;591.803364336325;591.804212922954;591.803661339478	38.238;32.034;NaN;NA;44.847;NaN;NaN;NaN;NaN;NaN;NaN;NaN	1	0.0875	0.0515	0.2195	0.0995796	-0.1065	-1.2545	0.2335	-0.8255	-1.0715	-0.9145	0.0565	-0.0615	-0.0011667	-0.0015662	-0.0017803	-0.00121003	-0.0015409	-0.0016534	-0.0012472	-0.00123045	-0.0015467	-0.0010061	-0.00097555	-0.0016981
Feature_252	383.868	14.184	YTGKPNPSTGK	P28241	JD_06232014_sample2_C_msms_3454;JD_06232014_sample1_C_msms_3666;JD_06232014_sample3_C_msms_3572;JD_06232014_sample4_C_msms_3598;JD_06232014_sample2_B_msms_3649;JD_06232014_sample3_B_msms_3804;JD_06232014_sample3_A_msms_3770;JD_06232014_sample2_A_msms_3755;JD_06232014_sample4_A_msms_3687;JD_06232014_sample1_A_msms_3755;JD_06232014_sample4_B_msms_3788;JD_06232014_sample1_B_msms_3725	383.867	383.869	13.184	15.184	235370,235376,235369,235377,235371,235368,235372,235366,235374,235367,235375,235373	12	1148.58	3	61.7602	12		0.59245	14.279;14.157;14.211;14.394;14.019;13.941;14.426;14.223;14.015;14.143;14.346;14.136	383.868384670685;383.868504609253;383.868576997136;383.868406493091;383.868519548566;383.868464368122;383.868501807624;383.868418780223;383.868421871996;383.868543610471;383.868521046515;383.868598768562	64.1211776733398;75.8194427490234;48.0443000793457;64.9181671142578;63.4011917114258;38.9595985412598;77.5406036376953;72.8165969848633;73.43505859375;61.4189109802246;58.172119140625;42.4749794006348	2	0.095	-0.027	0.027	0.21	-0.165	-0.243	0.242	0.039	-0.169	-0.041	0.162	-0.048	-0.0015429	-0.0020468	-0.0018985	-0.0017028	-0.001928	-0.0019879	-0.0015977	-0.0013285	-0.0015718	-0.0016363	-0.0015299	-0.0019079
Feature_253	575.298	14.175	YTGKPNPSTGK	P28241	JD_06232014_sample4_C_msms_3647;JD_06232014_sample2_C_msms_3481;JD_06232014_sample3_C_msms_3590;JD_06232014_sample1_C_msms_3695;JD_06232014_sample3_A_msms_3800;JD_06232014_sample3_B_msms_3831;JD_06232014_sample2_B_msms_3680;JD_06232014_sample2_A_msms_3775;JD_06232014_sample1_B_msms_3752;JD_06232014_sample4_A_msms_3710;JD_06232014_sample1_A_msms_3778;JD_06232014_sample4_B_msms_3813	575.297	575.299	13.175	15.175	946220,946204,946214,946216,946210,946202,946209,946207,946217,946213,946212,946219	12	1148.58	2	124.469	12		0.514617	14.293;14.146;14.194;14.405;13.983;13.938;14.422;14.244;13.991;14.142;14.356;14.156	575.298572262476;575.298639854006;575.298703193845;575.298428599442;575.298499222515;575.298426888796;575.298218069482;575.298357894093;575.298574896906;575.298488235576;575.29871303708;575.298776277903	119.743301391602;136.530395507813;138.894302368164;145.136596679688;103.461601257324;100.037002563477;138.422500610352;142.968200683594;115.920196533203;89.804557800293;119.743301391602;142.968200683594	2	0.118	-0.029	0.019	0.23	-0.192	-0.237	0.247	0.069	-0.184	-0.033	0.181	-0.019	-0.0023099	-0.0030139	-0.0028287	-0.0024958	-0.0028508	-0.002932	-0.0023436	-0.0018712	-0.0024272	-0.0023221	-0.0022398	-0.0027994
Feature_254	653.763	32.741	YTGFQCQDCK	P24583	JD_06232014_sample1_A_msms_11709;JD_06232014_sample1_C_msms_11731;JD_06232014_sample4_B_msms_11782;JD_06232014_sample1_B_msms_11745;JD_06232014_sample2_C_msms_11406;JD_06232014_sample3_C_msms_11423;JD_06232014_sample3_B_msms_11920;JD_06232014_sample2_B_msms_11682;JD_06232014_sample4_C_msms_11587;JD_06232014_sample3_A_msms_11759;JD_06232014_sample4_A_msms_11664;JD_06232014_sample2_A_msms_11675	653.762	653.764	31.741	33.741	1190793,1190802,1190797,1190799,1190800,1190795,1190794,1190796,1190792,1190803,1190801,1190798	12	1305.51	2	62.8301	12		0.38539	32.845;32.881;32.938;32.9;32.677;32.469;32.946;32.805;32.633;32.644;32.669;32.585	653.763469124652;653.763331836697;653.763454388076;653.763040607877;653.763418062596;653.763541793137;653.763908783737;653.763502366215;653.763595645499;653.762934818754;653.763504593587;653.762906964927	79.148193359375;90.0503082275391;56.5476493835449;30.3921909332275;73.4994888305664;56.5476493835449;46.4063491821289;93.0956115722656;58.6986312866211;27.4812793731689;93.0956115722656;48.9980087280273	1	0.104	0.14	0.197	0.159	-0.064	-0.272	0.205	0.064	-0.108	-0.097	-0.072	-0.156	-0.0017333	-0.0020058	-0.0017914	-0.0015894	-0.0020832	-0.0020153	-0.0019586	-0.0016799	-0.0020985	-0.0015681	-0.0015435	-0.0020154
Feature_255	776.372	71.989	YTGAENLLAMEDPK	P38174	JD_06232014_sample1_A_msms_32459;JD_06232014_sample2_A_msms_32373;JD_06232014_sample3_A_msms_32651	776.371	776.373	70.989	72.989	1469038,1469037,1469033,1469039,1469019,1469031,1469035,1469040,1469036,1469034,1469032	11	1550.73	2	39.2201	11		1.0165	72.01;71.981;72.101;72.071;71.964;71.909;72.343;72.119;71.99;NA;71.988;71.912	776.369447022485;776.37072067351;776.370025748074;776.369197428623;776.370327996341;776.370691806554;776.36911950123;776.370216215769;776.370405062524;NA;776.37025335951;776.370481895557	33.1472587585449;NaN;NaN;31.914;NaN;NaN;52.599;NaN;NaN;NA;NaN;NaN	1	0.021	-0.008	0.112	0.082	-0.025	-0.08	0.354	0.13	0.001	-0.0565275	-0.001	-0.077	-0.001421	-0.0023502	-0.0019672	-0.0014924	-0.0022114	-0.002052	-0.00133	-0.0017348	-0.0021648	-0.00155531	-0.0014853	-0.0019836
Feature_256	466.747	78.204	YTFNIFK	P40474	JD_06232014_sample2_C_msms_35678;JD_06232014_sample4_C_msms_35759;JD_06232014_sample3_B_msms_36209;JD_06232014_sample4_A_msms_36048	466.746	466.748	77.204	79.204	547612,547619,547590,547616,547581,547618,547615,547613,547617,547610,547611,547614	12	931.48	2	51.0467	12		0.38618	78.192;78.192;78.249;78.514;78.124;77.964;78.774;78.251;78.016;78.238;78.216;78.04	466.747466090389;466.747535231792;466.747400487006;466.747475234071;466.747588669327;466.747624880334;466.747244608304;466.747633391187;466.747260227831;466.747463386023;466.747435202453;466.747447972414	NaN;NaN;NaN;NaN;NaN;47.848560333252;NaN;51.787;NaN;62.659;NaN;41.8920516967773	1	-0.012	-0.012	0.045	0.31	-0.08	-0.24	0.57	0.047	-0.188	0.034	0.012	-0.164	-0.0011592	-0.0013517	-0.0013025	-0.0010063	-0.0016246	-0.0013485	-0.001089	-0.001257	-0.0013188	-0.00097564	-0.0011037	-0.0014997
Feature_257	826.375	66.049	YTFCLSNNYGTSPK	Q12450	JD_06232014_sample3_B_msms_29579;JD_06232014_sample4_B_msms_29569;JD_06232014_sample1_B_msms_29329;JD_06232014_sample3_C_msms_29039;JD_06232014_sample2_B_msms_29341;JD_06232014_sample2_A_msms_29283;JD_06232014_sample1_A_msms_29340;JD_06232014_sample4_A_msms_29371;JD_06232014_sample2_C_msms_29148;JD_06232014_sample4_C_msms_29242;JD_06232014_sample1_C_msms_29406;JD_06232014_sample3_A_msms_29505	826.374	826.376	65.049	67.049	1550104,1550105,1550106,1550103,1550108,1550118,1550111,1550110,1550107,1550102,1550114,1550115	12	1650.74	2	83.7157	12		0.487417	66.044;66.054;66.13;66.105;65.938;65.907;66.366;66.067;65.968;65.962;66.068;66.017	826.375554946013;826.375248280159;826.375535159842;826.375543624378;826.375050359082;826.376045398579;826.375831502;826.375551650187;826.373841749981;826.374782599321;826.375070032744;826.374555511797	70.2595672607422;79.6138610839844;80.7462921142578;65.3743667602539;119.866798400879;94.0898513793945;47.037410736084;105.991500854492;97.2727966308594;76.7592926025391;91.8119964599609;75.7640762329102	1	-0.005	0.005	0.081	0.056	-0.111	-0.142	0.317	0.018	-0.081	-0.087	0.019	-0.032	-0.0018848	-0.0024904	-0.002411	-0.0019309	-0.0023385	-0.0021923	-0.0018008	-0.0019667	-0.0024725	-0.001304	-0.0015432	-0.0022949
Feature_258	936.388	54.2945	YTEPTFCPNPSCENR	P53091	JD_06232014_sample1_A_msms_22980;JD_06232014_sample4_B_msms_23177	936.387	936.389	53.2945	55.2945	1666899,1666897,1666905,1666900,1666901,1666904,1666903,1666902	8	1870.76	2	59.7439	8		0.38539	54.292;54.264;NA;54.408;54.123;NA;54.455;54.352;NA;54.17;54.297;NA	936.38836770776;936.388551638492;NA;936.388025326722;936.388009255705;NA;936.387108025323;936.388360135393;NA;936.387581113002;936.389507532765;NA	58.0785903930664;NaN;NA;NaN;NaN;NA;NaN;NaN;NA;NaN;61.4092597961426;NA	1	-0.0025	-0.0305	0.115982	0.1135	-0.1715	-0.273732	0.1605	0.0575	-0.155994	-0.1245	0.0025	-0.180194	-0.0022618	-0.0030267	-0.00308051	-0.0023796	-0.0031396	-0.00313546	-0.0016262	-0.0025898	-0.00279852	-0.0018472	-0.0018791	-0.00337551
Feature_259	500.753	46.613	YTELPSYK	P36081	JD_06232014_sample1_A_msms_18924;JD_06232014_sample2_B_msms_18830;JD_06232014_sample3_C_msms_18562;JD_06232014_sample1_B_msms_18923;JD_06232014_sample1_C_msms_19004;JD_06232014_sample4_C_msms_18755;JD_06232014_sample2_C_msms_18600	500.752	500.754	45.613	47.613	676915,676918,676920,676916,676924,676922,676917,676926,676921,676919,676923,676925	12	999.491	2	50.4574	12		0.52944	46.679;46.673;46.768;46.629;46.476;46.284;46.835;46.685;46.489;46.597;46.585;46.523	500.753279242581;500.753272562643;500.75309542541;500.753212269747;500.75329440288;500.753229273976;500.75289758622;500.753243804649;500.753149936954;500.752953825062;500.753555811196;500.75321047231	49.418;67.838;47.594;NaN;40.724;46.39;NaN;NaN;44.98;NaN;NaN;56.258	1	0.066	0.06	0.155	0.016	-0.137	-0.329	0.222	0.072	-0.124	-0.016	-0.028	-0.09	-0.0011479	-0.0014552	-0.0012423	-0.0012105	-0.0013442	-0.0012529	-0.0011114	-0.0010363	-0.001263	-0.00087054	-0.00086296	-0.0013367
Feature_260	867.879	68.5475	YTEEFFDNEDLNAK	P38069	JD_06232014_sample1_B_msms_30686;JD_06232014_sample3_B_msms_30873;JD_06232014_sample4_B_msms_30892;JD_06232014_sample4_C_msms_30518;JD_06232014_sample2_B_msms_30686;JD_06232014_sample3_C_msms_30336;JD_06232014_sample3_A_msms_30929;JD_06232014_sample1_A_msms_30701;JD_06232014_sample4_A_msms_30701;JD_06232014_sample1_C_msms_30726;JD_06232014_sample2_C_msms_30466	867.878	867.88	67.5475	69.5475	1601632,1601640,1601641,1601643,1601639,1601637,1601631,1601638,1601634,1601642,1601636,1601635	12	1733.74	2	82.1082	12		0.446217	68.61;68.562;68.59;68.759;68.427;68.394;68.97;68.575;68.408;68.483;68.533;68.353	867.879285509956;867.879058405586;867.87956234545;867.877788668121;867.87758235813;867.877902531169;867.877739755038;867.878881062602;867.878719870204;867.879551786932;867.879001677409;867.877943980662	72.3213806152344;82.924690246582;68.0444488525391;NaN;77.1919479370117;87.8630294799805;82.924690246582;79.6386032104492;85.8372802734375;73.4149169921875;118.239700317383;74.7892379760742	1	0.0625	0.0145	0.0425	0.2115	-0.1205	-0.1535	0.4225	0.0275	-0.1395	-0.0645	-0.0145	-0.1945	-0.0023272	-0.0030274	-0.0032323	-0.0022394	-0.0030628	-0.002824	-0.0022608	-0.0025504	-0.0030087	-0.0022127	-0.0023424	-0.0029848
Feature_261	595.787	52.394	YTDYLSSSVR	P48415	JD_06232014_sample4_B_msms_22150;JD_06232014_sample1_B_msms_21911;JD_06232014_sample3_B_msms_22162;JD_06232014_sample1_A_msms_21945;JD_06232014_sample2_B_msms_21872;JD_06232014_sample2_A_msms_21897;JD_06232014_sample1_C_msms_21984;JD_06232014_sample4_C_msms_21791;JD_06232014_sample4_A_msms_22002;JD_06232014_sample3_A_msms_22117;JD_06232014_sample3_C_msms_21615;21564;JD_06232014_sample2_C_msms_215…	595.786	595.788	51.394	53.394	1015543,1015540,1015562,1015537,1015538,1015548,1015539,1015525,1015542,1015561,1015532,1015531	12	1189.56	2	64.9577	12		0.444783	52.374;52.376;52.395;52.48;52.159;51.968;52.736;52.465;52.144;52.415;52.394;52.264	595.788115471932;595.788077223258;595.788117048657;595.788268641945;595.787916098938;595.787928226489;595.788175478956;595.788150733971;595.785749587665;595.788243425838;595.788190860614;595.785097428877	83.9982833862305;58.0826187133789;52.4897003173828;100.835998535156;66.9619216918945;53.7563591003418;69.9148101806641;55.0637512207031;58.2462387084961;51.4452781677246;74.9405517578125;53.7563591003418	1	-0.02	-0.018	0.001	0.086	-0.235	-0.426	0.342	0.071	-0.25	0.021	0	-0.13	-0.0012928	-0.0017086	-0.001698	-0.0014967	-0.0015706	-0.0013263	-0.0013557	-0.0011257	-0.0016868	-0.0012376	-0.0011371	-0.0017972
Feature_262	495.904	46.128	YTDTLRDPYDAR	P21147	JD_06232014_sample1_B_msms_18568;JD_06232014_sample2_B_msms_18529;JD_06232014_sample1_A_msms_18614;JD_06232014_sample2_A_msms_18509;JD_06232014_sample4_B_msms_18771;JD_06232014_sample3_B_msms_18824;JD_06232014_sample3_C_msms_18271;JD_06232014_sample3_A_msms_18733;JD_06232014_sample2_C_msms_18267;JD_06232014_sample1_C_msms_18646;JD_06232014_sample4_C_msms_18422	495.903	495.905	45.128	47.128	658618,658620,658617,658619,658626,658625,658624,658621,658623,658628,658622	11	1484.69	3	46.4117	11		0.565617	46.173;46.128;46.226;46.19;45.895;45.734;46.362;46.152;45.987;NA;46.084;45.904	495.903727399028;495.903652228685;495.903952224605;495.903735364136;495.903855454329;495.903926845624;495.90397739022;495.903808229548;495.904006492098;NA;495.903979586724;495.903910295715	45.5072212219238;31.8812408447266;46.3777198791504;45.2797813415527;47.8150596618652;44.8285484313965;43.7611389160156;66.4919128417969;52.0714988708496;NA;36.2924613952637;50.2221984863281	2	0.045	0	0.098	0.062	-0.233	-0.394	0.234	0.024	-0.141	-0.0412288	-0.044	-0.224	-0.0010765	-0.0012108	-0.0013829	-0.00080585	-0.0012583	-0.0011432	-0.00080841	-0.00088928	-0.0013038	-0.00059362	-0.00089589	-0.0013855
Feature_263	743.353	46.0465	YTDTLRDPYDAR	P21147	JD_06232014_sample2_A_msms_18516;JD_06232014_sample3_C_msms_18284;JD_06232014_sample1_B_msms_18583;JD_06232014_sample4_B_msms_18786;JD_06232014_sample3_A_msms_18738;JD_06232014_sample2_C_msms_18277;JD_06232014_sample3_B_msms_18838;JD_06232014_sample2_B_msms_18549;JD_06232014_sample4_C_msms_18425;JD_06232014_sample4_A_msms_18621	743.352	743.354	45.0465	47.0465	1404890,1404898,1404900,1404901,1404893,1404892,1404894,1404895,1404896,1404891	10	1484.69	2	48.9106	10		0.38539	NA;46.137;NA;46.195;45.905;45.737;46.388;46.187;45.981;46.018;46.075;45.903	NA;743.352745388272;NA;743.352679584521;743.352836018769;743.352418117567;743.352843504695;743.35281701425;743.352683448475;743.352454104668;743.353049762949;743.35283583374	NA;48.567928314209;NA;58.172119140625;56.0867195129395;56.2048301696777;62.3383483886719;34.9602508544922;34.9602508544922;34.9602508544922;40.7673988342285;62.0879287719727	2	0.064855	0.0905	0.139788	0.1485	-0.1415	-0.3095	0.3415	0.1405	-0.0655	-0.0285	0.0285	-0.1435	-0.0019174	-0.0020992	-0.0022956	-0.0014205	-0.0021383	-0.0019414	-0.0014676	-0.0016907	-0.0021642	-0.0012515	-0.0016261	-0.0023923
Feature_264	637.808	66.749	YTDLNMAFTAK	P52488	JD_06232014_sample1_B_msms_29712	637.807	637.809	65.749	67.749	1146894,1146897,1146896,1146895	4	1273.6	2	40.516	4		0.38539	NA;66.732;NA;NA;NA;NA;67.68;66.764;NA;NA;66.734;NA	NA;637.809267992433;NA;NA;NA;NA;637.81335737863;637.809199311542;NA;NA;637.808813818272;NA	NA;40.516;NA;NA;NA;NA;NaN;NaN;NA;NA;NaN;NA	1	0.0465178	-0.017	0.0855944	0.152952	-0.077859	-0.206294	0.931	0.015	-0.131323	-0.0737886	-0.015	-0.152311	-0.00136986	-0.0017508	-0.00170233	-0.0014429	-0.00173947	-0.00162087	-0.0012878	-0.0012073	-0.00186739	-0.00128775	-0.0012597	-0.00167751
Feature_265	628.791	31.0565	YTDIGTETSNR	P40494	JD_06232014_sample1_B_msms_10876;JD_06232014_sample1_A_msms_10893;JD_06232014_sample2_B_msms_10842;JD_06232014_sample2_A_msms_10853;JD_06232014_sample3_A_msms_10982	628.79	628.792	30.0565	32.0565	1120576,1120588,1120586,1120571,1120584,1120574,1120573,1120577,1120572,1120579,1120568,1120575	12	1255.57	2	55.0434	12		0.38539	31.121;31.058;31.243;31.204;30.875;30.71;31.301;31.055;30.983;30.963;31.089;30.851	628.791640428191;628.791951988143;628.79168870893;628.791814172114;628.791952942192;628.791476787033;628.791676458579;628.791689450812;628.79142101116;628.791325537194;628.791857369582;628.791464243982	68.5357131958008;68.5357131958008;NaN;37.9948310852051;57.1747207641602;NaN;42.9759788513184;NaN;NaN;NaN;NaN;NaN	1	0.0645	0.0015	0.1865	0.1475	-0.1815	-0.3465	0.2445	-0.0015	-0.0735	-0.0935	0.0325	-0.2055	-0.0013656	-0.0017579	-0.0020235	-0.00075843	-0.0019372	-0.0019547	-0.00085089	-0.0011068	-0.0016978	-0.00099711	-0.0011911	-0.0021181
Feature_266	835.898	80.0655	YTDFLVNEIDQEGK	Q08647	JD_06232014_sample3_B_msms_37133;JD_06232014_sample1_A_msms_36912;JD_06232014_sample1_B_msms_36930;JD_06232014_sample3_C_msms_36617;JD_06232014_sample3_A_msms_37248;JD_06232014_sample4_C_msms_36819;JD_06232014_sample4_B_msms_37182;JD_06232014_sample2_C_msms_36689;JD_06232014_sample2_A_msms_36925;JD_06232014_sample1_C_msms_36934;JD_06232014_sample4_A_msms_36999;JD_06232014_sample2_B_msms_36949	835.897	835.899	79.0655	81.0655	1563893,1563895,1563892,1563903,1563890,1563900,1563894,1563902,1563891,1563904,1563896,1563889	12	1669.78	2	87.5464	12		0.407333	80.07;80.088;80.061;80.199;80.042;79.929;80.59;80.1;79.99;80.044;80.113;80.008	835.897621313159;835.898259668013;835.898997854754;835.897426083648;835.898348227484;835.89859296088;835.897548638095;835.898784851001;835.898932779003;835.897929929765;835.897785481807;835.898304948674	70.2723770141602;94.7167663574219;53.9461784362793;104.904800415039;72.209358215332;77.1919479370117;126.086196899414;83.8687973022461;91.8119964599609;87.4471969604492;124.811401367188;63.290340423584	1	0.0045	0.0225	-0.0045	0.1335	-0.0235	-0.1365	0.5245	0.0345	-0.0755	-0.0215	0.0475	-0.0575	-0.0027872	-0.003002	-0.0022216	-0.0028238	-0.0024172	-0.0021355	-0.0026317	-0.002265	-0.0026347	-0.0023241	-0.0027113	-0.0028221
Feature_267	579.279	50.3725	YTAEQLMSSK	P37020	JD_06232014_sample1_B_msms_20882	579.278	579.28	49.3725	51.3725	959449,959452,959446,959453,959443,959447,959451,959450,959448,959454,959444,959445	12	1156.54	2	42.976	12		0.38539	50.362;50.431;50.515;50.42;50.252;50.104;50.6;50.533;50.356;50.338;50.383;50.299	579.279678628295;579.279225621558;579.279492359403;579.279066756575;579.278879331731;579.279429964845;579.279030646266;579.278930621499;579.280857521306;579.279621225103;579.279039132478;579.279051747164	NaN;42.976;NaN;NaN;NaN;NaN;NaN;NaN;NaN;NaN;NaN;NaN	1	-0.0105	0.0585	0.1425	0.0475	-0.1205	-0.2685	0.2275	0.1605	-0.0165	-0.0345	0.0105	-0.0735	-0.00153	-0.0016988	-0.0015751	-0.0011155	-0.0017054	-0.0013886	-0.0013012	-0.0011479	-0.001553	-0.0012167	-0.0013138	-0.0015518
Feature_268	538.256	23.9215	YSYQAQTSK	P29366	JD_06232014_sample1_A_msms_7607;JD_06232014_sample2_B_msms_7618;JD_06232014_sample1_C_msms_7621;JD_06232014_sample1_B_msms_7611;JD_06232014_sample3_B_msms_7774	538.255	538.257	22.9215	24.9215	817460,817475,817459,817467,817481,817482,817478,817480,817479,817477	10	1074.5	2	41.0946	10		1	23.902;23.897;23.974;24.002;23.852;23.673;24.179;23.955;NA;NA;23.921;23.922	538.255437129429;538.255577893408;538.25564114145;538.256149073284;538.255860189219;538.255901766639;538.255809501106;NaN;NA;NA;538.255480917906;538.256641908624	48.2839584350586;44.4250106811523;41.3994903564453;NaN;28.6465606689453;NaN;NaN;42.718;NA;NA;NaN;NaN	1	-0.0195	-0.0245	0.0525	0.0805	-0.0695	-0.2485	0.2575	0.0335	-0.119657	0.0634778	-0.0005	0.0005	-0.0015388	-0.0020014	-0.001848	-0.0011757	-0.0019122	-0.0016536	-0.0010113	-0.00125893	-0.00167595	-0.00109614	-0.0012437	-0.0019602
Feature_269	935.453	76.746	YSYPQDISLLDASNQR	P52488	JD_06232014_sample4_C_msms_34991;JD_06232014_sample1_B_msms_35140;JD_06232014_sample3_B_msms_35387;JD_06232014_sample3_C_msms_34855;JD_06232014_sample3_A_msms_35400;JD_06232014_sample2_B_msms_35089	935.452	935.454	75.746	77.746	1666268,1666271,1666262,1666270,1666264,1666263,1666261,1666260,1666265,1666266	10	1868.89	2	31.7173	10		0.38619	76.795;76.671;76.89;76.711;76.616;NA;77.101;76.746;76.668;76.606;NA;76.644	935.456454873335;935.457235598679;935.458881418587;935.454307536601;935.455536399435;NA;935.454032979649;935.45475627939;935.454650253172;935.455942551308;NA;935.454564043672	NaN;36.4510917663574;NaN;NaN;28.627;NA;34.928;34.87;27.713809967041;NaN;NA;27.713809967041	1	0.049	-0.075	0.144	-0.035	-0.13	-0.152759	0.355	0	-0.078	-0.14	-0.0123767	-0.102	-0.002623	-0.0030479	-0.0027394	-0.002353	-0.0030367	-0.00282817	-0.0017772	-0.0023369	-0.0031069	-0.0021022	-0.00219406	-0.0031259
Feature_270	474.218	31.137	YSYMGAQK	P53155	JD_06232014_sample1_B_msms_10931;JD_06232014_sample2_B_msms_10885;JD_06232014_sample1_A_msms_10931	474.217	474.219	30.137	32.137	575345,575343,575349,575342,575350,575347,575338,575346,575340,575341,575339,575344	12	946.422	2	44.3788	12		0.4292	31.196;31.139;31.33;31.359;31.001;30.792;31.424;31.135;31.013;30.918;31.176;30.961	474.21821104976;474.21841588615;474.217960811515;474.21818896318;474.218389107044;474.218454271123;474.218623921755;474.218682514615;474.217655714225;474.217949748556;474.218369756994;474.217687689536	36.8415985107422;58.1193504333496;NaN;NaN;38.1755714416504;NaN;NaN;NaN;NaN;NaN;NaN;NaN	1	0.059	0.002	0.193	0.222	-0.136	-0.345	0.287	-0.002	-0.124	-0.219	0.039	-0.176	-0.00084592	-0.001145	-0.0013175	-0.00042995	-0.0012503	-0.0013475	-0.00063363	-0.00081135	-0.0012321	-0.00061556	-0.00063413	-0.0014657
Feature_271	557.295	58.15	YSYIITEPK	P39522	JD_06232014_sample1_B_msms_25004;JD_06232014_sample2_B_msms_24992;JD_06232014_sample4_B_msms_25262;JD_06232014_sample3_A_msms_25269;JD_06232014_sample4_A_msms_25058;JD_06232014_sample2_C_msms_24726;JD_06232014_sample1_C_msms_25014;JD_06232014_sample1_A_msms_24990;25189	557.294	557.296	57.15	59.15	886133,886160,886132,886163,886165,886164,886137,886141,886136	9	1112.58	2	86.3931	9		0.871267	58.145;58.15;58.18;NA;58.018;57.884;58.474;58.231;NA;58.098;58.199;NA	557.294969967756;557.294811542919;557.294983052334;NA;557.294819437288;557.294903556654;557.29499586474;557.294834523877;NA;557.294987714603;557.294970495504;NA	86.8980865478516;87.2580490112305;67.7040176391602;NA;76.9430999755859;67.3338012695313;109.877502441406;NaN;NA;97.5652770996094;97.5652770996094;NA	1	-0.005	0	0.03	0.115765	-0.132	-0.266	0.324	0.081	-0.152339	-0.052	0.049	-0.195029	-0.0013031	-0.0016997	-0.0016709	-0.00129059	-0.0015749	-0.0017225	-0.0012713	-0.0014385	-0.00143737	-0.0013116	-0.0011578	-0.00164927
Feature_272	783.083	97.012	YSYAFLDIQPTAEGHALIIPK	Q04344	JD_06232014_sample1_B_msms_46066;JD_06232014_sample2_C_msms_45807;JD_06232014_sample3_A_msms_46471;JD_06232014_sample2_A_msms_46155;46202;JD_06232014_sample4_A_msms_46249;JD_06232014_sample1_C_msms_46106	783.082	783.084	96.012	98.012	1480446,1480457,1480449,1480447,1480444,1480451,1480445,1480452,1480448,1480458,1480456,1480453	12	2346.23	3	68.9179	12		0.75674	97.147;97.025;97.131;97.484;96.854;96.855;97.763;96.992;96.797;97.204;96.999;96.884	783.082797423867;783.083291647346;783.083239820074;783.08331427051;783.083359562487;783.082784602055;783.082977213407;783.083234901555;783.083415212599;783.08323660063;783.083359206042;783.083155957036	NaN;89.0114364624023;71.8718109130859;76.3005294799805;NaN;7.0983362197876;74.775520324707;NaN;NaN;94.4497528076172;NaN;NaN	1	0.135	0.013	0.119	0.472	-0.158	-0.157	0.751	-0.02	-0.215	0.192	-0.013	-0.128	-0.0022427	-0.0032196	-0.0028594	-0.0023754	-0.0032082	-0.0027371	-0.0024325	-0.0027753	-0.0029363	-0.0023937	-0.0024901	-0.0029927
Feature_273	747.839	48.7915	YSVSNPVEEEDAR	P30619	JD_06232014_sample2_B_msms_19999;JD_06232014_sample1_B_msms_20028;JD_06232014_sample1_A_msms_20002;JD_06232014_sample2_A_msms_19935;JD_06232014_sample3_C_msms_19701;JD_06232014_sample1_C_msms_20103;JD_06232014_sample4_A_msms_20090;JD_06232014_sample2_C_msms_19742;JD_06232014_sample3_A_msms_20182;JD_06232014_sample4_B_msms_20185;JD_06232014_sample4_C_msms_19882;JD_06232014_sample3_B_msms_20268	747.838	747.84	47.7915	49.7915	1414391,1414390,1414388,1414382,1414379,1414387,1414377,1414383,1414392,1414376,1414393,1414381	12	1493.66	2	60.0462	12		0.38539	48.786;48.811;48.928;48.797;48.697;48.484;49.126;48.892;48.745;48.811;48.741;48.683	747.839336500539;747.839722772589;747.838946878;747.839772511578;747.839542655509;747.839431677397;747.839435475514;747.839261598362;747.839431897547;747.838904112258;747.839024813161;747.840071879687	66.2151565551758;72.3213806152344;58.3199806213379;70.4378662109375;65.4951171875;79.8748779296875;54.8978118896484;62.1618385314941;37.6134300231934;64.1035537719727;46.7970314025879;42.3169403076172	1	-0.0055	0.0195	0.1365	0.0055	-0.0945	-0.3075	0.3345	0.1005	-0.0465	0.0195	-0.0505	-0.1085	-0.0018609	-0.0021703	-0.0023145	-0.0013285	-0.0023646	-0.0020928	-0.0018148	-0.0018232	-0.0021802	-0.0019242	-0.0014918	-0.0025973
Feature_274	441.222	38.628	YSVIDER	Q12080	JD_06232014_sample2_C_msms_14341	441.221	441.223	37.628	39.628	443566,443563,443564,443579,443570,443567,443568,443565,443571,443569	10	880.429	2	42.5986	10		0.38539	38.704;38.692;38.787;NA;38.42;38.229;38.983;NA;38.442;38.589;38.667;38.461	441.221501080061;441.221424152324;441.221415543616;NA;441.221480602615;441.221375889882;441.220998742722;NA;441.22134576352;441.221369702811;441.2212167416;441.221459756113	NaN;NaN;NaN;NA;NaN;42.5986099243164;NaN;NA;NaN;NaN;NaN;NaN	1	0.076	0.064	0.159	0.147665	-0.208	-0.399	0.355	0.0270301	-0.186	-0.039	0.039	-0.167	-0.0011132	-0.001158	-0.0013961	-0.00102219	-0.0013619	-0.001231	-0.0007107	-0.000913631	-0.0012885	-0.001009	-0.00084389	-0.0015183
Feature_275	631.324	44.9715	YSVAQGPPVDTK	P15565	JD_06232014_sample1_B_msms_17921;JD_06232014_sample1_A_msms_17964;JD_06232014_sample1_C_msms_18031;JD_06232014_sample2_B_msms_17909;JD_06232014_sample3_A_msms_18076;JD_06232014_sample4_B_msms_18103;JD_06232014_sample3_C_msms_17709;JD_06232014_sample2_C_msms_17674;JD_06232014_sample3_B_msms_18134;JD_06232014_sample4_C_msms_17858;JD_06232014_sample4_A_msms_18022	631.323	631.325	43.9715	45.9715	1128371,1128380,1128368,1128378,1128384,1128383,1128381,1128376,1128379,1128389,1128370,1128382	12	1260.63	2	80.2572	12		0.583283	45.086;44.996;45.156;44.984;44.797;44.739;45.14;45.055;44.858;44.907;44.959;44.833	631.324610097615;631.325029127389;631.3243737307;631.324463680138;631.324405305185;631.325086614211;631.325270208923;631.324574345051;631.325135916393;631.324419703122;631.324588491714;631.324405207996	98.4071731567383;85.5215606689453;62.298038482666;NaN;77.2785568237305;53.7687110900879;108.716300964355;46.8795204162598;92.2953109741211;98.4071731567383;75.0876770019531;84.1691131591797	1	0.1145	0.0245	0.1845	0.0125	-0.1745	-0.2325	0.1685	0.0835	-0.1135	-0.0645	-0.0125	-0.1385	-0.0014531	-0.0020312	-0.0018908	-0.0013038	-0.0016864	-0.0016784	-0.0012377	-0.0014742	-0.0015756	-0.00099573	-0.0013532	-0.0018627
Feature_276	624.809	46.115	YSTVLSSGSGYK	P27810	JD_06232014_sample1_B_msms_18550;18531;JD_06232014_sample2_B_msms_18518;JD_06232014_sample1_A_msms_18578;JD_06232014_sample3_A_msms_18696;JD_06232014_sample2_A_msms_18474;JD_06232014_sample4_B_msms_18757;18728;JD_06232014_sample3_B_msms_18786;JD_06232014_sample3_C_msms_18256;18229;JD_06232014_sample2_C_msms_18253;JD_06232014_sample1_C_msms_18629;JD_06232014_sample4_C_msms_18407;18369;JD_06232014_…	624.808	624.81	45.115	47.115	1109487,1109494,1109479,1109492,1109483,1109501,1109488,1109493,1109500,1109499,1109498,1109478	12	1247.6	2	114.268	12		0.464167	46.149;46.134;46.211;46.153;45.893;45.726;46.309;46.142;45.957;46.014;46.096;45.912	624.808888327729;624.808876576256;624.809028806808;624.808775520735;624.808912051315;624.808970250631;624.808980309263;624.808805679736;624.809007730004;624.808933838897;624.809090700572;624.809153863019	95.4172821044922;116.237800598145;100.376197814941;129.342803955078;140.1416015625;95.4172821044922;125.541702270508;108.716300964355;127.173896789551;116.237800598145;116.237800598145;100.376197814941	1	0.034	0.019	0.096	0.038	-0.222	-0.389	0.194	0.027	-0.158	-0.101	-0.019	-0.203	-0.00145	-0.0016399	-0.0018116	-0.00099191	-0.0016269	-0.001565	-0.001101	-0.001192	-0.0016083	-0.00076874	-0.0012323	-0.0019386
Feature_277	658.33	46.659	YSTTPLQNTYK	P53140	JD_06232014_sample3_A_msms_19032;JD_06232014_sample2_A_msms_18816;JD_06232014_sample2_B_msms_18874;JD_06232014_sample1_B_msms_18929	658.329	658.331	45.659	47.659	1202494,1202491,1202472,1202477,1202479,1202474,1202473,1202471,1202480,1202476,1202478,1202475	12	1314.65	2	58.1097	12		0.38539	46.754;46.744;46.873;46.703;46.552;46.398;46.884;46.754;46.642;46.655;46.659;46.588	658.331782046099;658.331809911197;658.331344457336;658.331270771846;658.332286713974;658.334218921573;658.331333121068;658.331486263322;658.332182214764;658.331855547202;658.332635804802;658.33315322204	NaN;30.336;NaN;58.4761581420898;57.164;NaN;86.4627838134766;NaN;NaN;NaN;NaN;NaN	1	0.095	0.085	0.214	0.044	-0.107	-0.261	0.225	0.095	-0.017	-0.004	0	-0.071	-0.0018696	-0.0021672	-0.0020782	-0.0016402	-0.002043	-0.0020895	-0.0017483	-0.0016284	-0.0021666	-0.001611	-0.0014518	-0.0020741
Feature_278	844.448	80.273	YSTLINGYTSLNITK	P80210	JD_06232014_sample3_C_msms_36695;JD_06232014_sample3_B_msms_37241;JD_06232014_sample1_B_msms_37044;JD_06232014_sample4_A_msms_37124;JD_06232014_sample4_C_msms_36945;JD_06232014_sample4_B_msms_37278;JD_06232014_sample1_A_msms_37068;JD_06232014_sample3_A_msms_37345;JD_06232014_sample2_B_msms_37087;JD_06232014_sample2_A_msms_37060;JD_06232014_sample2_C_msms_36853;JD_06232014_sample1_C_msms_37106	844.447	844.449	79.273	81.273	1574096,1574078,1574077,1574069,1574087,1574088,1574075,1574074,1574073,1574079,1574080,1574092	12	1686.88	2	70.425	12		0.38539	80.315;80.293;80.425;80.439;80.221;80.166;80.795;80.253;80.115;80.25;80.318;80.194	844.448801029925;844.448072456918;844.448759640997;844.448488489846;844.448633799168;844.44796238618;844.4489031384;844.447813488496;844.448955188552;844.447760677439;844.448585260998;844.449796553996	79.3462982177734;65.4670028686523;20.9662799835205;73.2960205078125;53.16796875;73.8340606689453;85.4929580688477;78.3256301879883;77.0682678222656;85.4929580688477;79.3462982177734;73.2960205078125	1	0.042	0.02	0.152	0.166	-0.052	-0.107	0.522	-0.02	-0.158	-0.023	0.045	-0.079	-0.0022956	-0.002548	-0.0024616	-0.0020377	-0.0025285	-0.0025455	-0.0019979	-0.0019508	-0.002925	-0.002085	-0.0019108	-0.003183
Feature_279	638.652	75.8245	YSTGDHLAVWPSNPLEK	P16603	JD_06232014_sample4_C_msms_34399;JD_06232014_sample1_A_msms_34666;JD_06232014_sample4_B_msms_34765;JD_06232014_sample3_C_msms_34210;JD_06232014_sample2_A_msms_34571;JD_06232014_sample3_A_msms_34944;JD_06232014_sample1_B_msms_34503;JD_06232014_sample4_A_msms_34622;JD_06232014_sample3_B_msms_34766;JD_06232014_sample2_B_msms_34550;JD_06232014_sample1_C_msms_34584;JD_06232014_sample2_C_msms_34307	638.651	638.653	74.8245	76.8245	1149180,1149179,1149187,1149188,1149182,1149194,1149181,1149189,1149185,1149191,1149177,1149178	12	1912.93	3	54.9691	12		1.1191	75.9;75.761;75.826;76.078;75.742;75.51;76.458;75.823;75.616;75.843;75.882;75.607	638.651456476796;638.651836380221;638.651224255217;638.651806060726;638.651649963586;638.651607703284;638.654518245218;638.65182237318;638.651879223552;638.651972754167;638.651897765668;638.651786198137	74.3014602661133;53.2104911804199;35.8720207214355;20.5745296478271;63.5462913513184;68.5764770507813;90.4533462524414;53.394718170166;57.1972503662109;50.2521781921387;27.713809967041;64.5368194580078	1	0.0755	-0.0635	0.0015	0.2535	-0.0825	-0.3145	0.6335	-0.0015	-0.2085	0.0185	0.0575	-0.2175	-0.001475	-0.0017057	-0.0016748	-0.0013292	-0.0020258	-0.0015776	-0.0014891	-0.0014317	-0.0017908	-0.0013701	-0.0014849	-0.001817
Feature_280	946.929	39.28	YSTFAQTTSSEQTGQEK	P38736	JD_06232014_sample1_C_msms_15055;JD_06232014_sample2_B_msms_14933;JD_06232014_sample1_A_msms_14991;JD_06232014_sample1_B_msms_14967;JD_06232014_sample3_C_msms_14721;JD_06232014_sample3_B_msms_15163;JD_06232014_sample4_B_msms_15176;JD_06232014_sample2_C_msms_14708;JD_06232014_sample4_C_msms_14884;JD_06232014_sample2_A_msms_14908	946.928	946.93	38.28	40.28	1674743,1674746,1674747,1674745,1674741,1674740,1674736,1674739,1674742,1674737,1674738	11	1891.84	2	31.787	11		0.38539	39.375;39.384;39.492;39.411;39.187;39.036;NA;39.28;39.261;39.247;39.35;39.251	946.93027186138;946.929866488294;946.930250823174;946.929625287863;946.92990878166;946.929604515101;NA;946.929313957241;946.929286174095;946.929866990626;946.928895792978;946.928937459441	41.4223709106445;21.6760692596436;26.8371391296387;16.924409866333;35.8720207214355;49.5369300842285;NA;30.0827007293701;37.157398223877;NaN;25.9951400756836;32.365909576416	1	0.095	0.104	0.212	0.131	-0.093	-0.244	0.280568	0	-0.019	-0.033	0.07	-0.029	-0.0031304	-0.0034161	-0.0027692	-0.003173	-0.0033521	-0.0028135	-0.00240192	-0.0022205	-0.0029045	-0.0024975	-0.0020519	-0.0035182
Feature_281	613.313	72.434	YSTAVNGMLTHQIGFAK	P39743	JD_06232014_sample4_B_msms_32988;JD_06232014_sample1_B_msms_32789;JD_06232014_sample4_A_msms_32814;JD_06232014_sample3_B_msms_33004;JD_06232014_sample2_A_msms_32783;JD_06232014_sample3_C_msms_32495;JD_06232014_sample1_A_msms_32843;JD_06232014_sample4_C_msms_32663;32669;JD_06232014_sample2_B_msms_32836;JD_06232014_sample1_C_msms_32864;JD_06232014_sample3_A_msms_33060;JD_06232014_sample2_C_msms_325…	613.312	613.314	71.434	73.434	1073500,1073501,1073498,1073494,1073503,1073502,1073497,1073499,1073495,1073504,1073493,1073496	12	1836.92	3	59.5178	12		0.38539	72.551;72.452;72.579;72.577;72.404;72.362;72.914;72.496;72.397;72.38;72.416;72.371	613.313681619141;613.313883868773;613.313794037944;613.313828967169;613.313984070135;613.313959354698;613.313795831829;613.313879412497;613.314100892863;613.313813005704;613.313741113938;613.314021932624	68.8606033325195;89.4844665527344;43.5316009521484;88.3851470947266;81.6558837890625;48.62255859375;34.747859954834;43.9545593261719;79.3462982177734;30.0827007293701;28.2178192138672;77.3240814208984	1	0.117	0.018	0.145	0.143	-0.03	-0.072	0.48	0.062	-0.037	-0.054	-0.018	-0.063	-0.0012367	-0.0016574	-0.0017037	-0.001153	-0.0018362	-0.0016862	-0.0012119	-0.001429	-0.0018253	-0.0013052	-0.0013942	-0.0016573
Feature_282	919.466	72.421	YSTAVNGMLTHQIGFAK	P39743	JD_06232014_sample4_B_msms_33005;JD_06232014_sample1_C_msms_32855;JD_06232014_sample3_C_msms_32478;JD_06232014_sample1_B_msms_32795;JD_06232014_sample4_A_msms_32838;JD_06232014_sample2_A_msms_32792;JD_06232014_sample2_C_msms_32601;JD_06232014_sample3_A_msms_33092	919.465	919.466	71.421	73.421	1652795,1652794,1652793,1652796,1652797,1652802,1652792,1652798	8	1836.92	2	51.6383	7		0.386283	NA;72.426;72.562;72.575;NA;72.331;72.91;NA;72.394;72.37;72.416;NA	NA;919.464792128506;919.466089783179;919.466886207894;NA;919.464015425858;919.46501591047;NA;919.464097020939;919.466304057312;919.4648742466;NA	NA;63.6806907653809;14.2661104202271;74.1408462524414;NA;19.2973594665527;76.8199005126953;NA;NaN;67.6459121704102;45.6175193786621;NA	1	0.0631008	0.005	0.141	0.154	-0.0550965	-0.09	0.489	0.0676213	-0.027	-0.051	-0.005	-0.118702	-0.00235	-0.0029431	-0.0031187	-0.0022855	-0.0032012	-0.0030543	-0.0022181	-0.0026096	-0.0032174	-0.0025474	-0.0025585	-0.002925
Feature_283	901.381	39.0425	YSSSSDAASADDSTPLRDNDEAGNEK	P38069	JD_06232014_sample3_B_msms_15029;JD_06232014_sample2_B_msms_14792;JD_06232014_sample1_B_msms_14829	901.38	901.382	38.0425	40.0425	1636309,1636322,1636327,1636310,1636325,1636312,1636316,1636314,1636313,1636317,1636311,1636315	12	2701.12	3	61.7152	12		0.38539	39.111;39.059;39.205;39.12;38.85;38.769;39.244;38.98;38.997;39.028;39.057;38.971	901.381886820647;901.381640635176;901.381192297144;901.381108919079;901.382060579667;901.381429758186;901.382041575377;901.381278044478;901.382301642445;901.381544148089;901.382084009985;901.382171607207	NaN;57.7376403808594;NaN;NaN;63.1381988525391;NaN;NaN;64.2698287963867;NaN;NaN;NaN;NaN	1	0.0685	0.0165	0.1625	0.0775	-0.1925	-0.2735	0.2015	-0.0625	-0.0455	-0.0145	0.0145	-0.0715	-0.002801	-0.0036259	-0.0032533	-0.0027416	-0.0036108	-0.0029868	-0.0027637	-0.0026366	-0.0034335	-0.0026317	-0.0025042	-0.0037238
Feature_284	1257.04	66.317	YSSSGTPENITGEADDEDEDIIR	Q06146	JD_06232014_sample1_B_msms_29488;JD_06232014_sample3_B_msms_29684;JD_06232014_sample2_B_msms_29506;JD_06232014_sample3_C_msms_29213;JD_06232014_sample4_A_msms_29519;JD_06232014_sample1_A_msms_29521;JD_06232014_sample4_B_msms_29731;JD_06232014_sample4_C_msms_29382;JD_06232014_sample1_C_msms_29561;JD_06232014_sample2_A_msms_29455;JD_06232014_sample2_C_msms_29289;JD_06232014_sample3_A_msms_29692	1257.04	1257.04	65.317	67.317	1773657,1773664,1773658,1773655,1773659,1773656,1773660,1773662,1773663,1773661,1773654,1773665	12	2512.07	2	65.845	12		0.38539	66.365;66.32;66.442;66.442;66.293;66.197;66.677;66.277;66.314;66.306;66.374;66.3	1257.04411746973;1257.04366951417;1257.04449218087;1257.04353146902;1257.04384461385;1257.04382989243;1257.04472786824;1257.04442473646;1257.04305965821;1257.04357074452;1257.04369233087;1257.04410299958	86.1819686889648;85.0615997314453;36.0787582397461;47.0575408935547;36.5039596557617;37.3727912902832;77.5762481689453;103.581199645996;92.792121887207;72.3159332275391;87.318977355957;28.2987403869629	1	0.048	0.003	0.125	0.125	-0.024	-0.12	0.36	-0.04	-0.003	-0.011	0.057	-0.017	-0.0029846	-0.003535	-0.0035416	-0.0029538	-0.0032823	-0.0029187	-0.0030724	-0.0027692	-0.0033273	-0.0023552	-0.002589	-0.0034426
Feature_285	551.628	94.36	YSSNLISVAQQIAMK	Q12464	JD_06232014_sample3_B_msms_44795;JD_06232014_sample4_B_msms_44841;JD_06232014_sample3_C_msms_44275;JD_06232014_sample4_A_msms_44726;JD_06232014_sample1_B_msms_44608;JD_06232014_sample1_A_msms_44642;JD_06232014_sample1_C_msms_44694;JD_06232014_sample4_C_msms_44458;JD_06232014_sample2_B_msms_44573;JD_06232014_sample2_A_msms_44658;JD_06232014_sample3_A_msms_44930	551.627	551.629	93.36	95.36	866363,866361,866365,866370,866371,866366,866369,866373,866364,866367,866372	11	1651.86	3	40.8944	11		0.38735	94.417;94.267;94.426;94.653;94.151;NA;94.86;94.249;94.142;94.377;94.36;94.161	551.627340148788;551.627804422286;551.627549434024;551.627555358519;551.627751131678;NA;551.628324827515;551.627241083639;551.627547031975;551.628382491377;551.62722497457;551.628166873717	27.2628993988037;40.6244506835938;33.265209197998;28.2827491760254;44.4397506713867;NA;47.037410736084;51.4045104980469;56.289981842041;54.0901107788086;28.1457099914551;38.9952697753906	2	0.057	-0.093	0.066	0.293	-0.209	-0.236006	0.5	-0.111	-0.218	0.017	0	-0.199	-0.0012506	-0.0019187	-0.0020188	-0.0010015	-0.0018107	-0.0018496	-0.0011609	-0.0014831	-0.0018498	-0.0011972	-0.0011424	-0.0021669
Feature_286	826.937	94.347	YSSNLISVAQQIAMK	Q12464	JD_06232014_sample3_B_msms_44774;JD_06232014_sample1_B_msms_44575;JD_06232014_sample3_C_msms_44244;JD_06232014_sample1_A_msms_44607;JD_06232014_sample1_C_msms_44691;JD_06232014_sample4_C_msms_44433;JD_06232014_sample2_C_msms_44335;JD_06232014_sample4_B_msms_44826;JD_06232014_sample4_A_msms_44701;JD_06232014_sample3_A_msms_44920;JD_06232014_sample2_A_msms_44618	826.936	826.938	93.347	95.347	1551172,1551174,1551167,1551173,1551169,1551170,1551168,1551166,1551176,1551177,1551175	11	1651.86	2	64.3031	11		0.448633	94.412;94.287;94.431;94.654;NA;94.088;94.913;94.255;94.14;94.407;94.359;94.172	826.937866839746;826.93659715637;826.934413155409;826.93608379445;NA;826.934732984686;826.937412378313;826.936086005742;826.934704345057;826.936239736464;826.936746462111;826.934939790643	32.1520881652832;56.5274505615234;111.661399841309;20.09255027771;NA;68.1675872802734;80.5074768066406;80.5074768066406;90.2291717529297;38.9952697753906;49.9877090454102;78.5054931640625	2	0.065	-0.06	0.084	0.307	-0.160909	-0.259	0.566	-0.092	-0.207	0.06	0.012	-0.175	-0.0022684	-0.0033585	-0.0035448	-0.001825	-0.0031459	-0.0031342	-0.0021416	-0.0026425	-0.003286	-0.0021889	-0.0020477	-0.0034164
Feature_287	709.047	106.75	YSSLTKPSSLSETIEELLK	P40581	JD_06232014_sample3_B_msms_51401;JD_06232014_sample2_B_msms_51183	709.046	709.048	105.75	107.75	1331814,1331824,1331809,1331816,1331813,1331829,1331817,1331812,1331808,1331815,1331810,1331811	12	2124.12	3	18.5861	12		0.47335	106.78;106.67;106.8;107.28;106.529;106.57;107.59;106.601;106.47;106.98;106.75;106.56	709.047764861428;709.048487885627;709.047800617611;709.047314379367;709.048614972815;709.048025755264;709.048007982547;709.048018291752;709.04807548047;709.048768961624;709.048784175442;709.048181703228	NaN;NaN;NaN;NaN;12.3795003890991;NaN;NaN;24.7927494049072;NaN;NaN;NaN;NaN	1	0.03	-0.08	0.05	0.53	-0.221	-0.18	0.84	-0.149	-0.28	0.23	0	-0.19	-0.0018821	-0.0029545	-0.0027635	-0.0013256	-0.002499	-0.0022808	-0.0015177	-0.0018424	-0.0026922	-0.0014347	-0.0020026	-0.0022743
Feature_288	782.88	85.258	YSSFSTIEFLQDK	P38250	JD_06232014_sample4_C_msms_39525;JD_06232014_sample1_A_msms_39773;JD_06232014_sample2_B_msms_39780;JD_06232014_sample4_A_msms_39741;JD_06232014_sample3_C_msms_39325;JD_06232014_sample2_C_msms_39480	782.879	782.881	84.258	86.258	1480092,1480077,1480093,1480095,1480087,1480091,1480096,1480099,1480097,1480098,1480100,1480094	12	1563.75	2	73.5805	12		0.38735	85.316;85.285;85.413;85.437;85.231;85.05;85.769;85.335;85.063;85.151;85.108;85.084	782.879285324507;782.879688328644;782.878632586417;782.879155965836;782.879561044156;782.8793209764;782.879116710378;782.879386269078;782.879339858989;782.879848250135;782.878849204941;782.87957140191	105.028701782227;NaN;NaN;NaN;92.038818359375;70.888542175293;NaN;NaN;77.7756271362305;73.386360168457;NaN;22.364990234375	1	0.058	0.027	0.155	0.179	-0.027	-0.208	0.511	0.077	-0.195	-0.107	-0.15	-0.174	-0.0017985	-0.0023341	-0.0023155	-0.0015122	-0.0027965	-0.0024509	-0.0012273	-0.0019941	-0.0022547	-0.001524	-0.0014499	-0.0024534
Feature_289	503.237	37.714	YSQQQLMETSHR	P44983	JD_06232014_sample2_B_msms_14136;JD_06232014_sample2_C_msms_13896;JD_06232014_sample3_C_msms_13946;JD_06232014_sample3_B_msms_14381;JD_06232014_sample3_A_msms_14281;JD_06232014_sample2_A_msms_14071	503.236	503.238	36.714	38.714	687125,687126,687122,687128,687133,687132,687131	7	1506.69	3	129.679	7		0.38539	37.761;NA;NA;37.706;37.62;37.447;37.978;37.787;37.714;NA;NA;NA	503.237483581723;NA;NA;503.236930207806;503.236829531968;503.236798134985;503.236875579709;503.23694254826;503.236679273091;NA;NA;NA	NaN;NA;NA;150.511093139648;154.672103881836;147.389999389648;90.8605575561523;112.950996398926;121.691703796387;NA;NA;NA	2	0.047	0.0433769	0.191839	-0.008	-0.094	-0.267	0.264	0.073	0	-0.0426759	-0.0060237	-0.144366	-0.0011496	-0.00157908	-0.00157078	-0.0011409	-0.0013372	-0.0014529	-0.0011161	-0.0010165	-0.0014784	-0.00085312	-0.00080775	-0.0016773
Feature_290	508.568	28.1665	YSQQQLMETSHR	P44983	JD_06232014_sample2_B_msms_9462;JD_06232014_sample3_B_msms_9651;JD_06232014_sample2_A_msms_9517;JD_06232014_sample4_B_msms_9651	508.567	508.569	27.1665	29.1665	707449,707451,707464,707463,707462,707466,707457,707465	8	1522.68	3	36.6605	8	Oxidation (M)	0.41417	NA;NA;NA;28.318;28.039;27.81;28.305;28.112;28.125;28.208;28.271;NA	NA;NA;NA;508.568689364162;508.568309182562;508.56852880663;508.56852830841;508.568044521357;508.56843062486;508.568024832447;508.568294525752;NA	NA;NA;NA;24.4150199890137;54.1993598937988;NaN;NaN;42.5790596008301;NaN;NaN;25.448429107666;NA	1	0.0775493	0.0308783	0.122474	0.1515	-0.1275	-0.3565	0.1385	-0.0545	-0.0415	0.0415	0.1045	-0.148259	-0.00123456	-0.00163426	-0.00155572	-0.00110394	-0.0012407	-0.0016479	-0.0010293	-0.0011463	-0.0012992	-0.0011296	-0.00110158	-0.00165337
Feature_291	754.351	37.729	YSQQQLMETSHR	P44983	JD_06232014_sample2_C_msms_13887;JD_06232014_sample2_B_msms_14140;JD_06232014_sample3_C_msms_13960;JD_06232014_sample3_B_msms_14368;JD_06232014_sample2_A_msms_14068;JD_06232014_sample3_A_msms_14290;JD_06232014_sample4_B_msms_14403;JD_06232014_sample4_C_msms_14146;JD_06232014_sample4_A_msms_14268	754.35	754.352	36.729	38.729	1426492,1426496,1426490,1426498,1426493,1426497,1426501,1426499,1426500	9	1506.69	2	108.624	9		0.38539	NA;NA;NA;37.679;37.628;37.45;38.003;37.814;37.718;37.787;37.806;37.729	NA;NA;NA;754.351662963809;754.351377539017;754.351242230246;754.351556008892;754.35152197734;754.351042580245;754.350730570281;754.351681439356;754.350657652847	NA;NA;NA;199.401504516602;145.293594360352;132.502197265625;72.7048568725586;66.9886932373047;155.856506347656;39.0055809020996;85.5541000366211;80.311767578125	2	0.0671746	0.0433514	0.191814	-0.05	-0.101	-0.279	0.274	0.085	-0.011	0.058	0.077	0	-0.0021844	-0.00259872	-0.00272352	-0.0020625	-0.0024032	-0.0024574	-0.0022304	-0.0019058	-0.0025036	-0.0017385	-0.001514	-0.0028521
Feature_292	1100.52	101.164	YSQLHPNCPTIVPMGTVLYTTMEPCSFR	Q12362	JD_06232014_sample3_B_msms_48486;JD_06232014_sample1_B_msms_48229;JD_06232014_sample2_B_msms_48244;JD_06232014_sample1_A_msms_48327;JD_06232014_sample4_B_msms_48496;JD_06232014_sample3_A_msms_48668;JD_06232014_sample4_A_msms_48402;JD_06232014_sample1_C_msms_48314	1100.52	1100.52	100.164	102.164	1748283,1748275,1748278,1748276,1748280,1748279,1748286,1748281,1748284,1748277	10	3298.53	3	3.02214	10		0.38539	101.292;101.035;101.244;101.57;100.99;NA;101.882;101.171;NA;101.292;101.157;101.03	1100.51822301292;1100.51633470586;1100.51839343741;1100.51837582596;1100.51829848729;NA;1100.51889973754;1100.51701506818;NA;1100.51892020249;1100.51801923227;1100.51916165137	1.0218460559845;5.55994176864624;3.61837291717529;NaN;1.0218460559845;NA;3.61837291717529;3.61837291717529;NA;2.09995794296265;3.61837291717529;NaN	1	0.128	-0.129	0.08	0.406	-0.174	-0.258518	0.718	0.007	-0.25759	0.128	-0.007	-0.134	-0.0027796	-0.0027496	-0.0043553	-0.002304	-0.0037203	-0.00332733	-0.0024758	-0.0025787	-0.00324642	-0.0025828	-0.0021465	-0.0050487
Feature_293	640.797	25.745	YSQELQNNER	P53298	JD_06232014_sample3_C_msms_8272	640.796	640.798	24.745	26.745	1154481,1154479,1154482	3	1279.58	2	25.4736	3		0.38539	NA;NA;25.939;NA;25.647;NA;NA;NA;25.745;NA;NA;NA	NA;NA;640.79716334169;NA;640.797017750691;NA;NA;NA;640.796141815313;NA;NA;NA	NA;NA;NaN;NA;NaN;NA;NA;NA;25.4736309051514;NA;NA;NA	1	0.0838837	0.0220278	0.194	0.22569	-0.098	-0.300471	0.35794	-0.00753866	0	0.0555921	0.0384634	-0.135593	-0.00167568	-0.00223226	-0.0016331	-0.00158068	-0.0017512	-0.00208162	-0.00140426	-0.00165492	-0.0016081	-0.00139629	-0.00147109	-0.00224055
Feature_294	682.365	68.917	YSQELEQVVLR	P32608	JD_06232014_sample2_B_msms_30905;JD_06232014_sample3_B_msms_31091;JD_06232014_sample4_B_msms_31107;JD_06232014_sample4_A_msms_30890;JD_06232014_sample2_C_msms_30703	682.364	682.366	67.917	69.917	1267882,1267888,1267894,1267887,1267889,1267859,1267883	7	1362.71	2	86.129	7		0.38539	NA;68.955;NA;NA;68.917;68.794;NA;68.988;NA;68.777;68.913;69.652	NA;682.364344786659;NA;NA;682.364628857974;682.363806370935;NA;682.365106232766;NA;682.365316344659;682.364279197131;682.364869091777	NA;NaN;NA;NA;113.224296569824;87.6672897338867;NA;75.8194427490234;NA;66.2666473388672;87.6672897338867;NaN	1	0.0555271	0.038	0.081211	0.164817	0	-0.123	0.464488	0.071	-0.124973	-0.14	-0.004	0.735	-0.00164702	-0.0021511	-0.00206102	-0.00135323	-0.0020216	-0.0020591	-0.00140816	-0.0016096	-0.0020985	-0.0012871	-0.001498	-0.0020175
Feature_295	715.873	61.033	YSPVPIINGGNGSR	P07259	JD_06232014_sample1_B_msms_26574;JD_06232014_sample2_B_msms_26590;JD_06232014_sample3_B_msms_26876;JD_06232014_sample4_A_msms_26628;JD_06232014_sample2_A_msms_26528;JD_06232014_sample4_B_msms_26795;JD_06232014_sample1_A_msms_26604;JD_06232014_sample3_A_msms_26834;JD_06232014_sample3_C_msms_26262;JD_06232014_sample2_C_msms_26344;JD_06232014_sample1_C_msms_26648;JD_06232014_sample4_C_msms_26564	715.872	715.874	60.033	62.033	1346785,1346784,1346781,1346780,1346790,1346783,1346792,1346800,1346799,1346791,1346794,1346786	12	1429.73	2	46.8309	12		0.588983	61.075;61.021;61.138;61.175;60.926;60.781;61.474;61.239;60.835;61.01;61.045;60.867	715.874017643728;715.873297490722;715.874408425053;715.873352622549;715.873435556736;715.873831445478;715.873852313793;715.873553604318;715.87401364282;715.872546672379;715.872628136819;715.87306778287	40.6244506835938;65.2185974121094;21.802770614624;32.9171905517578;59.9966506958008;51.0043487548828;42.494800567627;60.8608589172363;53.7729110717773;36.9932899475098;49.9668998718262;46.3177108764648	1	0.042	-0.012	0.105	0.142	-0.107	-0.252	0.441	0.206	-0.198	-0.023	0.012	-0.166	-0.0015123	-0.0020141	-0.0019474	-0.0014296	-0.0019629	-0.0018184	-0.0013026	-0.0015881	-0.0019815	-0.0014189	-0.0013489	-0.0019017
Feature_296	501.581	69.4385	YSPPEHIDEIFR	Q06678	JD_06232014_sample1_B_msms_31177;JD_06232014_sample2_C_msms_30945;JD_06232014_sample1_C_msms_31254	501.58	501.582	68.4385	70.4385	680423,680410,680413,680409,680415,680411,680416,680414,680417,680412,680402,680407	12	1501.72	3	47.9737	12		0.426983	69.488;69.383;69.497;69.649;69.358;69.176;69.901;69.493;69.241;69.42;69.457;69.262	501.580585593831;501.580649403284;501.580531723473;501.580876864989;501.581212248917;501.58031226976;501.580722839929;501.581020867851;501.580786951793;501.580498188464;501.58082096808;501.580420392709	NaN;61.1102600097656;44.5107612609863;NaN;NaN;38.300220489502;NaN;NaN;NaN;NaN;NaN;NaN	1	0.0495	-0.0555	0.0585	0.2105	-0.0805	-0.2625	0.4625	0.0545	-0.1975	-0.0185	0.0185	-0.1765	-0.00082867	-0.001136	-0.0011856	-0.00073644	-0.0012474	-0.0010696	-0.00070702	-0.00078183	-0.001175	-0.00073409	-0.00083296	-0.0013748
Feature_297	376.203	29.213	YSPLGSK	P32319	JD_06232014_sample2_B_msms_9919;JD_06232014_sample3_B_msms_10131;JD_06232014_sample1_B_msms_9958;JD_06232014_sample1_A_msms_10000	376.202	376.204	28.213	30.213	210322,210363,210344,210333,210359,210372,210361,210366,210365,210362,210364,210360	12	750.391	2	40.4708	12		0.63385	29.349;29.234;29.259;29.401;29.024;28.777;29.552;29.192;28.949;29.164;29.267;28.972	376.20282560029;376.202648476304;376.202905606285;376.202646611156;376.202583406256;376.202865155073;376.202488601996;376.202761588487;376.202858681408;376.20286168065;376.202857739107;376.202724436786	38.1755714416504;39.298210144043;NaN;NaN;42.834831237793;NaN;NaN;41.574779510498;NaN;NaN;NaN;NaN	1	0.136	0.021	0.046	0.188	-0.189	-0.436	0.339	-0.021	-0.264	-0.049	0.054	-0.241	-0.0011007	-0.0012311	-0.0012582	-0.0009016	-0.0010856	-0.0012558	-0.0009021	-0.00093398	-0.0011824	-0.00064096	-0.000822	-0.0013198
Feature_298	585.784	65.972	YSPEVFICR	P33892	JD_06232014_sample3_B_msms_29548;JD_06232014_sample1_B_msms_29312;JD_06232014_sample2_B_msms_29306;JD_06232014_sample2_C_msms_29106;JD_06232014_sample1_A_msms_29331;JD_06232014_sample3_C_msms_29013;JD_06232014_sample2_A_msms_29297;JD_06232014_sample1_C_msms_29366;JD_06232014_sample3_A_msms_29561	585.783	585.785	64.972	66.972	980567,980576,980571,980575,980569,980577,980563,980579,980566,980568,980562,980564	12	1169.55	2	103.29	12		0.46673	65.989;66.001;66.041;66.091;65.864;65.786;66.358;66.031;65.923;65.864;65.955;65.853	585.784346133132;585.784238100279;585.784372292111;585.784437467892;585.784303931699;585.784363529106;585.784380144011;585.784390102752;585.784280562931;585.784095808366;585.784583746328;585.784232844548	106.599296569824;98.5819931030273;95.3580703735352;144.088806152344;88.1769409179688;96.668083190918;118.495101928711;95.5016479492188;86.1355819702148;NaN;NaN;NaN	1	0.017	0.029	0.069	0.119	-0.108	-0.186	0.386	0.059	-0.049	-0.108	-0.017	-0.119	-0.00097263	-0.0014431	-0.0013605	-0.0011442	-0.0013037	-0.0012974	-0.00098639	-0.0011395	-0.0013579	-0.00046804	-0.001116	-0.0013891
Feature_299	483.256	28.651	YSNVINQK	P31380	JD_06232014_sample3_B_msms_9870;JD_06232014_sample1_B_msms_9726;JD_06232014_sample4_C_msms_9611;JD_06232014_sample3_C_msms_9502;JD_06232014_sample1_A_msms_9760;JD_06232014_sample1_C_msms_9734;JD_06232014_sample4_B_msms_9843;JD_06232014_sample2_B_msms_9689;JD_06232014_sample3_A_msms_9844;JD_06232014_sample2_C_msms_9410;JD_06232014_sample2_A_msms_9746;JD_06232014_sample4_A_msms_9735	483.255	483.257	27.651	29.651	610673,610683,610725,610691,610733,610699,610747,610710,610740,610676,610743,610764	12	964.498	2	66.2323	12		0.38539	28.758;28.716;28.789;28.843;28.465;28.298;28.935;28.579;28.46;28.598;28.704;28.452	483.25637480276;483.256116394134;483.256192849188;483.256851082777;483.256336218028;483.256039403072;483.256577505818;483.256156059098;483.256126588362;483.256693099719;483.256586214893;483.256271610774	81.1187286376953;71.8774719238281;58.814998626709;76.4776000976563;74.2550430297852;57.1774597167969;72.4921569824219;81.1905670166016;45.381519317627;50.7033309936523;70.5248031616211;54.7735481262207	1	0.107	0.065	0.138	0.192	-0.186	-0.353	0.284	-0.072	-0.191	-0.053	0.053	-0.199	-0.0010847	-0.0013085	-0.0014077	-0.00058981	-0.0012011	-0.0011936	-0.0006199	-0.0008843	-0.0010514	-0.00051475	-0.00073678	-0.0014174
Feature_300	665.282	76.4515	YSNSYDFFMR	P04802	JD_06232014_sample1_B_msms_34913;JD_06232014_sample4_B_msms_35141;JD_06232014_sample2_C_msms_34716;JD_06232014_sample3_B_msms_35160;JD_06232014_sample3_C_msms_34592;JD_06232014_sample4_C_msms_34769;JD_06232014_sample2_A_msms_34909;JD_06232014_sample4_A_msms_34955;JD_06232014_sample3_A_msms_35229;JD_06232014_sample1_A_msms_34931;JD_06232014_sample1_C_msms_34953;JD_06232014_sample2_B_msms_34915	665.281	665.283	75.4515	77.4515	1221127,1221124,1221119,1221120,1221129,1221125,1221122,1221130,1221128,1221121,1221123,1221126	12	1328.55	2	143.98	12		0.569067	76.491;76.449;76.466;76.57;76.3;76.252;76.976;76.52;76.306;76.373;76.454;76.337	665.281793625435;665.282012492737;665.281897211227;665.281769842132;665.281873782459;665.281755151521;665.281856173319;665.281870118804;665.281894337986;665.28194353794;665.281861880805;665.281971905839	124.333503723145;135.874298095703;124.333503723145;134.844299316406;167.098602294922;182.156600952148;148.557006835938;133.807403564453;134.591003417969;155.571792602539;140.485305786133;146.107192993164	1	0.0395	-0.0025	0.0145	0.1185	-0.1515	-0.1995	0.5245	0.0685	-0.1455	-0.0785	0.0025	-0.1145	-0.0014213	-0.0020673	-0.0020754	-0.001318	-0.0017316	-0.0017904	-0.0011754	-0.0014327	-0.0019679	-0.0012904	-0.0015078	-0.0020642
Feature_301	673.279	76.4095	YSNSYDFFMR	P04802	JD_06232014_sample2_B_msms_35001;JD_06232014_sample1_C_msms_35033;JD_06232014_sample2_A_msms_34985;JD_06232014_sample3_A_msms_35312;JD_06232014_sample1_A_msms_35037	673.278	673.28	75.4095	77.4095	1243490,1243478,1243487,1243479,1243492,1243489,1243476,1243484,1243491,1243488	10	1344.54	2	40.3857	10	Oxidation (M)	0.38539	76.479;76.449;76.464;76.613;76.277;76.266;76.986;NA;76.329;76.37;NA;76.31	673.278977568429;673.278415172992;673.278681189541;673.278889692902;673.279000377769;673.278945606579;673.278491068177;NA;673.278936593271;673.278551678237;NA;673.278915173153	47.301830291748;NaN;39.7848091125488;47.8937683105469;33.8904113769531;NaN;33.0574493408203;NA;NaN;NaN;NA;NaN	1	0.0695	0.0395	0.0545	0.2035	-0.1325	-0.1435	0.5765	0.0680613	-0.0805	-0.0395	-0.0107335	-0.0995	-0.0014626	-0.0020392	-0.00190613	-0.0013363	-0.00195381	-0.0018498	-0.00145971	-0.00150638	-0.0020423	-0.001265	-0.00161554	-0.002175
Feature_302	506.268	22.616	YSNLVCKK	P0CX56	JD_06232014_sample2_B_msms_7068;JD_06232014_sample2_C_msms_6788;JD_06232014_sample3_B_msms_7217;JD_06232014_sample1_A_msms_7091;JD_06232014_sample4_B_msms_7182;JD_06232014_sample2_A_msms_7105;JD_06232014_sample4_A_msms_7110;JD_06232014_sample3_A_msms_7211	506.267	506.269	21.616	23.616	699304,699315,699314,699312,699313,699307,699311,699316,699298,699308,699300,699305	12	1010.52	2	90.4597	12		0.38539	22.706;22.539;22.625;22.789;22.555;22.325;22.915;22.607;22.453;22.69;22.697;22.546	506.268279324469;506.26820433237;506.268165081871;506.268084150047;506.268072002797;506.268141383079;506.267995814721;506.268142805538;506.267978647012;506.267944198025;506.268013374088;506.267986295264	73.6646270751953;NaN;NaN;104.436897277832;78.51611328125;78.1916198730469;84.497802734375;102.513702392578;NaN;95.8151626586914;106.041900634766;NaN	1	0.09	-0.077	0.009	0.173	-0.061	-0.291	0.299	-0.009	-0.163	0.074	0.081	-0.07	-0.0012334	-0.0015373	-0.0013144	-0.00064861	-0.0012845	-0.001419	-0.00045818	-0.0009468	-0.0011444	-0.00062088	-0.00083145	-0.0012571
Feature_303	442.221	30.5615	YSNLVCK	P0CX56	JD_06232014_sample1_B_msms_10692;JD_06232014_sample1_A_msms_10631;10881;JD_06232014_sample1_C_msms_10685;10923;JD_06232014_sample3_C_msms_10430;JD_06232014_sample2_B_msms_10628;JD_06232014_sample3_B_msms_10833;11080;JD_06232014_sample2_C_msms_10397;JD_06232014_sample4_B_msms_10759;11004;JD_06232014_sample4_C_msms_10543;JD_06232014_sample3_A_msms_10674;10915;JD_06232014_sample2_A_msms_10580;10819;…	442.22	442.222	29.5615	31.5615	447188,447183,447194,447180,447190,447197,447181,447199,447211,447212,447214,447217	12	882.427	2	99.8248	12		1.11962	30.685;30.611;30.63;30.719;30.429;30.175;30.781;30.547;30.351;30.433;30.576;30.288	442.220899084118;442.220996425408;442.221061985971;442.221395208643;442.22099064171;442.220587543667;442.221363587976;442.221119971468;442.220620728851;442.221514416435;442.221099144141;442.221308211909	97.6019134521484;102.296096801758;104.208801269531;97.6019134521484;98.5231323242188;92.1868591308594;107.593597412109;104.799201965332;91.9001083374023;97.6019134521484;99.3749618530273;104.208801269531	1	0.1235	0.0495	0.0685	0.1575	-0.1325	-0.3865	0.2195	-0.0145	-0.2105	-0.1285	0.0145	-0.2735	-0.001038	-0.0013567	-0.00134	-0.00068553	-0.0013694	-0.0013381	-0.00073945	-0.00099361	-0.0012463	-0.00067072	-0.00095367	-0.0012878
Feature_304	795.87	89.659	YSNISQDFQFWR	P40024	JD_06232014_sample2_C_msms_41865;JD_06232014_sample3_B_msms_42375;JD_06232014_sample1_A_msms_42083;JD_06232014_sample3_C_msms_41736;JD_06232014_sample2_B_msms_42093;JD_06232014_sample4_B_msms_42251;JD_06232014_sample1_B_msms_42130;JD_06232014_sample4_C_msms_41977;JD_06232014_sample4_A_msms_42115;JD_06232014_sample2_A_msms_42099;JD_06232014_sample3_A_msms_42511;JD_06232014_sample1_C_msms_42174	795.869	795.871	88.659	90.659	1502614,1502620,1502625,1502616,1502617,1502621,1502624,1502618,1502622,1502619,1502623,1502615	12	1589.73	2	142.478	12		0.614	89.68;89.766;89.862;89.911;89.584;89.458;90.286;89.84;89.564;89.638;89.601;89.604	795.87051160505;795.870210402527;795.869744425177;795.869963472475;795.870176108653;795.869800569155;795.870004651806;795.870034047182;795.869877973918;795.870496926981;795.87026647127;795.870196498323	89.300537109375;114.720802307129;114.720802307129;96.7445526123047;147.326705932617;211.464202880859;198.812301635742;173.721206665039;133.321197509766;122.392303466797;125.541702270508;181.664001464844	1	0.021	0.107	0.203	0.252	-0.075	-0.201	0.627	0.181	-0.095	-0.021	-0.058	-0.055	-0.0029004	-0.0030756	-0.0027901	-0.0019919	-0.003322	-0.003056	-0.0020607	-0.0026307	-0.0030545	-0.0029763	-0.0025764	-0.0032818
Feature_305	465.876	44.459	YSMLVGGCDTHR	P43619	JD_06232014_sample1_B_msms_17658;JD_06232014_sample3_C_msms_17294;JD_06232014_sample2_B_msms_17573;JD_06232014_sample3_B_msms_17855;JD_06232014_sample1_A_msms_17711;JD_06232014_sample1_C_msms_17709;JD_06232014_sample2_C_msms_17322	465.875	465.877	43.459	45.459	544585,544587,544586,544580,544578,544582,544579,544588,544583,544584	10	1394.61	3	45.211	10		0.567883	44.546;44.454;44.478;44.596;44.146;43.922;44.736;44.3;44.137;44.464;NA;NA	465.876760925913;465.876822329258;465.876812865759;465.876979483815;465.876857542666;465.876660449636;465.877140077001;465.876652160017;465.876765053652;465.877038398864;NA;NA	44.5107612609863;59.1163101196289;43.5942916870117;NaN;52.5758399963379;39.5806198120117;NaN;46.1012382507324;30.9977893829346;NaN;NA;NA	2	0.087	-0.005	0.019	0.137	-0.313	-0.537	0.277	-0.159	-0.322	0.005	0.00757775	-0.127345	-0.00068608	-0.0012155	-0.0011321	-0.00077016	-0.0011053	-0.00099678	-0.00084877	-0.00061665	-0.00094	-0.00089729	-0.000928387	-0.00140451
Feature_306	698.311	44.181	YSMLVGGCDTHR	P43619	JD_06232014_sample3_C_msms_17308;JD_06232014_sample2_B_msms_17610;JD_06232014_sample2_C_msms_17326	698.31	698.312	43.181	45.181	1306679,1306685,1306682,1306680,1306684,1306683	6	1394.61	2	49.8773	5		0.48745	NA;NA;NA;44.56;44.181;43.939;44.841;44.264;44.125;NA;NA;NA	NA;NA;NA;698.309637709519;698.311733137356;698.311007227356;698.31001143572;698.311302107482;698.311208014366;NA;NA;NA	NA;NA;NA;NaN;46.8795204162598;47.7121315002441;NaN;NaN;55.0401992797852;NA;NA;NA	2	0.0680538	0.0223542	0.153478	0.379	0	-0.242	0.66	0.083	-0.056	-0.0474056	0.0071971	-0.127216	-0.0013277	-0.0020226	-0.0019267	-0.0015352	-0.0018293	-0.0017802	-0.0015715	-0.0012128	-0.0016742	-0.00148996	-0.00161521	-0.002482
Feature_307	652.65	71.6775	YSLTPTMLHYASQQGMK	Q04311	JD_06232014_sample3_B_msms_32664	652.649	652.651	70.6775	72.6775	1187598,1187590,1187591,1187599,1187593,1187597,1187594,1187596,1187595,1187592	10	1954.93	3	23.336	10		0.38539	NA;71.679;71.819;71.723;NA;71.621;71.975;71.706;71.676;71.543;71.644;71.623	NA;652.649663990854;652.64992920068;652.649664941937;NA;652.650020887659;652.649318255156;652.649578259798;652.649639743906;652.650236789979;652.649186336697;652.649446697092	NA;NaN;NaN;NaN;NA;NaN;NaN;23.336;NaN;NaN;NaN;NaN	1	0.0624227	0.0015	0.1415	0.0455	-0.0569954	-0.0565	0.2975	0.0285	-0.0015	-0.1345	-0.0335	-0.0545	-0.00165434	-0.0019982	-0.0014715	-0.0016881	-0.0019661	-0.0015828	-0.0014333	-0.0014178	-0.001776	-0.0015762	-0.0012449	-0.001673
Feature_308	575.299	59.237	YSLTIDPANR	P38691	JD_06232014_sample4_C_msms_25499	575.298	575.3	58.237	60.237	946223,946224,946222,946221,946225	5	1148.58	2	45.829	5		0.38539	59.237;NA;NA;59.28;NA;58.947;NA;59.288;NA;NA;NA;59.084	575.298656061535;NA;NA;575.299140360695;NA;575.298599905771;NA;575.298658122558;NA;NA;NA;575.298379188238	NaN;NA;NA;NaN;NA;NaN;NA;NaN;NA;NA;NA;45.829	1	0	-0.00235256	0.112742	0.043	-0.129825	-0.29	0.370758	0.051	-0.150479	-0.0528641	-0.00353504	-0.153	-0.0013851	-0.00149794	-0.0017563	-0.0010008	-0.00182422	-0.0016745	-0.00121218	-0.0011407	-0.0019389	-0.00118762	-0.00126213	-0.0016932
Feature_309	641.843	88.319	YSLQDFQILR	P06244	JD_06232014_sample1_B_msms_41334;JD_06232014_sample4_C_msms_41319	641.842	641.844	87.319	89.319	1157542,1157539,1157541,1157536,1157535,1157543,1157550,1157538,1157540,1157545,1157537,1157544	12	1281.67	2	56.061	12		0.40924	88.41;88.294;88.451;88.526;88.242;88.147;88.967;88.411;88.108;88.344;88.281;88.23	641.843684797467;641.843826563266;641.843760295331;641.843635374663;641.843894668605;641.844050311285;641.84386070228;641.843625269312;641.843944757247;641.84395619981;641.843632358952;641.843677134544	NaN;47.302;NaN;NaN;NaN;NaN;NaN;NaN;NaN;NaN;NaN;64.8199996948242	1	0.091	-0.025	0.132	0.207	-0.077	-0.172	0.648	0.092	-0.211	0.025	-0.038	-0.089	-0.0012767	-0.0013794	-0.001282	-0.00084307	-0.0016037	-0.001216	-0.0013899	-0.0010967	-0.0014754	-0.0012216	-0.00077057	-0.0011933
Feature_310	526.951	61.1025	YSLKENDAILVDAK	P47143	JD_06232014_sample1_C_msms_26777;JD_06232014_sample3_C_msms_26392;JD_06232014_sample2_A_msms_26617	526.95	526.952	60.1025	62.1025	776472,776469,776467,776468,776465,776471,776461,776473,776474,776470,776475,776466	12	1577.83	3	36.1585	12		1	61.156;61.097;61.254;61.159;60.984;60.85;61.491;61.25;60.993;61.021;61.108;60.943	526.950818437427;526.950350236086;526.950260930156;NaN;526.950027447551;526.950059084119;526.951071197421;526.950338634157;526.950229902999;526.949988239983;526.94967040827;526.950405063961	NaN;NaN;39.6290817260742;39.629;NaN;NaN;NaN;NaN;29.2174701690674;NaN;NaN;NaN	1	0.0535	-0.0055	0.1515	0.0565	-0.1185	-0.2525	0.3885	0.1475	-0.1095	-0.0815	0.0055	-0.1595	-0.00087447	-0.0012698	-0.0012014	-0.000993854	-0.0013175	-0.0012681	-0.00081683	-0.0010237	-0.0012234	-0.00097527	-0.00080965	-0.0011737
Feature_311	856.902	59.123	YSLENTGSVEETVER	P38428	JD_06232014_sample1_B_msms_25583;JD_06232014_sample2_B_msms_25617;JD_06232014_sample2_A_msms_25514;JD_06232014_sample1_C_msms_25691;JD_06232014_sample3_A_msms_25743;JD_06232014_sample1_A_msms_25594;JD_06232014_sample3_B_msms_25869;JD_06232014_sample4_C_msms_25483	856.901	856.903	58.123	60.123	1588707,1588711,1588708,1588699,1588709,1588706,1588698,1588704,1588703,1588705,1588710,1588700	12	1711.79	2	114.837	12		0.38539	59.11;59.133;59.317;59.167;59.062;58.959;59.367;59.265;59.045;59.124;59.122;59.068	856.902091637061;856.902292452271;856.90187389652;856.902464160919;856.90220328353;856.902428597218;856.902751471428;856.9015993191;856.900565023644;856.90202066342;856.902051550778;856.901843838471	139.582000732422;109.792900085449;80.6319427490234;106.423599243164;141.003494262695;NaN;80.6319427490234;151.556396484375;NaN;NaN;NaN;109.073196411133	1	-0.013	0.01	0.194	0.044	-0.061	-0.164	0.244	0.142	-0.078	0.001	-0.001	-0.055	-0.0025689	-0.0024029	-0.0027682	-0.0023177	-0.0019745	-0.0030998	-0.0022628	-0.0020585	-0.0021681	-0.0018374	-0.0016389	-0.0030243
Feature_312	861.406	82.582	YSLDEQLPDWNDVK	Q03305	JD_06232014_sample3_A_msms_38292	861.405	861.407	81.582	83.582	1594398	1	1720.8	2	52.5272	1		0.38539	NA;NA;NA;NA;NA;NA;82.582;NA;NA;NA;NA;NA	NA;NA;NA;NA;NA;NA;861.4056920522;NA;NA;NA;NA;NA	NA;NA;NA;NA;NA;NA;52.5271987915039;NA;NA;NA;NA;NA	1	0.0397757	-0.00981379	0.141155	0.199463	-0.0639686	-0.162002	0	0.0653826	-0.129986	-0.0295471	-0.0364581	-0.120706	-0.00217394	-0.00280815	-0.00269869	-0.00184468	-0.00299935	-0.00281106	-0.0020851	-0.00224668	-0.00287489	-0.00199454	-0.00234183	-0.00305633
Feature_313	1006.38	64.116	YSLDCDFS	P15703	JD_06232014_sample4_B_msms_28620;JD_06232014_sample4_C_msms_28226	1006.38	1006.38	63.116	65.116	1712244,1712250,1712247,1712243,1712255,1712251,1712246,1712248,1712256,1712252,1712245,1712249	12	1005.37	1	104.093	12		0.46684	64.088;64.148;64.275;64.145;64.047;63.897;64.423;64.201;64.077;64.078;64.144;63.99	1006.38232523283;1006.38212458336;1006.38241175752;1006.38259454912;1006.38235109756;1006.3827264206;1006.38239033591;1006.38254660923;1006.38256839811;1006.38264367107;1006.38243800216;1006.38234202681	NaN;NaN;NaN;NaN;NaN;NaN;NaN;NaN;NaN;NaN;94.1632080078125;114.022903442383	1	-0.028	0.032	0.159	0.029	-0.069	-0.219	0.307	0.085	-0.039	-0.038	0.028	-0.126	-0.0024519	-0.0029715	-0.0028088	-0.0027724	-0.0028077	-0.0029669	-0.0027581	-0.0026212	-0.0032491	-0.0025116	-0.0021434	-0.0030203
Feature_314	424.747	46.3575	YSLAPVAK	P00560	JD_06232014_sample1_B_msms_18645;18913;JD_06232014_sample1_A_msms_18679;18946;JD_06232014_sample2_B_msms_18615;18882;JD_06232014_sample4_B_msms_18856;JD_06232014_sample3_A_msms_18797;JD_06232014_sample3_B_msms_19118;JD_06232014_sample3_C_msms_18334;18604;JD_06232014_sample1_C_msms_18959;JD_06232014_sample4_C_msms_18497;18754;JD_06232014_sample2_C_msms_18366;18631;JD_06232014_sample4_A_msms_18693;…	424.746	424.748	45.3575	47.3575	382998,383000,382997,382993,382983,383001,383009,382999,383029,382995,382994,383019	12	847.48	2	67.5424	12		1	46.435;46.361;46.562;46.285;46.216;46.029;46.668;46.463;46.257;46.354;46.439;46.212	424.747630679181;424.74759372193;424.747598403734;NaN;424.747601653889;424.747543989228;424.747535585594;424.747604356505;424.747674618885;424.747454310341;424.747451950992;424.747762540282	54.776309967041;71.5011520385742;85.6415176391602;57.047;69.1049118041992;69.9045333862305;65.2462463378906;82.4524688720703;58.1193504333496;60.4775199890137;60.4775199890137;75.7608337402344	1	0.0775	0.0035	0.2045	-0.0725	-0.1415	-0.3285	0.3105	0.1055	-0.1005	-0.0035	0.0815	-0.1455	-0.0011718	-0.0013834	-0.0014007	-0.000958241	-0.0013219	-0.0012453	-0.00095629	-0.0010847	-0.0012977	-0.00079332	-0.00079903	-0.0015187
Feature_315	613.29	77.074	YSIWDIEDGK	Q12133	JD_06232014_sample3_B_msms_35554;JD_06232014_sample4_A_msms_35352;JD_06232014_sample3_A_msms_35777	613.289	613.291	76.074	78.074	1073126,1073133,1073117,1073131,1073122,1073130,1073132,1073127,1073128,1073125,1073129	11	1224.57	2	80.6695	11		0.46818	NA;77.076;77.191;77.316;76.951;76.815;77.734;77.128;76.957;76.994;77.074;76.901	NA;613.290043995067;613.289138413339;613.289774311479;613.289533678062;613.289513098907;613.290084609779;613.28958858709;613.28957596614;613.289846513823;613.289859302669;613.289632347544	NA;NaN;NaN;NaN;NaN;NaN;70.941520690918;81.0165481567383;NaN;90.0503082275391;NaN;NaN	1	0.0561505	0.002	0.117	0.242	-0.123	-0.259	0.66	0.054	-0.117	-0.08	0	-0.173	-0.0012416	-0.0015648	-0.0016475	-0.0009506	-0.0017177	-0.0016415	-0.00091462	-0.0014341	-0.0017996	-0.001364	-0.0013352	-0.0016679
Feature_316	604.817	55.149	YSITSASLNPR	P36165	JD_06232014_sample3_B_msms_23633;23917;JD_06232014_sample1_C_msms_23510;23792;JD_06232014_sample3_C_msms_23390;JD_06232014_sample2_A_msms_23374	604.816	604.818	54.149	56.149	1045298,1045295,1045314,1045319,1045309,1045323,1045317,1045322,1045318,1045321,1045315,1045316	12	1207.62	2	34.4442	11		0.89126	55.149;55.284;55.388;55.251;55.056;54.955;55.367;55.196;55.113;55.138;55.201;55.134	604.817305555993;604.817491222314;604.816718328365;604.817214041832;604.817146882016;604.816774959181;604.81690860967;604.816806453645;604.816583114361;604.817120543743;604.817153153227;604.816678017655	NaN;NaN;28.360689163208;NaN;NaN;NaN;NaN;33.5888710021973;41.383;NaN;NaN;NaN	1	0	0.135	0.239	0.102	-0.093	-0.194	0.218	0.047	-0.036	-0.011	0.052	-0.015	-0.0014795	-0.0018944	-0.001718	-0.00137935	-0.0018369	-0.001789	-0.00112204	-0.0012772	-0.0013048	-0.0012844	-0.001168	-0.0016123
Feature_317	457.235	26.696	YSIQTSSK	P15891	JD_06232014_sample2_B_msms_8793;JD_06232014_sample3_B_msms_9021;JD_06232014_sample3_C_msms_8612;JD_06232014_sample1_B_msms_8871;JD_06232014_sample1_A_msms_8896;JD_06232014_sample1_C_msms_8814;JD_06232014_sample2_C_msms_8517;JD_06232014_sample4_C_msms_8705;JD_06232014_sample4_B_msms_8968;JD_06232014_sample4_A_msms_8851	457.234	457.236	25.696	27.696	508153,508154,508150,508151,508145,508147,508146,508149,508152,508143,508142,508132	12	912.455	2	93.7767	12		0.508483	26.78;26.703;26.806;26.824;26.531;26.373;26.995;26.623;26.529;26.689;26.781;26.551	457.234916057679;457.234972388194;457.234957174593;457.235082602339;457.235037301825;457.234961949648;457.234986489712;457.235083658362;457.234986019261;457.234754991284;457.234971445442;457.234971668736	100.017097473145;87.4760665893555;99.1386032104492;NaN;99.4416732788086;96.0269165039063;NaN;87.4760665893555;72.8792495727539;113.255699157715;99.3048095703125;82.75048828125	1	0.084	0.007	0.11	0.128	-0.165	-0.323	0.299	-0.073	-0.167	-0.007	0.085	-0.145	-0.0014031	-0.0018918	-0.0017342	-0.0014724	-0.0017638	-0.0018815	-0.001219	-0.0013954	-0.0016972	-0.00112	-0.0012067	-0.0016611
Feature_318	482.746	32.359	YSIQSGGPR	P40970	JD_06232014_sample1_A_msms_11515;JD_06232014_sample4_B_msms_11556;JD_06232014_sample3_B_msms_11691;JD_06232014_sample3_C_msms_11230;JD_06232014_sample1_C_msms_11517;JD_06232014_sample4_C_msms_11344;JD_06232014_sample3_A_msms_11545;JD_06232014_sample4_A_msms_11439;JD_06232014_sample2_A_msms_11440	482.745	482.747	31.359	33.359	608780,608735,608781,608777,608778,608765,608729,608786,608779,608785,608782,608788	12	963.477	2	80.8853	12		0.724117	32.453;32.483;32.563;32.46;32.247;32.134;32.541;32.419;32.223;32.271;32.299;32.201	482.746099999933;482.746122078737;482.746044563202;482.746299036467;482.746426423073;482.743213484423;482.746657307252;482.74613889873;482.746084250086;482.746146875526;482.746287134786;482.746333929737	107.099601745605;NaN;88.1361389160156;110.882400512695;NaN;NaN;63.1841506958008;80.2311630249023;78.097770690918;64.6535873413086;72.6069793701172;63.0755310058594	1	0.094	0.124	0.204	0.101	-0.112	-0.225	0.182	0.06	-0.136	-0.088	-0.06	-0.158	-0.0012092	-0.0015743	-0.0015154	-0.0010716	-0.0013937	-0.0015162	-0.00096465	-0.0012126	-0.0014051	-0.0010413	-0.0010413	-0.0017592
Feature_319	464.748	51.8665	YSILYNR	P38077	JD_06232014_sample2_A_msms_21613;JD_06232014_sample3_A_msms_21821;JD_06232014_sample1_B_msms_21662;JD_06232014_sample4_A_msms_21702;JD_06232014_sample1_A_msms_21648;JD_06232014_sample4_B_msms_21868;JD_06232014_sample3_B_msms_21878;JD_06232014_sample2_B_msms_21619;JD_06232014_sample1_C_msms_21718;JD_06232014_sample4_C_msms_21484;JD_06232014_sample2_C_msms_21368	464.747	464.749	50.8665	52.8665	539523,539519,539516,539528,539525,539520,539524,539521,539522,539518,539517,539527	12	927.482	2	105.654	12		0.504867	51.869;51.948;51.978;51.967;51.702;51.569;52.149;51.864;51.624;51.834;51.88;51.694	464.747905384106;464.747796021676;464.748093277469;464.747950571205;464.748075437681;464.748164899585;464.747953367315;464.748036554477;464.748112009377;464.747965851546;464.747983135214;464.748096143648	114.585800170898;100.066299438477;111.278297424316;118.686500549316;114.185600280762;95.7930297851563;100.670402526855;100.066299438477;NaN;107.221900939941;122.790000915527;76.8465194702148	1	0.0025	0.0815	0.1115	0.1005	-0.1645	-0.2975	0.2825	-0.0025	-0.2425	-0.0325	0.0135	-0.1725	-0.0012531	-0.0014604	-0.0014948	-0.0012978	-0.0015418	-0.0015644	-0.001091	-0.0012694	-0.0013143	-0.0010883	-0.0010953	-0.0016576
Feature_320	461.243	33.2385	YSIASQPR	P32445	JD_06232014_sample2_B_msms_11870;JD_06232014_sample3_C_msms_11627;JD_06232014_sample4_C_msms_11753;JD_06232014_sample1_B_msms_11902;JD_06232014_sample1_A_msms_11888;JD_06232014_sample1_C_msms_11919;JD_06232014_sample3_B_msms_12081;JD_06232014_sample2_C_msms_11594;JD_06232014_sample4_A_msms_11875;JD_06232014_sample2_A_msms_11930	461.242	461.244	32.2385	34.2385	524969,524959,524981,524966,524967,524965,524974,524961,524954,524980,524958,524960	12	920.471	2	60.2868	12		0.786217	33.347;33.385;33.438;33.349;33.164;33.006;33.431;33.27;33.19;33.192;33.207;33.117	461.242893810421;461.242909723678;461.242986291103;461.242777518748;461.24293973814;461.242683166107;461.24268819496;461.24282044825;461.242803055252;461.242770440678;461.242974009011;461.242903948752	51.0662117004395;39.5467414855957;57.8585891723633;55.5027389526367;77.3175811767578;61.6788597106934;NaN;71.6919937133789;61.6788597106934;77.732063293457;NaN;48.7941589355469	1	0.1085	0.1465	0.1995	0.1105	-0.0745	-0.2325	0.1925	0.0315	-0.0485	-0.0465	-0.0315	-0.1215	-0.0011328	-0.0014079	-0.0013187	-0.0011727	-0.0013788	-0.0011646	-0.0011304	-0.00098818	-0.0012237	-0.0011426	-0.0011273	-0.0015601
Feature_321	808.347	51.613	YSHLSSSDDNYGSLA	P56508	JD_06232014_sample3_A_msms_21629;JD_06232014_sample2_A_msms_21426;JD_06232014_sample1_B_msms_21480;JD_06232014_sample2_B_msms_21490;JD_06232014_sample4_B_msms_21709;JD_06232014_sample1_A_msms_21467;JD_06232014_sample3_B_msms_21723;JD_06232014_sample4_C_msms_21381;JD_06232014_sample3_C_msms_21176;JD_06232014_sample1_C_msms_21569;JD_06232014_sample2_C_msms_21226;JD_06232014_sample4_A_msms_21568	808.346	808.348	50.613	52.613	1522297,1522290,1522292,1522294,1522286,1522288,1522289,1522287,1522296,1522293,1522295,1522285	12	1614.68	2	82.5605	12		0.38539	51.536;51.608;51.675;51.618;51.448;51.271;51.784;51.633;51.414;51.625;51.627;51.478	808.347110274092;808.347280616563;808.347586643101;808.34723310777;808.347197553726;808.347374720857;808.347932197705;808.347028412003;808.347834568564;808.346865374956;808.347031113412;808.347142632441	86.944206237793;66.0043411254883;92.038818359375;116.510696411133;113.694000244141;90.4120635986328;96.3709335327148;79.8748779296875;106.323097229004;35.0368995666504;41.6208992004395;65.895378112793	1	-0.077	-0.005	0.062	0.005	-0.165	-0.342	0.171	0.02	-0.199	0.012	0.014	-0.135	-0.0019041	-0.002514	-0.0024694	-0.0019924	-0.0027016	-0.0024555	-0.0023654	-0.0021564	-0.0024059	-0.0013907	-0.0014897	-0.0026858
Feature_322	619.547	75.433	YSGVCHTDLHAWHGDWPLPVK	P00330	JD_06232014_sample2_B_msms_34410;JD_06232014_sample4_A_msms_34446;JD_06232014_sample3_B_msms_34566;JD_06232014_sample1_A_msms_34427;JD_06232014_sample3_A_msms_34737	619.546	619.548	74.433	76.433	1093664,1093665,1093662,1093674,1093671,1093672,1093668,1093669,1093670,1093673	10	2474.16	4	17.8025	10		0.7321	75.488;NA;75.441;75.551;75.226;74.994;76.048;75.433;75.32;75.396;75.433;NA	619.547470825253;NA;619.547136878713;619.547348297474;619.547385267332;619.547160650921;619.547409548726;619.547164054162;619.547480506831;619.547527421881;619.547263864168;NA	21.9014892578125;NA;NaN;NaN;33.7467384338379;NaN;13.8540000915527;9.75520992279053;NaN;9.75520992279053;NaN;NA	1	0.055	-0.00971362	0.008	0.118	-0.207	-0.439	0.615	0	-0.113	-0.037	0	-0.113471	-0.0012539	-0.00162628	-0.0018827	-0.00086372	-0.0020783	-0.0017449	-0.0012073	-0.0014622	-0.0017844	-0.00087155	-0.0013028	-0.00170821
Feature_323	462.734	43.935	YSGLMTPR;ANNFIMSK	P25644;P39101	JD_06232014_sample3_B_msms_17575;JD_06232014_sample4_A_msms_17340;JD_06232014_sample2_C_msms_17438;JD_06232014_sample3_A_msms_17478	462.733	462.735	42.724	45.146	530648,530647,530654,530674,530650,530649,530671,530666,530648,530647,530654,530674,530650,530651,530670,530655,530649,530653,530652,530671	20	923.453	2	67.971764058431,67.971764058431	20,20	,,,	1	43.753;43.758;43.792;43.849;43.544;43.7275;43.973;43.754;43.416;43.591;43.695;43.449	462.734576468412;462.734773385534;462.735226890884;462.734329690451;462.735016626141;462.735177602704;462.734228464837;462.734676099723;462.735451433933;462.73428728745;462.734803186513;462.735230197684	NA;NA;NA;NA;NA;40.058;98.5819931030273;83.6232528686523;NA;73.5727005004883;NA;NA	1	-0.182	-0.177	-0.143	-0.086	-0.391	-0.2075	0.038	-0.181	-0.519	-0.344	-0.24	-0.486	-0.0012048	-0.0013971	-0.0017152	-0.0011653	-0.0014619	-0.0017711	-0.0010848	-0.00088918	-0.0014926	-0.00076912	-0.00099631	-0.001759
Feature_324	463.727	26.244	YSGITEEK	P53331	JD_06232014_sample2_C_msms_8362	463.726	463.728	25.244	27.244	534944,534942,534948,534947,534938,534939,534945,534940,534937,534941,534946,534943	12	925.439	2	40.882	12		0.52956	26.382;26.35;26.36;26.48;26.129;25.955;26.599;26.241;26.155;26.164;26.247;25.965	463.72728395046;463.727351200073;463.727362693673;463.727315184288;463.727448440869;463.72735496462;463.727334604301;463.727275101569;463.727384122223;463.727083161398;463.727503368838;463.727244550302	NaN;NaN;NaN;NaN;NaN;40.882;NaN;NaN;NaN;NaN;NaN;NaN	1	0.138	0.106	0.116	0.236	-0.115	-0.289	0.355	-0.003	-0.089	-0.08	0.003	-0.279	-0.0011534	-0.0014039	-0.0011807	-0.00080685	-0.0014	-0.0013456	-0.00075945	-0.00090424	-0.0013528	-0.00082205	-0.0010441	-0.0014895
Feature_325	711.352	82.0635	YSFSLTTFSPSGK	P23639	JD_06232014_sample3_B_msms_38260;JD_06232014_sample1_A_msms_38042;JD_06232014_sample4_B_msms_38199;JD_06232014_sample3_C_msms_37694;JD_06232014_sample1_B_msms_38015;JD_06232014_sample4_A_msms_38057;JD_06232014_sample2_B_msms_38061;JD_06232014_sample4_C_msms_37839;JD_06232014_sample2_C_msms_37817;JD_06232014_sample3_A_msms_38365;JD_06232014_sample1_C_msms_38092;JD_06232014_sample2_A_msms_38052	711.351	711.353	81.0635	83.0635	1336744,1336754,1336752,1336740,1336751,1336753,1336747,1336748,1336738,1336735,1336743,1336749	12	1420.69	2	145.704	12		0.672367	82.079;82.079;82.206;82.316;82.048;81.931;82.701;82.175;82.009;82.016;82.034;81.913	711.351269104996;711.351265767698;711.350898157542;711.351085646195;711.351146219168;711.350893295841;711.351173864512;711.351149810497;711.350791443669;711.35131880993;711.351353535872;711.351279049441	159.496002197266;159.496002197266;136.243499755859;148.615600585938;147.261795043945;136.243499755859;138.020294189453;148.615600585938;158.575698852539;148.615600585938;135.937698364258;131.32209777832	1	0.0155	0.0155	0.1425	0.2525	-0.0155	-0.1325	0.6375	0.1115	-0.0545	-0.0475	-0.0295	-0.1505	-0.0016331	-0.0020721	-0.0020059	-0.001265	-0.0023465	-0.0018355	-0.0014589	-0.0015256	-0.0018882	-0.0012468	-0.001458	-0.0021237
Feature_326	609.933	65.293	YSFSHDSCMPVPICK	P32623	JD_06232014_sample2_B_msms_28974;JD_06232014_sample1_B_msms_28961;JD_06232014_sample1_A_msms_28981;JD_06232014_sample3_B_msms_29209;JD_06232014_sample3_C_msms_28637;JD_06232014_sample1_C_msms_29023	609.932	609.934	64.293	66.293	1062669,1062672,1062677,1062675,1062664,1062671,1062665,1062678,1062667,1062673,1062676	11	1826.78	3	53.8839	10		0.44625	65.253;65.278;65.382;65.436;65.208;NA;65.614;65.308;65.167;65.323;65.367;65.278	609.93281346593;609.933076480803;609.933187716144;609.933458110186;609.933129796216;NA;609.932875919381;609.932759407036;609.933074804194;609.933054368542;609.933192053075;609.933497864821	49.2161293029785;67.0952529907227;72.6812210083008;NaN;56.9393196105957;NA;NaN;50.1083602905273;27.2628993988037;NaN;NaN;NaN	2	-0.04	-0.015	0.089	0.143	-0.085	-0.216311	0.321	0.015	-0.126	0.03	0.074	-0.015	-0.001336	-0.0018447	-0.0019445	-0.0014246	-0.0017769	-0.0017864	-0.0011264	-0.0014454	-0.0016936	-0.0012567	-0.0012668	-0.0016532
Feature_327	914.397	65.349	YSFSHDSCMPVPICK	P32623	JD_06232014_sample2_B_msms_28984;JD_06232014_sample1_B_msms_28960;JD_06232014_sample1_C_msms_29007;JD_06232014_sample3_C_msms_28621;JD_06232014_sample3_B_msms_29198;JD_06232014_sample4_A_msms_29079;JD_06232014_sample2_C_msms_28722;JD_06232014_sample3_A_msms_29167	914.396	914.398	64.349	66.349	1647857,1647875,1647873,1647872,1647874,1647854,1647881,1647876,1647855,1647869,1647871	11	1826.78	2	53.9135	11		0.38539	NA;65.272;65.381;65.447;65.201;65.092;65.638;65.349;65.163;65.353;65.365;65.27	NA;914.398100676231;914.396550628968;914.396553267204;914.397187836264;914.397100261642;914.396479113413;914.397233166387;914.397669412251;914.396908222096;914.397512229085;914.396748244368	NA;90.6885070800781;34.4320297241211;NaN;93.4783782958984;52.5001983642578;27.767;45.992431640625;69.9199829101563;16.529390335083;NaN;NaN	2	0.0400119	-0.077	0.032	0.098	-0.148	-0.257	0.289	0	-0.186	0.004	0.016	-0.079	-0.002518	-0.0033297	-0.0034316	-0.0026009	-0.0030689	-0.003204	-0.0020476	-0.0026179	-0.0031314	-0.0023373	-0.0024698	-0.0029071
Feature_328	473.219	35.1765	YSFSENAK;TNADFSYK	P35207;P38234	JD_06232014_sample1_A_msms_13147;JD_06232014_sample4_B_msms_13181;JD_06232014_sample4_A_msms_12994;JD_06232014_sample2_B_msms_12717;JD_06232014_sample3_B_msms_13361;JD_06232014_sample2_B_msms_13120	473.218	473.22	33.8545	36.4985	571598,571600,571612,571613,571610,571606,571604,571620,571616,571617,571619,571618,571602,571607,571598,571608,571595,571600,571612,571613,571610,571611,571606,571609	24	944.424	2	60.4726881598579,60.4726881598579	24,24	,,,	0.486267	35.524;35.275;35.3415;35.277;35.0615;35.15;35.4355;35.2265;35.459;35.447;35.473;35.373	473.218928983731;473.218835667692;473.218942407438;473.218572437319;473.218896755263;473.218792836448;473.219139477967;473.219055749349;473.218658039914;473.218878307111;473.218946424872;473.218781223411	64.6535873413086;NA;NA;NA;62.9634780883789;NA;NA;62.4631004333496;NA;47.187;56.431510925293;NA	1	0.3475	0.0985	0.165	0.1005	-0.115	-0.0265	0.259	0.05	0.2825	0.2705	0.2965	0.1965	-0.0009625	-0.00143505	-0.0015128	-0.0008425	-0.001322	-0.0015114	-0.00098386	-0.00107475	-0.001358	-0.00070708	-0.000921385	-0.00158345
Feature_329	494.243	51.9575	YSFLEGGSK	P07264	JD_06232014_sample3_A_msms_21902;JD_06232014_sample1_B_msms_21713;JD_06232014_sample2_A_msms_21658;JD_06232014_sample2_B_msms_21638;JD_06232014_sample1_A_msms_21707;JD_06232014_sample4_B_msms_21912;JD_06232014_sample3_B_msms_21918;JD_06232014_sample4_A_msms_21773;JD_06232014_sample3_C_msms_21325;JD_06232014_sample1_C_msms_21748;JD_06232014_sample4_C_msms_21507;JD_06232014_sample2_C_msms_21367	494.242	494.244	50.9575	52.9575	651827,651835,651840,651838,651834,651829,651831,651832,651826,651839,651833,651851	12	986.471	2	95.9409	12		0.443667	51.964;51.988;52.004;52.069;51.739;51.522;52.309;51.958;51.691;51.957;51.952;51.711	494.242473928802;494.242490581619;494.24252812572;494.242641067236;494.242527318372;494.242784295024;494.24239545298;494.242453041632;494.242373649777;494.242462478817;494.242405950477;494.242509096313	98.0482711791992;109.663696289063;98.0482711791992;95.5230865478516;86.8980865478516;88.4954986572266;86.8980865478516;98.0482711791992;95.5230865478516;98.0482711791992;98.0482711791992;98.0482711791992	1	0.0065	0.0305	0.0465	0.1115	-0.2185	-0.4355	0.3515	0.0005	-0.2665	-0.0005	-0.0055	-0.2465	-0.001115	-0.0014837	-0.0015843	-0.001371	-0.0015849	-0.0017604	-0.0010046	-0.0012585	-0.0013341	-0.0011019	-0.0010193	-0.0017114
Feature_330	520.282	70.309	YSFIGISPR	P00899	JD_06232014_sample1_B_msms_31616;JD_06232014_sample2_A_msms_31672;JD_06232014_sample3_B_msms_31827;JD_06232014_sample3_A_msms_31927;JD_06232014_sample1_A_msms_31624;JD_06232014_sample2_B_msms_31610	520.281	520.283	69.309	71.309	751438,751439,751442,751444,751441,751445,751437,751447,751440,751448,751443,751446	12	1038.55	2	49.5263	12		0.64991	70.35;70.334;70.368;70.434;70.181;70.132;70.733;70.344;70.101;70.154;70.284;70.089	520.282220784803;520.282140644823;520.282171337121;520.282158779581;520.2820530773;520.282156283608;520.282228189245;520.282338098116;520.282123860489;520.282298101077;520.282283853452;520.282175242298	50.108;57.532;NaN;44.425;40.496;NaN;52.725;51.872;NaN;NaN;NaN;NaN	1	0.041	0.025	0.059	0.125	-0.128	-0.177	0.424	0.035	-0.208	-0.155	-0.025	-0.22	-0.0012176	-0.0013351	-0.0014139	-0.00096624	-0.001403	-0.0015871	-0.0011038	-0.001175	-0.0014744	-0.0012325	-0.0011659	-0.0015318
Feature_331	475.253	36.411	YSEVINPK	P49954	JD_06232014_sample3_B_msms_13680;JD_06232014_sample2_B_msms_13459;JD_06232014_sample4_C_msms_13367;JD_06232014_sample1_B_msms_13501;JD_06232014_sample2_C_msms_13172	475.252	475.254	35.411	37.411	579791,579739,579742,579770,579804,579778,579802,579738,579743,579741,579740	11	948.492	2	88.5674	11		0.79414	36.411;36.437;36.543;36.434;36.18;36.009;36.623;36.346;36.239;NA;36.366;36.195	475.254121948225;475.253839849612;475.254056318176;475.255848938012;475.253724362159;475.254346811156;475.253610444232;475.254385391016;475.254630420129;NA;475.254210617851;475.254449589734	NaN;101.430603027344;NaN;NaN;98.9334335327148;70.3320007324219;NaN;98.9334335327148;NaN;NA;NaN;73.2075271606445	1	0	0.026	0.132	0.023	-0.231	-0.402	0.212	-0.065	-0.172	-0.0350954	-0.045	-0.216	-0.00086435	-0.0011078	-0.0012811	-0.00054211	-0.0011733	-0.0011673	-0.00061175	-0.00092053	-0.0012516	-0.00084046	-0.00072354	-0.0011976
Feature_332	472.727	40.358	YSEVFSGR	P19454	JD_06232014_sample1_A_msms_15575;JD_06232014_sample4_C_msms_15473	472.726	472.728	39.358	41.358	570074,570070,570069,570076,570073,570071,570077,570063,570072,570075	10	943.44	2	38.9637	10		0.43595	40.46;NA;40.552;NA;40.219;40.022;40.703;40.447;40.232;40.281;40.435;40.26	472.727414858648;NA;472.726710742543;NA;472.727543741328;472.727304674936;472.727386858304;472.727450530619;472.727211136409;472.72670038122;472.727423584185;472.727319415023	43.9818496704102;NA;NaN;NA;NaN;NaN;NaN;NaN;NaN;NaN;NaN;33.9455795288086	1	0.102	0.0367858	0.194	0.132684	-0.139	-0.336	0.345	0.089	-0.126	-0.077	0.077	-0.098	-0.0011648	-0.00144242	-0.0010354	-0.00114582	-0.001577	-0.00116	-0.0010344	-0.0010678	-0.0013719	-0.00097786	-0.0010553	-0.001484
Feature_333	495.895	21.924	YSETSEADKDVNK	P53261	JD_06232014_sample1_B_msms_6791;JD_06232014_sample2_B_msms_6811;JD_06232014_sample1_C_msms_6794;JD_06232014_sample4_B_msms_6899;JD_06232014_sample3_C_msms_6679;JD_06232014_sample4_C_msms_6743;JD_06232014_sample3_B_msms_6925;JD_06232014_sample2_C_msms_6536	495.894	495.896	20.924	22.924	658574,658577,658578,658571,658573,658568,658572,658579,658576,658575	10	1484.66	3	96.1057	8		0.38539	22.02;21.929;22.029;NA;21.931;21.703;NA;21.912;21.895;21.921;22.002;21.919	495.894809902712;495.894846722277;495.894824777897;NA;495.894761081255;495.894810014164;NA;495.894985251345;495.894801459669;495.894833384548;495.894780168122;495.894638630323	NaN;119.212898254395;96.2295913696289;NA;84.7337265014648;89.4599990844727;NA;112.437400817871;102.731002807617;NaN;84.2972564697266;79.7440567016602	2	0.096	0.005	0.105	0.223535	0.007	-0.221	0.352709	-0.012	-0.029	-0.003	0.078	-0.005	-0.0012706	-0.0017526	-0.0016298	-0.00098893	-0.0014224	-0.0017906	-0.00087394	-0.00092519	-0.0015689	-0.00094388	-0.0011676	-0.0015619
Feature_334	743.339	21.9475	YSETSEADKDVNK	P53261	JD_06232014_sample1_B_msms_6798;JD_06232014_sample3_C_msms_6668;6656;JD_06232014_sample2_B_msms_6791;JD_06232014_sample3_B_msms_6918;JD_06232014_sample1_C_msms_6784;JD_06232014_sample2_C_msms_6492;JD_06232014_sample2_A_msms_6810;JD_06232014_sample4_B_msms_6880;JD_06232014_sample4_C_msms_6724;JD_06232014_sample1_A_msms_6784;JD_06232014_sample4_A_msms_6790;JD_06232014_sample3_A_msms_6909	743.338	743.34	20.9475	22.9475	1404780,1404775,1404762,1404774,1404787,1404783,1404768,1404763,1404778,1404769,1404784,1404772	12	1484.66	2	87.5496	12		0.38539	22.019;21.946;22.032;22.056;21.949;21.692;22.189;21.909;21.885;21.93;21.999;21.936	743.339116713208;743.339019443872;743.338934171442;743.339130890465;743.338656244121;743.338986909755;743.338938962823;743.339161092506;743.338746181415;743.339170203293;743.339151220024;743.338744778818	66.7076034545898;131.663696289063;98.337158203125;131.69140625;59.1163101196289;38.7686805725098;142.383697509766;127.714599609375;76.7282485961914;54.3424987792969;72.6812210083008;50.4595489501953	2	0.0715	-0.0015	0.0845	0.1085	0.0015	-0.2555	0.2415	-0.0385	-0.0625	-0.0175	0.0515	-0.0115	-0.0021829	-0.0029162	-0.0026662	-0.0017106	-0.0023803	-0.0029073	-0.0015736	-0.0016937	-0.0025313	-0.0017889	-0.0020081	-0.0026374
Feature_335	654.834	75.0355	YSELGCLTLPR	P32525	JD_06232014_sample1_B_msms_34225;JD_06232014_sample4_C_msms_34155	654.833	654.835	74.0355	76.0355	1193599,1193594,1193592,1193593,1193595,1193590,1193591,1193589	8	1307.65	2	67.3421	8		0.38539	75.094;75.002;75.178;NA;75.032;74.912;NA;75.105;75.02;NA;NA;75.039	654.834649825525;654.834376074348;654.833751257923;NA;654.83426048839;654.833463083644;NA;654.83429351036;654.833623681301;NA;NA;654.833463109325	NaN;93.3451919555664;NaN;NA;NaN;NaN;NA;NaN;NaN;NA;NA;41.339	1	0.0585	-0.0335	0.1425	0.191319	-0.0035	-0.1235	0.517469	0.0695	-0.0155	-0.043592	-0.00431651	0.0035	-0.0018571	-0.0021186	-0.0021274	-0.00141772	-0.0021935	-0.0015931	-0.00138047	-0.0017833	-0.0018228	-0.00144458	-0.00147658	-0.0017473
Feature_336	529.233	30.8035	YSEGYPGER	P37292	JD_06232014_sample3_C_msms_10553;JD_06232014_sample1_A_msms_10715;JD_06232014_sample1_B_msms_10790;JD_06232014_sample2_B_msms_10727;JD_06232014_sample4_B_msms_10820;JD_06232014_sample4_C_msms_10549;JD_06232014_sample1_C_msms_10697;JD_06232014_sample3_B_msms_10939;JD_06232014_sample2_C_msms_10403;JD_06232014_sample3_A_msms_10743;JD_06232014_sample4_A_msms_10657;JD_06232014_sample2_A_msms_10629	529.232	529.234	29.8035	31.8035	783362,783363,783367,783369,783366,783364,783371,783368,783365,783355,783358,783356	12	1056.45	2	73.7164	12		0.601283	30.896;30.836;30.989;30.941;30.65;30.413;30.967;30.83;30.73;30.713;30.777;30.523	529.232907695176;529.232917634272;529.23305673361;529.232593632459;529.232983019577;529.232972542701;529.232596489964;529.232964160829;529.232914025129;529.232645500471;529.232979912416;529.232880384331	90.150390625;100.016998291016;51.2762184143066;36.4244804382324;86.8980865478516;79.148193359375;70.0282135009766;81.5250015258789;111.455200195313;41.1170806884766;90.150390625;46.4063491821289	1	0.0925	0.0325	0.1855	0.1375	-0.1535	-0.3905	0.1635	0.0265	-0.0735	-0.0905	-0.0265	-0.2805	-0.0013789	-0.0015287	-0.0016338	-0.00094329	-0.0016541	-0.0016732	-0.0010141	-0.0010787	-0.0012967	-0.0008171	-0.0010955	-0.0015314
Feature_337	500.23	29.4915	YSEGYPGAR	P37291	JD_06232014_sample1_A_msms_10108;JD_06232014_sample3_A_msms_10140;JD_06232014_sample3_B_msms_10250;JD_06232014_sample2_B_msms_10030;JD_06232014_sample3_C_msms_9859;JD_06232014_sample1_C_msms_10105;JD_06232014_sample4_C_msms_9975;JD_06232014_sample4_B_msms_10200;JD_06232014_sample1_B_msms_10085;JD_06232014_sample2_C_msms_9772;JD_06232014_sample4_A_msms_10074	500.229	500.231	28.4915	30.4915	674290,674297,674287,674291,674283,674284,674285,674292,674288,674289,674293,674294	12	998.446	2	95.8709	12		0.52075	29.587;29.512;29.617;29.646;29.245;29.114;29.6;29.484;29.374;29.354;29.499;29.347	500.230077996627;500.230030177032;500.229991729478;500.230448109293;500.230104522087;500.230088602672;500.230192103783;500.23006474687;500.230000424603;500.230077910489;500.23010527597;500.230040265742	118.334098815918;83.9477233886719;106.42310333252;NaN;96.668083190918;88.1769409179688;68.3706588745117;83.9477233886719;119.210800170898;85.6757278442383;84.614631652832;119.210800170898	1	0.0955	0.0205	0.1255	0.1545	-0.2465	-0.3775	0.1085	-0.0075	-0.1175	-0.1375	0.0075	-0.1445	-0.0014041	-0.0015733	-0.0015493	-0.001537	-0.0015959	-0.001745	-0.0014093	-0.0013184	-0.0015137	-0.0011837	-0.0011324	-0.0018613
Feature_338	503.7	25.1285	YSEECYR	Q05778	JD_06232014_sample4_C_msms_8084;JD_06232014_sample3_B_msms_8220	503.699	503.701	24.1285	26.1285	689202,689210,689205,689206,689208,689212,689204,689200,689207,689211,689209	11	1005.39	2	54.2049	10		0.5918	25.292;25.234;25.285;25.507;24.756;NA;25.25;24.989;25.014;24.866;25.023;25.097	503.699272254455;503.700073260168;503.699853576645;503.699499855142;503.699959658934;NA;503.70012340117;503.700179641006;503.699816336841;503.699895643904;503.70018544425;503.699951956327	NaN;NaN;NaN;NaN;NaN;NA;NaN;54.2049407958984;NaN;NaN;NaN;NaN	1	0.1635	0.1055	0.1565	0.3785	-0.3725	-0.297397	0.1215	-0.1395	-0.1145	-0.2625	-0.1055	-0.0315	-0.0011169	-0.0017804	-0.001563	-0.0011736	-0.0014653	-0.00139226	-0.00070352	-0.0011398	-0.0014568	-0.00075301	-0.0010444	-0.00155684
Feature_339	740.702	96.0255	YSDTPIQNLLDIHAYDSVR	P53729	JD_06232014_sample3_B_msms_45713;JD_06232014_sample1_A_msms_45614;JD_06232014_sample3_A_msms_46033;JD_06232014_sample3_C_msms_45106;JD_06232014_sample1_C_msms_45554;JD_06232014_sample4_B_msms_45784;JD_06232014_sample4_A_msms_45744;JD_06232014_sample2_B_msms_45506;JD_06232014_sample4_C_msms_45352;JD_06232014_sample1_B_msms_45550;JD_06232014_sample2_A_msms_45746;JD_06232014_sample2_C_msms_45310	740.701	740.703	95.0255	97.0255	1398280,1398275,1398274,1398272,1398276,1398278,1398285,1398279,1398286,1398281,1398277,1398273	12	2219.09	3	34.4205	12		0.38539	96.197;96.026;96.025;96.643;95.839;95.799;96.935;95.958;95.691;96.281;96.073;95.812	740.702057306297;740.702968968279;740.702393387006;740.703197455833;740.702802378296;740.702240829757;740.702502267257;740.702927350739;740.701906061805;740.703779794164;740.702607468786;740.703226221716	25.9951400756836;25.18577003479;15.440710067749;22.6258602142334;37.8496398925781;24.4072093963623;47.0818214416504;49.7081909179688;40.6141700744629;40.4316596984863;29.6028900146484;54.1032600402832	1	0.1715	0.0005	-0.0005	0.6175	-0.1865	-0.2265	0.9095	-0.0675	-0.3345	0.2555	0.0475	-0.2135	-0.0016006	-0.0022362	-0.0022692	-0.00096944	-0.0018991	-0.0018444	-0.0010697	-0.0018172	-0.0017057	-0.0013192	-0.0013932	-0.0021812
Feature_340	490.738	29.542	YSDSGNLPK	Q12387	JD_06232014_sample1_A_msms_10178;JD_06232014_sample3_B_msms_10340;JD_06232014_sample1_B_msms_10191;JD_06232014_sample4_B_msms_10292	490.737	490.739	28.542	30.542	638780,638788,638771,638773,638772,638774,638792,638770	8	979.461	2	37.681	8		1	29.631;29.611;29.677;NA;29.272;NA;NA;29.542;29.367;NA;29.579;29.361	490.738705519743;490.738967481526;490.739410152276;NA;490.739015039014;NA;NA;490.738841576592;490.739541556738;NA;NaN;490.739548557692	35.5413589477539;39.8483505249023;NaN;NA;NaN;NA;NA;27.4812793731689;NaN;NA;47.853;NaN	1	0.089	0.069	0.135	0.215904	-0.27	-0.314701	0.345047	0	-0.175	0.0265446	0.037	-0.181	-0.0013756	-0.0016059	-0.0014361	-0.0011152	-0.0015466	-0.00158018	-0.00108367	-0.0012296	-0.0014735	-0.00111635	-0.00106282	-0.0018211
Feature_341	829.738	96.55	YSDLNTLLATGTGIDTFGNTGEAR	Q05785	JD_06232014_sample1_A_msms_45914;JD_06232014_sample3_B_msms_46074	829.737	829.739	95.55	97.55	1555242,1555229,1555244,1555225,1555227,1555228,1555232,1555226,1555230,1555231	10	2486.19	3	5.23209	10		0.38539	96.692;96.594;NA;NA;96.456;96.506;97.23;96.598;96.463;96.769;96.603;96.467	829.739413651714;829.737815662333;NA;NA;829.737994785444;829.738780931071;829.739328584034;829.739278586947;829.73821984481;829.739650719839;829.738242478165;829.739207370084	5.23208904266357;NaN;NA;NA;NaN;NaN;NaN;5.23208904266357;NaN;NaN;NaN;NaN	2	0.142	0.044	0.0670579	0.412994	-0.094	-0.044	0.68	0.048	-0.087	0.219	0.053	-0.083	-0.0018925	-0.0033343	-0.0029504	-0.00126651	-0.0027078	-0.0032689	-0.0015154	-0.0024579	-0.0030002	-0.0013992	-0.0013761	-0.0028744
Feature_342	1244.1	96.622	YSDLNTLLATGTGIDTFGNTGEAR	Q05785	JD_06232014_sample3_B_msms_46030;JD_06232014_sample1_C_msms_45911	1244.1	1244.1	95.622	97.622	1772655,1772653,1772650,1772646,1772648,1772654,1772652,1772651,1772649,1772647	10	2486.19	2	13.8843	9		0.38539	NA;96.606;96.718;97.017;96.469;NA;97.239;96.603;96.45;96.753;96.622;96.464	NA;1244.10478851413;1244.10445082082;1244.10377989781;1244.10404614127;NA;1244.10358800117;1244.10447766543;1244.10544980316;1244.10120180026;1244.10453995227;1244.10486134127	NA;NaN;13.8843097686768;NaN;NaN;NA;NaN;NaN;NaN;NaN;NaN;NaN	2	0.0982941	-0.016	0.096	0.395	-0.153	-0.246084	0.617	-0.019	-0.172	0.131	0	-0.158	-0.002452	-0.0044788	-0.0041074	-0.0014458	-0.0037115	-0.00333927	-0.0022447	-0.003587	-0.004216	-0.0017109	-0.0019099	-0.0040222
Feature_343	566.658	104.71	YSDLLLLHDILLNR	P47057	JD_06232014_sample3_C_msms_49789;JD_06232014_sample4_B_msms_50457;JD_06232014_sample1_A_msms_50251;JD_06232014_sample2_A_msms_50412;JD_06232014_sample4_A_msms_50445;JD_06232014_sample4_C_msms_50017	566.657	566.659	103.71	105.71	917189,917184,917197,917188,917191,917199,917186,917196,917187,917185,917198,917202	12	1696.95	3	26.4132	12		0.410367	104.897;104.64;104.76;105.359;104.58;104.5;105.7;104.66;104.466;104.993;104.785;104.535	566.658490607593;566.658649496372;566.658456293471;566.658302008487;566.658142191315;566.658026580057;566.658584587866;566.658551397714;566.65825137437;566.658414019998;566.657840039106;566.658684650282	24.4248504638672;NaN;NaN;31.6746196746826;NaN;NaN;NaN;NaN;18.4132404327393;18.82253074646;51.7258110046387;13.4184198379517	1	0.187	-0.07	0.05	0.649	-0.13	-0.21	0.99	-0.05	-0.244	0.283	0.075	-0.175	-0.00084729	-0.0013166	-0.0012737	-0.0007254	-0.0011721	-0.0011285	-0.00082633	-0.0010592	-0.0012587	-0.00067622	-0.00094886	-0.0013974
Feature_344	555.775	32.0615	YSDLGLAESR		JD_06232014_sample3_C_msms_11077;JD_06232014_sample4_C_msms_11178;JD_06232014_sample3_A_msms_11410;JD_06232014_sample1_C_msms_11351;JD_06232014_sample2_C_msms_11026;JD_06232014_sample2_A_msms_11280;JD_06232014_sample4_A_msms_11304;JD_06232014_sample2_B_msms_11277;JD_06232014_sample4_B_msms_11427;JD_06232014_sample1_B_msms_11343;JD_06232014_sample1_A_msms_11351	555.774	555.776	31.0615	33.0615	881069,881072,881068,881064,881080,881067,881065,881070,881066,881071,881063,881062	12	1109.54	2	33.1561	12		0.56317	32.184;32.16;32.248;32.156;31.877;31.758;32.245;32.093;31.911;31.967;32.03;31.823	555.774779330048;555.774575078112;555.77526006497;555.774749892399;555.774679616463;555.77459831992;555.774954477788;555.774558623668;555.774941597059;555.774694304955;555.774646049323;555.774489694567	27.481;35.541;44.318;44.318;35.541;27.481;35.541;NaN;27.481;27.481;29.767;29.767	1	0.1225	0.0985	0.1865	0.0945	-0.1845	-0.3035	0.1835	0.0315	-0.1505	-0.0945	-0.0315	-0.2385	-0.0012586	-0.0015482	-0.002429	-0.0010484	-0.0017573	-0.00183	-0.0012303	-0.0014236	-0.0020931	-0.0011818	-0.0011081	-0.0018329
Feature_345	426.247	67.2225	YSDILLK	Q12018	JD_06232014_sample3_A_msms_30258;JD_06232014_sample1_A_msms_29994;JD_06232014_sample1_C_msms_29967;JD_06232014_sample2_A_msms_30010;JD_06232014_sample4_A_msms_30019;JD_06232014_sample2_C_msms_29658;JD_06232014_sample4_C_msms_29737;JD_06232014_sample2_B_msms_29987;JD_06232014_sample3_C_msms_29584;JD_06232014_sample4_B_msms_30215;JD_06232014_sample1_B_msms_29968	426.246	426.248	66.2225	68.2225	388482,388489,388475,388495,388481,388477,388492,388488,388483,388486,388480,388484	12	850.48	2	46.7451	12		0.486833	67.28;67.211;67.273;67.47;67.135;66.919;67.747;67.365;67.016;67.174;67.234;66.982	426.246887436013;426.246935322627;426.247191972286;426.246935021908;426.246973424835;426.247057609268;426.247060730084;426.247126664831;426.247049038666;426.246821755647;426.246929329051;426.247085279485	49.358470916748;47.7429618835449;42.9143600463867;43.1235008239746;57.2809295654297;47.7429618835449;54.2049407958984;NaN;39.6628913879395;47.915599822998;48.7556304931641;35.4936714172363	1	0.0575	-0.0115	0.0505	0.2475	-0.0875	-0.3035	0.5245	0.1425	-0.2065	-0.0485	0.0115	-0.2405	-0.00077067	-0.0011531	-0.0012244	-0.00090895	-0.0010169	-0.0010485	-0.0009465	-0.0011728	-0.0010904	-0.000845	-0.00076894	-0.0010431
Feature_346	908.411	85.537	YSDIDVDGLCSELMAK	P19880	JD_06232014_sample3_B_msms_40179;JD_06232014_sample1_B_msms_39949;JD_06232014_sample2_A_msms_39910;JD_06232014_sample3_C_msms_39601;JD_06232014_sample2_C_msms_39729	908.41	908.412	84.537	86.537	1642489,1642492,1642464,1642472,1642467,1642477,1642468,1642463,1642465,1642466,1642462,1642469	12	1814.81	2	46.1199	12		0.38539	85.58;85.572;85.74;85.687;85.502;85.413;85.991;85.696;85.462;85.474;85.47;85.465	908.412807032855;908.411085553673;908.411613543021;908.41091211092;908.410802782686;908.410043667338;908.412186966737;908.411502279337;908.411237381832;908.410792055428;908.411628700144;908.410372252292	NaN;42.946720123291;NaN;31.6144599914551;NaN;20.438570022583;NaN;64.5199203491211;71.079948425293;NaN;NaN;NaN	1	0.043	0.035	0.203	0.15	-0.035	-0.124	0.454	0.159	-0.075	-0.063	-0.067	-0.072	-0.002315	-0.0027155	-0.0023984	-0.0019085	-0.0032992	-0.0023775	-0.0022475	-0.0022963	-0.0024031	-0.0015687	-0.0021058	-0.0028264
Feature_347	446.563	69.36	YSDHIFLSLDK	P00958	JD_06232014_sample4_A_msms_31190;JD_06232014_sample4_B_msms_31427	446.562	446.564	68.36	70.36	464743,464749,464746,464742,464750,464741,464751,464744,464758,464745,464748,464747	12	1336.67	3	40.0535	12		0.4061	69.414;69.352;69.368;69.606;69.314;69.105;69.884;69.409;69.149;69.297;69.423;69.183	446.562587920891;446.56255917845;446.562591467008;446.562624865256;446.562601382407;446.562735680618;446.562611176258;446.562732946812;446.562968468333;446.562387749558;446.562751457626;446.563041656913	NaN;NaN;NaN;NaN;NaN;NaN;NaN;NaN;NaN;46.8795204162598;33.2274513244629;NaN	1	0.054	-0.008	0.008	0.246	-0.046	-0.255	0.524	0.049	-0.211	-0.063	0.063	-0.177	-0.0007583	-0.001015	-0.0010762	-0.0006151	-0.0010955	-0.0010144	-0.00062524	-0.00073521	-0.0010147	-0.00063732	-0.00078956	-0.00097086
Feature_348	550.282	89.6455	YSDFLWLR	P40959	JD_06232014_sample2_B_msms_42109;JD_06232014_sample1_B_msms_42123;JD_06232014_sample3_B_msms_42391;JD_06232014_sample2_C_msms_41797;JD_06232014_sample1_A_msms_42108;JD_06232014_sample4_C_msms_41931;JD_06232014_sample2_A_msms_42242;JD_06232014_sample4_B_msms_42327;JD_06232014_sample1_C_msms_42178;JD_06232014_sample3_A_msms_42594	550.281	550.283	88.6455	90.6455	861053,861054,861055,861058,861051,861070,861056,861063,861064,861060,861065,861052	12	1098.55	2	73.8681	12		0.43055	89.676;89.686;89.711;89.973;89.5;89.347;90.408;89.765;89.413;89.615;89.608;89.533	550.28161576409;550.28171436453;550.282242479524;550.28162481403;550.28170516299;550.282107299862;550.281350766853;550.281528207934;550.282076908484;550.281688240734;550.28179967217;550.282142679686	82.4524688720703;82.4524688720703;58.9806594848633;69.8246078491211;82.4524688720703;81.2962799072266;71.5011520385742;76.4776000976563;NaN;NaN;63.418830871582;69.8246078491211	1	0.0305	0.0405	0.0655	0.3275	-0.1455	-0.2985	0.7625	0.1195	-0.2325	-0.0305	-0.0375	-0.1125	-0.0017451	-0.0020714	-0.0016319	-0.0010431	-0.0022648	-0.0018311	-0.0010754	-0.0017722	-0.0018472	-0.0017153	-0.0014165	-0.0020282
Feature_349	443.239	64.857	YSDFLLK	P39704	JD_06232014_sample4_A_msms_28763;JD_06232014_sample3_A_msms_29024	443.238	443.24	63.857	65.857	451808,451811,451834,451813,451815,451807,451810,451814,451812,451816,451809,451830	12	884.464	2	55.0169	12		0.56756	64.851;64.863;64.893;64.989;64.712;64.447;65.36;64.908;64.622;64.75;64.896;64.667	443.23962712352;443.239326807867;443.239290336451;443.239461281243;443.239235832116;443.239314797423;443.239508349475;443.239419936339;443.239726436732;443.239635235201;443.239588285371;443.239325312907	NaN;NaN;NaN;NaN;NaN;NaN;49.3251914978027;NaN;NaN;60.7086601257324;NaN;NaN	1	-0.006	0.006	0.036	0.132	-0.145	-0.41	0.503	0.051	-0.235	-0.107	0.039	-0.19	-0.00080337	-0.0010909	-0.0012801	-0.0010941	-0.0010686	-0.0012731	-0.00080792	-0.00086779	-0.0011388	-0.00080858	-0.00082217	-0.0011953
Feature_350	570.616	65.4725	YSDEELRQDISNLK	P41807	JD_06232014_sample1_B_msms_29016;JD_06232014_sample2_B_msms_28998;JD_06232014_sample4_B_msms_29300;JD_06232014_sample2_A_msms_29009;JD_06232014_sample1_A_msms_29022;JD_06232014_sample3_B_msms_29241;JD_06232014_sample4_A_msms_29103;JD_06232014_sample3_A_msms_29166;JD_06232014_sample3_C_msms_28760;JD_06232014_sample4_C_msms_28951;JD_06232014_sample1_C_msms_29067;JD_06232014_sample2_C_msms_28831;287…	570.615	570.617	64.4725	66.4725	929867,929868,929865,929872,929870,929866,929864,929874,929875,929871,929869,929873	12	1708.83	3	97.7613	12		0.548217	65.461;65.467;65.568;65.575;65.406;65.309;65.712;65.557;65.444;65.474;65.57;65.471	570.61605502116;570.616128024076;570.616111085873;570.616123143951;570.616063416796;570.616270600413;570.616275244593;570.615992495583;570.616294893443;570.615998635947;570.616019847432;570.616136321345	105.991500854492;109.073196411133;75.7640762329102;137.796401977539;72.8978729248047;90.7070770263672;102.504997253418;79.8854827880859;91.8119964599609;99.9269638061523;115.064498901367;91.7115325927734	2	-0.0115	-0.0055	0.0955	0.1025	-0.0665	-0.1635	0.2395	0.0845	-0.0285	0.0015	0.0975	-0.0015	-0.0012065	-0.0016135	-0.0014217	-0.0011777	-0.0014208	-0.0014566	-0.0010147	-0.0011085	-0.0015163	-0.00077133	-0.00098929	-0.0015025
Feature_351	855.421	65.484	YSDEELRQDISNLK	P41807	JD_06232014_sample2_A_msms_28968;JD_06232014_sample1_B_msms_28989;JD_06232014_sample2_B_msms_28989;JD_06232014_sample1_A_msms_28992;JD_06232014_sample4_B_msms_29256;JD_06232014_sample3_B_msms_29213;JD_06232014_sample4_C_msms_28932;JD_06232014_sample3_C_msms_28720;JD_06232014_sample3_A_msms_29207;JD_06232014_sample4_A_msms_29074;JD_06232014_sample2_C_msms_28772;JD_06232014_sample1_C_msms_29037	855.42	855.422	64.484	66.484	1587180,1587178,1587184,1587183,1587177,1587185,1587181,1587187,1587188,1587174,1587186,1587176	12	1708.83	2	76.5807	12		0.44605	65.435;65.468;65.547;65.564;65.366;65.324;65.702;65.554;65.474;65.492;65.597;65.476	855.42103116234;855.421077519798;855.421089340591;855.420878149648;855.421036801605;855.421456056471;855.421329256889;855.42123549885;855.421744395139;855.42083693277;855.420862390674;855.421003684616	79.6138610839844;91.306510925293;61.4092597961426;61.443531036377;95.9812622070313;35.6568412780762;148.406204223633;48.5269508361816;66.2151565551758;123.75830078125;45.2069091796875;61.443531036377	2	-0.049	-0.016	0.063	0.08	-0.118	-0.16	0.218	0.07	-0.01	0.008	0.113	-0.008	-0.0023186	-0.0028747	-0.0025461	-0.0021701	-0.0025356	-0.0027424	-0.0020886	-0.0021828	-0.002632	-0.001537	-0.00188	-0.002723
Feature_352	612.744	33.886	YSDDNYEYR	P20486	JD_06232014_sample4_B_msms_12251;JD_06232014_sample2_B_msms_12197;JD_06232014_sample1_B_msms_12258;JD_06232014_sample1_C_msms_12297;JD_06232014_sample3_B_msms_12480;12451;JD_06232014_sample1_A_msms_12219;JD_06232014_sample4_A_msms_12163;JD_06232014_sample2_A_msms_12130;JD_06232014_sample3_A_msms_12278	612.743	612.745	32.886	34.886	1071616,1071615,1071619,1071610,1071621,1071620,1071613,1071609,1071618,1071608,1071611	11	1223.47	2	53.0228	11		0.38539	33.904;34.002;34.092;33.886;33.75;33.563;33.952;33.918;33.86;33.584;33.531;NA	612.744095769585;612.744319528324;612.744493985317;612.744074981921;612.744078072945;612.744262968663;612.743854821189;612.744447035202;612.744033164123;612.744345425059;612.744197984858;NA	45.1581001281738;42.7176399230957;29.0531005859375;58.6986312866211;49.3004302978516;NaN;58.6986312866211;51.435920715332;NaN;40.4964408874512;101.646202087402;NA	1	0.018	0.116	0.206	0	-0.136	-0.323	0.066	0.032	-0.026	-0.302	-0.355	-0.155905	-0.0017226	-0.0020019	-0.0021743	-0.0012445	-0.002	-0.0021708	-0.0012404	-0.0017209	-0.0020855	-0.001714	-0.0017602	-0.00208047
Feature_353	709.332	113.945	YSDAMMNVLAQMISNPNAR	Q06142	JD_06232014_sample3_B_msms_55190;JD_06232014_sample4_B_msms_55107	709.331	709.333	112.945	114.945	1332060,1332072,1332065,1332070,1332073,1332066,1332067,1332068,1332071,1332069	10	2124.98	3	13.6664	10		0.44318	113.98;113.86;114.04;114.19;113.79;NA;114.68;113.908;113.7;113.96;113.931;NA	709.334243929522;709.333459855665;709.332851338042;709.334322866815;709.333579611067;NA;709.333537885487;709.332978098617;709.332793157559;709.333270576;709.333466765516;NA	NaN;NaN;NaN;NaN;NaN;NA;NaN;11.8921003341675;NaN;NaN;15.440710067749;NA	2	0.0345	-0.0855	0.0945	0.2445	-0.1555	-0.264351	0.7345	-0.0375	-0.2455	0.0145	-0.0145	-0.234954	-0.0032652	-0.0031665	-0.0024149	-0.0026951	-0.0025488	-0.00157232	-0.001798	-0.0018561	-0.002129	-0.0019409	-0.0021259	-0.00211864
Feature_354	1063.5	113.98	YSDAMMNVLAQMISNPNAR	Q06142	JD_06232014_sample3_B_msms_55193	1063.49	1063.5	112.98	114.98	1736762,1736774,1736772,1736770,1736769,1736773,1736775,1736771,1736768	9	2124.98	2	15.1624	9		0.45796	113.99;113.84;114.05;114.22;113.79;NA;114.69;113.905;113.73;113.98;NA;NA	1063.49673621024;1063.49686341702;1063.49583967234;1063.49687403683;1063.49712381808;NA;1063.49633595074;1063.49586180422;1063.49568899352;1063.49513124414;NA;NA	NaN;NaN;NaN;NaN;NaN;NA;NaN;15.1624202728271;NaN;NaN;NA;NA	2	0.01	-0.14	0.07	0.24	-0.19	-0.264348	0.71	-0.075	-0.25	0	0.0377564	-0.234958	-0.0048262	-0.0048482	-0.0038785	-0.0039575	-0.0041155	-0.00317873	-0.0028075	-0.0028808	-0.0032091	-0.0028192	-0.0033273	-0.00357526
Feature_355	502.573	56.6325	YSCIILDEAHER	P53131	JD_06232014_sample4_B_msms_24495;JD_06232014_sample2_A_msms_24254;JD_06232014_sample4_A_msms_24289;JD_06232014_sample4_C_msms_24092	502.572	502.574	55.6325	57.6325	684531,684534,684529,684530,684533,684536,684537,684532,684535,684538,684539,684540	12	1504.7	3	30.9183	12		0.38539	56.642;56.603;56.648;56.722;56.428;56.248;56.903;56.674;56.447;56.623;56.659;56.399	502.573379140972;502.573391290483;502.573447601397;502.573637119108;502.573510104977;502.573342610964;502.5733329294;502.573342747787;502.57349627267;502.573076915704;502.572851966216;502.573418357157	NaN;NaN;NaN;27.34;NaN;NaN;NaN;NaN;NaN;39.006;31.215;26.112	1	0.0095	-0.0295	0.0155	0.0895	-0.2045	-0.3845	0.2705	0.0415	-0.1855	-0.0095	0.0265	-0.2335	-0.00099511	-0.0012516	-0.0012671	-0.0011869	-0.0013549	-0.0013558	-0.00097058	-0.00095823	-0.0013642	-0.00064595	-0.00091096	-0.0014653
Feature_356	693.853	82.374	YSAVLMEFTTPK	Q05515	JD_06232014_sample2_B_msms_38243;JD_06232014_sample1_B_msms_38203;JD_06232014_sample3_C_msms_37837;JD_06232014_sample1_A_msms_38211;JD_06232014_sample3_B_msms_38436;JD_06232014_sample4_C_msms_37989;JD_06232014_sample2_C_msms_37959;JD_06232014_sample2_A_msms_38228;JD_06232014_sample3_A_msms_38568	693.852	693.854	81.374	83.374	1296465,1296468,1296454,1296464,1296463,1296456,1296441,1296458,1296442,1296443,1296440	11	1385.69	2	85.6621	11		1	82.394;82.374;82.528;82.593;82.337;82.255;83.035;82.442;82.25;82.284;NA;82.211	693.85326996522;693.854219933786;693.853864445791;693.852818909769;693.853415010976;693.853073903172;NaN;693.853313223935;693.853356558203;693.850693905482;NA;693.853205358074	92.8564376831055;88.1007766723633;NaN;75.1019134521484;102.97029876709;78.9640426635742;76.073;91.6202926635742;82.068733215332;NaN;NA;83.2035064697266	1	0.02	0	0.154	0.219	-0.037	-0.119	0.661	0.068	-0.124	-0.09	-0.0359547	-0.163	-0.0014145	-0.0021233	-0.001883	-0.0013015	-0.0022002	-0.0017612	-0.00146839	-0.001519	-0.0018151	-0.0011355	-0.00144568	-0.00185
Feature_357	521.246	14.274	YSATSEQQK	Q12019	JD_06232014_sample2_B_msms_3592	521.245	521.247	13.274	15.274	754410,754416,754413,754408,754411,754409,754412,754407,754421,754414,754415,754406	12	1040.48	2	45.6801	12		0.43363	14.396;14.236;14.294;14.526;13.706;14.036;14.585;14.353;14.09;14.254;14.498;14.179	521.246773343142;521.24692990198;521.246657473469;521.247086200491;521.246594653585;521.246595950072;521.247055561258;521.246574039234;521.246956251833;521.246740351994;521.247151530829;521.24692649691	NaN;NaN;NaN;NaN;45.6800689697266;NaN;NaN;NaN;NaN;NaN;NaN;NaN	1	0.122	-0.038	0.02	0.252	-0.568	-0.238	0.311	0.079	-0.184	-0.02	0.224	-0.095	-0.0019214	-0.0026341	-0.0024824	-0.0021947	-0.0027146	-0.0026129	-0.0018664	-0.0016612	-0.0021419	-0.0020976	-0.0019455	-0.0024709
Feature_358	408.698	29.822	YSANSFK	Q03195	JD_06232014_sample3_C_msms_10060;JD_06232014_sample1_B_msms_10345	408.697	408.699	28.822	30.822	322448,322456,322466,322454,322440,322449,322453,322457,322451,322452,322455,322450	12	815.381	2	97.1998	12		0.39927	29.945;29.908;29.905;30.023;29.621;29.473;30.044;29.837;29.69;29.699;29.807;29.641	408.697893805787;408.697773022487;408.697930696806;408.697787015473;408.697816581876;408.697780224176;408.69772816905;408.697852603265;408.69802191538;408.697937106625;408.697846479275;408.697937216431	NaN;91.6262969970703;NaN;NaN;NaN;NaN;NaN;NaN;102.773300170898;NaN;NaN;NaN	1	0.123	0.086	0.083	0.201	-0.201	-0.349	0.222	0.015	-0.132	-0.123	-0.015	-0.181	-0.0010077	-0.0010585	-0.0013704	-0.00084289	-0.0010868	-0.0012676	-0.00084795	-0.00086583	-0.0013198	-0.00095743	-0.00080519	-0.0014408
Feature_359	942.941	52.945	YSALTSNNEECTAVVAR	P43591	JD_06232014_sample1_C_msms_22372;JD_06232014_sample2_B_msms_22318	942.94	942.942	51.945	53.945	1671860,1671863,1671865,1671861,1671864,1671884,1671862,1671859	8	1883.87	2	28.0612	8		1	52.961;NA;53.115;53.032;52.945;52.811;53.207;NA;52.937;NA;NA;52.913	942.94545041259;NA;942.94465589652;942.945763946576;NaN;942.944324467744;942.944055551703;NA;942.944436138478;NA;NA;942.943949202464	NaN;NA;17.8954906463623;NaN;38.227;NaN;NaN;NA;NaN;NA;NA;NaN	1	0.016	-0.00254015	0.17	0.087	0	-0.134	0.262	0.0632727	-0.008	-0.0282827	0.00188316	-0.032	-0.0027561	-0.00308287	-0.0028517	-0.0032155	-0.00310786	-0.0026183	-0.0026673	-0.00245464	-0.0028329	-0.00228951	-0.00210941	-0.0031008
Feature_360	720.34	75.7535	YSAADVACWGALR	P46655	JD_06232014_sample3_A_msms_34845;JD_06232014_sample3_B_msms_34973;JD_06232014_sample1_B_msms_34560;JD_06232014_sample2_A_msms_34554;JD_06232014_sample4_A_msms_34636;JD_06232014_sample1_A_msms_34599;JD_06232014_sample4_B_msms_34957;JD_06232014_sample3_C_msms_34273;34259;JD_06232014_sample2_B_msms_34606;JD_06232014_sample4_C_msms_34467;JD_06232014_sample2_C_msms_34374;JD_06232014_sample1_C_msms_348…	720.339	720.341	74.7535	76.7535	1356470,1356477,1356465,1356471,1356475,1356472,1356478,1356466,1356473,1356474,1356468,1356476	12	1438.67	2	118.896	12		0.75288	75.799;75.694;75.836;75.886;75.67;75.644;76.242;75.791;75.655;75.716;75.796;75.69	720.340382980039;720.340215689768;720.339994899415;720.340315080031;720.340505083945;720.34021715725;720.34024950169;720.340243841031;720.340450076812;720.340707869439;720.340384951587;720.340530141045	147.326705932617;134.182495117188;76.073;110.379302978516;128.67529296875;110.379302978516;111.792999267578;65.043;152.378204345703;154.672103881836;81.565;154.281402587891	1	0.0455	-0.0595	0.0825	0.1325	-0.0835	-0.1095	0.4885	0.0375	-0.0985	-0.0375	0.0425	-0.0635	-0.001728	-0.0019097	-0.0019042	-0.0013809	-0.0023217	-0.0019666	-0.0016718	-0.001626	-0.002104	-0.0018361	-0.0016672	-0.0022699
Feature_361	645.37	58.423	YRVVEILQNR	P05030	JD_06232014_sample1_B_msms_25238	645.369	645.371	57.423	59.423	1167963,1167987,1167994,1167993,1167988,1167991,1167989,1167992,1167985,1167984,1167986,1167990	12	1288.73	2	67.0795	12		0.38539	58.41;58.432;58.453;58.523;58.248;58.111;58.748;58.487;58.213;58.414;58.453;58.117	645.369058293658;645.369241693567;645.369158030517;645.369194922436;645.369558983654;645.369847380054;645.368498312079;645.369327800211;645.36936061261;645.369187078092;645.368946853857;645.369667674733	NaN;67.0795364379883;NaN;NaN;NaN;NaN;NaN;NaN;NaN;NaN;NaN;NaN	1	-0.013	0.009	0.03	0.1	-0.175	-0.312	0.325	0.064	-0.21	-0.009	0.03	-0.306	-0.0012506	-0.001858	-0.0013945	-0.0010786	-0.0015623	-0.0016591	-0.0010481	-0.0014528	-0.0016131	-0.0010934	-0.0010107	-0.0019351
Feature_362	631.671	67.522	YRQIPVGYSAADIVANR	Q08193	JD_06232014_sample2_B_msms_30182;JD_06232014_sample2_A_msms_30130;JD_06232014_sample1_B_msms_30206;JD_06232014_sample1_A_msms_30214	631.67	631.672	66.522	68.522	1129388,1129383,1129392,1129380,1129384,1129386,1129382,1129385,1129379,1129387,1129381	11	1891.99	3	45.8466	11		0.38539	67.589;67.522;67.657;67.626;67.498;67.369;NA;67.569;67.368;67.397;67.585;67.512	631.671128079777;631.670508522304;631.671403506941;631.671543606967;631.671078829127;631.67150189729;NA;631.670938107768;631.671728066847;631.670448533067;631.670814242836;631.669775293383	37.042;28.635;NaN;53.2551918029785;64.4542007446289;NaN;NA;NaN;NaN;NaN;NaN;NaN	1	0.067	0	0.135	0.104	-0.024	-0.153	0.450684	0.047	-0.154	-0.125	0.063	-0.01	-0.0010975	-0.0015088	-0.0016675	-0.0012161	-0.0014794	-0.0015724	-0.00117988	-0.0013917	-0.0016645	-0.0013277	-0.001628	-0.0016202
Feature_363	520.971	84.228	YRPPVLMVPYVVK	P54781	JD_06232014_sample1_B_msms_39184;JD_06232014_sample1_A_msms_39255;JD_06232014_sample2_B_msms_39206;JD_06232014_sample4_C_msms_39021;JD_06232014_sample3_B_msms_39450;JD_06232014_sample4_B_msms_39347;JD_06232014_sample4_A_msms_39246;JD_06232014_sample2_A_msms_39274;JD_06232014_sample3_C_msms_38797;JD_06232014_sample2_C_msms_38942;JD_06232014_sample1_C_msms_39273	520.97	520.972	83.228	85.228	753852,753860,753858,753857,753862,753853,753855,753863,753856,753859,753864,753854	12	1559.89	3	74.028	12		0.5696	84.33;84.255;84.399;84.458;84.201;84.077;84.792;84.355;84;84.152;84.118;84.085	520.970718586904;520.970601706629;520.970676702525;520.97100565518;520.97079472657;520.971013942874;520.9708500433;520.97062411149;520.970751792756;520.970710495287;520.970636754162;520.970797659441	88.0205764770508;78.3238906860352;66.3926010131836;45.28;78.3238906860352;62.0879287719727;NaN;79.4919662475586;93.6229476928711;81.6763076782227;87.6405487060547;53.4477500915527	1	0.102	0.027	0.171	0.23	-0.027	-0.151	0.564	0.127	-0.228	-0.076	-0.11	-0.143	-0.0010408	-0.0011293	-0.0010678	-0.00092255	-0.0014764	-0.0013527	-0.00099953	-0.0010772	-0.0011966	-0.00087053	-0.00078758	-0.0011301
Feature_364	501.282	63.2585	YRPNCPIILVTR	P00549	JD_06232014_sample1_A_msms_27986;JD_06232014_sample4_A_msms_27828;JD_06232014_sample1_B_msms_27968;JD_06232014_sample2_B_msms_27811;JD_06232014_sample4_B_msms_28001;JD_06232014_sample3_B_msms_28225;JD_06232014_sample2_A_msms_27734;JD_06232014_sample1_C_msms_27881;28165;JD_06232014_sample2_C_msms_27542;JD_06232014_sample3_A_msms_28059;JD_06232014_sample3_C_msms_27481;JD_06232014_sample4_C_msms_276…	501.281	501.283	62.2585	64.2585	679399,679402,679400,679396,679404,679398,679395,679401,679405,679393,679397,679403	12	1500.82	3	128.966	12		0.809767	63.276;63.298;63.457;63.327;63.164;63.02;63.757;63.391;63.147;63.18;63.241;63.062	501.281652860017;501.281680773624;501.281671317668;501.281588789328;501.281621511865;501.281703759428;501.281516932003;501.281654465034;501.281608098396;501.281657592671;501.281718605003;501.281673792669	122.547096252441;142.968200683594;147.258605957031;127.173896789551;134.75390625;133.049697875977;96.7445526123047;138.422500610352;145.085006713867;138.449005126953;102.27619934082;118.865798950195	2	0.0175	0.0395	0.1985	0.0685	-0.0945	-0.2385	0.4985	0.1325	-0.1115	-0.0785	-0.0175	-0.1965	-0.0013199	-0.0015513	-0.0015014	-0.0011291	-0.00153	-0.0014731	-0.0010295	-0.0012935	-0.0014337	-0.0012149	-0.0011482	-0.0015065
Feature_365	751.419	63.2605	YRPNCPIILVTR	P00549	JD_06232014_sample2_B_msms_27821;JD_06232014_sample4_A_msms_27832;JD_06232014_sample4_B_msms_28015;JD_06232014_sample1_B_msms_27817;JD_06232014_sample1_A_msms_27805;JD_06232014_sample2_A_msms_27737;JD_06232014_sample3_B_msms_28069;JD_06232014_sample3_C_msms_27484;JD_06232014_sample2_C_msms_27549;JD_06232014_sample4_C_msms_27620;JD_06232014_sample1_C_msms_27885;JD_06232014_sample3_A_msms_28067	751.418	751.42	62.2605	64.2605	1421667,1421674,1421672,1421664,1421673,1421668,1421671,1421663,1421666,1421669,1421665,1421675	12	1500.82	2	166.063	12		0.679017	63.276;63.294;63.408;63.331;63.163;63.017;63.736;63.398;63.167;63.197;63.245;63.07	751.418895780336;751.418697477089;751.418784817821;751.418940586228;751.418862612371;751.418842562039;751.419094534181;751.41887970792;751.418636168849;751.418969968232;751.418937717693;751.418762617811	158.253692626953;170.657699584961;164.478500366211;174.718307495117;190.852203369141;165.583694458008;122.344200134277;161.478302001953;160.379196166992;183.063903808594;172.333602905273;168.607498168945	2	0.0155	0.0335	0.1475	0.0705	-0.0975	-0.2435	0.4755	0.1375	-0.0935	-0.0635	-0.0155	-0.1905	-0.002442	-0.002606	-0.0025553	-0.0020106	-0.0026577	-0.0024609	-0.0021105	-0.0023217	-0.0023956	-0.0022577	-0.0020141	-0.0025919
Feature_366	622.66	61.8975	YRPLTPSSEVYSPIEK	Q12149	JD_06232014_sample1_B_msms_27100;JD_06232014_sample2_B_msms_27105;JD_06232014_sample3_B_msms_27340;JD_06232014_sample1_A_msms_27079;JD_06232014_sample2_A_msms_27066;JD_06232014_sample3_A_msms_27351	622.659	622.661	60.8975	62.8975	1102775,1102774,1102782,1102787,1102788,1102779,1102780,1102784,1102781,1102786,1102785,1102783	12	1864.96	3	70.249	12		0.38539	61.913;61.874;62.032;62.015;61.8;61.665;62.271;61.99;61.819;61.882;61.937;61.817	622.660766574977;622.659318988108;622.660389102635;622.660262964689;622.659119719562;622.660563504809;622.660360672846;622.660114049449;622.660296254512;622.657737295898;622.660298147114;622.659719425655	52.112;96.0958633422852;NaN;71.781;85.5762710571289;NaN;49.493;66.436;NaN;NaN;NaN;NaN	1	0.0155	-0.0235	0.1345	0.1175	-0.0975	-0.2325	0.3735	0.0925	-0.0785	-0.0155	0.0395	-0.0805	-0.0018549	-0.0020064	-0.0021722	-0.0014843	-0.0020552	-0.0020271	-0.001421	-0.0016159	-0.0019743	-0.0012221	-0.0014538	-0.0019816
Feature_367	398.216	13.504	YRPETAAEKK	P29453	JD_06232014_sample3_B_msms_3552;JD_06232014_sample4_B_msms_3553;JD_06232014_sample2_C_msms_3237;JD_06232014_sample2_B_msms_3436;JD_06232014_sample1_C_msms_3429;JD_06232014_sample1_A_msms_3543;JD_06232014_sample4_A_msms_3477	398.215	398.217	12.504	14.504	285722,285729,285737,285732,285708,285707,285727,285706,285705,285828,285849,285704	12	1191.63	3	38.2591	12		0.44242	13.657;13.378;13.451;13.686;13.35;13.285;13.732;13.564;13.371;13.557;13.738;13.433	398.216200485609;398.21623124053;398.215902634837;398.216022601862;398.216066602354;398.215928499452;398.216221788555;398.215796890647;398.216042907464;398.216332138793;398.215891818098;398.21626219922	44.6394386291504;NaN;39.6565093994141;NaN;39.6565093994141;38.7825088500977;NaN;33.1578102111816;NaN;40.4964408874512;31.4247398376465;NaN	1	0.153	-0.126	-0.053	0.182	-0.154	-0.219	0.228	0.06	-0.133	0.053	0.234	-0.071	-0.0013495	-0.001918	-0.0018495	-0.0016387	-0.001762	-0.0017574	-0.0014467	-0.0015314	-0.0016748	-0.001529	-0.0015636	-0.0020202
Feature_368	355.517	16.7825	YRPETAAEK	P29453	JD_06232014_sample1_C_msms_4640;JD_06232014_sample2_B_msms_4640;JD_06232014_sample1_B_msms_4702;JD_06232014_sample4_C_msms_4596;JD_06232014_sample3_C_msms_4553;JD_06232014_sample2_C_msms_4401;JD_06232014_sample3_A_msms_4794;JD_06232014_sample2_A_msms_4750;JD_06232014_sample3_B_msms_4820;JD_06232014_sample4_A_msms_4677;JD_06232014_sample1_A_msms_4724;JD_06232014_sample4_B_msms_4777	355.516	355.518	15.7825	17.7825	142171,142165,142163,142166,142173,142174,142164,142167,142172,142168,142161,142170	12	1063.53	3	112.136	12		0.820883	16.884;16.775;16.79;17.039;16.698;16.525;17.056;16.872;16.714;16.716;16.936;16.719	355.517211592005;355.51725828063;355.517371305662;355.517285887055;355.517306661286;355.51741378153;355.517259167974;355.517349141629;355.517340480124;355.517309741403;355.517337115078;355.517274096048	106.61840057373;98.2571563720703;114.893798828125;101.974098205566;102.523597717285;108.431396484375;119.223602294922;118.033401489258;125.736503601074;137.976196289063;98.0402374267578;113.926300048828	2	0.1015	-0.0075	0.0075	0.2565	-0.0845	-0.2575	0.2735	0.0895	-0.0685	-0.0665	0.1535	-0.0635	-0.0010305	-0.0015312	-0.0014461	-0.0011184	-0.0012508	-0.0014672	-0.00086178	-0.0010839	-0.0012761	-0.0010878	-0.0010214	-0.0014926
Feature_369	532.772	16.753	YRPETAAEK	P29453	JD_06232014_sample3_C_msms_4541;JD_06232014_sample4_C_msms_4583;JD_06232014_sample2_B_msms_4631;JD_06232014_sample2_C_msms_4388;JD_06232014_sample1_C_msms_4630;JD_06232014_sample1_B_msms_4698;JD_06232014_sample2_A_msms_4760;JD_06232014_sample3_B_msms_4812;JD_06232014_sample4_A_msms_4670;4632;JD_06232014_sample1_A_msms_4671	532.771	532.773	15.753	17.753	797362,797370,797372,797377,797371,797373,797367,797363,797366,797369	10	1063.53	2	110.251	9		1.11962	16.883;16.787;16.829;17.029;16.676;16.525;NA;16.906;16.719;16.753;NA;16.707	532.772020337763;532.772063677516;532.772053431145;532.771984887342;532.77203485926;532.772116103151;NA;532.771907840967;532.771887778783;532.771968788746;NA;532.772052994021	NaN;107.578399658203;101.380798339844;152.041000366211;112.129402160645;99.9731369018555;NA;130.982498168945;74.3064422607422;108.469802856445;NA;105.396797180176	2	0.13	0.034	0.076	0.276	-0.077	-0.228	0.320601	0.153	-0.034	0	0.146064	-0.046	-0.0016342	-0.0022867	-0.0021271	-0.0016255	-0.0019221	-0.002097	-0.0011834	-0.0014172	-0.0017906	-0.0015155	-0.0014563	-0.0022601
Feature_370	341.18	47.838	YRLPDAMR	P04807	JD_06232014_sample1_A_msms_19442;JD_06232014_sample4_B_msms_19650;JD_06232014_sample1_B_msms_19442;JD_06232014_sample2_A_msms_19515;JD_06232014_sample3_B_msms_19805;JD_06232014_sample3_C_msms_19240;JD_06232014_sample1_C_msms_19661;JD_06232014_sample2_C_msms_19267;JD_06232014_sample4_A_msms_19465;JD_06232014_sample4_C_msms_19274	341.179	341.181	46.838	48.838	97231,97226,97222,97232,97223,97230,97225,97227,97233,97228	10	1020.52	3	95.7719	10		0.560967	47.845;47.873;47.97;47.938;NA;47.529;NA;47.882;47.708;47.789;47.831;47.631	341.179812158396;341.179665318933;341.179753687463;341.179880939077;NA;341.179750860128;NA;341.179710872122;341.179824551166;341.179895623185;341.179725021785;341.179758086512	89.6979904174805;67.8972091674805;114.497596740723;114.497596740723;NA;94.1144866943359;NA;102.513702392578;104.436897277832;51.3458099365234;114.281196594238;104.436897277832	2	0.007	0.035	0.132	0.1	-0.180292	-0.309	0.283268	0.044	-0.13	-0.049	-0.007	-0.207	-0.00082031	-0.00081946	-0.00084895	-0.00079574	-0.00074016	-0.0009093	-0.00072875	-0.00061046	-0.00091839	-0.00066329	-0.00061044	-0.00093608
Feature_371	511.265	47.843	YRLPDAMR	P04807	JD_06232014_sample4_B_msms_19682;JD_06232014_sample3_A_msms_19630;JD_06232014_sample1_A_msms_19474;JD_06232014_sample2_B_msms_19424;JD_06232014_sample3_C_msms_19144;JD_06232014_sample2_C_msms_19177;JD_06232014_sample2_A_msms_19409;JD_06232014_sample1_C_msms_19529	511.264	511.267	46.843	48.843	717555,717547,717546,717549,717550,717557,717561,717554,717556	9	1020.52	2	94.8982	8		0.5438	47.865;47.855;47.958;47.951;47.686;47.515;48.109;NA;47.734;NA;47.821;NA	511.265654627602;511.265618804984;511.26601981028;511.265908458363;511.265822787207;511.266014920312;511.265831435425;NA;511.26603483878;NA;511.265748820386;NA	100.016998291016;NaN;89.0795135498047;93.1779022216797;100.245498657227;113.622001647949;82.6449737548828;NA;69.3382186889648;NA;111.060501098633;NA	2	0.022	0.012	0.115	0.108	-0.157	-0.328	0.266	0.0536619	-0.109	-0.0353749	-0.022	-0.137009	-0.0010872	-0.0012121	-0.0012616	-0.0010737	-0.0010442	-0.0013108	-0.00097701	-0.0009547	-0.0013227	-0.0007943	-0.00084098	-0.00135743
Feature_372	405.92	75.8885	YRIPVVLLDK	P21375	JD_06232014_sample2_A_msms_34695;JD_06232014_sample1_A_msms_34712;JD_06232014_sample1_B_msms_34680;JD_06232014_sample2_B_msms_34704	405.919	405.921	74.8885	76.8885	312496,312494,312504,312503,312492,312498,312505,312499,312500,312502,312501,312506	12	1214.74	3	50.2453	12		0.40681	75.913;75.844;75.924;76.142;75.781;75.697;76.487;75.923;75.78;75.864;75.918;75.759	405.920085134307;405.920000688923;405.919896198187;405.920358844669;405.920172314784;405.919861916622;405.919922922274;405.920081809591;405.920040148047;405.92011185364;405.920151632366;405.919919080532	56.4043998718262;47.301830291748;NaN;40.7274017333984;56.5476493835449;NaN;NaN;NaN;NaN;NaN;NaN;NaN	1	0.0245	-0.0445	0.0355	0.2535	-0.1075	-0.1915	0.5985	0.0345	-0.1085	-0.0245	0.0295	-0.1295	-0.00092256	-0.00092067	-0.00089976	-0.00071996	-0.0012405	-0.0009403	-0.00069873	-0.00073746	-0.0010428	-0.00068192	-0.00090789	-0.0011132
Feature_373	439.758	42.142	YRIDLAK	Q02795	JD_06232014_sample2_B_msms_16425;JD_06232014_sample4_C_msms_16314	439.757	439.759	41.142	43.142	438898,438899,438901,438895,438897,438916,438912,438896,438900,438903,438902	11	877.502	2	70.3533	11		0.38539	42.298;42.178;42.309;NA;41.948;41.732;42.432;42.142;41.906;42.086;42.211;41.904	439.758380377894;439.758723659364;439.75870217968;NA;439.758603100214;439.758449362223;439.758515342709;439.75846818092;439.758461099349;439.758379668329;439.758577789212;439.75846134435	NaN;NaN;NaN;NA;60.4775199890137;NaN;NaN;NaN;NaN;NaN;NaN;80.2290878295898	1	0.156	0.036	0.167	0.118934	-0.194	-0.41	0.29	0	-0.236	-0.056	0.069	-0.238	-0.00076001	-0.0012235	-0.0012489	-0.000794497	-0.00108	-0.0010753	-0.00091391	-0.00079214	-0.0011024	-0.00060325	-0.00073336	-0.0012542
Feature_374	462.57	72.2335	YRFDPFQAVSR	P38737	JD_06232014_sample4_A_msms_32796	462.569	462.571	71.2335	73.2335	529965,529976,529968,529972,529970,529971,529966,529967,529973,529964,529969,529974	12	1384.69	3	47.0388	12		0.406717	72.258;72.237;72.24;72.476;72.13;71.99;72.848;72.267;72.09;72.23;72.229;71.996	462.57088635114;462.570224018725;462.57028924381;462.569833782279;462.569797202327;462.570276723425;462.56998747287;462.570540608548;462.570224743036;462.570655833953;462.569858917261;462.570155107213	NaN;NaN;NaN;NaN;NaN;NaN;NaN;NaN;NaN;47.0388412475586;NaN;NaN	1	0.0245	0.0035	0.0065	0.2425	-0.1035	-0.2435	0.6145	0.0335	-0.1435	-0.0035	-0.0045	-0.2375	-0.00082918	-0.0013404	-0.001063	-0.00090816	-0.0013575	-0.0011779	-0.00084071	-0.00099159	-0.0012236	-0.00094469	-0.00099504	-0.0012093
Feature_375	732.379	47.759	YRDDVPIGSSNLK	P12945	JD_06232014_sample2_B_msms_19435;JD_06232014_sample3_B_msms_19721;JD_06232014_sample3_C_msms_19191;JD_06232014_sample3_A_msms_19617;JD_06232014_sample1_A_msms_19456;JD_06232014_sample1_B_msms_19457;JD_06232014_sample2_C_msms_19195;JD_06232014_sample2_A_msms_19388;JD_06232014_sample1_C_msms_19546;JD_06232014_sample4_B_msms_19663;JD_06232014_sample4_A_msms_19487	732.378	732.38	46.759	48.759	1381744,1381746,1381741,1381758,1381762,1381756,1381721,1381747,1381757,1381745,1381725,1381742	12	1462.74	2	68.2776	12		0.38539	47.793;47.775;47.927;47.862;47.612;47.486;48.027;47.843;47.629;47.614;47.743;47.498	732.379944435036;732.379267757559;732.378237760608;732.379815015876;732.3787724336;732.37874667792;732.379299220424;732.37906618956;732.379303044133;732.378769666209;732.378426920003;732.378800051363	45.8252601623535;46.2758712768555;73.7221527099609;52.5271987915039;95.8536682128906;87.0829010009766;52.0080986022949;70.2595672607422;80.6319427490234;54.8978118896484;91.9687271118164;NaN	1	0.034	0.016	0.168	0.103	-0.147	-0.273	0.268	0.084	-0.13	-0.145	-0.016	-0.261	-0.0020574	-0.0021258	-0.0020485	-0.0020866	-0.001874	-0.0022058	-0.0018443	-0.0015496	-0.0020591	-0.0013962	-0.0015756	-0.0022898
Feature_376	556.275	35.408	YQYPQTPSK	P32623	JD_06232014_sample2_B_msms_12914;JD_06232014_sample4_B_msms_13124;JD_06232014_sample1_B_msms_12945;JD_06232014_sample1_A_msms_12900;JD_06232014_sample1_C_msms_13096;JD_06232014_sample2_C_msms_12667;JD_06232014_sample3_B_msms_13168;JD_06232014_sample3_C_msms_12764;JD_06232014_sample3_A_msms_13026;JD_06232014_sample4_A_msms_12993;JD_06232014_sample2_A_msms_12849	556.274	556.276	34.408	36.408	882565,882575,882574,882570,882571,882567,882569,882568,882573,882566,882572	11	1110.53	2	90.8224	11		0.655533	35.378;35.534;35.696;35.477;35.299;35.074;35.604;35.463;35.408;35.37;35.361;NA	556.274594991145;556.274574365161;556.274623773978;556.274573087304;556.274446963805;556.274453904793;556.274558415721;556.274493099494;556.274511995549;556.274455983615;556.274681711731;NA	34.6923904418945;60.7166786193848;101.646202087402;36.3176383972168;69.3748931884766;100.245498657227;100.016998291016;89.8857803344727;140.835006713867;122.28099822998;143.033798217773;NA	1	-0.03	0.126	0.288	0.069	-0.109	-0.334	0.196	0.055	0	-0.038	-0.047	-0.152451	-0.0014428	-0.0019235	-0.0019814	-0.00093278	-0.0017631	-0.0018611	-0.00099053	-0.00131	-0.0017477	-0.00084065	-0.0012011	-0.00203686
Feature_377	510.269	56.4525	YQWNPAIK	P17423	JD_06232014_sample4_B_msms_24504;JD_06232014_sample2_C_msms_24039	510.268	510.27	55.4525	57.4525	713863,713865,713867,713866,713870,713869,713861,713857,713864,713862,713871,713868	12	1018.52	2	38.4484	12		0.78559	56.481;56.563;56.626;56.443;56.367;56.151;56.547;56.529;56.296;56.302;56.462;56.272	510.268691535269;510.26885270668;510.268996099558;510.268583390652;510.268801197563;510.268852584736;510.268307319297;510.268685424603;510.269068013751;510.268632765924;510.268701879298;510.269088102597	NaN;NaN;NaN;NaN;NaN;41.0247192382813;NaN;NaN;NaN;NaN;35.872;NaN	1	0.0285	0.1105	0.1735	-0.0095	-0.0855	-0.3015	0.0945	0.0765	-0.1565	-0.1505	0.0095	-0.1805	-0.0010882	-0.0012879	-0.0012045	-0.0010522	-0.0012227	-0.0013356	-0.0010482	-0.00096129	-0.0013384	-0.00092447	-0.00096451	-0.0014565
Feature_378	452.574	50.3455	YQVTVIDAPGHR	P02994	JD_06232014_sample1_B_msms_20747;21028;JD_06232014_sample1_A_msms_20765;JD_06232014_sample2_B_msms_20727;JD_06232014_sample4_A_msms_20882;JD_06232014_sample4_B_msms_20989;JD_06232014_sample3_C_msms_20478;JD_06232014_sample1_C_msms_20845;JD_06232014_sample3_B_msms_21021;JD_06232014_sample2_A_msms_20741;JD_06232014_sample3_A_msms_20979;JD_06232014_sample4_C_msms_20606;JD_06232014_sample2_C_msms_205…	452.573	452.575	49.3455	51.3455	490528,490536,490533,490541,490529,490542,490530,490538,490539,490531,490532,490534	12	1354.7	3	104.585	12		0.931767	50.325;50.333;50.436;50.506;50.125;50.018;50.801;50.407;50.215;50.378;50.358;50.176	452.573875204803;452.573777823004;452.573786732975;452.573902043537;452.573813885542;452.573841129393;452.573824574314;452.573829327908;452.574016222201;452.573984955396;452.573817585626;452.57384144935	121.021202087402;79.4919662475586;101.430702209473;136.956497192383;100.313499450684;123.198303222656;103.439498901367;65.2335586547852;108.684799194336;124.598999023438;103.439498901367;87.2162322998047	2	-0.0205	-0.0125	0.0905	0.1605	-0.2205	-0.3275	0.4555	0.0615	-0.1305	0.0325	0.0125	-0.1695	-0.0011115	-0.0013552	-0.0012162	-0.00102155	-0.0012909	-0.0010891	-0.00084405	-0.00099457	-0.0012836	-0.00092767	-0.00092691	-0.0012186
Feature_379	678.357	50.3455	YQVTVIDAPGHR	P02994	JD_06232014_sample3_C_msms_20684;JD_06232014_sample2_B_msms_20737;JD_06232014_sample1_B_msms_20759;21038;JD_06232014_sample4_B_msms_21273;20992;JD_06232014_sample1_A_msms_20775;21057;JD_06232014_sample2_C_msms_20499;20781;JD_06232014_sample1_C_msms_20847;21128;JD_06232014_sample4_A_msms_20875;JD_06232014_sample4_C_msms_20605;20890;JD_06232014_sample3_B_msms_21212;JD_06232014_sample2_A_msms_20752;…	678.356	678.358	49.3455	51.3455	1257354,1257343,1257335,1257353,1257348,1257333,1257346,1257341,1257336,1257339,1257334,1257340	12	1354.7	2	137.159	12		0.97155	50.327;50.332;50.436;50.541;50.163;50.037;50.75;50.41;50.214;50.378;50.359;50.132	678.357064553332;678.356853914388;678.356982320676;678.356863325898;678.356965917955;678.356870585048;678.356960653276;678.356916436326;678.357188918765;678.35693284854;678.357153278627;678.356891612998	155.988693237305;93.6229476928711;127.867698669434;151.126800537109;160.6748046875;137.005599975586;134.75390625;174.421005249023;140.628204345703;100.037002563477;106.667503356934;163.117401123047	2	-0.0185	-0.0135	0.0905	0.1955	-0.1825	-0.3085	0.4045	0.0645	-0.1315	0.0325	0.0135	-0.2135	-0.0018096	-0.0020999	-0.0020164	-0.0015767	-0.0020843	-0.0017774	-0.0015604	-0.0015545	-0.0020531	-0.0016076	-0.0017478	-0.0020228
Feature_380	881.46	105.15	YQVPLYLMTEYTLK	Q03769	JD_06232014_sample3_C_msms_50106	881.459	881.461	104.15	106.15	1616535,1616540,1616534,1616530,1616532,1616537,1616536,1616531,1616533,1616538	10	1760.91	2	23.934	10		0.43124	105.23;104.99;NA;105.61;104.96;NA;105.94;105.13;104.923;105.27;105.15;105.07	881.465028301397;881.4611764906;NA;881.466585618674;881.461154161184;NA;881.462851743471;881.463084125435;881.462366254866;881.465782548911;881.467021825308;881.46041940766	NaN;NaN;NA;NaN;NaN;NA;NaN;NaN;23.9339504241943;NaN;NaN;NaN	1	0.08	-0.16	0.025472	0.46	-0.19	-0.263033	0.79	-0.02	-0.227	0.12	0	-0.08	-0.0017107	-0.0022075	-0.00246806	-0.0013927	-0.0019713	-0.00263977	-0.0016485	-0.0018067	-0.002287	-0.0014793	-0.0019315	-0.0021041
Feature_381	506.267	52.9335	YQTSPIFR	P54860	JD_06232014_sample1_B_msms_22231;JD_06232014_sample1_A_msms_22251	506.266	506.268	51.9335	53.9335	699281,699280,699294,699318,699279	5	1010.52	2	62.7694	5		0.66785	52.935;52.941;NA;NA;NA;NA;53.265;NA;NA;52.895;52.926;NA	506.268421834493;506.267203171487;NA;NA;NA;NA;506.266786721087;NA;NA;506.269368194191;506.268998232769;NA	56.4337882995605;69.1049118041992;NA;NA;NA;NA;NaN;NA;NA;NaN;NaN;NA	1	0.0015	0.0075	0.116179	0.0993183	-0.167683	-0.278946	0.3315	0.0632524	-0.156002	-0.0385	-0.0075	-0.171016	-0.00093515	-0.0013654	-0.00137366	-0.00110417	-0.00131711	-0.00127731	-0.00097708	-0.000967424	-0.00132306	-0.00095586	-0.00072143	-0.00153237
Feature_382	825.392	41.114	YQTISVQNDDQNPK	P15274	JD_06232014_sample3_C_msms_15646;JD_06232014_sample2_C_msms_15668;JD_06232014_sample1_B_msms_15913;15883;JD_06232014_sample1_C_msms_16014;JD_06232014_sample4_C_msms_15785;JD_06232014_sample2_B_msms_15840;JD_06232014_sample3_B_msms_16131;JD_06232014_sample4_B_msms_16132;JD_06232014_sample1_A_msms_15947;15960;JD_06232014_sample2_A_msms_15804;JD_06232014_sample3_A_msms_15970;JD_06232014_sample4_A_ms…	825.391	825.393	40.114	42.114	1548645,1548637,1548666,1548667,1548649,1548665,1548655,1548652,1548656,1548658,1548640,1548638	12	1648.77	2	106.99	12		0.38539	41.171;41.137;41.34;41.091;40.904;40.869;41.15;41.146;41.047;41.039;41.161;40.95	825.392507962887;825.392886706052;825.392701880746;825.392486551364;825.392750159044;825.391916234406;825.391610764096;825.392503521352;825.393029513977;825.392233529959;825.392107242126;825.392471611383	112.422897338867;102.519996643066;105.028701782227;105.191299438477;83.6916275024414;112.422897338867;122.638496398926;122.638496398926;103.761299133301;78.5054931640625;122.638496398926;112.422897338867	1	0.057	0.023	0.226	-0.023	-0.21	-0.245	0.036	0.032	-0.067	-0.075	0.047	-0.164	-0.0023024	-0.00316	-0.0033331	-0.0024558	-0.002818	-0.0029325	-0.0022366	-0.0020128	-0.0030445	-0.0020963	-0.0019915	-0.0032328
[truncated: 56,681 more rows]

## Sheet: IceR_feature_quant
Quantification of features detected by IceR
JD_06232014_sample1_A	JD_06232014_sample1_B	JD_06232014_sample1_C	JD_06232014_sample2_A	JD_06232014_sample2_B	JD_06232014_sample2_C	JD_06232014_sample3_A	JD_06232014_sample3_B	JD_06232014_sample3_C	JD_06232014_sample4_A	JD_06232014_sample4_B	JD_06232014_sample4_C
Feature_1	17.8781	17.6187	15.9485	16.8588	16.9572	17.3866	17.098	17.4144	17.6944	16.571	17.1751	17.2783
Feature_2	20.36	20.663	19.8471	20.3115	20.593	19.981	20.0741	20.3709	19.9329	20.3528	20.4647	19.873
Feature_3	17.6349	17.6935	17.619	16.3243	18.2385	17.8113	16.8064	18.0884	17.8063	17.0182	15.6918	16.8929
Feature_4	18.2029	17.8603	18.1803	17.693	18.0027	17.6865	18.0574	17.931	17.7289	17.4758	17.9508	17.904
Feature_5	17.2898	17.7516	16.669	17.0485	17.3739	16.0423	17.0913	17.8921	16.7531	16.6249	17.5089	16.889
Feature_6	21.8907	22.2894	21.7289	21.6292	22.1912	21.9487	21.5612	21.8021	21.9624	22.0229	22.0428	21.8401
[truncated: 57,055 more rows]

## Sheet: IceR_protein_quant
Aggregation of feature quantification by IceR using the MaxLFQ algorithm
[truncated: 3,107 more rows]

[truncated: 3 more sheets: MaxQ_peptides, MaxQ_proteins, DeMixQ_peptides]
