# Supplementary material for: IceR improves proteome coverage and data completeness in global and single-cell proteomics
Source: Nat Commun. 2021 Aug 9;12:4787. doi: 10.1038/s41467-021-25077-6 (PMC8352929; doi:10.1038/s41467-021-25077-6)
Supplement: Supplementary file 5 — Supplementary Data 2 [file 41467_2021_25077_MOESM5_ESM.xlsx]

## Sheet: Info
Supplementary Data 2
Source data for Fig. 1 and Supplementary Fig. 4
Contains quantification results for the data set from Ramus et al. from MaxQuant, MSFragger, apQuant, and IceR

## Sheet: IceR_features
List of detected features by IceR
Feature_name	m.z	RT	Sequence	Protein	MSMS.Scan.Numbers	m.z_range_min	m.z_range_max	RT_range_min	RT_range_max	ion_indices	count_ion_indices	Mass	Charge	mean_Scores	num_matches	Modifications	RT_length	Observed_RT	Observed_mz	Observed_score	num_diff_charges	RT_calibration.UPS1_12500amol_R1	RT_calibration.UPS1_12500amol_R2	RT_calibration.UPS1_12500amol_R3	RT_calibration.UPS1_125amol_R1	RT_calibration.UPS1_125amol_R2	RT_calibration.UPS1_125amol_R3	RT_calibration.UPS1_25000amol_R1	RT_calibration.UPS1_25000amol_R2	RT_calibration.UPS1_25000amol_R3	RT_calibration.UPS1_2500amol_R1	RT_calibration.UPS1_2500amol_R2	RT_calibration.UPS1_2500amol_R3	RT_calibration.UPS1_250amol_R1	RT_calibration.UPS1_250amol_R2	RT_calibration.UPS1_250amol_R3	RT_calibration.UPS1_50000amol_R1	RT_calibration.UPS1_50000amol_R2	RT_calibration.UPS1_50000amol_R3	RT_calibration.UPS1_5000amol_R1	RT_calibration.UPS1_5000amol_R2	RT_calibration.UPS1_5000amol_R3	RT_calibration.UPS1_500amol_R1	RT_calibration.UPS1_500amol_R2	RT_calibration.UPS1_500amol_R3	RT_calibration.UPS1_50amol_R1	RT_calibration.UPS1_50amol_R2	RT_calibration.UPS1_50amol_R3	mz_calibration.UPS1_12500amol_R1
Feature_1	487.243	53.948	YYWNLSK	P27614	UPS1_125amol_R1_msms_18722;18772;18806;18824;18869;18884;18906;18936;18995;UPS1_125amol_R2_msms_18897;18935;18984;19029;UPS1_50000amol_R1_msms_19619;UPS1_50amol_R2_msms_18331;18346;18378;18414;18436	487.242	487.244	52.3094	55.5866	593489,593490,593479,593508,593488,593484,593510,593481,593485,593482,593486,593483,593480,593494,593474,593487	16	972.471	2	76.0433	15		1.9267	NA;NA;NA;53.028;53.328;53.52;NA;NA;NA;54.239;NA;54.82;53.961;54.066;54.225;54.292;53.93;53.935;NA;NA;NA;53.923;54.083;NA;51.254;52.195;52.128	NA;NA;NA;487.242523184677;487.242474989683;487.242445512764;NA;NA;NA;487.243219599312;NA;487.24235233161;487.242326062908;487.242484548498;487.242291903127;487.242273167198;487.242298743418;487.242405240161;NA;NA;NA;487.242332925749;487.242506941664;NA;487.242525845558;487.242398310474;487.242355034244	NA;NA;NA;77.2824630737305;75.738166809082;NaN;NA;NA;NA;NaN;NA;NaN;NaN;NaN;NaN;NaN;NaN;NaN;NA;NA;NA;NaN;NaN;NA;NaN;75.1091918945313;NaN	1	0.766766	0.533633	0.226102	-0.92	-0.62	-0.428	0.0203339	0.303286	0.166214	0.291	0.376924	0.872	0.013	0.118	0.277	0.344	-0.018	-0.013	1.02458	1.02619	0.930836	-0.025	0.135	-0.169252	-2.694	-1.753	-1.82	0.000133774
Feature_2	968.476	65.768	YYVPPGIPTNDTSNLER	P47068	UPS1_500amol_R2_msms_23926;24030;UPS1_2500amol_R3_msms_24279;UPS1_2500amol_R2_msms_24013;24041;UPS1_5000amol_R2_msms_24480;UPS1_250amol_R1_msms_23763;UPS1_5000amol_R3_msms_24265;UPS1_2500amol_R1_msms_24097;UPS1_250amol_R3_msms_23974;23852;UPS1_500amol_R3_msms_23927;UPS1_12500amol_R3_msms_23977;UPS1_500amol_R1_msms_23887;23914;UPS1_50amol_R2_msms_23211;UPS1_50amol_R3_msms_23286;UPS1_250amol_R2_msm…	968.475	968.477	64.1294	67.4066	2478875,2478858,2478881,2478895,2478869,2478892,2478899,2478898,2478891,2478879,2478882,2478853,2478883,2478884,2478854,2478860,2478890,2478859,2478861,2478874,2478893,2478897,2478872,2478894,2478852,2478896,2478889	27	1934.94	2	65.5653	27		1.55947	66.496;66.421;66.124;64.57;65.031;65.123;65.793;66.128;65.9;66.248;66.094;66.166;65.256;65.375;65.704;65.768;65.575;65.652;66.668;66.809;66.561;65.493;65.532;65.59;63.947;64.012;64.184	968.476180858431;968.476205802897;968.476451802557;968.475576392844;968.476491996823;968.47646633518;968.47585761297;968.476248039925;968.476361742633;968.476146716061;968.475943216309;968.474937198197;968.475681379995;968.475776855378;968.476545293299;968.475769464836;968.476519049669;968.476310517841;968.475470080064;968.475577928226;968.476420959288;968.475557337951;968.476531761374;968.475567…	NaN;NaN;45.6175193786621;NaN;NaN;48.3912811279297;69.0451583862305;NaN;NaN;71.9800415039063;73.5933303833008;55.0971908569336;114.309799194336;73.8018798828125;61.443531036377;NaN;NaN;NaN;NaN;50.826789855957;42.7076301574707;73.2960205078125;68.4805221557617;54.2806015014648;NaN;79.3462982177734;66.8264236450195	1	0.728	0.653	0.356	-1.198	-0.737	-0.645	0.025	0.36	0.132	0.48	0.326	0.398	-0.512	-0.393	-0.064	0	-0.193	-0.116	0.9	1.041	0.793	-0.275	-0.236	-0.178	-1.821	-1.756	-1.584	0.00079086
Feature_3	593.803	49.5115	YYTLEEIQK	P00167	UPS1_50000amol_R2_msms_17051;17084;17131;17390;17490;17526;17557;17586;UPS1_50000amol_R3_msms_17068;17103;17292;17491;UPS1_50000amol_R1_msms_17036;17079;17185;17498;17560;17608;UPS1_25000amol_R2_msms_17256;UPS1_25000amol_R3_msms_17119	593.802	593.804	47.8729	51.1501	1140330,1140373,1140361,1140383,1140379,1140359,1140356,1140357,1140358,1140354,1140355,1140352,1140353,1140351,1140350	15	1185.59	2	105.447	15		2.75312	49.394;49.74;49.247;NA;NA;NA;48.666;49.635;49.019;49.629;50.004;49.899;NA;NA;NA;48.312;48.231;48.174;50.127;NA;50.348;NA;NA;NA;47.006;NA;NA	593.80297124456;593.802921699148;593.802743850975;NA;NA;NA;593.803117085274;593.80303005232;593.803035819584;593.80391336154;593.804429860814;593.804479922424;NA;NA;NA;593.80303089614;593.802831282071;593.803068970262;593.802637234938;NA;593.803281491471;NA;NA;NA;593.807427255502;NA;NA	NaN;NaN;NaN;NA;NA;NA;NaN;69.2754974365234;63.4264717102051;NaN;NaN;NaN;NA;NA;NA;126.313102722168;133.993392944336;134.227493286133;NaN;NA;NaN;NA;NA;NA;NaN;NA;NA	1	-0.1175	0.2285	-0.2645	-1.06947	-0.69442	-0.637886	-0.8455	0.1235	-0.4925	0.1175	0.4925	0.3875	-0.158495	-0.185398	-0.0321074	-1.1995	-1.2805	-1.3375	0.6155	1.21762	0.8365	-0.202003	-0.1208	0.0033241	-2.5055	-1.91078	-1.62761	2.9304e-05
Feature_4	608.814	49.849	YYTITEVATR	P38891	UPS1_25000amol_R2_msms_17752;18061;UPS1_50000amol_R2_msms_17603;UPS1_5000amol_R2_msms_17798;17851;18120;UPS1_25000amol_R3_msms_17563;17600;17858;UPS1_50000amol_R1_msms_17567;17594;UPS1_5000amol_R3_msms_17633;17653;17979;UPS1_50000amol_R3_msms_17598;17818;UPS1_2500amol_R1_msms_17514;UPS1_250amol_R2_msms_17255;UPS1_500amol_R3_msms_17337;17352;17654;UPS1_500amol_R1_msms_17301;17333;17582;17621;UPS1_…	608.813	608.815	48.2104	51.4876	1223902,1223891,1223900,1223913,1223910,1223892,1223918,1223894,1223919,1223906,1223911,1223899,1223920,1223889,1223917,1223915,1223912,1223895,1223909,1223887,1223890,1223907,1223897,1223916,1223903,1223893,1223908	27	1215.61	2	110.723	27		2.1416	50.694;50.582;50.192;48.805;49.131;49.189;49.963;50.206;50.169;50.382;50.234;50.447;49.567;49.622;49.75;49.724;49.523;49.544;50.924;51.026;50.917;49.551;49.695;49.849;47.084;47.709;48.224	608.813922184038;608.813955307048;608.813846793018;608.814149200194;608.813978714733;608.813825532935;608.813989131888;608.813973661088;608.81400468747;608.814106726439;608.814124678913;608.814108505322;608.813911056401;608.814004372251;608.814021256063;608.813915593964;608.813891013701;608.814072854796;608.813783691579;608.813989362806;608.81389192541;608.813884048154;608.813797447138;608.814046…	NaN;155.262603759766;82.4943313598633;138.762496948242;145.456695556641;121.287300109863;98.898307800293;76.3317337036133;96.7555313110352;75.2288589477539;92.6110229492188;97.4517364501953;92.6110229492188;99.3430023193359;108.312698364258;113.670501708984;107.11360168457;146.710494995117;131.417602539063;89.560791015625;67.2143096923828;103.083198547363;99.3430023193359;107.11360168457;NaN;146.…	1	0.845	0.733	0.343	-1.044	-0.718	-0.66	0.114	0.357	0.32	0.533	0.385	0.598	-0.282	-0.227	-0.099	-0.125	-0.326	-0.305	1.075	1.177	1.068	-0.298	-0.154	0	-2.765	-2.14	-1.625	0.00023309
Feature_5	997.948	57.703	YYTFNGPNYNENETIR	Q00955	UPS1_500amol_R3_msms_20730;UPS1_125amol_R1_msms_20339;UPS1_125amol_R2_msms_20389;20451;UPS1_50000amol_R1_msms_20979;UPS1_500amol_R2_msms_20721;20765;UPS1_250amol_R1_msms_20565;UPS1_250amol_R2_msms_20563	997.947	997.949	56.0644	59.3416	2534172,2534140,2534136,2534137,2534150,2534134,2534132,2534138,2534169,2534162,2534174,2534157,2534135,2534141,2534139,2534158,2534151,2534145,2534142,2534148,2534163,2534133,2534149,2534147,2534146,2534144,2534143	27	1993.88	2	148.76	27		1.11132	58.463;58.389;57.939;56.626;56.922;57.082;57.82;57.926;57.934;58.174;58.122;58.264;57.427;57.421;57.668;57.649;57.395;57.512;58.664;58.776;58.546;57.477;57.489;57.703;55.674;55.97;56.127	997.948896921391;997.946983884887;997.947854387297;997.948745654673;997.948894385235;997.947875352777;997.948701006254;997.948469579715;997.947988239929;997.94752444001;997.948901402133;997.94713693815;997.947154991819;997.947427985273;997.948419454927;997.948513527679;997.949536247821;997.948740701629;997.948931747865;997.948703358684;997.948621404088;997.946944850194;997.947185519853;997.948735…	NaN;NaN;NaN;191.153701782227;158.140502929688;NaN;NaN;NaN;NaN;NaN;NaN;NaN;149.305801391602;165.889007568359;NaN;75.8771362304688;NaN;NaN;NaN;NaN;NaN;NaN;160.025405883789;140.927597045898;NaN;NaN;NaN	1	0.76	0.686	0.236	-1.077	-0.781	-0.621	0.117	0.223	0.231	0.471	0.419	0.561	-0.276	-0.282	-0.035	-0.054	-0.308	-0.191	0.961	1.073	0.843	-0.226	-0.214	0	-2.029	-1.733	-1.576	0.00026669
Feature_6	880.946	84.696	YYSIYDLGNNAVGLAK	P07267	UPS1_50000amol_R3_msms_31841;31889;UPS1_2500amol_R2_msms_31417;31453;31565;UPS1_50000amol_R1_msms_31804;31781;UPS1_12500amol_R2_msms_31604;UPS1_500amol_R1_msms_31450;31504;UPS1_25000amol_R1_msms_31400;UPS1_5000amol_R2_msms_31800;31763;31861;UPS1_12500amol_R3_msms_31444;31402;31385;UPS1_5000amol_R1_msms_31711;UPS1_2500amol_R1_msms_31558;31616;UPS1_125amol_R1_msms_31083;UPS1_12500amol_R1_msms_31518…	880.945	880.947	83.0574	86.3346	2293143,2293127,2293132,2293130,2293123,2293147,2293121,2293142,2293120,2293115,2293117,2293137,2293134,2293125,2293145,2293126,2293141,2293114,2293124,2293148,2293138,2293136,2293144,2293133,2293128,2293119,2293112	27	1759.88	2	196.183	27		1.69745	85.091;84.954;84.842;84.001;84.131;84.204;84.738;84.949;84.831;84.815;84.797;84.92;84.387;84.432;84.47;84.722;84.656;84.696;85.137;85.152;85.116;84.51;84.49;84.493;83.273;83.548;83.595	880.946002649391;880.945973073886;880.946105577083;880.945663327092;880.945967604113;880.947274426741;880.94741587953;880.945708253721;880.946700111343;880.945777442017;880.945932116344;880.946256266196;880.946039789103;880.947093592752;880.945842625778;880.946185376536;880.946204794626;880.946016515421;880.94574961254;880.946860052006;880.946832082095;880.946060759923;880.94593416322;880.9469638…	192.779998779297;176.29280090332;214.654907226563;185.858200073242;192.403106689453;169.14729309082;147.066604614258;172.912902832031;220.521697998047;228.112396240234;205.281494140625;204.674606323242;207.545806884766;203.515701293945;202.315704345703;202.315704345703;151.491195678711;193.977096557617;190.821594238281;226.702301025391;210.078598022461;188.000106811523;NaN;180.564605712891;222.75…	1	0.395	0.258	0.146	-0.695	-0.565	-0.492	0.042	0.253	0.135	0.119	0.101	0.224	-0.309	-0.264	-0.226	0.026	-0.04	0	0.441	0.456	0.42	-0.186	-0.206	-0.203	-1.423	-1.148	-1.101	0.0014218
Feature_7	747.355	43.4135	YYQPQQPQYPQYPQQQR	P43582	UPS1_50amol_R3_msms_14538;UPS1_12500amol_R1_msms_15104;UPS1_5000amol_R1_msms_15281	747.354	747.356	41.7749	45.0521	1849908,1849928,1849911,1849916,1849907,1849910,1849920,1849913,1849947,1849912,1849909,1849934,1849919,1849906,1849915,1849918,1849914,1849917,1849921	19	2239.04	3	52.8926	18		1.2048	44.289;NA;43.901;42.788;43.021;42.988;43.597;NA;NA;43.964;NA;NA;43.242;43.292;43.53;43.44;43.478;43.59;44.529;NA;NA;NA;43.387;43.528;42.019;42.373;42.523	747.356178016823;NA;747.355841672254;747.355396245363;747.355937275003;747.355724928872;747.355833372228;NA;NA;747.355669094932;NA;NA;747.355257333966;747.355518322849;747.355614489923;747.355928705788;747.355569677078;747.355540509582;747.355735614178;NA;NA;NA;747.355606021144;747.355836021499;747.355518681881;747.355607819991;747.355856858713	47.506160736084;NA;NaN;NaN;NaN;NaN;NaN;NA;NA;NaN;NA;NA;NaN;NaN;NaN;NaN;NaN;NaN;44.9254417419434;NA;NA;NA;NaN;NaN;NaN;NaN;66.2461929321289	2	0.8755	0.733165	0.4875	-0.6255	-0.3925	-0.4255	0.1835	0.569537	0.434971	0.5505	0.526887	0.697776	-0.1715	-0.1215	0.1165	0.0265	0.0645	0.1765	1.1155	1.30985	1.14648	-0.182313	-0.0265	0.1145	-1.3945	-1.0405	-0.8905	-9.8995e-05
Feature_8	1120.53	43.4975	YYQPQQPQYPQYPQQQR	P43582	UPS1_500amol_R1_msms_14858	1120.53	1120.53	41.8589	45.1361	2733319,2733324,2733333,2733323,2733320,2733318,2733329,2733360,2733321,2733332,2733330,2733317,2733311,2733322,2733312,2733316,2733314,2733325,2733331,2733313,2733326,2733327,2733328,2733315	24	2239.04	2	136.826	24		1.11132	NA;44.209;43.802;42.682;43.033;42.978;43.625;43.689;43.665;43.958;43.83;43.991;43.242;43.333;43.53;43.499;43.377;43.459;NA;44.514;44.368;43.246;43.395;43.496;41.967;42.393;NA	NA;1120.53014496534;1120.53005318616;1120.52938442904;1120.53012405281;1120.53014740862;1120.53033163706;1120.53007935987;1120.52964536742;1120.53047203534;1120.5307240325;1120.53009469936;1120.5299990055;1120.53046048169;1120.53046093465;1120.53021595133;1120.53000613508;1120.53023985471;NA;1120.5311633565;1120.53018160572;1120.53067964365;1120.53040156722;1120.53103244024;1120.53059127246;1120.…	NA;NaN;NaN;NaN;NaN;NaN;NaN;NaN;NaN;NaN;NaN;NaN;NaN;NaN;NaN;NaN;NaN;NaN;NA;NaN;NaN;136.825805664063;NaN;NaN;NaN;NaN;NA	2	0.996225	0.7115	0.3045	-0.8155	-0.4645	-0.5195	0.1275	0.1915	0.1675	0.4605	0.3325	0.4935	-0.2555	-0.1645	0.0325	0.0015	-0.1205	-0.0385	1.22022	1.0165	0.8705	-0.2515	-0.1025	-0.0015	-1.5305	-1.1045	-1.5434	-0.00042437
Feature_9	388.873	32.792	YYNDVILHK	P37012	UPS1_50amol_R1_msms_10197	388.872	388.874	31.1534	34.4306	137195,137190,137191,137192,137193	5	1163.6	3	78.9389	5		1.3248	NA;NA;NA;33.519;33.882;NA;NA;NA;NA;NA;NA;NA;NA;NA;NA;NA;NA;NA;NA;NA;NA;NA;NA;NA;31.398;32.311;32.792	NA;NA;NA;388.872876313471;388.872960409038;NA;NA;NA;NA;NA;NA;NA;NA;NA;NA;NA;NA;NA;NA;NA;NA;NA;NA;NA;388.872976519862;388.872869747431;388.872947902032	NA;NA;NA;NaN;NaN;NA;NA;NA;NA;NA;NA;NA;NA;NA;NA;NA;NA;NA;NA;NA;NA;NA;NA;NA;78.938850402832;NaN;NaN	2	0.78437	0.475207	0.200294	0.727	1.09	-0.601944	-0.0693353	0.286965	0.0597745	0.588896	0.335399	0.431203	-0.10749	-0.155631	-0.0927334	-0.438072	-0.579797	-0.562038	1.00093	0.975602	0.911392	-0.269452	-0.252216	-0.078819	-1.394	-0.481	0	0.000340491
Feature_10	582.806	31.77	YYNDVILHK	P37012	UPS1_50amol_R1_msms_10158	582.805	582.807	30.1314	33.4086	1080798,1080803	2	1163.6	2	65.1572	2		1.11132	NA;NA;NA;NA;NA;NA;NA;NA;NA;NA;NA;NA;NA;NA;NA;NA;NA;NA;NA;NA;NA;NA;NA;NA;31.267;32.273;NA	NA;NA;NA;NA;NA;NA;NA;NA;NA;NA;NA;NA;NA;NA;NA;NA;NA;NA;NA;NA;NA;NA;NA;NA;582.805046172031;582.803919067509;NA	NA;NA;NA;NA;NA;NA;NA;NA;NA;NA;NA;NA;NA;NA;NA;NA;NA;NA;NA;NA;NA;NA;NA;NA;65.1572418212891;NaN;NA	2	0.777703	0.466448	0.199475	-0.984878	-0.659644	-0.598591	-0.0811838	0.266389	0.0418304	0.574611	0.329415	0.419908	-0.127395	-0.157941	-0.103649	-0.443203	-0.584693	-0.563053	0.997704	0.968129	0.905898	-0.2659	-0.2516	-0.0806731	-0.503	0.503	-1.5	0.000285183
Feature_11	1083.5	99.37	YYNAVNPFEFMEDVATAGK	P49723	UPS1_50amol_R1_msms_36127;UPS1_50amol_R2_msms_35989;35996;36050;UPS1_125amol_R1_msms_36420;36444;36547;UPS1_50amol_R3_msms_36165;36071;36115;UPS1_125amol_R2_msms_36416;36450;36492;36560;UPS1_500amol_R2_msms_36791;36810;36848;UPS1_250amol_R1_msms_36555;36663;UPS1_500amol_R3_msms_36746;36790;36824;36853;UPS1_500amol_R1_msms_36636;36649;36678;36705;UPS1_250amol_R2_msms_36564;36590;36625;36695;UPS1_2…	1083.49	1083.5	97.7314	101.009	2681336,2681359,2681346,2681356,2681333,2681337,2681354,2681338,2681343,2681360,2681350,2681334,2681339,2681349,2681361,2681344,2681347,2681342,2681351,2681348,2681358,2681357,2681352,2681345,2681341,2681355,2681353	27	2164.98	2	181.514	27		1.11132	99.535;99.51;99.388;98.568;98.727;98.772;99.465;99.63;99.576;99.337;99.378;99.37;98.929;99.007;98.967;99.436;99.424;99.429;99.544;99.558;99.532;99.087;99.114;99.1;98.014;98.209;98.353	1083.49680144016;1083.49681856134;1083.49682931097;1083.49590018636;1083.49626619946;1083.49631875789;1083.4967685702;1083.49655177275;1083.49674463203;1083.49636228052;1083.49659800254;1083.49683593929;1083.4966721474;1083.49674766282;1083.4966642831;1083.49676233208;1083.49664799827;1083.4959930082;1083.49665772876;1083.49650876631;1083.4966614147;1083.49657531919;1083.49633212603;1083.49642625…	208.619995117188;199.355102539063;147.839599609375;154.554504394531;177.00129699707;197.412704467773;174.148696899414;192.60270690918;148.191299438477;208.368896484375;168.624298095703;212.467300415039;167.895797729492;193.706893920898;178.100204467773;153.364700317383;197.412704467773;146.280502319336;219.959503173828;174.715393066406;208.619995117188;182.977005004883;179.783096313477;175.766098…	1	0.165	0.14	0.018	-0.802	-0.643	-0.598	0.095	0.26	0.206	-0.033	0.008	0	-0.441	-0.363	-0.403	0.066	0.054	0.059	0.174	0.188	0.162	-0.283	-0.256	-0.27	-1.356	-1.161	-1.017	0.0032251
Feature_13	549.256	47.202	YYGYTGAFR	P02788	UPS1_50000amol_R3_msms_16505	549.255	549.257	45.5634	48.8406	911732,911724,911731,911730,911729,911726,911727,911728,911725	9	1096.5	2	88.37	9		1.9995	47.915;47.699;47.282;NA;NA;NA;47.114;NA;47.202;NA;NA;NA;NA;NA;NA;46.642;46.365;46.469;NA;NA;48.149;NA;NA;NA;NA;NA;NA	549.256071830367;549.256156621864;549.255972607084;NA;NA;NA;549.255997892612;NA;549.25607905557;NA;NA;NA;NA;NA;NA;549.256056802828;549.256181354039;549.256114307157;NA;NA;549.256170922534;NA;NA;NA;NA;NA;NA	NaN;NaN;NaN;NA;NA;NA;NaN;NA;NaN;NA;NA;NA;NA;NA;NA;NaN;NaN;88.37;NA;NA;NaN;NA;NA;NA;NA;NA;NA	1	0.713	0.497	0.08	-1.02909	-0.634333	-0.587229	-0.088	0.519191	0	0.761945	0.514723	0.669026	-0.0787859	-0.13915	0.0265584	-0.56	-0.837	-0.733	1.20886	1.29301	0.947	-0.182071	-0.0414375	0.0793262	-2.5652	-1.85439	-1.58554	0.00016034
Feature_15	586.285	33.584	YYGGNEIIDK	P37292	UPS1_25000amol_R2_msms_11184;UPS1_50000amol_R3_msms_10978;11020;11126;UPS1_12500amol_R3_msms_10991;UPS1_50000amol_R2_msms_10992;11044;UPS1_5000amol_R2_msms_11355;UPS1_25000amol_R1_msms_10948;UPS1_125amol_R3_msms_10723;UPS1_250amol_R2_msms_10942;10981	586.284	586.286	31.9454	35.2226	1099067,1099078,1099063,1099062,1099069,1099087,1099064,1099080,1099061,1099057,1099059,1099054,1099056,1099070,1099058,1099075,1099060,1099079,1099055,1099081	20	1170.56	2	69.661	19		1.71932	34.598;NA;33.91;32.597;32.963;32.96;33.71;34.059;33.892;NA;34.072;34.209;33.382;33.509;33.693;33.298;33.088;33.309;NA;34.767;NA;33.33;33.584;33.627;NA;NA;NA	586.28538548111;NA;586.285241444897;586.28596417862;586.285842221877;586.285542699321;586.285287651965;586.285246454205;586.285294482557;NA;586.285230367894;586.285341256384;586.285372973014;586.285387987876;586.285353032539;586.285666184861;586.285903007779;586.285641942431;NA;586.285205322811;NA;586.285787078096;586.285653031641;586.285577338408;NA;NA;NA	NaN;NA;82.4943313598633;NaN;NaN;68.7856216430664;63.6940612792969;91.7011337280273;NaN;NA;NaN;NaN;NaN;59.8396186828613;NaN;NaN;55.721019744873;66.9201965332031;NA;68.1320571899414;NA;NaN;NaN;NaN;NA;NA;NA	1	1.014	0.486491	0.326	-0.987	-0.621	-0.624	0.126	0.475	0.308	0.603092	0.488	0.625	-0.202	-0.075	0.109	-0.286	-0.496	-0.275	1.00769	1.183	0.919946	-0.254	0	0.043	-2.3022	-1.61578	-1.51727	3.456e-05
Feature_16	612.276	15.56	YYGGNEHIDR	P37291	UPS1_50amol_R1_msms_3104;UPS1_50amol_R2_msms_3118;3156;3166;UPS1_50amol_R3_msms_3170;3188;3250;UPS1_25000amol_R2_msms_3951;3973;3992;4005;4050;4103;UPS1_125amol_R1_msms_3277;3406;3430;3289;UPS1_500amol_R3_msms_3534;3560;3627;3778;UPS1_2500amol_R3_msms_3679;3777;3798;3861;3898;4006;UPS1_12500amol_R1_msms_3873;3886;3923;3962;4018;4059;UPS1_125amol_R3_msms_3439;3468;UPS1_25000amol_R3_msms_3710;3829;…	612.275	612.277	13.9214	17.1986	1242429,1242428,1242436,1242438,1242435,1242445,1242437,1242446,1242454,1242443,1242449,1242451,1242455,1242450,1242453,1242456,1242460,1242442,1242459,1242447,1242448,1242458,1242457,1242434,1242430,1242431	26	1222.54	2	82.6456	26		1.69887	16.061;15.951;15.696;14.082;14.239;14.488;15.562;15.613;15.56;16.02;15.866;16.015;14.753;14.738;15.135;14.845;NA;14.727;16.368;16.45;16.213;15.659;14.91;14.861;13.352;13.665;13.748	612.275591566943;612.275329319548;612.27541657107;612.275314687126;612.275535795841;612.275407942038;612.275665379579;612.275302303928;612.275538257347;612.275652990004;612.276945046819;612.276654379605;612.275428238845;NaN;NaN;612.275626607398;NA;612.275605512725;612.275710748376;612.275540700804;612.275578186285;612.277587224124;612.275227098759;612.275453183375;612.275354287779;612.27526796982…	82.5048065185547;90.9130706787109;57.1487503051758;97.1626968383789;75.4157867431641;72.2890167236328;66.6632385253906;89.560791015625;78.5481567382813;82.5048065185547;80.8341369628906;89.9002685546875;80.8341369628906;64.64;75.229;NaN;NA;NaN;87.6672897338867;75.5656967163086;84.1976318359375;NaN;90.9130706787109;77.6744384765625;97.1626968383789;103.432899475098;100.085899353027	1	0.501	0.391	0.136	-1.478	-1.321	-1.072	0.002	0.053	0	0.46	0.306	0.455	-0.807	-0.822	-0.425	-0.715	-0.17302	-0.833	0.808	0.89	0.653	0.099	-0.65	-0.699	-2.208	-1.895	-1.812	-0.00029962
Feature_17	562.258	44.5405	YYDYDHGSLGEPIR	P23776	UPS1_50amol_R1_msms_15057;15079;UPS1_50amol_R2_msms_15290;15191;15270	562.257	562.259	42.9019	46.1791	974926,974938,974934,974939	4	1683.75	3	64.13	4		1.962	NA;NA;NA;45.805;NA;NA;NA;NA;NA;NA;NA;NA;NA;NA;NA;NA;NA;NA;NA;NA;NA;NA;NA;NA;43.48;44.39;44.691	NA;NA;NA;562.258188286112;NA;NA;NA;NA;NA;NA;NA;NA;NA;NA;NA;NA;NA;NA;NA;NA;NA;NA;NA;NA;562.258079987781;562.258268359654;562.258243021668	NA;NA;NA;NaN;NA;NA;NA;NA;NA;NA;NA;NA;NA;NA;NA;NA;NA;NA;NA;NA;NA;NA;NA;NA;54.0230598449707;74.2368927001953;NaN	1	0.998228	0.74021	0.372261	1.2645	-0.587585	-0.55014	0.219865	0.566529	0.443283	0.800929	0.531611	0.701178	-0.00916019	-0.101883	0.0651321	-0.185226	-0.36443	-0.383767	1.22669	1.32008	1.15348	-0.177778	-0.00306985	0.122562	-1.0605	-0.1505	0.1505	1.69727e-05
Feature_18	566.269	38.576	YYDLSVESR	P21954	UPS1_50amol_R2_msms_12978	566.268	566.27	36.9374	40.2146	995552	1	1130.52	2	98.04	1		1.11132	NA;NA;NA;NA;NA;NA;NA;NA;NA;NA;NA;NA;NA;NA;NA;NA;NA;NA;NA;NA;NA;NA;NA;NA;NA;38.576;NA	NA;NA;NA;NA;NA;NA;NA;NA;NA;NA;NA;NA;NA;NA;NA;NA;NA;NA;NA;NA;NA;NA;NA;NA;NA;NaN;NA	NA;NA;NA;NA;NA;NA;NA;NA;NA;NA;NA;NA;NA;NA;NA;NA;NA;NA;NA;NA;NA;NA;NA;NA;NA;98.04;NA	1	0.905889	0.619987	0.285777	-0.977944	-0.586592	-0.563344	0.0934357	0.474073	0.281275	0.727821	0.443124	0.588792	0.00596603	-0.106962	0.016795	-0.307578	-0.46858	-0.471032	1.11542	1.15593	1.03815	-0.230432	-0.121839	0.0381409	-2.41487	0	-1.52919	0
Feature_19	524.269	80.344	YWYFLQK	P0CX24	UPS1_2500amol_R1_msms_29788;UPS1_5000amol_R2_msms_30068;30341;UPS1_50amol_R2_msms_28229;UPS1_5000amol_R3_msms_29807;UPS1_25000amol_R2_msms_30318;30453;UPS1_50000amol_R3_msms_29714;29736;29760;29804;29936;UPS1_50amol_R1_msms_27860;28160;28193;UPS1_25000amol_R3_msms_29834;UPS1_2500amol_R3_msms_29787;29825;UPS1_12500amol_R2_msms_29636;29662;UPS1_125amol_R1_msms_28494;28563;UPS1_25000amol_R1_msms_293…	524.268	524.27	78.7054	81.9826	788342,788359,788350,788354,788373,788378,788375,788353,788357,788351,788381,788371,788356,788368,788345,788361,788384,788360,788385,788366,788374,788348,788367,788377,788347,788376,788346	27	1046.52	2	82.8314	27		2.94763	80.896;80.748;80.527;77.741;78.062;78.361;80.279;80.667;80.409;80.662;80.466;80.574;79.119;78.958;79.615;80.008;79.819;79.887;81.123;81.14;80.939;79.505;79.572;79.676;75.781;76.538;76.946	524.268474446008;524.268483512219;524.268489899836;524.268421380962;524.26849515697;524.268487962395;524.268514258715;524.268481605575;524.268479794177;524.268370085804;524.268373369836;524.268356645063;524.268511028806;524.268496429023;524.268552647719;524.268467421244;524.268492252099;524.268355221622;524.268359881326;524.268399542019;524.268468529793;524.268511387149;524.268420465495;524.26842…	NaN;92.692497253418;NaN;84.3586730957031;82.2626190185547;84.3586730957031;83.2871932983398;92.692497253418;79.4535980224609;75.3106536865234;75.3106536865234;82.2626190185547;97.5962524414063;NaN;NaN;NaN;74.7171096801758;84.3586730957031;NaN;83.2871932983398;77.3740463256836;77.3740463256836;NaN;79.4535980224609;84.3586730957031;83.2871932983398;NaN	1	0.552	0.404	0.183	-2.603	-2.282	-1.983	-0.065	0.323	0.065	0.318	0.122	0.23	-1.225	-1.386	-0.729	-0.336	-0.525	-0.457	0.779	0.796	0.595	-0.839	-0.772	-0.668	-4.563	-3.806	-3.398	0.000448755
Feature_20	505.593	64.192	YWVHPDNITELK	P47075	UPS1_5000amol_R3_msms_24369;UPS1_5000amol_R1_msms_24454;24495	505.592	505.594	62.5534	65.8306	688868,688836,688830,688869,688832,688840,688839,688826,688824,688828,688829,688838,688844,688834,688865,688853,688848,688843,688847,688849,688846,688860,688825,688864,688841,688881	26	1513.76	3	39.5025	21		2.82865	65.067;64.777;64.44;62.573;62.941;63.225;64.277;NA;64.458;64.835;64.546;64.695;63.778;63.659;63.867;63.99;63.737;63.8;67.082;65.279;65.15;63.672;63.893;63.944;60.957;61.415;61.777	505.592840704042;505.592889047463;505.593336352187;505.593178491744;505.593139152542;505.593364026936;505.593080562974;NA;505.593129547802;505.593267215183;505.592911745879;505.592843079705;505.592950796582;505.592967843328;505.593010399326;505.593236667343;505.593273225006;505.592933369558;505.593360880152;505.59330446784;505.592945835881;505.59305994411;505.593100468604;505.592854211157;505.592…	NaN;NaN;NaN;NaN;NaN;NaN;NaN;NA;NaN;NaN;NaN;NaN;NaN;NaN;NaN;NaN;NaN;NaN;38.2376289367676;NaN;40.7673988342285;NaN;NaN;NaN;NaN;NaN;NaN	1	0.875	0.585	0.248	-1.619	-1.251	-0.967	0.085	0.566995	0.266	0.643	0.354	0.503	-0.414	-0.533	-0.325	-0.202	-0.455	-0.392	2.89	1.087	0.958	-0.52	-0.299	-0.248	-3.235	-2.777	-2.415	0.00044835
Feature_21	1218.55	93.86	YWLTYFPPLCESDCTSLGAR	P26637	UPS1_250amol_R1_msms_34756;UPS1_125amol_R2_msms_34674;34705;UPS1_50amol_R1_msms_34436;34403;UPS1_250amol_R2_msms_34813;34861;UPS1_5000amol_R2_msms_35196;UPS1_250amol_R3_msms_34873;UPS1_500amol_R2_msms_35014;UPS1_500amol_R3_msms_34885;UPS1_125amol_R1_msms_34664;UPS1_500amol_R1_msms_34890;UPS1_2500amol_R1_msms_35039;35071;UPS1_50amol_R3_msms_34376;UPS1_125amol_R3_msms_34787;UPS1_5000amol_R1_msms_35…	1218.55	1218.56	92.2214	95.4986	2839751,2839742,2839729,2839747,2839723,2839733,2839748,2839744,2839745,2839746,2839743,2839739,2839753,2839741,2839724,2839738,2839720,2839734,2839750,2839726,2839721,2839737,2839719,2839727,2839725,2839740,2839722	27	2435.09	2	90.8449	27		1.11132	93.98;94.003;93.96;93.324;93.386;93.459;93.913;94.038;93.988;93.915;93.86;93.967;93.536;93.558;93.612;93.991;93.838;93.954;94.102;94.086;94.08;93.666;93.672;93.711;92.835;93.016;93.105	1218.55439518676;1218.5546932363;1218.55476972885;1218.55512047046;1218.55482698244;1218.55497034214;1218.55458817185;1218.55414240774;1218.55346316583;1218.55470452;1218.55426777031;1218.55502757664;1218.55485945494;1218.5549798264;1218.55498637223;1218.55497525894;1218.55412279215;1218.55493129582;1218.55445433055;1218.55473077044;1218.55456420467;1218.55471112076;1218.5546628659;1218.554868656…	102.465896606445;NaN;NaN;111.094497680664;99.4126281738281;98.0767364501953;71.9690475463867;NaN;NaN;132.615203857422;NaN;NaN;61.9415397644043;86.7482604980469;90.441650390625;NaN;NaN;NaN;110.259696960449;128.102996826172;101.226196289063;83.3934326171875;85.4961166381836;66.7018890380859;76.1760864257813;53.7676315307617;75.3188934326172	1	0.12	0.143	0.1	-0.536	-0.474	-0.401	0.053	0.178	0.128	0.055	0	0.107	-0.324	-0.302	-0.248	0.131	-0.022	0.094	0.242	0.226	0.22	-0.194	-0.188	-0.149	-1.025	-0.844	-0.755	0.0032319
Feature_22	633.348	72.002	YWLAAATATGIK	P38011	UPS1_50amol_R1_msms_25101;UPS1_25000amol_R2_msms_26852;UPS1_50amol_R2_msms_25149;25176;25878;UPS1_50000amol_R1_msms_26746;UPS1_25000amol_R3_msms_26698;UPS1_50000amol_R3_msms_26487;UPS1_5000amol_R3_msms_26693;UPS1_12500amol_R2_msms_26666;UPS1_50amol_R3_msms_25999;25331;UPS1_12500amol_R1_msms_26670;27066;UPS1_25000amol_R1_msms_26349;26382;UPS1_12500amol_R3_msms_26474;UPS1_2500amol_R2_msms_26531;269…	633.347	633.349	70.3634	73.6406	1351087,1351113,1351099,1351124,1351116,1351093,1351131,1351112,1351100,1351133,1351122,1351132,1351108,1351123,1351092,1351117,1351120,1351126,1351114,1351105,1351125,1351091,1351102,1351090,1351111,1351089,1351110	27	1264.68	2	110.42	27		3.81665	72.787;72.566;72.355;70.27;70.888;71.138;72.128;72.354;72.154;72.498;72.339;72.515;71.523;71.672;71.821;71.876;71.758;71.801;72.926;73.037;72.942;71.642;71.653;71.84;68.7;69.272;69.597	633.34842209205;633.34829460095;633.348434627891;633.348228689789;633.348363917204;633.348381856815;633.348356906216;633.348342749495;633.348333953126;633.348299704071;633.348240012773;633.348234438039;633.348338514809;633.348215099269;633.348242976457;633.348332716411;633.348300865411;633.348365199184;633.348299378848;633.348371005437;633.348435743932;633.348198448367;633.348412605028;633.348372…	128.362594604492;127.558700561523;125.541702270508;106.257598876953;92.1898193359375;64.64;129.342803955078;134.489898681641;114.239303588867;138.422500610352;114.239303588867;96.604;98.1049118041992;81.625;78.548;138.235595703125;117.199996948242;86.114;105.649002075195;98.4071731567383;120.573600769043;84.1687088012695;125.358596801758;95.4172821044922;128.362594604492;122.344200134277;129.3428…	1	0.785	0.564	0.353	-1.732	-1.114	-0.864	0.126	0.352	0.152	0.496	0.337	0.513	-0.479	-0.33	-0.181	-0.126	-0.244	-0.201	0.924	1.035	0.94	-0.36	-0.349	-0.162	-3.302	-2.73	-2.405	0.00048507
Feature_23	599.816	87.0485	YWGVASFLQK;FYFLELNPR;YPENFFLLR	P02753;A6ZMR9|C8ZF72|P32874|B3LM95|C7GRE4|Q00955;Q00955;P26570|P33329;P33329|P26570	UPS1_50000amol_R1_msms_32424;32673;32691;UPS1_50000amol_R3_msms_32473;UPS1_50000amol_R2_msms_32364;32608;UPS1_25000amol_R3_msms_32359;32520;32558;UPS1_25000amol_R1_msms_32053;32149;32226;UPS1_25000amol_R2_msms_32520;32713;32780;32823;32559;UPS1_12500amol_R1_msms_32204;32255;32333;32353;UPS1_12500amol_R3_msms_32103;32210;32229;UPS1_12500amol_R2_msms_32265;32288;32398;UPS1_500amol_R1_msms_32408;324…	599.815	599.818	84.9514	89.1456	1174384,1174373,1174345,1174386,1174380,1174382,1174387,1174372,1174385,1174368,1174371,1174370,1174367,1174364,1174347,1174353,1174365,1174363,1174362,1174373,1174372,1174334,1174368,1174371,1174370,1174367,1174364,1174347,1174353,1174365,1174363,1174362,1174361,1174357,1174360,1174358,1174372,1174342,1174351,1174338,1174341,1174368,1174371,1174370,1174367,1174352,1174366,1174350,1174348,1174364…	63	1197.62	2	109.416473116507,109.416473116507,109.416473116507	63,63,63	,,,,,,,,	1.20718	87.343;87.2605;86.634;86.569;86.771;86.857;87.0645;87.3125;87.1415;87.554;86.9163333333333;86.919;87.021;87.064;87.131;87.0935;86.937;86.864;86.909;87.394;87.1236666666667;87.099;86.67;86.675;85.1515;85.5535;86.293	599.816405233815;599.816663073462;599.816251446484;599.816065493543;599.816359167358;599.816133038081;599.81642007049;599.816409226078;599.816336067897;599.816271183646;599.816247265403;599.816130792795;599.816079750368;599.816239981815;599.816337585999;599.816359636821;599.816245978662;599.816234595132;599.816465907269;599.816262843548;599.816257581981;599.816278417333;599.816119508696;599.81621…	109.826766967773;114.792537689209;92.5384826660156;NA;153.045104980469;136.56640625;119.335201263428;82.4166564941406;123.185651550293;132.010299682617;144.770401000977;133.134002685547;136.56640625;149.720504760742;144.770401000977;113.926300048828;122.968299865722;111.900843302409;64.82;106.894584655762;85.6179345499673;144.770401000977;144.770401000977;166.06559753418;NA;NA;NA	1	0.2945	0.212	-0.4145	-0.4795	-0.2775	-0.1915	0.016	0.264	0.093	0.5055	-0.132167	-0.1295	-0.0275	0.0155	0.0825	0.045	-0.1115	-0.1845	-0.1395	0.3455	0.0751667	0.0505	-0.3785	-0.3735	-1.897	-1.495	-0.7555	0.0012641
Feature_24	602.658	85.144	YVYAHFPINVNIVEK	P05738	UPS1_50amol_R1_msms_29999;30101;30385;UPS1_50amol_R2_msms_30170;30230;30534;30149;30446;30501;30672;UPS1_50000amol_R1_msms_31584;31647;31721;31778;31850;UPS1_25000amol_R2_msms_32160;32387;31970;31999;32043;32247;32312;32411;UPS1_50000amol_R2_msms_31794;31843;31496;31566;31605;31667;31717;31875;31913;UPS1_12500amol_R2_msms_31550;31615;31477;31921;31964;UPS1_25000amol_R3_msms_31759;31892;31971;3171…	602.657	602.659	83.5054	86.7826	1189287,1189288,1189293,1189267,1189279,1189273,1189289,1189285,1189274,1189275,1189284,1189286,1189291,1189282,1189280,1189281,1189277,1189265,1189264,1189272,1189276,1189278,1189283,1189269,1189268,1189271,1189290	27	1804.95	3	145.323	27		2.93557	85.641;85.455;85.257;84.132;84.338;84.6;85.259;85.963;85.588;85.902;85.544;85.509;84.994;84.828;84.912;85.031;84.796;84.822;85.831;85.717;85.674;85.003;84.847;85.003;81.78;82.576;83.1	602.657965721978;602.657924409148;602.658012743483;602.657597921039;602.657944038812;602.657500343447;602.658096740778;602.657606991855;602.657639229957;602.657494283374;602.657519220261;602.657471154105;602.6575258229;602.658118656138;602.657514500208;602.657684189196;602.65755702238;602.657512015028;602.65750586411;602.657988674528;602.65754064332;602.657987720821;602.657493727183;602.658056608…	143.424392700195;145.808700561523;163.714401245117;149.693099975586;158.253692626953;136.013397216797;138.020294189453;131.32209777832;160.18440246582;143.755996704102;126.343902587891;136.013397216797;163.714401245117;126.343902587891;124.376899719238;142.116897583008;137.091995239258;149.410400390625;143.547393798828;152.378204345703;151.699401855469;105.659400939941;133.039505004883;135.937698…	2	0.497	0.311	0.113	-1.012	-0.806	-0.544	0.115	0.819	0.444	0.758	0.4	0.365	-0.15	-0.316	-0.232	-0.113	-0.348	-0.322	0.687	0.573	0.53	-0.141	-0.297	-0.141	-3.364	-2.568	-2.044	0.0010612
Feature_25	903.483	85.322	YVYAHFPINVNIVEK	P05738	UPS1_50000amol_R1_msms_31784;31946;31741;31879;31912;32052;32098;UPS1_50000amol_R3_msms_31777;31808;31829;31860;32070;31910;31958;31991;32088;UPS1_50000amol_R2_msms_31625;31816;31858;31921;31998;32011;UPS1_25000amol_R2_msms_32146;32373;UPS1_25000amol_R3_msms_31902;31925;31998;32091;31826;31861;UPS1_25000amol_R1_msms_31638;31539;31581;31739;UPS1_12500amol_R2_msms_31805;31758;31878;UPS1_500amol_R2_…	903.482	903.484	83.6834	86.9606	2347945,2347942,2347951,2347954,2347961,2347948,2347958,2347950,2347965,2347964,2347943,2347957,2347944,2347960,2347966,2347941,2347963,2347946,2347962,2347959,2347953,2347956,2347939,2347952	24	1804.95	2	119.647	23		2.24595	85.601;85.341;85.303;NA;NA;NA;85.22;86.093;85.639;85.922;85.568;85.539;84.978;84.801;84.866;85.037;84.829;84.919;85.816;85.932;85.735;85.212;85.098;85.066;81.604;82.617;83.181	903.483369695228;903.482979180824;903.483311651218;NA;NA;NA;903.483320805349;903.483300493431;903.482853007677;903.482930952099;903.483415792567;903.483487123193;903.483381391078;903.482730443532;903.48334694554;903.482715523414;903.482782139218;903.48262935278;903.482761828504;903.483481483304;903.482832433338;903.483389431881;903.482619327248;903.483564392928;903.483683090773;903.482626860603;9…	94.5319671630859;116.575500488281;105.137199401855;NA;NA;NA;135.024703979492;104.904800415039;170.742294311523;101.722801208496;102.629997253418;139.770904541016;NaN;96.6729431152344;87.36279296875;153.000701904297;128.950607299805;160.865707397461;115.064498901367;124.16300201416;98.6760635375977;125.839401245117;122.327003479004;108.661201477051;79.3462982177734;127.025100708008;152.87629699707	2	0.279	0.019	-0.019	-0.97636	-0.762748	-0.701025	-0.102	0.771	0.317	0.6	0.246	0.217	-0.344	-0.521	-0.456	-0.285	-0.493	-0.403	0.494	0.61	0.413	-0.11	-0.224	-0.256	-3.718	-2.705	-2.141	0.0015179
Feature_26	372.217	41.609	YVVLASHLGR	P00560	UPS1_50000amol_R3_msms_13789;13854;13893;13957;14373;14574;UPS1_50000amol_R2_msms_13832;13863;13876;14098;14417;14544;14615;UPS1_50000amol_R1_msms_13865;13907;13980;14392;14476;14545;14627;14720;UPS1_25000amol_R3_msms_14175;14223;14246;14294;14325;14412;14559;14889;14907;14962;14989;15044;15071;15095;UPS1_25000amol_R2_msms_14466;14496;14554;14659;14771;14840;15088;15113;15235;15294;15337;15366;15…	372.216	372.218	39.9704	43.2476	74713,74680,74682,74708,74738,74702,74681,74710,74692,74688,74728,74736,74687,74715,74690,74673,74746,74674,74719,74725,74691,74704,74732,74683,74722,74689	26	1113.63	3	56.4494	26		3.81665	42.842;42.432;41.89;40.167;40.567;40.621;42.038;43.441;42.552;43.35;42.6;42.808;41.762;41.609;41.397;41.021;40.869;40.784;43.378;43.433;43.117;41.413;41.461;NA;36.88;38.399;38.887	372.216944428766;372.217057755869;372.21705260142;372.216922279495;372.21691006171;372.217097066647;372.216898105527;372.217114984611;372.217020345096;372.217098426584;372.217126099012;372.216962244494;372.216979885002;372.217077212429;372.216988803738;372.216945012408;372.216924061477;372.217060069307;372.217096529061;372.217081067408;372.217009925866;372.2170734179;372.216976969303;NA;372.21706…	51.527759552002;52.4897003173828;68.8461380004883;63.0755310058594;68.8461380004883;51.2762184143066;63.2160491943359;61.5934295654297;49.0599403381348;49.0599403381348;46.0014190673828;66.5676193237305;50.4728889465332;43.6507911682129;54.5394096374512;59.1529006958008;68.8461380004883;63.8161582946777;55.4614410400391;54.065990447998;53.7563591003418;48.0909996032715;44.4250106811523;NA;NaN;52.…	2	1.233	0.823	0.281	-1.442	-1.042	-0.988	0.429	1.832	0.943	1.741	0.991	1.199	0.153	0	-0.212	-0.588	-0.74	-0.825	1.769	1.824	1.508	-0.196	-0.148	0.10668	-4.729	-3.21	-2.722	0.00017136
Feature_27	557.822	42.2845	YVVLASHLGR	P00560	UPS1_50amol_R1_msms_12527;UPS1_2500amol_R1_msms_14514;UPS1_500amol_R3_msms_14262	557.821	557.823	40.6459	43.9231	954187,954180,954166,954168,954167,954171,954177,954169,954155	9	1113.63	2	101.689	3		3.81665	42.85;42.571;42.146;NA;NA;NA;42.118;NA;42.404;42.913;NA;NA;41.612;NA;NA;NA;NA;NA;NA;NA;NA;NA;NA;41.656;36.995;NA;NA	557.821863356738;557.821809140718;557.821890760824;NA;NA;NA;557.821754129121;NA;557.821828212496;557.82180712505;NA;NA;557.821746458599;NA;NA;NA;NA;NA;NA;NA;NA;NA;NA;557.821746028194;557.821876886166;NA;NA	NaN;NaN;NaN;NA;NA;NA;NaN;NA;NaN;135.428604125977;NA;NA;NaN;NA;NA;NA;NA;NA;NA;NA;NA;NA;NA;90.149;79.489;NA;NA	2	0.5655	0.2865	-0.1385	-0.979184	-0.571151	-0.541155	-0.1665	0.561975	0.1195	0.6285	0.515418	0.684554	-0.6725	-0.0899563	0.0670734	-0.21288	-0.388289	-0.402108	1.20403	1.28766	1.13089	-0.190192	-0.0210299	-0.6285	-5.2895	-1.74725	-1.53639	-5.8673e-05
Feature_29	1006.54	112.644	YVVLAFIPLAFTFVCPTEIIAFSEAAK	P34760	UPS1_50amol_R1_msms_39894;UPS1_50amol_R2_msms_39932;39784;UPS1_250amol_R1_msms_40468;40049;40182;40327;UPS1_250amol_R3_msms_40268;40345;40127;UPS1_250amol_R2_msms_40152;40227;40022;UPS1_50000amol_R1_msms_40434;40635;UPS1_500amol_R2_msms_40305;40445;UPS1_500amol_R1_msms_40042;40182;40381;40000;UPS1_500amol_R3_msms_40124;40267;40324;UPS1_125amol_R2_msms_39968;40105;UPS1_25000amol_R2_msms_40095;4021…	1006.54	1006.54	111.005	114.283	2551143,2551128,2551147,2551149,2551137,2551248,2551214,2551208,2551224,2551159,2551259,2551256,2551184,2551179,2551236,2551215,2551241,2551237,2551234,2551232,2551269,2551212,2551229,2551243,2551247	25	3016.6	3	50.0025	24		3.81665	112.644;112.626;112.667;NA;112.385;112.427;112.687;112.755;112.695;112.715;112.599;112.628;112.435;112.407;112.435;112.662;112.72;112.747;112.68;112.683;112.659;112.478;112.546;112.644;111.897;111.996;NA	1006.54171664356;1006.54174881323;1006.54153954898;NA;1006.54098982229;1006.54149534565;1006.5418533072;1006.54201673523;1006.54194086155;1006.54167264026;1006.54147999878;1006.54177395869;1006.54129039963;1006.54092955197;1006.54083682594;1006.5419687286;1006.54217557098;1006.54186773007;1006.54179913389;1006.54190841756;1006.54138936031;1006.54146756151;1006.54171469081;1006.54155635612;1006.54…	36.5030288696289;63.3760414123535;57.2379188537598;NA;33.3023796081543;33.6489295959473;46.9198112487793;55.7178916931152;86.9867935180664;44.4738883972168;56.6809005737305;63.3760414123535;44.625358581543;63.3977088928223;50.5363998413086;43.6330986022949;52.2270393371582;55.6341094970703;45.3048706054688;21.1346492767334;49.5928993225098;43.8843688964844;NaN;45.2053985595703;48.286449432373;58.…	3	0	-0.018	0.023	-4.49408	-0.259	-0.217	0.043	0.111	0.051	0.071	-0.045	-0.016	-0.209	-0.237	-0.209	0.018	0.076	0.103	0.036	0.039	0.015	-0.166	-0.098	0	-0.747	-0.648	-4.73518	0.0023596
Feature_31	668.861	73.53	YVVFEDAPVGIK	P38774	UPS1_25000amol_R2_msms_27781;UPS1_50amol_R2_msms_26089;UPS1_25000amol_R3_msms_27601;UPS1_50amol_R1_msms_26108	668.86	668.862	71.8914	75.1686	1515625,1515622,1515644,1515638,1515620,1515628,1515627,1515619,1515621,1515643,1515618,1515623,1515641,1515639,1515626,1515624	16	1335.71	2	67.2722	11		1.9468	NA;NA;NA;72.522;72.027;NA;73.819;74.292;74.099;NA;74.231;NA;73.363;73.468;73.616;NA;NA;73.655;75.282;NA;NA;73.405;NA;73.762;71.174;71.703;72.036	NA;NA;NA;668.862214777633;668.865523043288;NA;668.861767096581;668.861131345656;668.860880807856;NA;668.861993737162;NA;668.861156689953;668.862172948575;668.861881347227;NA;NA;668.863096632752;668.860450676463;NA;NA;668.862012361268;NA;668.861112584229;668.860379373632;668.862020779103;668.861055324373	NA;NA;NA;NaN;NaN;NA;NaN;72.34;61.419;NA;NaN;NA;NaN;NaN;NaN;NA;NA;NaN;NaN;NA;NA;NaN;NA;NaN;62.799;72.531;NaN	1	0.918685	0.809674	0.389487	-1.008	-1.503	-0.763007	0.289	0.762	0.569	0.755017	0.701	0.641144	-0.167	-0.062	0.086	-0.0467947	-0.261227	0.125	1.752	1.23748	1.02753	-0.125	-0.0400152	0.232	-2.356	-1.827	-1.494	0.000751311
Feature_32	571.298	51.18	YVTAWSSSLK	P06103	UPS1_50amol_R1_msms_17014;17050	571.297	571.299	49.5414	52.8186	1021886,1021894,1021889,1021879,1021882,1021884,1021892,1021883,1021881,1021880,1021890,1021893,1021874,1021885,1021887,1021888,1021891	17	1140.58	2	84.687	17		1.2958	NA;51.349;51.436;49.972;NA;50.428;51.18;NA;51.271;NA;51.551;51.635;NA;50.856;NA;NA;NA;NA;NA;52.23;52.163;50.849;50.9;50.985;48.541;49.206;49.425	NA;571.296359841313;571.297821735773;571.29808725048;NA;571.297879757564;571.297894101365;NA;571.297993899726;NA;571.297993742389;571.297950846456;NA;571.298136262763;NA;NA;NA;NA;NA;571.297969254971;571.297860014902;571.298094574071;571.297647326843;571.298010437603;571.298062336878;571.297968503424;571.298013668791	NA;NaN;NaN;NaN;NA;NaN;NaN;NA;NaN;NA;NaN;NaN;NA;NaN;NA;NA;NA;NA;NA;NaN;NaN;NaN;NaN;NaN;84.6870269775391;NaN;NaN	1	0.85481	0.169	0.256	-1.208	-0.744375	-0.752	0	0.384326	0.091	0.644984	0.371	0.455	-0.218393	-0.324	-0.0813265	-0.262753	-0.433235	-0.453784	1.1075	1.05	0.983	-0.331	-0.28	-0.195	-2.639	-1.974	-1.755	0.000142952
Feature_33	568.819	69.0105	YVSVSVLVDR	Q3E792	UPS1_50000amol_R1_msms_25521;UPS1_50000amol_R2_msms_25459;25554;UPS1_50000amol_R3_msms_25462;25580;25423;UPS1_50amol_R1_msms_23908;23934;UPS1_25000amol_R2_msms_25965;25986;26024;UPS1_125amol_R3_msms_27047;UPS1_5000amol_R1_msms_26005;UPS1_12500amol_R1_msms_25671;25833;UPS1_12500amol_R3_msms_25297;25418;UPS1_25000amol_R3_msms_25591;25695	568.818	568.82	67.3719	70.6491	1008813,1008880,1008820,1008893,1008832,1008867,1008854,1008796,1008786,1008844,1008859,1008801,1008865,1008866,1008864,1008861,1008862,1008860,1008868,1008869,1008870	21	1135.62	2	83.2691	21		3.81665	71.365;68.407;69.649;72.691;68.748;73.744;67.762;70.36;70.838;74.371;NA;75;68.994;NA;NA;68.93;69.027;68.305;71.337;71.495;69.715;NA;NA;NA;65.385;65.798;72.111	568.819078549197;568.817981247525;568.819226220115;568.819086748021;568.819633272254;568.819006506649;568.818672832169;568.819059059472;568.819100224795;568.819030263922;NA;568.818982032599;568.819214752595;NA;NA;568.819075159111;568.819152702936;568.81909397852;568.819170737401;568.819246445557;568.819171444192;NA;NA;NA;568.819110701442;568.818486804669;568.819045783164	84.3104629516602;NaN;90.9130706787109;NaN;NaN;68.786;NaN;82.4943313598633;77.2877426147461;NaN;NA;NaN;NaN;NA;NA;92.6110229492188;84.5074234008789;93.3451919555664;68.5357131958008;NaN;NaN;NA;NA;NA;89.9002685546875;NaN;NaN	1	2.3545	-0.6035	0.6385	3.6805	-0.2625	4.7335	-1.2485	1.3495	1.8275	5.3605	0.61456	5.9895	-0.0165	-0.193751	-0.0788913	-0.0805	0.0165	-0.7055	2.3265	2.4845	0.7045	-0.229319	-0.0139099	0.0263831	-3.6255	-3.2125	3.1005	0.00044755
Feature_35	753.386	86.929	YVRPPPMLTSPNDFPNWVK	P0CX73	UPS1_50amol_R1_msms_31541;31567;UPS1_125amol_R3_msms_32052;UPS1_250amol_R3_msms_32225;UPS1_500amol_R1_msms_32244;UPS1_250amol_R2_msms_32183;UPS1_125amol_R1_msms_31981;UPS1_12500amol_R3_msms_32335;32379;UPS1_50000amol_R3_msms_32728;32800;32768;UPS1_250amol_R1_msms_32099;32152;32199;32234;UPS1_500amol_R3_msms_32298;32333;32359;UPS1_12500amol_R2_msms_32520;32390;32437;32497;UPS1_125amol_R2_msms_3198…	753.385	753.387	85.2904	88.5676	1872341,1872358,1872354,1872348,1872359,1872339,1872340,1872342,1872355,1872362,1872344,1872338,1872346,1872334,1872350,1872345,1872366,1872351,1872343,1872352,1872364,1872356,1872349,1872361,1872369,1872360	26	2257.14	3	111.78	26		1.3183	87.281;87.243;87.11;86.095;86.214;86.396;87.145;NA;87.362;87.344;87.125;87.069;86.625;86.576;86.634;87.04;86.929;86.898;87.428;87.38;87.3;86.73;86.674;86.765;85.228;85.507;85.713	753.386025785408;753.385138205428;753.385114337014;753.385900399837;753.385558101763;753.3861018377;753.386070176287;NA;753.386141834371;753.3856907121;753.38597587648;753.386045173189;753.385910825426;753.3857666821;753.385976251953;753.385957236484;753.386008401365;753.386079425706;753.385860284743;753.386003021154;753.385403726043;753.385758074268;753.385843807015;753.385613836207;753.38590699…	113.329902648926;136.258193969727;144.150894165039;83.8941879272461;100.041603088379;103.009002685547;91.6161422729492;NA;110.044296264648;137.321792602539;110.59700012207;113.014503479004;130.01530456543;111.221298217773;96.0958633422852;72.1873397827148;118.547203063965;101.896301269531;103.668197631836;112.667098999023;110.572402954102;136.629898071289;112.337997436523;119.04419708252;114.5605…	1	0.352	0.314	0.181	-0.834	-0.715	-0.533	0.216	0.222562	0.433	0.415	0.196	0.14	-0.304	-0.353	-0.295	0.111	0	-0.031	0.499	0.451	0.371	-0.199	-0.255	-0.164	-1.701	-1.422	-1.216	0.00172
Feature_36	428.257	65.962	YVRPPIIVGDLSRPK	P05694	UPS1_50amol_R1_msms_20334;20354;UPS1_500amol_R2_msms_24396;24469;UPS1_50amol_R3_msms_21888;21958;21859;22171;UPS1_500amol_R3_msms_23691;23606;UPS1_50amol_R2_msms_21161;21142;21186;UPS1_125amol_R3_msms_23380;23414;23430;23810;23937;24097;23741;23791;23924;UPS1_500amol_R1_msms_24522;24456;UPS1_250amol_R3_msms_24094;24159;24203;24265;UPS1_250amol_R2_msms_24234;24285;24132;24215;24408;UPS1_2500amol_R…	428.256	428.258	64.3234	67.6006	302607,302588,302650,302592,302614,302597,302612,302599,302604,302623,302564,302644,302570,302596,302615,302566,302638,302636,302634,302639,302640,302642	22	1709	4	71.5884	22		2.93707	NA;67.773;NA;64.775;63.964;65.747;65.923;69.596;65.663;70.412;68.453;67.645;66.327;66.869;66.389;61.78;NA;64.58;NA;NA;65.962;66.786;66.777;64.323;56.784;59.367;60.835	NA;428.256869532789;NA;428.256611114876;428.256825707035;428.257068415727;428.256730858271;428.256750350348;428.257123751831;428.257046642553;428.256646821533;428.256928704348;428.256756911523;428.25681082657;428.257121451844;428.25638923375;NA;428.256789886869;NA;NA;428.256788384151;428.256796572263;428.256807183414;428.25676249528;428.256762481349;428.256855554164;428.25694465213	NA;62.298;NA;63.1805305480957;84.1691131591797;91.0934295654297;55.8994789123535;NaN;NaN;49.3562202453613;NaN;94.5465469360352;68.1711807250977;66.7076034545898;89.4402770996094;NaN;NA;NaN;NA;NA;NaN;89.4402770996094;69.3520812988281;58.1158103942871;53.1362190246582;64.5338668823242;85.9730987548828	2	0.894152	1.811	0.34543	-1.187	-1.998	-0.215	-0.039	3.634	-0.299	4.45	2.491	1.683	0.365	0.907	0.427	-4.182	-0.364179	-1.382	1.16837	1.21827	0	0.824	0.815	-1.639	-9.178	-6.595	-5.127	0.000412785
Feature_38	495.624	68.696	YVRPPIIVGDLSR	P05694	UPS1_50000amol_R2_msms_24935;25117;25162;25450;25511;24965;24992;25037;25358;25652;UPS1_50000amol_R1_msms_25019;25057;25079;25109;25169;25460;25495;25786;25806;25865;25122;25213;UPS1_50000amol_R3_msms_24995;25260;25362;25505;25537;25670;25737;25039;UPS1_25000amol_R2_msms_25740;25881;25771;26016;UPS1_25000amol_R1_msms_24628;24668;24689;24742;25171;25586;25648;24864;UPS1_12500amol_R1_msms_25086;251…	495.623	495.625	67.0574	70.3346	635971,635975,635968,635977,635981,635979,635974,635992,635963,635973,635970,635983,635991,635984,635993,635978,635994,635990,635995,635989,635972,635988,635965,635969,635967,635987,635985	27	1483.85	3	92.7524	27		3.81665	70.268;69.704;69.442;66.952;67.249;67.715;69.391;70.399;69.787;70.368;69.824;69.829;68.323;68.435;68.458;68.81;68.213;68.243;70.62;70.682;70.318;68.363;68.696;68.659;63.1;64.019;65.368	495.624199645588;495.624136105086;495.624205217433;495.624117164886;495.624125316462;495.624060795855;495.624207461455;495.624194762579;495.624265860094;495.624264759387;495.624248516596;495.624235284629;495.62414816976;495.624171880668;495.624196114094;495.624141250156;495.624177594427;495.624171292501;495.624220855951;495.624183414684;495.624265497625;495.624191201783;495.62423229808;495.624244…	94.1216888427734;104.244201660156;88.1007766723633;101.532302856445;98.4071731567383;89.6630706787109;85.9730987548828;93.7657318115234;100.376197814941;101.888198852539;94.1216888427734;115.920196533203;87.7193832397461;96.7445526123047;92.8564376831055;93.6229476928711;95.4172821044922;82.7744369506836;101.32039642334;104.244201660156;106.785301208496;78.3238906860352;85.9730987548828;91.620292…	1	1.572	1.008	0.746	-1.744	-1.447	-0.981	0.695	1.703	1.091	1.672	1.128	1.133	-0.373	-0.261	-0.238	0.114	-0.483	-0.453	1.924	1.986	1.622	-0.333	0	-0.037	-5.596	-4.677	-3.328	0.00050114
Feature_39	778.915	93.54	YVQNLANLATFFR	P25087	UPS1_50amol_R1_msms_34194;UPS1_250amol_R1_msms_34581	778.914	778.916	91.9014	95.1786	1968456,1968473,1968472,1968479,1968481,1968480,1968476,1968494,1968492,1968474,1968475,1968493,1968495,1968496,1968482,1968486,1968488,1968489,1968484,1968483,1968490,1968487,1968477,1968478,1968462,1968485,1968491	27	1555.81	2	185.087	27		1.11132	93.755;93.611;93.634;92.781;92.836;92.912;93.582;93.771;93.74;93.548;93.54;93.584;93.168;93.134;93.199;93.59;93.501;93.628;93.754;93.763;93.749;93.198;93.222;93.225;92.231;92.423;92.536	778.914741432175;778.914681232338;778.914597603861;778.914724158086;778.914561552673;778.914824949785;778.914619376002;778.914646976891;778.914791896139;778.914787075685;778.914955836029;778.915328214415;778.914770907083;778.915272119969;778.914724449662;778.915260098603;778.914638626639;778.914629024908;778.914681754942;778.914831245333;778.915040162742;778.914889181728;778.915476433021;778.9146…	NaN;NaN;NaN;NaN;NaN;NaN;NaN;NaN;NaN;NaN;NaN;NaN;179.834197998047;NaN;NaN;NaN;NaN;NaN;NaN;NaN;NaN;NaN;NaN;NaN;190.339004516602;NaN;NaN	1	0.215	0.071	0.094	-0.759	-0.704	-0.628	0.042	0.231	0.2	0.008	0	0.044	-0.372	-0.406	-0.341	0.05	-0.039	0.088	0.214	0.223	0.209	-0.342	-0.318	-0.315	-1.309	-1.117	-1.004	0.0023002
Feature_40	836.447	85.486	YVNLSLVANPSHLESQDPVVLGR	P20967	UPS1_500amol_R3_msms_31789;UPS1_25000amol_R2_msms_32265	836.446	836.448	83.8474	87.1246	2179212,2179213,2179214,2179215,2179216,2179221,2179217,2179219,2179220,2179225,2179229,2179236,2179234,2179218,2179222,2179183,2179226,2179230,2179235,2179231,2179228,2179196,2179224,2179227,2179233,2179232,2179223	27	2506.32	3	123.066	27		1.2742	85.783;85.667;85.58;84.822;84.906;85.007;85.58;85.818;85.637;85.732;85.61;85.627;85.195;85.142;85.22;85.508;85.484;85.486;85.829;85.868;85.791;85.283;85.283;85.309;84.071;84.274;84.488	836.446567964065;836.44647251116;836.446579085461;836.446548330867;836.446607831038;836.446413249706;836.446576179756;836.446713778554;836.44677263582;836.446631537744;836.446547975513;836.446457689047;836.446688839401;836.44657830174;836.446587876443;836.446744703407;836.44677557724;836.446730186513;836.446664149889;836.446707818568;836.446738582651;836.446595266218;836.446760491118;836.44665217…	NaN;NaN;NaN;NaN;NaN;NaN;NaN;135.491592407227;NaN;NaN;NaN;NaN;NaN;NaN;NaN;NaN;NaN;NaN;NaN;NaN;NaN;NaN;NaN;110.639999389648;NaN;NaN;NaN	1	0.297	0.181	0.094	-0.664	-0.58	-0.479	0.094	0.332	0.151	0.246	0.124	0.141	-0.291	-0.344	-0.266	0.022	-0.002	0	0.343	0.382	0.305	-0.203	-0.203	-0.177	-1.415	-1.212	-0.998	0.001538
Feature_41	904.485	87.024	YVMADLINVGGTQSVIK	P39522	UPS1_50amol_R1_msms_31824;31862;UPS1_125amol_R2_msms_32101;UPS1_2500amol_R2_msms_32383;UPS1_250amol_R1_msms_32191;UPS1_5000amol_R2_msms_32682;UPS1_125amol_R1_msms_32117;32073;UPS1_5000amol_R3_msms_32471;UPS1_500amol_R2_msms_32476	904.484	904.486	85.3854	88.6626	2349560,2349591,2349584,2349564,2349585,2349586,2349582,2349596,2349593,2349588,2349567,2349587,2349581,2349592,2349565,2349600,2349590,2349569,2349597,2349595,2349575,2349603,2349583,2349594,2349599,2349598,2349589	27	1806.95	2	158.914	27		1.11132	87.229;87.201;87.108;86.467;86.512;86.667;87.034;87.148;87.119;87.126;87.1;87.201;86.694;86.708;86.785;87.094;87.024;87.003;87.35;87.357;87.268;86.794;86.808;86.818;85.987;86.21;86.262	904.484544041123;904.484010588134;904.48493643318;904.484383420946;904.484390672438;904.484355250768;904.485038951695;904.48508990967;904.484675748547;904.484381366774;904.484886416945;904.484511062295;904.48422267081;904.484490802111;904.484301479548;904.485068264963;904.484751024069;904.484651962066;904.484218110577;904.485257327014;904.48472854242;904.484790311743;904.484641093559;904.48446178…	NaN;NaN;NaN;181.944107055664;183.735595703125;NaN;NaN;NaN;NaN;NaN;126.141098022461;NaN;145.988403320313;NaN;NaN;NaN;NaN;NaN;NaN;142.577606201172;174.681900024414;NaN;169.577896118164;NaN;146.668502807617;NaN;NaN	1	0.205	0.177	0.084	-0.557	-0.512	-0.357	0.01	0.124	0.095	0.102	0.076	0.177	-0.33	-0.316	-0.239	0.07	0	-0.021	0.326	0.333	0.244	-0.23	-0.216	-0.206	-1.037	-0.814	-0.762	0.0022564
Feature_42	1049.03	95.899	YVLGVSPQDLSIFEEICK	P38972	UPS1_50000amol_R3_msms_36023;UPS1_5000amol_R1_msms_35862;UPS1_5000amol_R3_msms_35711;UPS1_2500amol_R1_msms_35771	1049.03	1049.03	94.2604	97.5376	2623255,2623244,2623245,2623271,2623248,2623246,2623267,2623247,2623249,2623250,2623241,2623239,2623242,2623235,2623243,2623251,2623258,2623237,2623238,2623236,2623240	21	2096.05	2	120.077	21		1.11132	96.082;95.981;95.974;95.282;95.332;NA;96.033;NA;95.976;95.877;95.918;95.938;95.506;95.598;NA;NA;95.913;95.899;96.112;96.081;95.986;95.649;95.79;NA;NA;95.034;95.073	1049.03223226435;1049.03403546217;1049.03331751323;1049.03237883144;1049.03482307203;NA;1049.03459698954;NA;1049.03255760168;1049.03419615895;1049.03259887853;1049.03504226868;1049.03456009322;1049.03463970186;NA;NA;1049.03301072657;1049.03201619462;1049.03365467282;1049.03344862054;1049.03416584175;1049.03448187578;1049.03387906253;NA;NA;1049.02988537435;1049.03264702465	NaN;NaN;NaN;NaN;NaN;NA;NaN;NA;NaN;89.9133682250977;NaN;NaN;NaN;NaN;NA;NA;NaN;149.238998413086;128.102996826172;NaN;113.052101135254;NaN;NaN;NA;NA;NaN;NaN	1	0.183	0.082	0.075	-0.617	-0.567	-0.0830659	0.134	0.644045	0.077	-0.022	0.019	0.039	-0.393	-0.301	0.0619646	0.39376	0.014	0	0.213	0.182	0.087	-0.25	-0.109	0.230202	-1.03928	-0.865	-0.826	0.0025946
Feature_44	525.777	16.706	YVLEHHPR	P00560	UPS1_50amol_R1_msms_2126;2216;2572;2612;UPS1_50amol_R2_msms_2267;2596;2692;2960;2995;3098;3360;3389;3594;3682;UPS1_50000amol_R2_msms_2943;2959;3029;3153;3310;3720;4134;UPS1_50000amol_R3_msms_2948;3038;3124;3157;3498;3913;4319;UPS1_50000amol_R1_msms_3055;3217;3346;3413;3530;3554;3966;4360;4812;UPS1_50amol_R3_msms_2327;UPS1_25000amol_R3_msms_4085;4189;4320;4363;4433;6531;UPS1_5000amol_R2_msms_4359;…	525.776	525.778	15.0674	18.3446	797181,797173,797159,797153,797148,797195,797158,797165,797156,797162,797160,797161,797136,797168,797157,797146,797138,797152,797154,797142,797155	21	1049.54	2	105.046	21		3.81665	19.253;20.631;17.82;16.018;16.207;16.675;16.983;NA;19.841;NA;NA;20.23;18.14;19.103;18.395;16.706;16.151;15.858;NA;20.869;NA;16.784;NA;17.169;10.969;11.979;11.993	525.777331630248;525.777318948749;525.777247021028;525.777261591768;525.777153270639;525.777267742794;525.776949464082;NA;525.777307768338;NA;NA;525.777312756096;525.777184744586;525.777350155329;525.777355930594;525.777206391008;525.777265075854;525.777211273773;NA;525.777288835199;NA;525.776853447051;NA;525.777060642712;525.777488204879;525.77838507471;525.778689693044	103.738998413086;95.9093475341797;91.8533630371094;103.738998413086;103.738998413086;106.041900634766;106.041900634766;NA;116.725601196289;NA;NA;81.2962799072266;93.3738098144531;111.94709777832;103.738998413086;116.725601196289;116.725601196289;116.725601196289;NA;93.3738098144531;NA;116.725601196289;NA;105.135597229004;124.983299255371;104.056800842285;93.3738098144531	1	2.547	3.925	1.114	-0.688	-0.499	-0.031	0.277	0.315661	3.135	0.5327	0.412364	3.524	1.434	2.397	1.689	0	-0.555	-0.848	1.0015	4.163	0.904221	0.078	0.206398	0.463	-5.737	-4.727	-4.713	-0.00026921
Feature_45	441.75	19.072	YVIATSTK	Q02326	UPS1_50amol_R2_msms_4875;UPS1_50amol_R1_msms_4802	441.749	441.751	17.4334	20.7106	364779,364780,364778,364753,364776,364789,364777,364756,364757,364763,364758,364775,364765,364764,364759,364774,364769,364768,364770,364766,364771,364761,364762,364760,364773,364767,364772	27	881.486	2	83.6399	27		1.686	19.891;19.578;19.514;18.462;18.602;18.74;19.185;19.29;19.279;19.551;19.436;19.604;18.95;19.054;19.051;18.944;18.866;18.912;20.032;20.058;20.027;19.024;19.072;19.197;17.655;18.092;18.162	441.750109897976;441.750094236374;441.750112744813;441.750143471539;441.75008519539;441.750034417396;441.75009748949;441.750135047114;441.750106841129;441.750005469983;441.750028736051;441.749951176047;441.750138825678;441.750105988473;441.750088108273;441.749998173164;441.750076724761;441.749967692059;441.750073507561;441.750021253136;441.750030459277;441.750025993327;441.74983834089;441.7500882…	NaN;NaN;NaN;NaN;NaN;NaN;NaN;NaN;NaN;NaN;NaN;NaN;NaN;NaN;NaN;NaN;NaN;NaN;NaN;NaN;NaN;NaN;NaN;NaN;76.6789169311523;90.6008529663086;NaN	1	0.819	0.506	0.442	-0.61	-0.47	-0.332	0.113	0.218	0.207	0.479	0.364	0.532	-0.122	-0.018	-0.021	-0.128	-0.206	-0.16	0.96	0.986	0.955	-0.048	0	0.125	-1.417	-0.98	-0.91	-6.73e-05
Feature_46	741.681	52.738	YVHVSEVGNCSGSGMGGVSALR	P19097	UPS1_50amol_R1_msms_17489;17388;UPS1_50amol_R2_msms_17611;UPS1_50amol_R3_msms_17784;UPS1_125amol_R2_msms_18232;18264;18373;18407;UPS1_125amol_R3_msms_18350;18414;18446;18490;UPS1_125amol_R1_msms_18227;18069;18156;UPS1_500amol_R3_msms_18891;UPS1_250amol_R3_msms_18557;18607;18736;UPS1_250amol_R1_msms_18558;18698;UPS1_2500amol_R2_msms_18871;19038;UPS1_500amol_R1_msms_18547;18713;UPS1_250amol_R2_msms…	741.68	741.682	51.0994	54.3766	1826215,1826214,1826190,1826221,1826188,1826191,1826200,1826205,1826203,1826211,1826194,1826197,1826199,1826202,1826198,1826192,1826218,1826220,1826210,1826201,1826219,1826196,1826213,1826216,1826208,1826217	26	2222.02	3	71.4307	26		2.41745	54.015;53.68;53.264;51.3;51.631;52.024;53.388;NA;53.569;54.099;53.529;53.38;52.574;52.387;52.729;52.747;52.527;52.493;54.321;54.512;54.026;52.706;52.726;52.719;49.374;50.068;50.268	741.681063559483;741.68076357885;741.680977584054;741.681208219556;741.681003427302;741.681053157979;741.681052919666;NA;741.681076735369;741.681145849298;741.680695524112;741.681019580426;741.681144079594;741.680728150646;741.681138464969;741.681175982349;741.681020970749;741.681136527813;741.681028360655;741.680931492757;741.681030416998;741.681041800365;741.680865497708;741.681175833628;741.68…	NaN;96.6327667236328;88.8715286254883;72.3159332275391;81.8904113769531;85.3973770141602;59.2424697875977;NA;NaN;37.7127685546875;57.1884994506836;NaN;73.3458023071289;89.6592102050781;65.159553527832;NaN;60.1326713562012;61.5369491577148;33.5293998718262;NaN;NaN;58.0932998657227;78.3538665771484;43.6040000915527;102.242698669434;79.0294036865234;104.675498962402	1	1.277	0.942	0.526	-1.438	-1.107	-0.714	0.65	0.333658	0.831	1.361	0.791	0.642	-0.164	-0.351	-0.009	0.009	-0.211	-0.245	1.583	1.774	1.288	-0.032	-0.012	-0.019	-3.364	-2.67	-2.47	7.8485e-05
Feature_47	697.027	89.0735	YVHIIEDSPVFPVIMDSK	P15624	UPS1_50amol_R1_msms_32282;32312;UPS1_25000amol_R1_msms_33252;33336;UPS1_50amol_R3_msms_32435;32459;UPS1_500amol_R3_msms_33297	697.026	697.028	87.4349	90.7121	1643850,1643840,1643841,1643842,1643847,1643834,1643836,1643821,1643849,1643838,1643846,1643823,1643843,1643844,1643845,1643848	16	2088.06	3	76.3439	13		1.3333	NA;NA;NA;88.442;88.471;88.627;89.642;NA;NA;89.128;NA;NA;89.019;89.15;NA;89.498;89.436;89.501;NA;NA;NA;89.233;89.202;89.141;87.127;87.557;87.808	NA;NA;NA;697.027254881963;697.026880329148;697.026682003653;697.027042329308;NA;NA;697.026907047553;NA;NA;697.027069700148;697.026881646611;NA;697.027801553229;697.027539054061;697.0276523887;NA;NA;NA;697.026590270028;697.027174676841;697.026466691822;697.027242718014;697.027490040383;697.027092173702	NA;NA;NA;NaN;NaN;NaN;72.3154678344727;NA;NA;NaN;NA;NA;NaN;NaN;NA;NaN;NaN;NaN;NA;NA;NA;NaN;NaN;71.3538284301758;88.4269866943359;NaN;73.2793502807617	1	0.312233	0.182372	0.107639	-0.6315	-0.6025	-0.4465	0.5685	0.3315	0.302863	0.0545	0.134926	0.200802	-0.0545	0.0765	-0.195365	0.4245	0.3625	0.4275	0.342151	0.377585	0.391306	0.1595	0.1285	0.0675	-1.9465	-1.5165	-1.2655	0.00150808
Feature_48	473.276	80.458	YVFLLYK	P14306	UPS1_50amol_R3_msms_28387;28510;UPS1_50amol_R2_msms_28182;28263;28336;UPS1_50amol_R1_msms_28038;28209;UPS1_50000amol_R1_msms_30005;30038;30071;30108;30174;UPS1_25000amol_R3_msms_29952;30002;30067;30124;30179;30039;UPS1_50000amol_R3_msms_29944;29994;30007;30049;30144;UPS1_125amol_R1_msms_28834;28859;28984;UPS1_500amol_R1_msms_29454;29510;29600;29616;29641;29682;29629;UPS1_5000amol_R1_msms_30116;30…	473.275	473.277	78.8194	82.0966	524841,524838,524842,524830,524849,524839,524827,524853,524852,524836,524831,524843,524850,524845,524833,524834,524828,524854,524835,524840,524856,524837,524846,524847,524832,524857,524848	27	944.537	2	100.936	27		2.07102	81.139;81.052;80.667;78.273;78.774;78.972;80.458;80.895;80.726;81.02;80.737;80.93;79.513;79.646;79.768;80.402;80.236;80.237;81.363;81.35;81.225;79.789;79.779;79.994;76.371;77.078;77.527	473.275614824852;473.275600663043;473.275697419811;473.275563247146;473.27557120309;473.27568963286;473.275631376582;473.275644419696;473.275646257661;473.275614827422;473.275593936392;473.275647318044;473.275765153278;473.275698215201;473.275732144619;473.27557692618;473.275655598565;473.275694553856;473.275658401096;473.275672938621;473.275676643916;473.275773792573;473.275661393925;473.2756240…	103.283996582031;92.692497253418;111.687301635742;103.283996582031;102.97989654541;103.283996582031;97.5962524414063;96.047721862793;92.692497253418;106.760902404785;106.760902404785;103.283996582031;96.047721862793;102.97989654541;102.97989654541;97.5962524414063;89.90283203125;89.90283203125;88.7343368530273;111.687301635742;97.5962524414063;103.283996582031;111.687301635742;102.97989654541;102…	1	0.681	0.594	0.209	-2.185	-1.684	-1.486	0	0.437	0.268	0.562	0.279	0.472	-0.945	-0.812	-0.69	-0.056	-0.222	-0.221	0.905	0.892	0.767	-0.669	-0.679	-0.464	-4.087	-3.38	-2.931	0.00059212
Feature_49	488.752	77.817	YVFFLCK	Q06252	UPS1_500amol_R3_msms_28441;28456;28495;28505;28555;28576;28736;28831;UPS1_500amol_R2_msms_28447;28462;28505;28536;28569;28745;28811;UPS1_50amol_R2_msms_27287;27305;UPS1_2500amol_R3_msms_28997;29070;29133;29169;UPS1_5000amol_R1_msms_29109;29142;UPS1_50amol_R1_msms_27213;UPS1_25000amol_R2_msms_29189;29304;29355;29431;UPS1_50amol_R3_msms_27351;27393;27456;27479;27572;UPS1_50000amol_R1_msms_28944;290…	488.751	488.753	76.1784	79.4556	601443,601442,601435,601448,601439,601419,601438,601420,601437,601450,601421,601428,601444,601449,601445,601424,601441,601433,601423,601422,601426,601440,601434,601427,601425,601446,601429	27	975.489	2	88.1648	27		1.80592	78.604;78.341;78.166;75.688;76.237;76.476;77.817;78.441;78.065;78.282;78.081;78.175;77.026;77.137;77.278;77.623;77.156;77.769;78.873;78.715;78.594;77.203;77.148;77.423;73.878;74.686;75.058	488.751594738692;488.751579639341;488.751607376447;488.751518017061;488.751476985023;488.751483891461;488.751546979094;488.751627304183;488.751562217735;488.751649783947;488.751550010967;488.751722877497;488.751463819709;488.751470190718;488.751480367026;488.751496263553;NaN;488.751548621917;488.751549760518;488.751625387336;488.751530763159;488.751486971605;488.751578363134;488.751556935955;488.…	92.692497253418;92.692497253418;79.4535980224609;75.3106536865234;88.7343368530273;102.97989654541;89.90283203125;92.692497253418;NaN;92.692497253418;75.3106536865234;92.692497253418;92.692497253418;88.7343368530273;NaN;102.97989654541;77.374;75.3106536865234;84.3586730957031;92.692497253418;89.90283203125;88.7343368530273;89.90283203125;88.7343368530273;83.2871932983398;89.90283203125;84.3586730…	1	0.787	0.524	0.349	-2.129	-1.58	-1.341	0	0.624	0.248	0.465	0.264	0.358	-0.791	-0.68	-0.539	-0.194	-0.661	-0.048	1.056	0.898	0.777	-0.614	-0.669	-0.394	-3.939	-3.131	-2.759	0.00066301
Feature_50	734.325	24.233	YVEPGNAMSGEGEK	P38264	UPS1_25000amol_R2_msms_7353;7387;UPS1_5000amol_R2_msms_7470;UPS1_5000amol_R1_msms_7428;UPS1_25000amol_R3_msms_7272;7299;UPS1_50000amol_R2_msms_7194;7253;UPS1_2500amol_R2_msms_7205;UPS1_2500amol_R1_msms_7260;7315;UPS1_250amol_R3_msms_7148;7178;7216;UPS1_2500amol_R3_msms_7299;7342;UPS1_12500amol_R2_msms_7270;UPS1_500amol_R3_msms_7154;7200;UPS1_250amol_R2_msms_7114;7136;7157;7195;UPS1_250amol_R1_msm…	734.324	734.326	22.5944	25.8716	1799498,1799500,1799496,1799494,1799478,1799497,1799499,1799481,1799485,1799491,1799476,1799488,1799484,1799480,1799495,1799487,1799479,1799477,1799474,1799492,1799475,1799490,1799482,1799486,1799493,1799483	26	1466.64	2	95.5696	26		1.11132	24.975;24.804;24.634;23.506;23.821;23.804;24.229;24.316;24.37;24.752;24.554;24.823;24.104;24.225;24.237;24.097;23.912;24.024;25.204;25.309;NA;24.051;24.242;24.366;22.743;23.201;23.233	734.325066259745;734.32478824664;734.32480369076;734.324701285703;734.324602401357;734.324853596169;734.324774082081;734.325173753046;734.325039774048;734.325289613332;734.325192239123;734.324654055477;734.324505842562;734.324595657704;734.324602141723;734.32452901605;734.324447021083;734.324883471886;734.325080058065;734.325133268429;NA;734.324652703685;734.324773546151;734.324675920693;734.3246…	86.2142486572266;87.8241271972656;100.111801147461;110.547996520996;141.341293334961;81.1283264160156;76.357536315918;77.7262115478516;89.5063934326172;90.475959777832;72.523063659668;87.8241271972656;92.2693862915039;113.43270111084;85.2801208496094;94.4504318237305;103.29630279541;NaN;79.8035430908203;104.090698242188;NA;90.475959777832;108.656700134277;95.1953430175781;109.103500366211;111.807…	1	0.742	0.571	0.401	-0.727	-0.412	-0.429	-0.004	0.083	0.137	0.519	0.321	0.59	-0.129	-0.008	0.004	-0.136	-0.321	-0.209	0.971	1.076	1.00476	-0.182	0.009	0.133	-1.49	-1.032	-1	-4.873e-05
Feature_51	613.795	26.54	YVECSALTQR	Q9HF56	UPS1_50000amol_R1_msms_8252;UPS1_50amol_R3_msms_7726;7738;7823;UPS1_5000amol_R3_msms_8354;UPS1_50amol_R2_msms_7633;7665;7676;7710;7722;7770;7784;UPS1_50000amol_R2_msms_8107;8227;UPS1_5000amol_R1_msms_8352;8436;8508;UPS1_2500amol_R2_msms_8116;UPS1_50000amol_R3_msms_8160;8222;8282;UPS1_250amol_R1_msms_8049;UPS1_5000amol_R2_msms_8356;UPS1_125amol_R1_msms_7830;7839;7890;UPS1_2500amol_R1_msms_8199;822…	613.794	613.796	24.9014	28.1786	1249598,1249591,1249567,1249589,1249578,1249604,1249577,1249603,1249599,1249582,1249576,1249606,1249595,1249592,1249579,1249569,1249573,1249602,1249594,1249584,1249593,1249607,1249597,1249586,1249590,1249596,1249588	27	1225.58	2	105.126	27		1.11132	27.301;27.094;26.954;25.778;25.862;25.997;26.616;26.669;26.602;27.059;26.892;26.968;26.34;26.413;26.54;26.264;26.015;26.193;27.469;27.628;27.506;26.342;26.406;26.571;24.908;25.34;25.417	613.795206750873;613.795321413373;613.795659227155;613.795268359033;613.795370064856;613.795213893821;613.795403035881;613.795332336539;613.79537928996;613.79553407508;613.795640527456;613.795445554014;613.795246962447;613.795299312981;613.795231956729;613.795462112369;613.795571813468;613.796026288704;613.795421107153;613.795061488688;613.79551357031;613.795431781495;613.795500363995;613.7951455…	NaN;NaN;NaN;118.233200073242;105.396797180176;NaN;NaN;NaN;NaN;92.6110229492188;95.4831237792969;NaN;87.5679092407227;NaN;87.789;86.1889724731445;112.129402160645;131.818695068359;101.295196533203;100.819198608398;73.9004974365234;NaN;92.6110229492188;NaN;126.387397766113;137.459197998047;132.318801879883	1	0.761	0.554	0.414	-0.762	-0.678	-0.543	0.076	0.129	0.062	0.519	0.352	0.428	-0.2	-0.127	0	-0.276	-0.525	-0.347	0.929	1.088	0.966	-0.198	-0.134	0.031	-1.632	-1.2	-1.123	3.7054e-05
Feature_52	715.047	93.124	YVDPNVLPETESLALVIDR	P00950	UPS1_25000amol_R2_msms_34970;UPS1_50000amol_R3_msms_34950;UPS1_50000amol_R1_msms_34959;UPS1_25000amol_R3_msms_34810;UPS1_50000amol_R2_msms_34882;34868;35155;UPS1_50amol_R3_msms_34101;UPS1_25000amol_R1_msms_34550;UPS1_12500amol_R3_msms_34589;34865;UPS1_50amol_R2_msms_34039;34241;UPS1_125amol_R2_msms_34386;UPS1_50amol_R1_msms_34097;34349;UPS1_125amol_R1_msms_34385;34610;UPS1_12500amol_R2_msms_34721…	715.046	715.048	91.4854	94.7626	1720548,1720526,1720539,1720511,1720535,1720529,1720516,1720531,1720544,1720532,1720546,1720540,1720547,1720545,1720530,1720518,1720541,1720543,1720523,1720522,1720513,1720536,1720537,1720514,1720527	25	2142.12	3	96.3538	25		2.1651	93.323;93.226;93.182;92.631;92.699;NA;93.165;93.245;93.248;93.166;93.121;93.17;92.83;92.886;92.913;93.179;93.124;93.172;NA;93.316;93.292;92.921;92.947;92.93;92.215;92.373;92.445	715.047699334023;715.047867708639;715.047755720118;715.047742123572;715.047691252579;NA;715.047587017719;715.047861130955;715.047601340751;715.04772675957;715.047649000476;715.047744833139;715.04776753473;715.047671808885;715.047785524253;715.047793577091;715.047760928966;715.047737504962;NA;715.047599812104;715.047868160235;715.047646721848;715.047730839823;715.047599431647;715.04779311964;715.0…	105.986801147461;100.6875;125.975196838379;91.547233581543;79.6757202148438;NA;93.3418807983398;60.7641410827637;91.547233581543;87.2396087646484;94.6095962524414;111.727096557617;120.105903625488;108.766502380371;100.041603088379;99.0921630859375;106.929100036621;105.021102905273;NA;82.877197265625;102.894599914551;68.2425537109375;73.9176330566406;90.4218673706055;103.880599975586;106.748001098…	2	0.199	0.102	0.058	-0.493	-0.425	-0.128608	0.041	0.121	0.124	0.042	-0.003	0.046	-0.294	-0.238	-0.211	0.055	0	0.048	0.468571	0.192	0.168	-0.203	-0.177	-0.194	-0.909	-0.751	-0.679	0.0017545
Feature_53	1072.07	93.139	YVDPNVLPETESLALVIDR	P00950	UPS1_500amol_R1_msms_34545;34556;UPS1_50amol_R1_msms_34086;34390;UPS1_500amol_R3_msms_34587;UPS1_500amol_R2_msms_34728;UPS1_5000amol_R1_msms_34811;UPS1_125amol_R1_msms_34370;34613;UPS1_125amol_R2_msms_34376;UPS1_250amol_R2_msms_34496;UPS1_50amol_R3_msms_34095;UPS1_50amol_R2_msms_34024;UPS1_2500amol_R2_msms_34593;34612;UPS1_250amol_R1_msms_34403;UPS1_2500amol_R3_msms_35187;34863;34882;UPS1_125amol…	1072.07	1072.07	91.5004	94.7776	2661182,2661207,2661189,2661203,2661184,2661211,2661197,2661212,2661217,2661216,2661191,2661201,2661192,2661187,2661188,2661193,2661206,2661219,2661185,2661213,2661205,2661194,2661204,2661210,2661186,2661218,2661209	27	2142.12	2	125.492	27		2.01242	93.305;93.242;93.187;92.608;92.682;92.736;93.16;93.281;93.231;93.179;93.139;93.203;92.814;92.873;92.907;93.162;93.118;93.175;93.34;93.334;93.296;92.941;92.958;92.949;92.209;92.377;92.475	1072.06733736267;1072.06772037599;1072.06759671353;1072.06774504036;1072.06756191125;1072.06743259548;1072.06747630387;1072.06763811924;1072.06751641431;1072.06757629241;1072.0673879952;1072.06743260836;1072.06769705763;1072.06770017478;1072.06752965375;1072.06761315824;1072.06776973783;1072.06760327037;1072.0673734915;1072.06742217447;1072.06779324454;1072.06742928926;1072.06752517133;1072.06735…	105.715896606445;161.022705078125;126.262199401855;124.452903747559;160.04899597168;141.699798583984;125.446998596191;76.8889770507813;115.310096740723;118.463401794434;133.211700439453;156.580001831055;92.1360397338867;127.067100524902;127.496200561523;122.654602050781;128.669296264648;112.556297302246;123.578300476074;131.125503540039;119.72380065918;115.846397399902;140.952392578125;120.317001…	2	0.166	0.103	0.048	-0.531	-0.457	-0.403	0.021	0.142	0.092	0.04	0	0.064	-0.325	-0.266	-0.232	0.023	-0.021	0.036	0.201	0.195	0.157	-0.198	-0.181	-0.19	-0.93	-0.762	-0.664	0.0024318
Feature_54	665.307	26.135	YVDNYGNVTER	P38972	UPS1_25000amol_R2_msms_8173;8274;8233;UPS1_25000amol_R3_msms_8112;8141;8069;UPS1_250amol_R1_msms_7844;7874;7955;7994;UPS1_250amol_R3_msms_7883;7971;7996;UPS1_125amol_R2_msms_7755;7786;7813;7869;7937;UPS1_2500amol_R1_msms_8067;UPS1_500amol_R3_msms_7917;8002;UPS1_125amol_R3_msms_7763;7790;7836;7886;UPS1_12500amol_R2_msms_8134;UPS1_500amol_R1_msms_7836;7857;7890;7918;UPS1_5000amol_R1_msms_8208;8241;…	665.306	665.308	24.4964	27.7736	1500260,1500254,1500263,1500261,1500280,1500282,1500275,1500276,1500283,1500277,1500287,1500256,1500262,1500286,1500266,1500264,1500268,1500273,1500257,1500259,1500278,1500252,1500258,1500274,1500271,1500272,1500270	27	1328.6	2	126.469	27		1.11132	26.97;26.72;26.472;25.413;25.556;25.66;26.115;26.334;26.3;26.75;26.547;26.642;25.945;26.032;26.135;25.959;25.766;25.871;27.213;27.215;27.051;26.044;26.153;26.23;24.593;25.062;25.02	665.307045206741;665.307038364268;665.306982759591;665.307160796212;665.307137333535;665.307070538934;665.306881803369;665.306947213474;665.306936974984;665.307060780093;665.307042240258;665.306986768054;665.307045779812;665.307028478045;665.306964541255;665.306909483387;665.306926001912;665.307095835148;665.306883009751;665.306990400361;665.306873120292;665.307247305253;665.306984872412;665.3070…	97.9573287963867;77.2785568237305;120.87190246582;115.342002868652;126.499298095703;134.182495117188;127.173896789551;141.581405639648;130.154098510742;135.017807006836;138.422500610352;138.235595703125;111.313003540039;144.281692504883;140.453704833984;NaN;NaN;NaN;150.142196655273;128.67529296875;134.561904907227;124.118698120117;112.023399353027;127.558700561523;NaN;NaN;NaN	1	0.835	0.585	0.337	-0.722	-0.579	-0.475	-0.02	0.199	0.165	0.615	0.412	0.507	-0.19	-0.103	0	-0.176	-0.369	-0.264	1.078	1.08	0.916	-0.091	0.018	0.095	-1.542	-1.073	-1.115	0.00020486
Feature_55	631.662	54.428	YVDIGKNEGATLITGGER	P46367	UPS1_50amol_R1_msms_18149;UPS1_50amol_R2_msms_18290;18594;18261;18524;UPS1_50amol_R3_msms_18452;18595;18759;18515;18694;UPS1_125amol_R2_msms_19007;19111;19146;18855;UPS1_125amol_R3_msms_19037;UPS1_125amol_R1_msms_18743;18814;18856;19100;18781;UPS1_500amol_R1_msms_19366;19278;19453;19488;19590;UPS1_500amol_R3_msms_19282;19486;19536;UPS1_250amol_R2_msms_19193;19273;19391;UPS1_500amol_R2_msms_19561;…	631.661	631.663	52.7894	56.0666	1342895,1342886,1342893,1342887,1342874,1342878,1342880,1342876,1342881,1342877,1342871,1342883,1342891,1342890,1342885,1342889	16	1891.96	3	75.9166	14		2.20252	NA;NA;55.063;53.352;53.727;53.992;NA;NA;NA;NA;NA;NA;54.501;54.428;54.802;54.399;54.412;54.207;NA;NA;NA;54.509;54.601;54.86;51.334;51.981;52.471	NA;NA;631.662036245511;631.661862095304;631.661971177681;631.662109078042;NA;NA;NA;NA;NA;NA;631.661939093251;631.661864454855;631.66176391903;631.661885703239;631.661952843166;631.661683644304;NA;NA;NA;631.661986998818;631.661894394043;631.66181646964;631.66197281677;631.661859483225;631.661918064409	NA;NA;NaN;92.38037109375;97.8226623535156;61.9620590209961;NA;NA;NA;NA;NA;NA;NaN;76.3410720825195;69.3307266235352;NaN;NaN;NaN;NA;NA;NA;61.9620590209961;61.1268501281738;73.2793502807617;81.5943832397461;76.3410720825195;82.9420700073242	2	0.753989	0.522235	0.635	-1.076	-0.701	-0.436	0.00921585	0.294229	0.151166	0.556201	0.369258	0.43738	0.073	0	0.374	-0.029	-0.016	-0.221	1.01245	1.00884	0.917115	0.081	0.173	0.432	-3.094	-2.447	-1.957	0.000102244
Feature_56	946.989	55.182	YVDIGKNEGATLITGGER	P46367	UPS1_500amol_R2_msms_19391;19475;19559;19643;UPS1_50amol_R2_msms_18452;18347;UPS1_50amol_R1_msms_18283;18190;18250;UPS1_125amol_R2_msms_19105;19174;UPS1_250amol_R2_msms_19337;UPS1_125amol_R1_msms_18935;UPS1_500amol_R1_msms_19547;UPS1_250amol_R3_msms_19460;UPS1_2500amol_R3_msms_19817;19883;UPS1_500amol_R3_msms_19465	946.988	946.99	53.5434	56.8206	2440182,2440164,2440206,2440198,2440197,2440201,2440184,2440203,2440200,2440192,2440163,2440175,2440196,2440189,2440191,2440188,2440185,2440193,2440187,2440194,2440186,2440190,2440195	23	1891.96	2	136.788	23		1.86868	55.744;55.743;55.182;53.358;53.734;NA;55.315;NA;55.486;55.67;55.343;55.643;54.41;54.553;54.732;NA;54.261;54.235;56.273;56.069;56.073;54.767;54.436;54.688;51.297;52.01;NA	946.989700489366;946.988890722186;946.989546503225;946.989587199444;946.989624613764;NA;946.989493824039;NA;946.98976585919;946.989334216245;946.989439228398;946.989657198326;946.989554538426;946.989494848955;946.989376552561;NA;946.989447962124;946.989007832033;946.989408905384;946.989509423697;946.989407890963;946.989766129656;946.989175065221;946.989532319312;946.989175856613;946.989289277024;…	NaN;NaN;NaN;136.612899780273;166.214202880859;NA;NaN;NA;NaN;NaN;NaN;108.466796875;NaN;132.667602539063;124.20369720459;NA;NaN;NaN;NaN;NaN;NaN;106.893501281738;149.11540222168;114.525703430176;159.47200012207;169.704193115234;NA	2	0.562	0.561	0	-1.824	-1.448	-0.7658	0.133	0.283991	0.304	0.488	0.161	0.461	-0.772	-0.629	-0.45	-0.337265	-0.921	-0.947	1.091	0.887	0.891	-0.415	-0.746	-0.494	-3.885	-3.172	-1.76016	0.00020803
Feature_57	370.946	9.6615	YVDEQSKNELKK	P0CX52	UPS1_50amol_R1_msms_1601;UPS1_50amol_R2_msms_1597;UPS1_50amol_R3_msms_1591;UPS1_50000amol_R2_msms_1692;UPS1_125amol_R2_msms_1373;1512;1612;UPS1_50000amol_R1_msms_1670;UPS1_500amol_R3_msms_1496;1524;1548;1708;UPS1_25000amol_R3_msms_1915;1957;1684	370.945	370.947	8.02293	11.3001	69495,69492,69491,69488,69482,69484,69486,69487,69489,69496,69483	11	1479.76	4	63.163	4		3.06688	NA;NA;NA;NA;9.998;NA;NA;10.529;10.354;10.843;10.587;NA;NA;NA;NA;10.194;10.062;NA;NA;NA;NA;NA;NA;10.351;9.451;9.66;9.663	NA;NA;NA;NA;370.946349503113;NA;NA;370.946189781064;370.946187416119;370.946217605159;370.946143729159;NA;NA;NA;NA;370.946286980572;370.94638722197;NA;NA;NA;NA;NA;NA;370.946180840531;370.946456242113;370.946393554157;370.946421368486	NA;NA;NA;NA;NaN;NA;NA;NaN;NaN;NaN;NaN;NA;NA;NA;NA;NaN;NaN;NA;NA;NA;NA;NA;NA;NaN;50.4517097473145;68.6257934570313;70.4116134643555	3	0.272923	0.13518	0.068072	-0.352483	0.3365	-0.268337	-0.00330926	0.8675	0.6925	1.1815	0.9255	0.132586	-0.155071	-0.0815807	-0.137722	0.5325	0.4005	-0.09706	0.405734	0.353662	0.329686	0.0145411	-0.0131052	0.6895	-0.2105	-0.0015	0.0015	0.00021194
Feature_58	494.26	10.132	YVDEQSKNELKK	P0CX52	UPS1_50000amol_R3_msms_1671;UPS1_125amol_R2_msms_1622;UPS1_50000amol_R1_msms_1714;UPS1_500amol_R2_msms_1680;UPS1_500amol_R3_msms_1718;UPS1_250amol_R2_msms_1667;UPS1_250amol_R3_msms_1675;UPS1_250amol_R1_msms_1681;1697;1801;1961;UPS1_25000amol_R3_msms_1843;1938;UPS1_25000amol_R2_msms_1997;2063;UPS1_2500amol_R3_msms_1952;UPS1_25000amol_R1_msms_1720;1811;1884;UPS1_12500amol_R3_msms_1829	494.259	494.261	8.49343	11.7706	628491,628475,628488,628487,628505,628498,628482,628480,628508,628496,628506,628501,628495	13	1479.76	3	72.7081	5		1.84593	NA;NA;10.431;NA;9.996;NA;10.391;10.681;10.326;NA;NA;10.571;10.132;10.271;10.186;10.158;NA;10.098;NA;NA;NA;NA;10.408;10.359;NA;NA;NA	NA;NA;494.259582793836;NA;494.259351435567;NA;494.259603865267;494.259580087983;494.259655720152;NA;NA;494.259652339997;494.259450034575;494.259571439619;494.25948256281;494.259457541209;NA;494.25952083551;NA;NA;NA;NA;494.259487227961;494.259602415467;NA;NA;NA	NA;NA;NaN;NA;69.2611618041992;NA;NaN;63.6242408752441;NaN;NA;NA;NaN;64.8199996948242;NaN;NaN;NaN;NA;84.3104629516602;NA;NA;NA;NA;81.5247268676758;NaN;NA;NA;NA	3	0.315377	0.170971	0.299	-0.368211	-0.136	-0.264687	0.259	0.549	0.194	0.174427	0.113394	0.439	0	0.139	0.054	0.026	-0.128861	-0.034	0.45379	0.412345	0.376114	0.0174631	0.276	0.227	-0.633485	-0.518289	-0.48531	0.00013287
Feature_59	740.886	10.36	YVDEQSKNELKK	P0CX52	UPS1_50amol_R1_msms_1598;UPS1_50amol_R2_msms_1602;UPS1_50amol_R3_msms_1586;1608;1729;1746;UPS1_125amol_R1_msms_1593;1620;1741;1770;UPS1_50000amol_R3_msms_1677;UPS1_50000amol_R2_msms_1697;1851;UPS1_125amol_R2_msms_1630;1776;UPS1_50000amol_R1_msms_1694;1792;1885;UPS1_500amol_R3_msms_1709;1765;1791;UPS1_500amol_R1_msms_1654;1687;1723;1896;1815;UPS1_500amol_R2_msms_1663;1716;1882;UPS1_250amol_R1_msms…	740.885	740.887	8.72143	11.9986	1823840,1823839,1823837,1823841,1823846,1823843,1823842,1823849,1823858,1823844,1823845,1823857,1823859,1823847,1823854,1823863,1823861,1823860,1823850,1823862,1823834,1823866,1823870,1823865,1823851,1823855,1823852	27	1479.76	2	155.105	27		1.6544	11.009;10.644;10.441;9.878;9.947;10.17;10.317;10.714;10.524;10.871;10.865;11.011;10.358;10.26;10.212;10.114;10.043;10.123;11.2;11.349;11.262;10.38;10.361;10.36;9.458;9.623;9.729	740.886209771885;740.885902753417;740.88595247265;740.885702836501;740.885734312265;740.885749866561;740.885911700953;740.885870500055;740.88601364675;740.885942588249;740.885911385983;740.885961545992;740.88595640164;740.886074379498;740.885992283066;740.885810605855;740.885633336498;740.885650510016;740.886090574306;740.886320023151;740.886013085844;740.885795637318;740.885881448819;740.8859365…	140.453704833984;160.559906005859;128.213500976563;190.784194946289;174.718307495117;153.807998657227;126.831901550293;139.19140625;153.493499755859;NaN;145.833404541016;143.755996704102;164.218902587891;170.005004882813;164.218902587891;158.856796264648;161.254898071289;103.761299133301;143.308898925781;145.085006713867;141.727096557617;153.807998657227;179.587997436523;158.856796264648;174.4627…	3	0.649	0.284	0.081	-0.482	-0.413	-0.19	-0.043	0.354	0.164	0.511	0.505	0.651	-0.002	-0.1	-0.148	-0.246	-0.317	-0.237	0.84	0.989	0.902	0.02	0.001	0	-0.902	-0.737	-0.631	9.4643e-05
Feature_60	451.561	12.037	YVDEQSKNELK	P0CX52	UPS1_50000amol_R2_msms_2546;UPS1_250amol_R2_msms_2440;2465;2490;UPS1_250amol_R1_msms_2443;2481;UPS1_250amol_R3_msms_2439;UPS1_25000amol_R2_msms_2566;2639;UPS1_12500amol_R3_msms_2424;2458;UPS1_2500amol_R1_msms_2507;2569	451.56	451.562	10.3984	13.6756	419424,419413,419423,419411,419412,419417,419432,419418,419415,419421,419437	11	1351.66	3	63.5721	7		1.11132	NA;NA;12.511;NA;NA;NA;NA;12.417;NA;12.583;NA;NA;12.037;12.196;12.16;NA;12.129;NA;NA;NA;NA;12.231;NA;NA;11.365;11.565;11.579	NA;NA;451.56114542449;NA;NA;NA;NA;451.561110008874;NA;451.561350823224;NA;NA;451.561258034915;451.561128761776;451.561175657425;NA;451.56113003785;NA;NA;NA;NA;451.561261191964;NA;NA;451.560944207683;451.561158387188;451.561211267239	NA;NA;63.1841506958008;NA;NA;NA;NA;NaN;NA;60.0640411376953;NA;NA;61.7645606994629;69.2754974365234;NaN;NA;NaN;NA;NA;NA;NA;NaN;NA;NA;NaN;NaN;NaN	2	0.481166	0.310136	0.474	-0.432486	-0.322404	-0.252535	0.0777922	0.38	0.118967	0.546	0.219795	0.29807	0	0.159	0.123	-0.0641301	0.092	-0.0966943	0.641774	0.640778	0.557707	0.194	0.0923996	0.141077	-0.672	-0.472	-0.458	-1.182e-05
Feature_61	676.838	12.346	YVDEQSKNELK	P0CX52	UPS1_50000amol_R2_msms_2551;UPS1_50000amol_R3_msms_2551;UPS1_50000amol_R1_msms_2508;UPS1_125amol_R1_msms_2403;UPS1_500amol_R1_msms_2438;UPS1_500amol_R3_msms_2482;UPS1_125amol_R2_msms_2388;2418;UPS1_500amol_R2_msms_2456;2480;2537;UPS1_25000amol_R3_msms_2576;2596;2616;UPS1_25000amol_R2_msms_2676;2577;UPS1_250amol_R1_msms_2437;UPS1_250amol_R2_msms_2444;UPS1_125amol_R3_msms_2381;2412;UPS1_5000amol_R1…	676.837	676.839	10.7074	13.9846	1554766,1554763,1554765,1554776,1554760,1554788,1554777,1554790,1554775,1554779,1554792,1554770,1554769,1554783,1554758,1554761,1554787,1554773,1554781,1554774,1554767,1554772,1554784,1554762,1554764,1554780,1554785	27	1351.66	2	168.259	27		1.13487	12.879;12.662;12.519;11.772;11.891;11.908;12.346;12.428;12.432;12.656;12.514;12.634;12.037;12.223;12.146;12.204;12.154;12.19;13.04;13.024;12.944;12.231;12.35;12.366;11.343;11.559;11.597	676.838129257288;676.838143768111;676.838081960509;676.83797165791;676.838151544903;676.838205327827;676.838192193919;676.83802759009;676.838089105133;676.838247272845;676.838773316667;676.838099342695;676.838281872438;676.838220017942;676.838107400655;676.838225189881;676.838001535008;676.837975715428;676.838359907813;676.838092990354;676.838194965796;676.838316949845;676.838552569541;676.838580…	155.988693237305;151.256805419922;164.81120300293;136.274795532227;171.490005493164;175.742706298828;158.059906005859;158.059906005859;160.856704711914;179.602996826172;167.114196777344;159.444702148438;205.120895385742;174.225494384766;163.445495605469;155.473205566406;174.225494384766;147.576705932617;168.845901489258;174.225494384766;182.411102294922;198.971801757813;187.781402587891;167.19859…	2	0.533	0.316	0.173	-0.574	-0.455	-0.438	0	0.082	0.086	0.31	0.168	0.288	-0.309	-0.123	-0.2	-0.142	-0.192	-0.156	0.694	0.678	0.598	-0.115	0.004	0.02	-1.003	-0.787	-0.749	-0.00012562
Feature_62	640.837	46.9195	YVAMNNIQSIK	P07263	UPS1_50amol_R1_msms_15592;UPS1_500amol_R3_msms_16322;UPS1_250amol_R3_msms_16249;UPS1_125amol_R2_msms_16072;UPS1_50amol_R3_msms_15757	640.836	640.838	45.2809	48.5581	1387573,1387571,1387575,1387557,1387568,1387561,1387563,1387560,1387574,1387562,1387559,1387572,1387558,1387565,1387567,1387564,1387569,1387566,1387570	19	1279.66	2	62.1196	19		1.11132	47.894;47.783;47.231;45.935;46.249;NA;47.156;47.32;47.15;NA;47.376;NA;NA;NA;46.997;46.773;46.631;46.567;NA;48.151;NA;46.739;NA;46.842;44.767;45.311;45.432	640.836700758829;640.836901901557;640.838033630092;640.837019278503;640.836988770899;NA;640.836937485742;640.836816701958;640.83674367516;NA;640.836966610737;NA;NA;NA;640.83660536732;640.837031651466;640.836894224157;640.83707032718;NA;640.836849701586;NA;640.836815160398;NA;640.837276247203;640.837445540678;640.837097716837;640.836746966427	NaN;NaN;NaN;NaN;58.754;NA;NaN;NaN;NaN;NA;NaN;NA;NA;NA;60.08;NaN;NaN;NaN;NA;NaN;NA;NaN;NA;58.781;65.234;NaN;67.749	1	0.9745	0.8635	0.3115	-0.9845	-0.6705	-0.582039	0.2365	0.4005	0.2305	0.768137	0.4565	0.67498	-0.0699644	-0.13418	0.0775	-0.1465	-0.2885	-0.3525	1.21308	1.2315	1.13741	-0.1805	-0.0343372	-0.0775	-2.1525	-1.6085	-1.4875	0.000168
Feature_63	739.39	92.146	YTYGPTFLLQFK	P39935	UPS1_125amol_R3_msms_34105;UPS1_12500amol_R3_msms_34322	739.389	739.391	90.5074	93.7846	1819059,1819055,1819057,1819056,1819058,1819053,1819060,1819069,1819066,1819072,1819061,1819054,1819073,1819067,1819063,1819062,1819075,1819071,1819074,1819070,1819068,1819064,1819065	23	1476.77	2	77.3185	23		1.11132	92.291;92.2;92.195;91.377;NA;91.547;92.184;92.297;92.179;92.165;92.083;92.214;91.645;91.697;91.772;92.137;92.011;92.146;92.359;92.275;92.204;91.772;91.843;91.802;NA;NA;NA	739.389675209545;739.388972066597;739.389613404026;739.390887404159;NA;739.389615138594;739.389309696666;739.387882941635;739.389082072198;739.388467746727;739.388537051127;739.3884786943;739.3898945903;739.390012749577;739.390426573297;739.389134759994;739.388881143061;739.389090954841;739.388291866153;739.389103728147;739.389178834407;739.389233300873;739.389339022225;739.389779474497;NA;NA;NA	NaN;NaN;80.245;NaN;NA;74.392;NaN;NaN;NaN;NaN;NaN;NaN;NaN;NaN;NaN;NaN;NaN;NaN;NaN;NaN;NaN;NaN;NaN;NaN;NA;NA;NA	1	0.145	0.054	0.049	-0.769	-0.309612	-0.599	0.038	0.151	0.033	0.019	-0.063	0.068	-0.501	-0.449	-0.374	-0.009	-0.135	0	0.213	0.129	0.058	-0.374	-0.303	-0.344	-1.2563	-0.896734	-0.733444	0.0019893
Feature_64	1249.54	75.883	YTYGDQSGSWESIEADGGSIYGR	P53301	UPS1_500amol_R2_msms_27974;28044;28151;UPS1_2500amol_R3_msms_28405;UPS1_2500amol_R1_msms_28111;28140;28236;28290;UPS1_2500amol_R2_msms_28097;28174;UPS1_500amol_R3_msms_28027;28102;UPS1_500amol_R1_msms_27924;27991;28092;UPS1_50amol_R1_msms_27175;27233;UPS1_50000amol_R3_msms_28370;28415;28320;UPS1_250amol_R3_msms_27936;27976;27991;28049;UPS1_125amol_R2_msms_27601;27673;27731;27781;UPS1_50000amol_R2…	1249.54	1249.54	74.2444	77.5216	2867824,2867814,2867831,2867832,2867835,2867822,2867836,2867815,2867811,2867817,2867829,2867810,2867818,2867828,2867833,2867826,2867813,2867827,2867820,2867825,2867834,2867812,2867819,2867821,2867830,2867823,2867816	27	2497.07	2	149.808	27		1.30358	76.683;76.454;76.164;74.799;75.143;75.235;75.999;76.177;76.066;76.305;76.25;76.38;75.51;75.538;75.697;75.936;75.653;75.83;76.789;76.808;76.716;75.612;75.634;75.715;73.936;74.309;74.466	1249.54126589378;1249.54167486875;1249.54138602678;1249.54127560153;1249.54130748088;1249.54153880519;1249.54144439614;1249.54158720419;1249.54173499263;1249.54170116473;1249.5414239251;1249.5413493183;1249.54135502536;1249.54132812813;1249.54116450619;1249.54116773405;1249.5411495822;1249.54142154324;1249.54128862544;1249.54105311607;1249.54122098616;1249.54138845629;1249.54138221328;1249.541858…	149.003204345703;136.105697631836;193.380004882813;115.361099243164;149.665603637695;130.174697875977;175.335601806641;144.947402954102;188.476898193359;158.526901245117;147.348007202148;111.246398925781;166.980606079102;149.795394897461;175.335601806641;117.595703125;87.5109329223633;128.089599609375;162.981201171875;188.318496704102;160.97590637207;152.632095336914;134.465301513672;154.65640258…	1	0.8	0.571	0.281	-1.084	-0.74	-0.648	0.116	0.294	0.183	0.422	0.367	0.497	-0.373	-0.345	-0.186	0.053	-0.23	-0.053	0.906	0.925	0.833	-0.271	-0.249	-0.168	-1.947	-1.574	-1.417	0.0010897
Feature_65	906.457	83.007	YTVSFIEGDGIGPEISK	P28241	UPS1_50amol_R1_msms_29869;29917;30085;UPS1_2500amol_R1_msms_30836;UPS1_25000amol_R2_msms_31141;UPS1_500amol_R2_msms_30798;30850;31085;UPS1_125amol_R1_msms_30259;30306;UPS1_50amol_R2_msms_29897;30131;UPS1_25000amol_R3_msms_30918;30950;31199;UPS1_125amol_R3_msms_30460;30662;30425;UPS1_5000amol_R2_msms_31054;31089;31282;UPS1_500amol_R1_msms_30692;30976;UPS1_250amol_R3_msms_30629;30648;UPS1_50amol_R3…	906.456	906.458	81.3684	84.6456	2352811,2352812,2352796,2352804,2352801,2352800,2352814,2352816,2352807,2352798,2352797,2352791,2352810,2352795,2352793,2352806,2352809,2352802,2352815,2352803,2352808,2352790,2352799,2352792,2352805,2352794,2352813	27	1810.9	2	151.16	27		2.37363	83.454;83.302;83.219;82.163;82.386;82.434;83.07;83.263;83.139;83.32;83.215;83.326;82.676;82.658;82.827;83.019;82.932;82.995;83.598;83.587;83.493;82.814;82.881;82.961;81.188;81.573;81.825	906.457128156672;906.456503173219;906.457192825845;906.456512571331;906.457363861307;906.456673414982;906.456417233116;906.456446719895;906.456695274175;906.456497952514;906.456567641688;906.456341720915;906.456587450477;906.456441985087;906.456357150986;906.456415347445;906.457188751171;906.456559365759;906.457440274765;906.456649576303;906.456541978063;906.456410607544;906.457266126481;906.4566…	151.388595581055;124.041198730469;129.053695678711;161.26350402832;154.468994140625;166.66960144043;167.178497314453;151.388595581055;154.468994140625;132.253997802734;168.679000854492;136.352493286133;183.729095458984;166.476104736328;147.534805297852;145.794296264648;161.47590637207;153.924896240234;159.639694213867;143.430892944336;133.857299804688;154.468994140625;144.302703857422;137.4514007…	1	0.447	0.295	0.212	-0.844	-0.621	-0.573	0.063	0.256	0.132	0.313	0.208	0.319	-0.331	-0.349	-0.18	0.012	-0.075	-0.012	0.591	0.58	0.486	-0.193	-0.126	-0.046	-1.819	-1.434	-1.182	0.0014221
Feature_66	608.796	13.521	YTVNKDYADK	P53090	UPS1_50amol_R2_msms_2784;2802;UPS1_50amol_R1_msms_2793;UPS1_125amol_R2_msms_2875;UPS1_500amol_R2_msms_2941	608.795	608.797	11.8824	15.1596	1223457,1223441,1223447,1223465,1223471,1223442,1223448,1223445,1223443,1223446,1223444,1223450,1223454,1223456,1223449,1223455,1223452,1223451,1223453	19	1215.58	2	100.497	19		1.11132	14.278;NA;14.025;NA;13.116;13.231;13.767;NA;NA;13.964;NA;NA;13.404;13.445;13.469;13.658;13.451;13.687;NA;NA;14.417;13.521;13.573;13.768;12.51;12.76;12.816	608.795699484315;NA;608.795731878872;NA;608.797170603239;608.797187840232;608.795815273572;NA;NA;608.79709436765;NA;NA;608.795971750953;608.795945528494;608.795663718542;608.796894796293;608.795908796782;608.79549591059;NA;NA;608.795829950911;608.795833041062;608.795980612629;608.797125030992;608.79575448297;608.795613496637;608.795577766866	NaN;NA;NaN;NA;84.1976318359375;NaN;NaN;NA;NA;NaN;NA;NA;NaN;NaN;NaN;NaN;NaN;NaN;NA;NA;NaN;NaN;97.4517364501953;NaN;106.667503356934;113.670501708984;NaN	1	0.757	0.407695	0.504	-0.48359	-0.405	-0.29	0.246	0.202256	0.189943	0.443	0.294351	0.389585	-0.117	-0.076	-0.052	0.137	-0.07	0.166	0.775854	0.801824	0.896	0	0.052	0.247	-1.011	-0.761	-0.705	-0.00027484
Feature_67	660.798	15.238	YTQSNSVCYAK	P54113	UPS1_50amol_R3_msms_3449;3476;UPS1_500amol_R2_msms_3590;3616;3653;3667;3717;UPS1_50000amol_R1_msms_3764;UPS1_500amol_R3_msms_3672;3695;3754;UPS1_500amol_R1_msms_3555;3610;3665;UPS1_25000amol_R3_msms_3753;3779;UPS1_50amol_R1_msms_3438;UPS1_250amol_R3_msms_3579;3617;3640;3699;UPS1_5000amol_R3_msms_3737;3767;3781;3800;UPS1_5000amol_R1_msms_3823;3861;3905;UPS1_2500amol_R3_msms_3695;3733;3758;3819;384…	660.797	660.799	13.5994	16.8766	1477950,1477944,1477952,1477927,1477945,1477942,1477939,1477926,1477953,1477924,1477943,1477946,1477940,1477949,1477930,1477928,1477947,1477923,1477922,1477937,1477935,1477932,1477931,1477948,1477921,1477938,1477941	27	1319.58	2	167.156	27		1.11132	15.776;15.703;15.531;14.573;14.723;14.783;15.334;15.348;15.3;15.501;15.466;15.631;14.981;15.121;15.099;15.179;15.091;15.238;16.015;16.009;15.902;15.105;15.215;15.353;14.111;14.347;14.41	660.797755291956;660.797855098368;660.797876727296;660.7980355103;660.797853140031;660.797933137966;660.797903355425;660.798020537826;660.797953296778;660.797902536791;660.79803486609;660.798022293812;660.797882134543;660.798094930798;660.797855396637;660.797856904533;660.797853555625;660.79782661915;660.79794240758;660.797588841159;660.797869758159;660.797834549275;660.797627085192;660.797958347…	170.403900146484;120.033401489258;171.490005493164;193.216094970703;154.672103881836;176.183700561523;151.126800537109;154.672103881836;155.988693237305;194.394393920898;155.473205566406;190.531005859375;188.26969909668;176.320404052734;177.039199829102;155.473205566406;129.741897583008;160.856704711914;145.085006713867;166.107299804688;177.039199829102;177.039199829102;177.039199829102;216.91310…	1	0.538	0.465	0.293	-0.665	-0.515	-0.455	0.096	0.11	0.062	0.263	0.228	0.393	-0.257	-0.117	-0.139	-0.059	-0.147	0	0.777	0.771	0.664	-0.133	-0.023	0.115	-1.127	-0.891	-0.828	-0.00028035
Feature_68	775.738	89.851	YTQSGGVRPFGVSTLIAGFDPR	P40303	UPS1_50amol_R1_msms_32679;32706;32724;32737;UPS1_50amol_R3_msms_32803;32869;UPS1_50amol_R2_msms_32653;32684;32718;UPS1_125amol_R1_msms_33041;33124;UPS1_125amol_R2_msms_33132;33158;33231;UPS1_500amol_R1_msms_33395;UPS1_125amol_R3_msms_33201;33240;33282;UPS1_500amol_R3_msms_33471;UPS1_250amol_R2_msms_33280;33321;UPS1_25000amol_R1_msms_33391;33414;UPS1_250amol_R3_msms_33306;33333;UPS1_5000amol_R3_ms…	775.737	775.739	88.2124	91.4896	1956618,1956620,1956619,1956627,1956622,1956628,1956629,1956626,1956633,1956611,1956609,1956634,1956640,1956635,1956632,1956621,1956631,1956614,1956612,1956613,1956623,1956643,1956639,1956610,1956630,1956615	26	2324.19	3	54.0782	25		1.1884	90.174;90.053;89.916;89.063;89.21;89.348;89.94;89.927;NA;90.063;89.968;89.988;89.543;89.544;89.552;89.923;89.851;89.875;90.306;90.202;90.187;89.635;89.626;89.682;88.304;88.567;88.754	775.738653001816;775.738965932529;775.73883722274;775.738492487833;775.738009535033;775.737928149451;775.73870503278;775.741119442568;NA;775.739132246223;775.738527440473;775.738481598546;775.739987574263;775.738504335717;775.740246328954;775.738068150494;775.738537148981;775.738299513001;775.738845736162;775.738819876955;775.738696500987;775.73854900505;775.738837758678;775.738755467844;775.7379…	50.2019996643066;NaN;NaN;51.3101196289063;47.6028785705566;62.7394104003906;40.9517288208008;NaN;NA;NaN;61.9415397644043;NaN;NaN;67.5792007446289;51.6110610961914;NaN;48.1956901550293;46.9529418945313;NaN;46.9529418945313;44.8484115600586;53.6246604919434;58.479320526123;58.479320526123;57.2483787536621;70.0202331542969;54.6676788330078	1	0.323	0.202	0.065	-0.788	-0.641	-0.503	0.089	0.076	0.367318	0.212	0.117	0.137	-0.308	-0.307	-0.299	0.072	0	0.024	0.455	0.351	0.336	-0.216	-0.225	-0.169	-1.547	-1.284	-1.097	0.0020729
Feature_69	815.464	93.42	YTQNNPLLLIVDVK	Q08723	UPS1_50amol_R1_msms_34221;UPS1_125amol_R1_msms_34549;UPS1_50amol_R3_msms_34246;34278;UPS1_500amol_R2_msms_34956;UPS1_2500amol_R3_msms_35167;UPS1_12500amol_R2_msms_34955	815.463	815.465	91.7814	95.0586	2104316,2104313,2104308,2104328,2104299,2104309,2104305,2104311,2104314,2104317,2104304,2104321,2104325,2104319,2104320,2104318,2104324,2104300,2104315,2104322,2104327,2104326,2104323,2104310	24	1628.91	2	133.783	22		1.11132	NA;93.766;93.757;92.821;92.992;93.065;NA;93.763;NA;93.671;93.71;93.748;93.221;93.211;93.267;93.676;93.582;93.657;93.858;93.882;93.768;93.368;93.377;93.463;92.254;92.516;92.596	NA;815.462969176423;815.463256171697;815.462842137857;815.463271617777;815.463414579769;NA;815.462983353839;NA;815.462795231669;815.462938057814;815.463346683794;815.462854589009;815.463199568035;815.462843634837;815.464351965549;815.463082977284;815.463298038116;815.462628531135;815.463441320286;815.46301893983;815.46306784112;815.463347236974;815.463136814419;815.463358800626;815.462951974613;8…	NA;120.31600189209;NaN;144.403701782227;NaN;NaN;NA;NaN;NA;NaN;NaN;117.484298706055;NaN;NaN;NaN;NaN;NaN;NaN;NaN;NaN;NaN;NaN;129.293197631836;NaN;128.741592407227;NaN;162.461303710938	1	0.478686	0.346	0.337	-0.599	-0.428	-0.355	0.425499	0.343	0.613918	0.251	0.29	0.328	-0.199	-0.209	-0.153	0.256	0.162	0.237	0.438	0.462	0.348	-0.052	-0.043	0.043	-1.166	-0.904	-0.824	0.00229227
Feature_70	426.235	18.488	YTNVLNK	P17255	UPS1_125amol_R3_msms_4754;4793;4829;4891;UPS1_500amol_R1_msms_4822;4857;4881;4957;4992;UPS1_50amol_R3_msms_4626;4694;4713;4749;UPS1_250amol_R2_msms_4828;4887;4924;4961;5007;5044	426.234	426.236	16.8494	20.1266	293831,293830,293832,293811,293828,293829,293812,293701,293719,293816,293817,293865,293815,293813,293814,293826,293827,293820,293824,293770,293818,293823,293819,293825,293821,293822	26	850.455	2	82.5708	26		1.5083	19.203;18.987;18.788;17.715;17.913;18.094;18.545;18.588;18.599;18.791;18.726;18.918;18.254;18.416;18.431;18.297;18.211;18.331;19.38;19.417;19.286;18.325;18.405;18.551;NA;17.432;17.449	426.23445437013;426.234464600671;426.234327122996;426.234372741668;426.234402269121;426.234278956868;426.234239965883;426.234381311846;426.234436467755;426.23435383667;426.234358473369;426.234487207452;426.234353496504;426.234478929218;426.234405803908;426.234362561714;426.234401520349;426.234449630272;426.234429160216;426.23448757155;426.23433108082;426.234358868397;426.234430332069;426.23438009…	NaN;NaN;NaN;NaN;NaN;82.2405090332031;NaN;NaN;NaN;NaN;NaN;NaN;NaN;75.738166809082;NaN;NaN;NaN;NaN;NaN;NaN;NaN;95.5305404663086;NaN;NaN;NA;NaN;76.7741394042969	1	0.715	0.499	0.3	-0.773	-0.575	-0.394	0.057	0.1	0.111	0.303	0.238	0.43	-0.234	-0.072	-0.057	-0.191	-0.277	-0.157	0.892	0.929	0.798	-0.163	-0.083	0.063	-1.67442	-1.056	-1.039	-5.2931e-05
Feature_71	838.131	94.727	YTNPVVIQGAGAGAAVTAAGVLGDVIK	P31116	UPS1_50amol_R2_msms_34640;34680;UPS1_50amol_R1_msms_34737;34823;UPS1_50amol_R3_msms_34701;34753;UPS1_125amol_R1_msms_34967;35033;UPS1_125amol_R3_msms_35046;UPS1_250amol_R3_msms_35115;35164;UPS1_125amol_R2_msms_34953;35015;UPS1_500amol_R1_msms_35194;UPS1_12500amol_R2_msms_35348;35372;35393;UPS1_50000amol_R1_msms_35610;UPS1_250amol_R2_msms_35111;UPS1_12500amol_R3_msms_35212;UPS1_2500amol_R3_msms_35…	838.13	838.132	93.0884	96.3656	2182901,2182899,2182923,2182903,2182902,2182915,2182914,2182900,2182918,2182922,2182907,2182919,2182910,2182924,2182912,2182898,2182925,2182906,2182904,2182921,2182909,2182917,2182911,2182896,2182920,2182897,2182916	27	2511.37	3	66.885	27		1.26577	94.911;94.832;94.727;94.193;94.249;94.289;94.824;94.897;94.842;94.723;94.767;94.834;94.398;94.468;94.471;94.797;94.813;94.812;94.945;94.93;94.909;94.542;94.619;94.58;93.8;93.957;94.031	838.131261536869;838.131327794601;838.131269830608;838.130930684653;838.131095596749;838.130955066569;838.131279575731;838.131383778882;838.131591371949;838.131076045012;838.1311207425;838.131204651568;838.131172530569;838.131113688164;838.131188858063;838.13136086607;838.131333777634;838.131389624642;838.131304806678;838.131020332556;838.131340348271;838.131064015531;838.131024277512;838.1312452…	75.7182464599609;90.7574310302734;67.0761871337891;59.0829010009766;66.3985137939453;71.2961883544922;84.0298004150391;44.3361015319824;52.5770606994629;NaN;72.0510711669922;98.968017578125;60.2295608520508;59.3022193908691;55.9975509643555;80.4064331054688;48.2129707336426;46.7814712524414;NaN;NaN;71.5563583374023;51.3213310241699;52.7394790649414;37.4240112304688;102.278999328613;73.51854705810…	2	0.184	0.105	0	-0.534	-0.478	-0.438	0.097	0.17	0.115	-0.004	0.04	0.107	-0.329	-0.259	-0.256	0.07	0.086	0.085	0.218	0.203	0.182	-0.185	-0.108	-0.147	-0.927	-0.77	-0.696	0.0022827
Feature_72	1256.69	94.74	YTNPVVIQGAGAGAAVTAAGVLGDVIK	P31116	UPS1_50amol_R1_msms_34768;UPS1_50amol_R3_msms_34713	1256.69	1256.69	93.1014	96.3786	2871408,2871390,2871409,2871391,2871393,2871400,2871392,2871404,2871394,2871396,2871397,2871389,2871398,2871402	14	2511.37	2	86.2123	5		1.11132	NA;NA;NA;NA;NA;NA;94.742;NA;NA;94.74;NA;94.823;NA;94.467;94.467;94.79;94.764;NA;94.959;94.914;NA;94.517;94.548;94.548;93.819;NA;94.042	NA;NA;NA;NA;NA;NA;1256.69254025162;NA;NA;1256.69273980411;NA;1256.69272549877;NA;1256.69243974281;1256.69170916901;1256.69251838696;1256.69267416491;NA;1256.69266339311;1256.69316259429;NA;1256.69210045122;1256.6920680456;1256.69284799365;1256.69254729562;NA;1256.69286226556	NA;NA;NA;NA;NA;NA;NaN;NA;NA;NaN;NA;NaN;NA;NaN;NaN;NaN;NaN;NA;NaN;NaN;NA;NaN;NaN;NaN;85.3993606567383;NA;87.025146484375	2	0.508452	0.448918	0.357216	-0.273075	-0.205397	-0.0808097	0.002	0.640353	0.647936	0	0.388064	0.083	0.0742921	-0.273	-0.273	0.05	0.024	0.35104	0.219	0.174	0.565761	-0.223	-0.192	-0.192	-0.921	-0.761183	-0.698	0.00338
Feature_73	812.924	84.404	YTNPLFMQSISPVK	P38264	UPS1_250amol_R2_msms_31153;UPS1_250amol_R1_msms_31071;UPS1_50000amol_R2_msms_31570	812.923	812.925	82.7654	86.0426	2095865,2095881,2095893,2095864,2095895,2095882,2095879,2095878,2095883,2095888,2095870,2095894,2095891,2095885,2095884,2095892,2095887,2095877,2095889,2095886,2095890,2095880	22	1623.83	2	103.072	22		1.11132	84.612;84.552;84.408;84.277;NA;NA;84.248;84.443;84.404;84.453;84.381;84.439;83.999;83.928;NA;NA;84.221;84.282;84.708;84.694;84.632;84.021;NA;84.043;82.774;83.115;83.274	812.919906950291;812.923914806051;812.920524430423;812.918282228457;NA;NA;812.923788677481;812.924136692826;812.920442910294;812.921040435058;812.924341577013;812.924255000122;812.923908832897;812.924429699732;NA;NA;812.92081478802;812.925075081443;812.92361700933;812.923451259161;812.923520549621;812.924670772488;NA;812.924522985211;812.923761419349;812.924144052609;812.920789114513	NaN;NaN;NaN;NaN;NA;NA;NaN;NaN;NaN;NaN;NaN;NaN;118.201400756836;139.004699707031;NA;NA;52.0089416503906;NaN;NaN;NaN;NaN;NaN;NA;NaN;NaN;NaN;NaN	1	0.208	0.148	0.004	-0.127	-0.810721	-0.752737	-0.156	0.039	0	0.049	-0.023	0.035	-0.405	-0.476	-0.412878	-0.189688	-0.183	-0.122	0.304	0.29	0.228	-0.383	-0.433743	-0.361	-1.63	-1.289	-1.13	0.0012025
Feature_74	608.805	50.571	YTMQGYNLVK	P17555	UPS1_2500amol_R1_msms_17881;UPS1_125amol_R2_msms_17608	608.804	608.806	48.9324	52.2096	1223627,1223622,1223656,1223628,1223625,1223624,1223634,1223640,1223621,1223623,1223632,1223626,1223636,1223619,1223635,1223631,1223639,1223638,1223620,1223630,1223629,1223633,1223637	23	1215.6	2	66.5518	23		1.11132	51.467;51.233;50.875;49.506;49.893;50.02;50.764;NA;50.703;51.225;NA;51.197;50.313;50.325;50.571;50.45;NA;50.263;51.631;51.709;51.67;50.204;50.36;50.652;NA;48.963;49.043	608.805348872995;608.80552721446;608.805860412002;608.805177800228;608.806049670553;608.805380277615;608.805333431853;NA;608.80521525378;608.805859175527;NA;608.805577962493;608.805937468351;608.805631795825;608.805474109734;608.805308118515;NA;608.807575043383;608.80553573133;608.805241092493;608.805268185932;608.805392684741;608.805340443604;608.805306269476;NA;608.804926604076;608.805055361492	NaN;NaN;NaN;NaN;70.028;NaN;NaN;NA;NaN;63.0755310058594;NA;NaN;NaN;NaN;NaN;NaN;NA;NaN;NaN;NaN;NaN;NaN;NaN;NaN;NA;NaN;NaN	1	0.896	0.662	0.304	-1.065	-0.678	-0.551	0.193	0.406099	0.132	0.654	0.449315	0.626	-0.258	-0.246	0	-0.121	-0.421047	-0.308	1.06	1.138	1.099	-0.367	-0.211	0.081	-2.58217	-1.608	-1.528	0.0002548
Feature_75	1025.96	47.671	YTLENDPEEGADEATLQR	P25631	UPS1_5000amol_R3_msms_16891	1025.96	1025.96	46.0324	49.3096	2584883,2584884,2584893,2584915,2584894,2584890,2584888,2584895,2584891,2584903,2584889,2584885,2584886,2584880,2584892,2584896,2584900,2584887,2584901,2584899,2584904,2584902,2584881,2584897,2584882,2584898	26	2049.91	2	280.188	26		1.11132	48.526;48.33;NA;46.78;47.15;47.127;47.763;47.829;47.944;48.127;48.106;48.264;47.424;47.636;47.706;47.565;47.293;47.418;48.693;48.692;48.672;47.557;47.545;47.745;46.123;46.528;46.437	1025.96391673487;1025.96410670941;NA;1025.96413165423;1025.96393787743;1025.96402506672;1025.9640270999;1025.96428362797;1025.96352196003;1025.96446732802;1025.96386645802;1025.96444732353;1025.96395946428;1025.96460204215;1025.96421883589;1025.96350467453;1025.96415499388;1025.9635691491;1025.96343502411;1025.96482202372;1025.96387070773;1025.96456252583;1025.96399900613;1025.96396098623;1025.96…	NaN;NaN;NA;NaN;NaN;NaN;NaN;NaN;NaN;NaN;NaN;NaN;NaN;NaN;NaN;NaN;NaN;NaN;NaN;NaN;280.188385009766;NaN;NaN;NaN;NaN;NaN;NaN	1	0.855	0.659	0.354446	-0.891	-0.521	-0.544	0.092	0.158	0.273	0.456	0.435	0.593	-0.247	-0.035	0.035	-0.106	-0.378	-0.253	1.022	1.021	1.001	-0.114	-0.126	0.074	-1.548	-1.143	-1.234	4.3345e-05
Feature_76	543.279	67.8385	YTLDVEAFK	P0C2H7	UPS1_50amol_R1_msms_23693;UPS1_50000amol_R1_msms_24921;24950;UPS1_25000amol_R2_msms_25074;25394;UPS1_50amol_R3_msms_23867;24187;24222;UPS1_50000amol_R2_msms_24853;25178;25266;UPS1_50amol_R2_msms_23716;23753;UPS1_250amol_R3_msms_24561;24978;UPS1_50000amol_R3_msms_24887;25308;UPS1_500amol_R3_msms_24603;24638;UPS1_125amol_R3_msms_24282;24693;UPS1_125amol_R2_msms_24217;24616;UPS1_5000amol_R2_msms_251…	543.278	543.28	66.1999	69.4771	882256,882226,882225,882213,882229,882248,882257,882203,882251,882211,882220,882205,882222,882214,882233,882195,882215,882202,882230,882239,882218,882232,882252,882216,882240,882208,882207	27	1084.54	2	115.183	27		2.71002	68.737;68.503;68.084;66.483;66.855;66.938;67.927;68.322;68.035;68.454;68.298;68.368;67.364;67.459;67.566;67.75;67.457;67.616;68.858;68.932;68.812;67.41;67.577;67.628;65.359;65.831;65.949	543.279012261672;543.279130931637;543.27902709443;543.279085524391;543.279085833521;543.279078202525;543.279171409002;543.279114888377;543.279138528267;543.279055565341;543.2791778216;543.279111588221;543.279074517991;543.279198004582;543.27924528261;543.279111285935;543.279126144547;543.278978703998;543.278949066843;543.279012899011;543.27904867643;543.279073624951;543.279091065095;543.279181993…	105.195198059082;125.968902587891;114.968299865723;107.787803649902;98.0482711791992;98.0482711791992;105.195198059082;109.663696289063;114.858299255371;97.5652770996094;112.295402526855;132.010299682617;117.311500549316;107.787803649902;112.710899353027;116.517601013184;134.227493286133;105.195198059082;95.5230865478516;92.5384826660156;122.939102172852;105.195198059082;98.0439605712891;114.9682…	1	0.8985	0.6645	0.2455	-1.3555	-0.9835	-0.9005	0.0885	0.4835	0.1965	0.6155	0.4595	0.5295	-0.4745	-0.3795	-0.2725	-0.0885	-0.3815	-0.2225	1.0195	1.0935	0.9735	-0.4285	-0.2615	-0.2105	-2.4795	-2.0075	-1.8895	0.00048783
Feature_77	557.295	47.356	YSYIITEPK	P39522	UPS1_50000amol_R2_msms_16685;UPS1_125amol_R2_msms_16156;16251;UPS1_500amol_R2_msms_16312;16374;UPS1_50amol_R1_msms_15625;UPS1_250amol_R2_msms_16276;16441;UPS1_125amol_R3_msms_16200;UPS1_250amol_R3_msms_16467;UPS1_500amol_R1_msms_16582;UPS1_125amol_R1_msms_16104;UPS1_12500amol_R2_msms_16552;16631;UPS1_500amol_R3_msms_16375;UPS1_12500amol_R1_msms_16897;UPS1_25000amol_R1_msms_16312;UPS1_2500amol_R3_…	557.294	557.296	45.7174	48.9946	951686,951676,951672,951687,951661,951675,951683,951659,951681,951685,951657,951668,951641,951665,951662,951653,951637,951658,951680,951678,951638,951652,951647,951679,951684,951682	26	1112.58	2	88.9291	26		1.53608	48.282;48.183;47.695;46.286;46.571;46.693;47.449;47.732;47.672;48.053;47.826;47.951;47.029;47.246;47.336;47.158;47.045;47.084;48.5;48.537;48.522;47.16;47.206;47.356;45.095;NA;45.768	557.293460728613;557.294022929226;557.294356284967;557.29424764109;557.294482136082;557.294244059708;557.294036956103;557.295811145169;557.293789198208;557.295695221959;557.293122771819;557.293781719228;557.293230289287;557.293977387911;557.294228453269;557.294524243812;557.294639400952;557.294745139227;557.295794406273;557.292884240943;557.293577612881;557.293591609179;557.29396631528;557.293860…	73.8865585327148;67.7040176391602;NaN;123.748596191406;112.710899353027;117.697998046875;82.8305130004883;NaN;NaN;NaN;74.533317565918;75.652;94.4091262817383;104.047698974609;102.061500549316;NaN;103.878303527832;NaN;84.817;82.261;58.6296005249023;73.8411331176758;84.8172912597656;61.5934295654297;110.533599853516;NA;NaN	1	0.926	0.827	0.339	-1.07	-0.785	-0.663	0.093	0.376	0.316	0.697	0.47	0.595	-0.327	-0.11	-0.02	-0.198	-0.311	-0.272	1.144	1.181	1.166	-0.196	-0.15	0	-2.261	-1.85807	-1.588	0.00011537
Feature_78	783.083	88.7935	YSYAFLDIQPTAEGHALIIPK	Q04344	UPS1_50amol_R2_msms_32660	783.082	783.084	87.1549	90.4321	1985426,1985422,1985414,1985416,1985427,1985428	6	2346.23	3	25.2581	4		1.1278	89.599;NA;NA;NA;89.313;NA;NA;NA;NA;NA;NA;NA;NA;NA;NA;89.354;NA;NA;NA;NA;NA;NA;NA;89.629;87.917;88.274;NA	783.081492954365;NA;NA;NA;783.085117908717;NA;NA;NA;NA;NA;NA;NA;NA;NA;NA;783.081450804952;NA;NA;NA;NA;NA;NA;NA;783.084550737916;783.083119427828;783.081671138431;NA	NaN;NA;NA;NA;NaN;NA;NA;NA;NA;NA;NA;NA;NA;NA;NA;NaN;NA;NA;NA;NA;NA;NA;NA;NaN;NaN;25.2580795288086;NA	1	0.8055	0.170931	0.0953461	-0.687331	0.5195	-0.43849	0.121357	0.314491	0.280112	0.217362	0.122486	0.184906	-0.277395	-0.252492	-0.213236	0.5605	-0.0569587	-0.0076595	0.337757	0.365572	0.3829	-0.187256	-0.157913	0.8355	-0.8765	-0.5195	-1.02457	0.00167873
Feature_79	1257.04	58.969	YSSSGTPENITGEADDEDEDIIR	Q06146	UPS1_500amol_R1_msms_21238	1257.04	1257.04	57.3304	60.6076	2871558,2871548,2871560,2871544,2871567,2871539,2871537,2871551,2871547,2871542,2871540,2871546,2871541,2871543,2871549,2871554,2871550,2871538,2871553,2871559,2871555,2871557,2871556,2871561,2871562,2871545,2871552	27	2512.07	2	121.647	27		1.1429	59.788;59.475;59.257;58.221;58.362;58.498;58.992;59.036;59.094;59.43;59.285;59.471;58.726;58.781;59.03;58.837;58.792;58.836;59.818;59.908;59.81;58.891;58.912;58.969;57.369;57.681;57.863	1257.04452686081;1257.04456790732;1257.04422321715;1257.04399719341;1257.04420817061;1257.04435717709;1257.04444081552;1257.04511624509;1257.04360312088;1257.04458537379;1257.04475852821;1257.04431614049;1257.04428364479;1257.04439410833;1257.04425700934;1257.04482194415;1257.04423750507;1257.04399613951;1257.04389094934;1257.04476587484;1257.04422751405;1257.04435092304;1257.04408370393;1257.044…	NaN;NaN;NaN;NaN;NaN;NaN;NaN;NaN;NaN;NaN;NaN;NaN;NaN;NaN;NaN;NaN;NaN;NaN;NaN;NaN;NaN;121.646797180176;NaN;NaN;NaN;NaN;NaN	1	0.819	0.506	0.288	-0.748	-0.607	-0.471	0.023	0.067	0.125	0.461	0.316	0.502	-0.243	-0.188	0.061	-0.132	-0.177	-0.133	0.849	0.939	0.841	-0.078	-0.057	0	-1.6	-1.288	-1.106	0.00015214
Feature_80	513.759	18.3825	YSSLAEAASK;GSLATGEYTK	P00915;P03962	UPS1_50000amol_R2_msms_4983;UPS1_50000amol_R3_msms_5036;UPS1_50000amol_R1_msms_5001;UPS1_25000amol_R2_msms_5210;5253;5443;UPS1_25000amol_R1_msms_4881;UPS1_12500amol_R2_msms_5141;5328;UPS1_50000amol_R2_msms_4703;UPS1_50amol_R2_msms_4385;UPS1_50amol_R1_msms_4330;4361;4446;UPS1_50amol_R3_msms_4419	513.758	513.76	16.0794	20.6856	731274,731280,731290,731249,731305,731286,731263,731269,731267,731266,731279,731310,731259,731261,731257,731264,731262,731278,731277,731274,731295,731263,731269,731267,731266,731276,731315,731313,731258,731316,731273,731275,731252,731253,731259,731254,731272,731256,731260,731255,731261,731257,731271,731264,731262,731270	46	1025.5	2	88.973889986674,88.973889986674	46,46	,,,	1.8308	18.425;18.803;18.718;17.056;17.23;17.401;18.3875;18.428;17.859;18.097;18.002;18.235;18.858;17.699;17.718;18.237;18.1265;18.2015;18.554;18.647;18.485;17.632;17.718;17.697;16.546;17.4645;16.842	513.758620244026;513.758651793653;513.75867026066;513.758770356681;513.758655420189;513.75871075213;513.758589115488;513.758774955499;513.758755732204;513.75896053934;513.759029330636;513.758808445538;513.760052985406;513.758763879413;513.758680313407;513.758517966598;513.758628987388;513.758711167308;513.758991196972;513.758975131649;513.758834614801;513.75874445333;513.758823529326;513.75882109…	NA;96.7555313110352;NA;NA;NA;NA;89.2660369873047;91.3133087158203;NA;NA;NA;NA;NA;NA;NA;101.393402099609;86.9448318481446;105.133697509766;NA;NA;NA;NA;NA;NA;97.4517364501953;79.0700073242188;70.4116134643555	1	0.0425	0.4205	0.3355	-1.3265	-1.1525	-0.9815	0.005	0.0455	-0.5235	-0.2855	-0.3805	-0.1475	0.4755	-0.6835	-0.6645	-0.1455	-0.256	-0.181	0.1715	0.2645	0.1025	-0.7505	-0.6645	-0.6855	-1.8365	-0.918	-1.5405	-0.00019405
Feature_81	555.262	29.363	YSQEEPEHGTFIAR	P53066	UPS1_125amol_R2_msms_9156;UPS1_125amol_R3_msms_9207	555.261	555.263	27.7244	31.0016	940902,940909,940904,940905,940897,940903,940906,940907,940908,940885	10	1662.76	3	38.8922	10		1.61022	NA;NA;NA;NA;29.144;29.362;NA;NA;NA;NA;NA;NA;29.884;NA;29.936;29.6;29.363;29.431;NA;NA;NA;NA;NA;NA;27.422;28.119;28.11	NA;NA;NA;NA;555.261668170179;555.261452208738;NA;NA;NA;NA;NA;NA;555.261543236251;NA;555.26173309022;555.262120486698;555.261757369543;555.261826368888;NA;NA;NA;NA;NA;NA;555.261736151857;555.261841052458;555.261680749559	NA;NA;NA;NA;38.7686805725098;39.0156211853027;NA;NA;NA;NA;NA;NA;NaN;NA;NaN;NaN;NaN;NaN;NA;NA;NA;NA;NA;NA;NaN;NaN;NaN	1	0.785217	0.472581	0.218571	-0.964156	-0.219	-0.001	-0.0795141	0.244128	0.0370836	0.560552	0.336006	0.421392	0.521	-0.150095	0.573	0.237	0	0.068	1.01413	0.98694	0.917337	-0.241729	-0.212771	-0.0533401	-1.941	-1.244	-1.253	0.000258844
Feature_82	961.499	94.9105	YSPGDLIIPFSVSLEER	P38219	UPS1_250amol_R2_msms_35510;35557;UPS1_125amol_R3_msms_35470;UPS1_12500amol_R1_msms_35674;35736;35782;UPS1_2500amol_R2_msms_35681	961.498	961.5	93.2719	96.5491	2466078,2466080,2466079,2466065,2466081,2466063,2466082,2466058,2466067,2466083	10	1920.98	2	53.4898	10		1.11132	96.054;94.914;NA;NA;95.242;95.36;NA;NA;NA;NA;95.902;NA;NA;95.501;95.625;NA;NA;NA;NA;NA;NA;NA;NA;NA;94.534;94.746;94.907	961.496975307361;961.495472169122;NA;NA;961.498135821694;961.496762206232;NA;NA;NA;NA;961.497481154604;NA;NA;961.497015664855;961.497675015522;NA;NA;NA;NA;NA;NA;NA;NA;NA;961.498867397192;961.498428212582;961.497763696592	57.5251312255859;NaN;NA;NA;NaN;45.8756408691406;NA;NA;NA;NA;50.8307800292969;NA;NA;59.7277183532715;NaN;NA;NA;NA;NA;NA;NA;NA;NA;NA;NaN;NaN;NaN	1	1.1435	0.0035	0.360687	-0.268579	0.3315	0.4495	0.463321	0.643003	0.648957	0.454836	0.9915	0.48375	0.0784479	0.5905	0.7145	0.384833	0.297513	0.355697	0.516393	0.642541	0.566382	0.0488308	0.288658	0.238	-0.3765	-0.1645	-0.0035	0.0024587
Feature_83	852.388	54.8295	YSNSDAIIYVGCGER	Q9UVJ8	UPS1_25000amol_R2_msms_19780;19883;UPS1_12500amol_R2_msms_19612;19681;UPS1_50amol_R1_msms_18714;UPS1_2500amol_R2_msms_19542;19602;19672;19626;UPS1_12500amol_R3_msms_19385;UPS1_25000amol_R3_msms_19690;19738;19792;UPS1_5000amol_R1_msms_19821;19875;19915;UPS1_25000amol_R1_msms_19319;UPS1_5000amol_R2_msms_19891;19934;19991;20029;UPS1_2500amol_R3_msms_19691;19804;UPS1_5000amol_R3_msms_19610;19721;1976…	852.387	852.389	53.1909	56.4681	2221267,2221269,2221259,2221268,2221264,2221262,2221270,2221261,2221247,2221248,2221251,2221265,2221273,2221253,2221281,2221250,2221271,2221249,2221260,2221252,2221258,2221277,2221257,2221256,2221254,2221266,2221263	27	1702.76	2	109.504	27		2.34145	55.448;55.417;54.931;53.657;54.155;54.176;54.934;55.001;54.854;55.279;55.161;55.26;54.558;54.5;54.725;54.554;54.334;54.329;55.843;55.864;55.724;54.587;54.609;54.805;51.928;52.69;53.052	852.388273669814;852.388438246667;852.388255238689;852.388688372282;852.388527295279;852.388435189371;852.38851725146;852.388275378994;852.388363964245;852.388699716076;852.388148329533;852.388477089806;852.388547828844;852.388653019114;852.388390336815;852.38854328934;852.389033829015;852.388760606695;852.388361557545;852.388121996752;852.388146840207;852.388580311321;852.388477335288;852.388551…	145.795700073242;102.027496337891;104.158699035645;NaN;NaN;NaN;126.421798706055;96.8047409057617;113.106002807617;102.504898071289;127.494400024414;85.046142578125;135.6875;NaN;NaN;NaN;NaN;NaN;110.259696960449;102.084701538086;122.50350189209;89.6688919067383;86.2219161987305;97.2138977050781;114.560501098633;NaN;NaN	1	0.6185	0.5875	0.1015	-1.1725	-0.6745	-0.6535	0.1045	0.1715	0.0245	0.4495	0.3315	0.4305	-0.2715	-0.3295	-0.1045	-0.2755	-0.4955	-0.5005	1.0135	1.0345	0.8945	-0.2425	-0.2205	-0.0245	-2.9015	-2.1395	-1.7775	0.00034985
Feature_84	506.268	11.745	YSNLVCKK	P0CX56	UPS1_50amol_R1_msms_2235;UPS1_50amol_R2_msms_2243;UPS1_50amol_R3_msms_2236;2247;2277;UPS1_125amol_R2_msms_2249;2287;2313;UPS1_125amol_R1_msms_2253;2303;UPS1_500amol_R1_msms_2296;2336;UPS1_250amol_R2_msms_2295;2337;UPS1_500amol_R2_msms_2301;2354;UPS1_125amol_R3_msms_2301;UPS1_250amol_R1_msms_2282;2318;UPS1_250amol_R3_msms_2268;2335;UPS1_500amol_R3_msms_2380	506.267	506.269	10.1064	13.3836	692935,692936,692953,692945,692946,692929,692920,692930,692938,692942,692954,692931,692924	13	1010.52	2	89.2063	13		1.11132	NA;NA;NA;11.431;11.53;11.556;NA;NA;NA;NA;12.05;NA;11.763;11.745;11.822;NA;NA;NA;NA;NA;NA;11.967;11.988;12.043;11.051;11.289;11.308	NA;NA;NA;506.268638069889;506.268436707259;506.268270065867;NA;NA;NA;NA;506.267908098572;NA;506.268298490504;506.268118203751;506.26839940527;NA;NA;NA;NA;NA;NA;506.268183976144;506.268259706683;506.268369724903;506.268159731894;506.268309601948;506.26876370661	NA;NA;NA;82.75048828125;97.4305572509766;86.6702117919922;NA;NA;NA;NA;NaN;NA;99.1355133056641;78.1127395629883;78.2637786865234;NA;NA;NA;NA;NA;NA;88.3696594238281;90.6008529663086;80.4546127319336;112.41089630127;85.6757278442383;90.6008529663086	1	0.45662	0.289622	0.177034	-0.314	-0.215	-0.189	0.06855	0.110924	0.103599	0.280641	0.305	0.278734	0.018	0	0.077	-0.0683569	-0.134375	-0.0961979	0.613892	0.607048	0.53078	0.222	0.243	0.298	-0.694	-0.456	-0.437	-0.000183991
Feature_85	442.221	16.5735	YSNLVCK	P0CX56	UPS1_50000amol_R2_msms_4272;UPS1_50000amol_R3_msms_4329;UPS1_500amol_R2_msms_4165;UPS1_125amol_R1_msms_4028;4048;UPS1_50amol_R3_msms_4030;UPS1_12500amol_R3_msms_4213;4238;UPS1_25000amol_R1_msms_4127	442.22	442.222	14.9349	18.2121	366236,366183,366196,366195,366184,366215,366229,366185,366186,366187,366192,366191,366188,366212,366252,366189,366190,366247,366194,366193	20	882.427	2	85.485	20		1.5175	NA;NA;16.97;16.012;16.077;16.15;16.775;16.789;NA;NA;17.597;17.093;16.392;16.563;16.584;16.613;16.511;16.625;NA;NA;NA;16.522;16.584;16.728;15.441;15.733;15.805	NA;NA;442.221058867015;442.220776926251;442.220854981653;442.220724165657;442.220983516677;442.221003188342;NA;NA;442.221134030234;442.221201732903;442.221134532147;442.22104293492;442.221069720155;442.220820280497;442.220820590688;442.220617561131;NA;NA;NA;442.220780964734;442.220776678899;442.221050367774;442.220689049343;442.220672899517;442.220687653135	NA;NA;77.3175811767578;82.2787322998047;NaN;NaN;84.7430877685547;NaN;NA;NA;NaN;NaN;NaN;NaN;NaN;NaN;87.6964416503906;74.3009262084961;NA;NA;NA;NaN;98.6293792724609;NaN;NaN;NaN;93.4285430908203	1	0.787224	0.557961	0.3965	-0.5615	-0.4965	-0.4235	0.2015	0.2155	0.283265	0.528106	1.0235	0.5195	-0.1815	-0.0105	0.0105	0.0395	-0.0625	0.0515	0.994206	1.05593	0.897225	-0.0515	0.0105	0.1545	-1.1325	-0.8405	-0.7685	-0.000134757
Feature_86	424.748	31.5445	YSLAPVAK	P00560	UPS1_25000amol_R2_msms_10247;10666;10725;UPS1_50000amol_R3_msms_10054;10482;10589;10620;10651;UPS1_25000amol_R3_msms_10105;10523;10628;UPS1_50000amol_R2_msms_9985;10403;10532;UPS1_50000amol_R1_msms_10028;10443;UPS1_500amol_R3_msms_9937;10363;UPS1_500amol_R1_msms_9801;10223;10319;UPS1_500amol_R2_msms_9889;10294;10399;UPS1_2500amol_R1_msms_10093;10515;10569;UPS1_50amol_R2_msms_9405;9824;UPS1_5000am…	424.747	424.749	29.9059	33.1831	287063,287066,287065,287025,287062,287068,287035,287076,287031,287049,287020,287070,287029,287067,287039,287073,287046,287053,287021,287061,287034,287060,287083,287050,287081,287069,287058	27	847.48	2	78.574	27		2.81918	32.458;32.193;31.963;30.646;30.931;31.01;31.656;31.918;31.783;32.184;31.941;32.131;31.351;31.467;31.547;31.29;31.168;31.191;32.584;32.73;32.585;31.278;31.4;31.542;29.599;30.171;30.361	424.747370041646;424.747434312247;424.747367796429;424.747268945944;424.747305025066;424.747236301403;424.747337023829;424.747352200639;424.74735389853;424.74730599407;424.747371082807;424.747334057075;424.747345224466;424.747453065232;424.747333004915;424.747353765047;424.747249546443;424.74736175355;424.747272226007;424.747332288569;424.747313446886;424.747410004518;424.747276029601;424.7473700…	73.6646270751953;65.2462463378906;73.6646270751953;NaN;79.7125930786133;78.7702026367188;101.600700378418;68.3825607299805;87.1811676025391;87.1811676025391;76.4776000976563;79.7125930786133;69.6276168823242;90.3698120117188;79.7125930786133;71.3794326782227;69.8246078491211;69.8246078491211;79.7125930786133;79.7125930786133;79.7125930786133;79.7125930786133;98.6293792724609;82.2787322998047;NaN;…	1	0.9135	0.6485	0.4185	-0.8985	-0.6135	-0.5345	0.1115	0.3735	0.2385	0.6395	0.3965	0.5865	-0.1935	-0.0775	0.0025	-0.2545	-0.3765	-0.3535	1.0395	1.1855	1.0405	-0.2665	-0.1445	-0.0025	-1.9455	-1.3735	-1.1835	0.00026883
Feature_87	461.243	18.337	YSIASQPR	P32445	UPS1_125amol_R1_msms_4699;4718;UPS1_50000amol_R3_msms_4980;UPS1_50amol_R2_msms_4557;4580;4594;UPS1_50amol_R3_msms_4587;4611;UPS1_125amol_R2_msms_4756;UPS1_50amol_R1_msms_4478	461.242	461.244	16.6984	19.9756	466218,466217,466219,466207,466160,466171,466206,466229,466175,466179,466208,466205,466202,466211,466215,466209,466214,466210,466216,466212,466213	21	920.472	2	97.0223	21		1.5649	19.267;18.955;18.719;17.696;17.827;NA;18.503;NA;18.556;18.758;18.662;18.865;18.137;NA;18.302;18.293;18.139;18.276;NA;NA;19.215;NA;18.337;18.457;16.953;17.353;17.343	461.24293503722;461.242834643781;461.242798584754;461.242474794814;461.24261212121;NA;461.242691785551;NA;461.242830416158;461.242820225203;461.242877512633;461.242784456618;461.242811158097;NA;461.242752167042;461.242769398881;461.242640464809;461.242644529561;NA;NA;461.242868158369;NA;461.242704404865;461.242721530184;461.242925775624;461.243007720548;461.242647719291	NaN;NaN;NaN;128.12109375;86.1355819702148;NA;NaN;NA;NaN;NaN;NaN;NaN;NaN;NA;NaN;NaN;NaN;85.8618316650391;NA;NA;NaN;NA;NaN;NaN;68.8461380004883;117.811096191406;95.3580703735352	1	0.93	0.618	0.382	-0.641	-0.51	-0.287671	0.166	0.342696	0.219	0.421	0.325	0.528	-0.2	-0.00142171	-0.035	-0.044	-0.198	-0.061	1.07474	1.14228	0.878	-0.0019304	0	0.12	-1.384	-0.984	-0.994	1.0632e-05
Feature_89	619.547	89.985	YSGVCHTDLHAWHGDWPLPVK	P00330	UPS1_50amol_R2_msms_29985;30047;30345;30412;30489;30615;30659;30707;30749;31364;31496;29016;29100;UPS1_50amol_R1_msms_27936;28354;27679;27720;27749;27787;27988;28527;28552;28676;29074;29133;29892;30159;30247;30335;UPS1_50amol_R3_msms_30232;30346;30381;30520;30662;30734;30818;30898;31013;31132;31185;31208;31525;31688;32149;30553;UPS1_250amol_R3_msms_31911;32512;32547;32603;32650;32680;33101;33475;…	619.546	619.548	88.3464	91.6236	1281954,1281973,1281966,1281993,1281997,1282004,1281986,1281977,1282010,1281989,1281968,1281981,1281995,1281972,1281967,1281978,1281976,1282014,1281996,1281994,1281999,1281988,1281970,1281969,1281979,1281982,1281963	27	2474.16	4	56.455	27		3.81665	90.189;89.124;88.466;89.43;89.298;90.06;88.861;92.402;90.782;91.821;90.912;89.738;90.659;90.052;89.579;87.969;87.301;87.077;91.141;90.927;90.744;89.985;89.929;89.249;81.135;84.299;85.049	619.54708882891;619.547028432621;619.547080403408;619.547167260933;619.54706038955;619.547091386308;619.547122114134;619.547019213799;619.547080157087;619.54701151491;619.547130735923;619.547219582704;619.547009192822;619.547067229963;619.54710936;619.547152240571;619.547144857804;619.547089721036;619.54709499846;619.54710271957;619.547043790997;619.54714495547;619.547116721628;619.547086669506;6…	44.8312110900879;57.7082099914551;57.7082099914551;49.1405410766602;52.7314491271973;59.7329406738281;51.2254791259766;71.2626266479492;57.6158409118652;58.426700592041;67.1534194946289;50.9435386657715;59.5791091918945;74.7435531616211;60.6181488037109;65.9045104980469;54.2530708312988;50.1172409057617;51.7856712341309;51.9415588378906;59.7329406738281;61.0151100158691;51.7856712341309;56.799091…	3	0.204	-0.861	-1.519	-0.555	-0.687	0.075	-1.124	2.417	0.797	1.836	0.927	-0.247	0.674	0.067	-0.406	-2.016	-2.684	-2.908	1.156	0.942	0.759	0	-0.056	-0.736	-8.85	-5.686	-4.936	0.0015313
Feature_90	825.727	88.89	YSGVCHTDLHAWHGDWPLPVK	P00330	UPS1_50000amol_R3_msms_32370;32535;32713;32766;32875;32948;UPS1_50000amol_R1_msms_33362;32349;32683;32759;32834;32872;33140;33155;33739;33850;UPS1_250amol_R3_msms_32484;UPS1_50000amol_R2_msms_32250;32490;32591;32615;32686;32746;32839;33109;33247;33344;32786;UPS1_25000amol_R1_msms_32942;33005;33042;33359;33479;33649;UPS1_12500amol_R2_msms_33132;33204;33223;33452;33519;33570;33594;33656;UPS1_50amol…	825.726	825.728	87.2514	90.5286	2144327,2144301,2144334,2144312,2144305,2144297,2144295,2144318,2144290,2144325,2144296,2144314,2144310,2144306,2144291,2144317,2144304,2144307,2144272,2144311,2144292,2144330,2144320,2144302,2144313,2144300	26	2474.16	3	127.684	25		3.81665	89.795;88.937;88.292;88.932;89.025;89.964;88.674;92.096;88.406;91.802;88.575;89.546;90.863;89.828;87.22;88.066;87.672;87.67;88.843;88.708;90.224;88.382;89.487;88.89;NA;84.122;84.871	825.726885633987;825.726979975547;825.727163290217;825.727055954883;825.726940214524;825.72703137171;825.727083224108;825.727844528362;825.727274441097;825.727496618724;825.727055731067;825.726940876936;825.726959749383;825.727160186765;825.727221132972;825.727032395181;825.726917903192;825.726920669819;825.726874893797;825.727060520225;825.72691392914;825.727274553692;825.727095634095;825.727005…	131.248596191406;120.821701049805;124.908203125;123.589897155762;134.080596923828;137.726898193359;130.946502685547;134.929992675781;105.885597229004;144.174194335938;74.7435531616211;121.013801574707;137.269104003906;148.968597412109;114.577796936035;126.421798706055;150.90299987793;183.884796142578;82.1208267211914;123.576698303223;123.589897155762;NaN;137.269104003906;137.321792602539;NA;142.7…	3	0.905	0.047	-0.598	0.042	0.135	1.074	-0.216	3.206	-0.484	2.912	-0.315	0.656	1.973	0.938	-1.67	-0.824	-1.218	-1.22	-0.047	-0.182	1.334	-0.508	0.597	0	-1.60497	-4.768	-4.019	0.0021225
Feature_91	711.351	79.958	YSFSLTTFSPSGK	P23639	UPS1_500amol_R3_msms_29602;29676;29697;UPS1_500amol_R2_msms_29634;29714;29667;UPS1_500amol_R1_msms_29540;29576;29602;UPS1_125amol_R1_msms_29058;UPS1_250amol_R3_msms_29564;29603;UPS1_125amol_R2_msms_29278;UPS1_125amol_R3_msms_29308;29368;UPS1_250amol_R2_msms_29460;29509;29536;UPS1_2500amol_R2_msms_29732;29757;UPS1_5000amol_R3_msms_29917	711.35	711.352	78.3194	81.5966	1704927,1704902,1704894,1704913,1704920,1704898,1704891,1704911,1704897,1704922,1704936,1704923,1704924,1704914,1704916,1704882,1704912,1704919,1704918,1704908,1704909,1704907,1704915,1704910,1704921,1704917,1704889	27	1420.69	2	127.351	27		1.2805	80.673;80.516;80.291;78.848;79.081;79.192;80.119;80.345;80.243;80.491;80.233;80.463;79.524;79.535;79.718;79.899;79.665;79.958;80.915;80.966;80.809;79.527;79.641;79.733;77.389;77.896;78.275	711.350567797338;711.350337755928;711.350241349215;711.350680102893;711.35059808653;711.350410042526;711.350615229769;711.35083629145;711.350634472085;711.350610945418;711.350460249802;711.350335473663;711.350593630065;711.350746739715;711.350536265602;711.350345476553;711.350316535853;711.350520979475;711.350509745336;711.350182727777;711.350402553303;711.350603824913;711.350472865353;711.350396…	NaN;NaN;NaN;130.612503051758;103.834098815918;116.901901245117;NaN;NaN;NaN;NaN;142.104202270508;NaN;NaN;133.039505004883;115.064498901367;NaN;NaN;NaN;NaN;NaN;109.954399108887;153.32080078125;140.326293945313;128.354598999023;NaN;NaN;NaN	1	0.715	0.558	0.333	-1.11	-0.877	-0.766	0.161	0.387	0.285	0.533	0.275	0.505	-0.434	-0.423	-0.24	-0.059	-0.293	0	0.957	1.008	0.851	-0.431	-0.317	-0.225	-2.569	-2.062	-1.683	0.00072715
Feature_92	529.233	16.348	YSEGYPGER	P37292	UPS1_50amol_R1_msms_3943;UPS1_125amol_R2_msms_3966;4020;4033;UPS1_500amol_R3_msms_4163;UPS1_125amol_R3_msms_4013;4059;4078;UPS1_500amol_R1_msms_4113;UPS1_50000amol_R2_msms_4183;UPS1_500amol_R2_msms_4119;4134;UPS1_50000amol_R1_msms_4191;UPS1_250amol_R1_msms_4142;UPS1_250amol_R3_msms_4090;4131;UPS1_250amol_R2_msms_4149;4164;UPS1_50000amol_R3_msms_4203;UPS1_125amol_R1_msms_3917;3981;UPS1_2500amol_R2…	529.232	529.234	14.7094	17.9866	814277,814256,814251,814278,814267,814266,814286,814276,814269,814272,814263,814264,814262,814284,814258,814288,814275,814255,814259,814270,814265,814260,814273,814257,814261,814254	26	1056.45	2	88.9378	26		1.11132	17.067;16.935;16.75;15.791;15.836;15.922;16.468;NA;16.558;16.629;16.624;16.819;16.098;16.261;16.272;16.334;16.262;16.344;17.262;17.361;17.107;16.275;16.352;16.465;15.166;15.45;15.496	529.232813988416;529.233024576271;529.232779724222;529.232784370973;529.232731586288;529.232772843783;529.232797139393;NA;529.23281974692;529.232807681625;529.232794809712;529.232829399368;529.232951020233;529.232924534402;529.23311902571;529.232818499289;529.232849121876;529.232677617637;529.233020974809;529.23259238021;529.233007746976;529.233013826097;529.232817930805;529.232909504582;529.2328…	NaN;NaN;NaN;99.7878570556641;109.829803466797;109.829803466797;NaN;NA;NaN;NaN;83.862;NaN;90.8269805908203;99.7878570556641;90.148811340332;80.1016006469727;80.9162368774414;72.2004165649414;NaN;NaN;NaN;78.5564270019531;75.6522369384766;73.8411331176758;99.7878570556641;NaN;NaN	1	0.719	0.587	0.402	-0.557	-0.512	-0.426	0.12	0.30681	0.21	0.281	0.276	0.471	-0.25	-0.087	-0.076	-0.014	-0.086	-0.004	0.914	1.013	0.759	-0.073	0.004	0.117	-1.182	-0.898	-0.852	-0.00040797
Feature_93	500.23	15.546	YSEGYPGAR	P37291	UPS1_50amol_R2_msms_3589;UPS1_50amol_R1_msms_3544;UPS1_250amol_R2_msms_3778;UPS1_500amol_R3_msms_3848;UPS1_50amol_R3_msms_3579;3619;UPS1_500amol_R1_msms_3759;UPS1_500amol_R2_msms_3758;UPS1_125amol_R3_msms_3691;3726;UPS1_125amol_R2_msms_3691;UPS1_125amol_R1_msms_3672;UPS1_50000amol_R2_msms_3882;UPS1_250amol_R3_msms_3785;UPS1_250amol_R1_msms_3753;UPS1_50000amol_R3_msms_3933;UPS1_5000amol_R2_msms_40…	500.229	500.231	13.9074	17.1846	658375,658361,658357,658377,658379,658359,658362,658352,658354,658351,658370,658378,658369,658365,658372,658363,658349,658350,658353,658345,658344,658376,658348,658346,658366,658358,658347	27	998.446	2	112.165	27		1.3683	16.158;16.028;15.859;14.98;15.035;15.202;15.651;15.653;15.69;15.762;15.756;15.913;15.296;15.447;15.398;15.519;15.444;15.521;16.303;16.379;16.273;15.51;15.546;15.647;14.414;14.692;14.7	500.230102111342;500.23004960123;500.230159788562;500.230227682707;500.230158712217;500.230079545578;500.230099522516;500.230135868877;500.230185451516;500.230176707936;500.230191172469;500.230107193649;500.23020447216;500.230143335181;500.230169228271;500.230257816764;500.230277437693;500.230224464988;500.230234912322;500.230060410582;500.230189085122;500.230098686091;500.230117404551;500.230219…	NaN;NaN;NaN;131.10530090332;120.305999755859;111.060501098633;101.646202087402;NaN;NaN;101.646202087402;NaN;NaN;109.290100097656;120.305999755859;108.569801330566;NaN;120.305999755859;109.43879699707;109.43879699707;99.0129470825195;NaN;119.746696472168;110.756301879883;114.894599914551;91.2652206420898;108.569801330566;131.616195678711	1	0.612	0.482	0.313	-0.566	-0.511	-0.344	0.105	0.107	0.144	0.216	0.21	0.367	-0.25	-0.099	-0.148	-0.027	-0.102	-0.025	0.757	0.833	0.727	-0.036	0	0.101	-1.132	-0.854	-0.846	-0.00019876
Feature_94	720.34	72.153	YSAADVACWGALR	P46655	UPS1_125amol_R2_msms_26077;26282;26121;UPS1_125amol_R1_msms_25978;26026;UPS1_50000amol_R3_msms_26843;26985;UPS1_50amol_R1_msms_25522;25558;25618;UPS1_500amol_R1_msms_26379;26567;UPS1_50000amol_R1_msms_26807;26863;26899;UPS1_500amol_R2_msms_26511;26724;UPS1_125amol_R3_msms_26136;26348;UPS1_50amol_R3_msms_25734;UPS1_50amol_R2_msms_25552;25723;UPS1_250amol_R3_msms_26414;UPS1_500amol_R3_msms_26508;26…	720.339	720.341	70.5144	73.7916	1742112,1742107,1742092,1742114,1742109,1742095,1742115,1742103,1742116,1742119,1742098,1742117,1742093,1742108,1742088,1742091,1742105,1742102,1742100,1742113,1742090,1742089,1742104,1742111,1742101,1742106,1742094	27	1438.67	2	155.929	27		1.87492	72.981;72.863;72.499;71.1;71.319;71.447;72.388;72.673;72.441;72.745;72.621;72.753;71.73;71.868;72.048;72.153;72.017;72.153;73.206;73.208;73.141;71.873;71.92;72.017;69.739;70.272;70.548	720.340226265588;720.340132358174;720.340111627204;720.340274660054;720.340324402262;720.340255530802;720.3401300347;720.340132500679;720.340164277308;720.340172751337;720.340132735501;720.340322836469;720.340348363549;720.340144376098;720.340267031876;720.34008503387;720.339956712127;720.34006096547;720.340276457697;720.340202864756;720.340162777133;720.340236417971;720.340415155397;720.34043922…	97.6895980834961;179.587997436523;161.254898071289;179.587997436523;188.146499633789;119.212898254395;168.822296142578;161.478302001953;136.013397216797;129.76139831543;151.699401855469;131.059600830078;133.877304077148;130.154098510742;141.370407104492;184.342803955078;170.657699584961;208.08349609375;171.616806030273;177.832794189453;164.478500366211;145.293594360352;126.499298095703;168.828598…	1	0.828	0.71	0.346	-1.053	-0.834	-0.706	0.235	0.52	0.288	0.592	0.468	0.6	-0.423	-0.285	-0.105	0	-0.136	0	1.053	1.055	0.988	-0.28	-0.233	-0.136	-2.414	-1.881	-1.605	0.00079596
Feature_95	368.87	31.5625	YRPQLWNK	P23180	UPS1_50amol_R1_msms_9640	368.869	368.871	29.9239	33.2011	62003,62004	2	1103.59	3	76.7741	2		1.20795	NA;NA;NA;NA;NA;NA;NA;NA;NA;33.16;NA;NA;NA;NA;NA;NA;NA;NA;NA;NA;NA;NA;NA;NA;29.965;NA;NA	NA;NA;NA;NA;NA;NA;NA;NA;NA;368.869733908494;NA;NA;NA;NA;NA;NA;NA;NA;NA;NA;NA;NA;NA;NA;368.869743282513;NA;NA	NA;NA;NA;NA;NA;NA;NA;NA;NA;NaN;NA;NA;NA;NA;NA;NA;NA;NA;NA;NA;NA;NA;NA;NA;76.7741394042969;NA;NA	1	0.777077	0.465499	0.199969	-0.9838	-0.660838	-0.597363	-0.0826956	0.262987	0.0393229	1.5975	0.328843	0.418476	-0.131172	-0.158018	-0.105344	-0.443341	-0.584939	-0.562501	0.997815	0.967756	0.905557	-0.264692	-0.250323	-0.080086	-1.5975	-1.586	-1.49734	0.000383485
Feature_96	501.282	59.028	YRPNCPIILVTR	P00549	UPS1_50amol_R1_msms_18595;19007;UPS1_50amol_R2_msms_18825;19245;19671;19853;UPS1_50amol_R3_msms_19450;19875;20169;19031;20205;UPS1_50000amol_R3_msms_20252;20295;20726;21166;21587;UPS1_50000amol_R2_msms_20293;20323;20737;21149;21564;UPS1_50000amol_R1_msms_20458;20508;20911;21324;21728;21791;22162;UPS1_125amol_R2_msms_19709;20141;20555;20970;19726;UPS1_500amol_R3_msms_20254;20338;20736;21161;21577;…	501.281	501.283	57.3894	60.6666	665569,665583,665587,665592,665607,665619,665603,665581,665602,665598,665623,665585,665594,665589,665601,665586,665606,665597,665582,665599,665595,665604,665584,665590,665596,665591,665588	27	1500.82	3	94.9186	27		3.81665	60.324;59.931;59.338;56.454;57.466;58.068;59.436;60.791;60.281;60.918;60.355;59.714;58.851;58.744;59.028;58.279;57.581;57.461;61.002;60.896;60.409;58.835;59.009;59.171;52.946;54.131;55.011	501.281844286221;501.281866836614;501.281969121718;501.281830702736;501.281888933221;501.282032906272;501.281893543495;501.281881008974;501.281814308503;501.281836030714;501.281851805302;501.281858915669;501.281855141231;501.281918590371;501.281903874177;501.282029915206;501.281925220013;501.281807237725;501.281819125482;501.281827581702;501.281859078147;501.281894698063;501.28184838881;501.28180…	84.6050567626953;103.909400939941;93.839241027832;88.3376693725586;91.9612274169922;96.6043395996094;83.1372375488281;92.1118316650391;98.4071731567383;93.839241027832;96.6043395996094;105.031898498535;125.97029876709;96.6043395996094;116.836799621582;84.6050567626953;95.0938568115234;96.0674667358398;93.839241027832;77.5969161987305;86.9106292724609;91.1230621337891;84.1687088012695;88.337669372…	2	1.296	0.903	0.31	-2.574	-1.562	-0.96	0.408	1.763	1.253	1.89	1.327	0.686	-0.177	-0.284	0	-0.749	-1.447	-1.567	1.974	1.868	1.381	-0.193	-0.019	0.143	-6.082	-4.897	-4.017	0.0001375
Feature_97	751.419	59.117	YRPNCPIILVTR	P00549	UPS1_50amol_R1_msms_19008;18536;18566;18596;19262;19312;UPS1_50000amol_R3_msms_20243;20284;20346;20464;20894;21317;21731;21782;20305;UPS1_50000amol_R2_msms_20298;20313;20378;20446;20853;21262;21678;21815;21877;21794;20284;UPS1_50000amol_R1_msms_20531;20560;20953;21377;21772;21885;21993;22053;20378;UPS1_500amol_R3_msms_20417;20464;20881;21312;21720;UPS1_50amol_R2_msms_18950;18983;19400;19801;UPS1_…	751.418	751.42	57.4784	60.7556	1865944,1865959,1865968,1865969,1865947,1865952,1865946,1865955,1865958,1865963,1865945,1865950,1865954,1865960,1865956,1865965,1865967,1865957,1865962,1865951,1865972,1865948,1865970,1865966,1865964,1865949,1865953	27	1500.82	2	175.098	27		3.81665	60.461;59.846;59.318;56.581;57.309;57.817;59.267;61.318;59.988;61.016;60.417;59.915;59.117;58.676;58.856;58.362;57.739;57.494;61.107;61.02;60.857;59.083;58.819;59.214;52.647;54.05;54.88	751.418790769091;751.41873468974;751.418701122997;751.4185306338;751.418557494733;751.418862841165;751.418862124527;751.418790637906;751.418771890487;751.418629483823;751.418717047864;751.418607146351;751.418681340984;751.418570486726;751.418710076421;751.418792805312;751.418752354975;751.418637194282;751.418699920706;751.418759941092;751.418633584807;751.41845358489;751.418659191683;751.41845547…	166.107299804688;165.352005004883;165.352005004883;155.473205566406;171.257598876953;176.320404052734;171.490005493164;196.665893554688;187.576797485352;179.602996826172;193.620895385742;187.576797485352;171.490005493164;188.26969909668;168.828598022461;182.411102294922;171.490005493164;160.856704711914;182.411102294922;182.411102294922;172.127197265625;177.039199829102;161.929595947266;178.95419…	2	1.344	0.729	0.201	-2.536	-1.808	-1.3	0.15	2.201	0.871	1.899	1.3	0.798	0	-0.441	-0.261	-0.755	-1.378	-1.623	1.99	1.903	1.74	-0.034	-0.298	0.097	-6.47	-5.067	-4.237	8.229e-05
Feature_98	398.216	8.151	YRPETAAEKK	P29453	UPS1_50amol_R1_msms_898;UPS1_50amol_R2_msms_783;799;831;887;UPS1_50amol_R3_msms_840;906;924;UPS1_125amol_R1_msms_959;1077;1112;UPS1_125amol_R2_msms_959;1090;1127;UPS1_125amol_R3_msms_994;1030;1072;1094;1162;UPS1_500amol_R2_msms_994;1029;1073;1107;1136;1161;1191;UPS1_250amol_R2_msms_998;1056;1117;UPS1_250amol_R1_msms_1012;1028;1049;1154;1282;UPS1_250amol_R3_msms_1047;1100;1153;UPS1_500amol_R3_msms…	398.215	398.217	6.51243	9.78957	175607,175614,175629,175622,175612,175625,175628,175617,175611,175608,175637,175630,175621,175620,175619	15	1191.62	3	89.0936	15		2.78768	NA;NA;NA;8.151;8.129;8.381;NA;NA;NA;NA;7.8429;7.9841;8.418;8.523;8.362;NA;NA;7.861;NA;9.33;NA;NA;8.608;8.736;7.548;7.759;7.858	NA;NA;NA;398.215533229924;398.215458473077;398.215506374157;NA;NA;NA;NA;398.216208316797;398.216160646509;398.215268068247;398.215363992201;398.215250922341;NA;NA;398.216185561246;NA;398.215776535678;NA;NA;398.215451685905;398.215452341857;398.215238916326;398.21562920802;398.215651655819	NA;NA;NA;79.6589584350586;77.7441864013672;96.1713409423828;NA;NA;NA;NA;NaN;NaN;86.1889724731445;98.898307800293;86.3443832397461;NA;NA;104.82389831543;NA;NaN;NA;NA;96.1713409423828;87.7133636474609;91.7011337280273;77.7441864013672;85.9631195068359	1	0.134779	0.0185427	-0.0144021	0	-0.022	0.23	-0.0587258	-0.104212	-0.105595	0.0383711	-0.3081	-0.1669	0.267	0.372	0.211	-0.133518	-0.125332	-0.29	0.249423	1.179	0.17872	0.00452861	0.457	0.585	-0.603	-0.392	-0.293	0.000163228
Feature_99	355.517	8.777	YRPETAAEK	P29453	UPS1_25000amol_R2_msms_1228;UPS1_250amol_R3_msms_1177;UPS1_2500amol_R3_msms_1199;UPS1_25000amol_R3_msms_1244;UPS1_5000amol_R3_msms_1193;UPS1_2500amol_R1_msms_1161;UPS1_250amol_R2_msms_1183;UPS1_2500amol_R2_msms_1173;UPS1_5000amol_R1_msms_1198;UPS1_125amol_R3_msms_1213;UPS1_5000amol_R2_msms_1212;UPS1_25000amol_R1_msms_1178;UPS1_12500amol_R2_msms_1167;UPS1_125amol_R2_msms_1198;UPS1_125amol_R1_msms_…	355.516	355.518	7.13843	10.4156	17155,17138,17133,17164,17140,17157,17141,17149,17152,17148,17153,17154,17150,17142,17158,17137,17136,17151,17146,17145,17147,17144	22	1063.53	3	71.0533	17		1.11132	NA;8.835;8.827;8.541;8.589;8.576;8.762;8.682;8.713;8.777;8.719;8.803;NA;8.628;8.648;8.7774;8.7833;NA;8.935;8.994;8.933;8.796;8.807;NA;8.4183;8.5185;NA	NA;355.516970107523;355.517116514396;355.516970522897;355.517005947459;355.517080471713;355.517093986574;355.517177920811;355.517268366359;355.517211648138;355.517037558149;355.516969447479;NA;355.517025751121;355.517026401225;355.516991107468;355.5170111653;NA;355.517170435029;355.51715710606;355.517065192641;355.51701142059;355.517012651396;NA;355.51757904201;355.517118993709;NA	NA;65.2775802612305;64.1031036376953;68.6257934570313;77.5332794189453;76.2278137207031;66.1899566650391;75.6522369384766;77.2877426147461;73.4994888305664;NaN;65.2775802612305;NA;NaN;NaN;NaN;NaN;NA;74.8410873413086;70.5515823364258;68.6257934570313;NaN;NaN;NA;NaN;NaN;NA	2	0.192266	0.058	0.05	-0.236	-0.188	-0.201	-0.015	-0.095	-0.064	0	-0.058	0.026	-0.160472	-0.149	-0.129	0.0004	0.0063	-0.0988117	0.158	0.217	0.156	0.019	0.03	-0.0220179	-0.3587	-0.2585	-0.400504	0.00028594
Feature_100	532.772	8.74	YRPETAAEK	P29453	UPS1_2500amol_R1_msms_1135;UPS1_25000amol_R2_msms_1214;UPS1_5000amol_R2_msms_1178;UPS1_5000amol_R1_msms_1162;UPS1_2500amol_R2_msms_1153;UPS1_500amol_R1_msms_1212;UPS1_5000amol_R3_msms_1161;UPS1_2500amol_R3_msms_1159;UPS1_250amol_R1_msms_1155;UPS1_250amol_R2_msms_1136;UPS1_250amol_R3_msms_1146;UPS1_125amol_R3_msms_1184;UPS1_500amol_R3_msms_1217;UPS1_500amol_R2_msms_1192;UPS1_12500amol_R1_msms_1184…	532.771	532.773	7.10143	10.3786	832225,832232,832216,832217,832200,832223,832243,832178,832212,832202,832213,832222,832219,832185,832214,832201,832228,832245,832194,832195,832224,832218,832207,832208,832206,832210,832209	27	1063.53	2	105.781	27		1.29947	8.866;8.854;8.798;8.546;8.557;8.6;8.731;8.676;8.74;8.794;8.728;8.841;8.57;8.629;8.637;8.7693;8.7385;8.854;8.947;8.963;8.913;8.803;8.84;8.845;8.408;8.4948;8.486	532.772088780459;532.771946622258;532.772026134293;532.772161705014;532.772044107231;532.772122897837;532.77191745971;532.772212171516;532.772326141431;532.772159459122;532.772068573551;532.7719028262;532.772050635343;532.772036833385;532.772066676375;532.771883941491;532.771943682574;532.771882726017;532.772128004638;532.772095147065;532.772340114108;532.772110571537;532.771936365784;532.7721104…	121.607597351074;100.686698913574;102.954696655273;118.233200073242;106.61840057373;118.233200073242;96.1134872436523;96.1134872436523;93.560920715332;109.156303405762;113.444999694824;103.083198547363;85.8127136230469;88.5961074829102;110.837898254395;NaN;NaN;NaN;120.630500793457;114.893798828125;112.845397949219;108.312698364258;117.519897460938;94.3627319335938;NaN;NaN;93.560920715332	2	0.126	0.114	0.058	-0.194	-0.183	-0.14	-0.009	-0.064	0	0.054	-0.012	0.101	-0.17	-0.111	-0.103	0.0293	-0.0015	0.114	0.207	0.223	0.173	0.063	0.1	0.105	-0.332	-0.2452	-0.254	5.0165e-05
Feature_101	556.275	19.918	YQYPQTPSK	P32623	UPS1_500amol_R1_msms_5407;UPS1_250amol_R1_msms_5430;5438;5590;5552;UPS1_50000amol_R3_msms_5532;5579;5599;5683;UPS1_125amol_R1_msms_5260;5278;UPS1_50amol_R3_msms_5163;5194;5233;UPS1_250amol_R3_msms_5443;5474;5530;5605;UPS1_125amol_R3_msms_5360;5382;5440;UPS1_25000amol_R3_msms_5628;5658;5705;UPS1_50amol_R2_msms_5147;5171;5194;UPS1_500amol_R2_msms_5466;5598;UPS1_250amol_R2_msms_5467;5487;5519;5628;U…	556.274	556.276	18.2794	21.5566	946018,946025,946038,946017,946015,946034,946030,946026,946029,946047,946050,946037,946028,946032,946012,946016,946031,946061,946036,946049,946008,946033,946027,946014,946046,946024,946035	27	1110.53	2	72.9246	27		1.1227	20.76;20.556;20.343;19.249;19.448;19.536;20.005;20.17;20.097;20.514;20.288;20.46;19.787;19.918;19.869;19.803;19.69;19.744;21.017;21.019;20.873;19.828;19.906;19.984;18.39;18.877;18.877	556.274672653348;556.274656257094;556.274532815618;556.274455731784;556.274337491103;556.274244801212;556.274928356148;556.274925782864;556.275041717968;556.274436840172;556.274463563942;556.274472307971;556.274281026417;556.27422051654;556.274215872007;556.274025050326;556.274285636906;556.274139434684;556.274553477386;556.274559033678;556.274557837664;556.274151415562;556.27421627233;556.274268…	NaN;NaN;NaN;83.882926940918;60.1669692993164;73.8411331176758;NaN;NaN;57.7850112915039;NaN;NaN;NaN;82.8305130004883;58.6296005249023;73.8411331176758;NaN;NaN;57.7850112915039;NaN;NaN;NaN;73.8411331176758;95.7745971679688;NaN;NaN;73.8865585327148;82.8305130004883	1	0.842	0.638	0.425	-0.669	-0.47	-0.382	0.087	0.252	0.179	0.596	0.37	0.542	-0.131	0	-0.049	-0.115	-0.228	-0.174	1.099	1.101	0.955	-0.09	-0.012	0.066	-1.528	-1.041	-1.041	-0.00019267
Feature_102	452.574	37.8545	YQVTVIDAPGHR	P02994	UPS1_50amol_R1_msms_11446;11869;UPS1_50amol_R2_msms_11607;12016;UPS1_50000amol_R3_msms_12419;12837;UPS1_50000amol_R2_msms_12373;12400;12826;UPS1_50amol_R3_msms_11668;12080;UPS1_50000amol_R1_msms_12418;12836;UPS1_125amol_R2_msms_12108;12507;UPS1_125amol_R1_msms_11915;12320;UPS1_125amol_R3_msms_12096;12490;UPS1_25000amol_R3_msms_12542;12562;12977;13310;UPS1_500amol_R2_msms_12296;12316;12731;UPS1_12…	452.573	452.575	36.2159	39.4931	423886,423883,423879,423877,423881,423870,423874,423887,423895,423882,423863,423889,423900,423876,423875,423871,423890,423896,423884,423894,423878,423864,423885,423898,423904,423891,423903	27	1354.7	3	110.922	27		3.81665	38.845;38.521;38.222;36.524;36.832;37.02;38.031;38.445;38.095;38.521;38.355;38.253;37.54;37.582;37.651;37.385;37.253;37.291;39.06;38.973;38.963;37.362;37.537;37.678;34.94;35.66;35.927	452.573449935604;452.573410384335;452.573480623431;452.573486129273;452.573415743613;452.573539874882;452.573467084021;452.573499864634;452.573444436942;452.573604074793;452.5735249851;452.573498393108;452.573524114321;452.573505214845;452.573559569401;452.573386225123;452.573436495617;452.573455851439;452.573560412467;452.573596241327;452.573378209749;452.573425628132;452.573351244224;452.573542…	90.4338531494141;103.430000305176;135.098007202148;129.741897583008;128.88020324707;122.547096252441;112.644401550293;105.251800537109;106.785301208496;80.8705520629883;94.5380935668945;117.948501586914;108.984397888184;108.684799194336;121.67960357666;110.977203369141;118.76619720459;112.644401550293;103.430000305176;96.0674667358398;96.0674667358398;122.178001403809;92.7919769287109;122.1780014…	2	0.9905	0.6665	0.3675	-1.3305	-1.0225	-0.8345	0.1765	0.5905	0.2405	0.6665	0.5005	0.3985	-0.3145	-0.2725	-0.2035	-0.4695	-0.6015	-0.5635	1.2055	1.1185	1.1085	-0.4925	-0.3175	-0.1765	-2.9145	-2.1945	-1.9275	0.00022487
Feature_103	678.357	37.805	YQVTVIDAPGHR	P02994	UPS1_50000amol_R3_msms_12380;12795;13136;UPS1_50000amol_R2_msms_12312;12721;UPS1_50000amol_R1_msms_12358;12787;13009;12317;UPS1_50amol_R1_msms_11466;UPS1_50amol_R2_msms_11626;UPS1_500amol_R1_msms_12075;12484;12843;UPS1_50amol_R3_msms_11690;UPS1_500amol_R2_msms_12175;12580;12951;UPS1_25000amol_R2_msms_12663;12687;13106;UPS1_500amol_R3_msms_12209;12235;12650;12929;13041;UPS1_5000amol_R2_msms_12680;…	678.356	678.358	36.1664	39.4436	1560511,1560507,1560526,1560538,1560535,1560520,1560528,1560506,1560505,1560533,1560525,1560517,1560516,1560508,1560518,1560510,1560524,1560514,1560530,1560512,1560531,1560529,1560521,1560509,1560532,1560539,1560536	27	1354.7	2	152.773	27		3.81665	38.736;38.469;38.189;36.565;36.944;36.904;37.905;38.418;38.142;38.603;38.289;38.299;37.623;37.597;37.705;37.394;37.265;37.266;38.936;38.968;39.117;37.462;37.648;37.594;34.931;35.684;35.819	678.35636628061;678.356479890671;678.35642384248;678.356443062274;678.356517603947;678.356506961428;678.356529389109;678.356484474561;678.356497663041;678.356487023327;678.356493480106;678.356483467758;678.356575300653;678.356680821384;678.356547812775;678.356486554491;678.356319322458;678.356412798997;678.356566151115;678.356531924554;678.35643817139;678.356491551028;678.356355715655;678.3565874…	162.306198120117;128.565307617188;162.306198120117;147.961395263672;148.890396118164;179.587997436523;166.44709777832;156.517105102539;187.624603271484;139.19140625;155.883895874023;158.337295532227;184.978500366211;182.248504638672;143.547393798828;141.370407104492;148.890396118164;166.237899780273;147.961395263672;176.993698120117;136.013397216797;160.18440246582;151.163192749023;161.2548980712…	2	0.931	0.664	0.384	-1.24	-0.861	-0.901	0.1	0.613	0.337	0.798	0.484	0.494	-0.182	-0.208	-0.1	-0.411	-0.54	-0.539	1.131	1.163	1.312	-0.343	-0.157	-0.211	-2.874	-2.121	-1.986	0.0002076
Feature_104	825.392	25.73	YQTISVQNDDQNPK	P15274	UPS1_2500amol_R3_msms_7969;UPS1_12500amol_R2_msms_7858	825.391	825.393	24.0914	27.3686	2142491,2142480,2142492,2142473,2142478,2142490,2142474,2142475,2142482,2142484,2142456,2142427,2142488,2142476,2142471,2142486,2142485,2142481,2142472,2142479,2142483,2142470,2142489,2142469,2142487,2142477	26	1648.77	2	162.299	26		1.11132	26.556;26.268;26.053;24.908;25.093;25.195;25.732;25.81;NA;26.225;26.055;26.194;25.544;25.686;25.689;25.531;25.351;25.472;26.718;26.816;26.718;25.485;25.73;25.77;24.023;24.601;24.572	825.391219530507;825.391187823602;825.39156754471;825.391830612421;825.391386197751;825.391673541238;825.392803478189;825.39173341886;NA;825.392488750609;825.39095903058;825.391373463073;825.392226451776;825.391520580976;825.391305039013;825.391044654361;825.392436083029;825.392521961952;825.39087326998;825.392740883948;825.391253093507;825.391464637489;825.392639265462;825.391640704115;825.39159…	NaN;177.210494995117;NaN;NaN;NaN;NaN;NaN;NaN;NA;NaN;NaN;147.388397216797;NaN;NaN;NaN;NaN;NaN;NaN;NaN;NaN;NaN;NaN;NaN;NaN;NaN;NaN;NaN	1	0.826	0.538	0.323	-0.822	-0.637	-0.535	0.002	0.08	0.116403	0.495	0.325	0.464	-0.186	-0.044	-0.041	-0.199	-0.379	-0.258	0.988	1.086	0.988	-0.245	0	0.04	-1.707	-1.129	-1.158	0.00025657
Feature_105	627.323	91.474	YQQLQNELEEFIVAR	P52553	UPS1_50amol_R1_msms_33724;UPS1_125amol_R3_msms_34118;UPS1_125amol_R1_msms_34056	627.322	627.324	89.8354	93.1126	1323411,1323333,1323408,1323407,1323410,1323406,1323409	7	1878.95	3	70.3758	7		1.11132	NA;NA;NA;91.474;NA;91.606;NA;NA;NA;NA;NA;NA;91.766;NA;91.714;NA;NA;NA;NA;NA;NA;NA;NA;NA;91.006;91.21;91.279	NA;NA;NA;627.322125367302;NA;627.322876297178;NA;NA;NA;NA;NA;NA;627.321995558079;NA;627.322140468909;NA;NA;NA;NA;NA;NA;NA;NA;NA;627.321849679581;627.322868642137;627.322482545978	NA;NA;NA;63.754;NA;68.972;NA;NA;NA;NA;NA;NA;NaN;NA;NaN;NA;NA;NA;NA;NA;NA;NA;NA;NA;78.401252746582;NaN;NaN	2	0.405499	0.303629	0.22655	0	-0.349858	0.132	0.31643	0.489774	0.497387	0.337162	0.257152	0.348203	0.292	-0.0632994	0.24	0.21822	0.133407	0.180166	0.40972	0.505272	0.480077	-0.0660821	0.0937849	0.0866374	-0.468	-0.264	-0.195	0.00165912
Feature_106	940.481	91.606	YQQLQNELEEFIVAR	P52553	UPS1_50amol_R1_msms_33735;UPS1_50amol_R3_msms_33790;UPS1_125amol_R1_msms_33983;UPS1_125amol_R2_msms_34032;UPS1_125amol_R3_msms_34123	940.48	940.482	89.9674	93.2446	2427614,2427549,2427610,2427611,2427612,2427613,2427615,2427616,2427617,2427618	10	1878.95	2	99.4806	10		1.11132	NA;NA;NA;91.458;91.554;91.606;92.138;NA;NA;NA;NA;NA;91.722;NA;91.788;NA;NA;NA;NA;NA;NA;NA;91.82;NA;90.989;91.163;91.258	NA;NA;NA;940.478424699556;940.480001111399;940.476431282132;940.47628158498;NA;NA;NA;NA;NA;940.478218214604;NA;940.475306620441;NA;NA;NA;NA;NA;NA;NA;940.478977142086;NA;940.479372745327;940.480119248209;940.479123031699	NA;NA;NA;133.87;96.773;88.108;NaN;NA;NA;NA;NA;NA;NaN;NA;NaN;NA;NA;NA;NA;NA;NA;NA;NaN;NA;114.064002990723;NaN;64.588	2	0.410984	0.310812	0.233236	-0.148	-0.052	0	0.532	0.498296	0.507087	0.343369	0.264036	0.356065	0.116	-0.0549765	0.182	0.227135	0.142193	0.189113	0.414421	0.512692	0.485159	-0.0602548	0.214	0.0959977	-0.617	-0.443	-0.348	0.00257872
Feature_107	596.813	45.115	YQNAIIVEDK	P22147	UPS1_250amol_R3_msms_15417;UPS1_25000amol_R3_msms_15580;UPS1_250amol_R2_msms_15318;15367;UPS1_2500amol_R2_msms_15503;15530;15569	596.812	596.814	43.4764	46.7536	1157671,1157673,1157675,1157656,1157667,1157640,1157672,1157660,1157668	9	1191.61	2	59.0674	1		1.78187	NA;NA;45.102;NA;NA;NA;44.866;NA;45.024;NA;45.115;NA;NA;44.58;44.82;44.673;44.486;NA;NA;NA;NA;NA;44.586;NA;NA;NA;NA	NA;NA;596.813651679883;NA;NA;NA;596.81382792937;NA;596.813775360669;NA;596.812825354875;NA;NA;596.813803292359;596.813748951724;596.813902496203;596.813663942756;NA;NA;NA;NA;NA;596.81369045746;NA;NA;NA;NA	NA;NA;NaN;NA;NA;NA;NaN;NA;NaN;NA;59.0674209594727;NA;NA;NaN;NaN;NaN;NaN;NA;NA;NA;NA;NA;NaN;NA;NA;NA;NA	1	0.996068	0.740201	-0.013	-1.0008	-0.59525	-0.555778	-0.249	0.56092	-0.091	0.796414	0	0.698972	-0.0213438	-0.535	-0.295	-0.442	-0.629	-0.382933	1.22706	1.32037	1.15349	-0.176887	-0.529	0.117946	-2.54347	-1.80613	-1.5578	1.72707e-05
Feature_108	550.754	20.827	YQGYAEDVR	P04801	UPS1_25000amol_R2_msms_6033;6053;UPS1_500amol_R3_msms_5775;5895;UPS1_500amol_R2_msms_5771;UPS1_250amol_R3_msms_5780;UPS1_250amol_R2_msms_5767;5785;UPS1_500amol_R1_msms_5729;UPS1_50amol_R2_msms_5517;UPS1_250amol_R1_msms_5760;UPS1_125amol_R2_msms_5674;5761;UPS1_5000amol_R3_msms_6014;UPS1_5000amol_R2_msms_6072;6104	550.753	550.755	19.1884	22.4656	920011,920014,920058,920063,920041,920008,920051,920052,920010,920053,920043,920046,920059,920056,920047,920009,920045,920054,920050,920044,920016,920004,920048,920017,920042,920055,920049	27	1099.49	2	61.3391	27		1.31135	21.699;21.44;21.229;20.049;20.314;20.345;20.922;21.11;20.994;21.444;21.21;21.337;20.716;20.819;20.827;20.744;20.495;20.602;21.823;21.934;21.832;20.666;20.776;20.941;19.415;19.766;19.796	550.753705440203;550.75369663586;550.753804180807;550.753914668372;550.753769389572;550.753826102983;550.754013915433;550.753758416049;550.75377546526;550.753840542675;550.753884853306;550.753828528381;550.753808913041;550.753732428899;550.753956297361;550.753888987565;550.753751480314;550.753929981387;550.753861276855;550.753765242969;550.753703187976;550.753768820943;550.753932988964;550.753767…	NaN;NaN;NaN;NaN;67.7040176391602;NaN;NaN;61.5598602294922;NaN;NaN;NaN;NaN;61.5598602294922;60.1023712158203;56.6322402954102;NaN;NaN;NaN;NaN;60.1023712158203;63.4264717102051;60.1023712158203;58.592041015625;63.1841506958008;NaN;61.7645606994629;NaN	1	0.872	0.613	0.402	-0.778	-0.513	-0.482	0.095	0.283	0.167	0.617	0.383	0.51	-0.111	-0.008	0	-0.083	-0.332	-0.225	0.996	1.107	1.005	-0.161	-0.051	0.114	-1.412	-1.061	-1.031	-0.0001603
Feature_109	534.298	62.674	YQGVNLFVK	P04147	UPS1_50amol_R1_msms_21450;UPS1_25000amol_R2_msms_22989;23023;23042;23068;23094;23142;23201;UPS1_5000amol_R2_msms_22987;23105;23153;UPS1_50amol_R3_msms_21949;UPS1_5000amol_R3_msms_22845;22960;UPS1_12500amol_R1_msms_22789;22816;22874;23342;UPS1_500amol_R2_msms_22490;22516;22585;UPS1_2500amol_R3_msms_22799;22835;22938;22960;23365;23402;23455;UPS1_2500amol_R1_msms_22708;22749;22782;22821;23300;UPS1_2…	534.297	534.299	61.0354	64.3126	839934,839943,839942,839944,839918,839910,839945,839941,839931,839906,839956,839900,839917,839922,839949,839911,839950,839959,839903,839935,839953,839962,839907,839899,839915,839919,839965	27	1066.58	2	75.3459	27		2.86607	63.597;63.345;63.014;61.247;61.679;61.859;62.791;63.285;62.942;63.577;63.229;63.189;62.298;62.551;62.557;62.414;62.255;62.337;63.72;63.769;63.76;62.036;62.254;62.278;59.615;60.299;60.557	534.297200847001;534.297398110316;534.29671484905;534.297579630479;534.297533158151;534.297578097447;534.29767532647;534.297385584366;534.297458945804;534.29738539332;534.297330983172;534.296908084335;534.297680489002;534.296952620501;534.297748952744;534.297557186619;534.297704949197;534.297751054671;534.297306994669;534.297286225937;534.297451252903;534.2970882672;534.297631314598;534.297709129…	80.4546127319336;86.1355819702148;72.8792495727539;NaN;70.8162231445313;66.298713684082;70.8162231445313;78.2637786865234;80.4546127319336;70.8162231445313;70.8162231445313;78.2637786865234;80.4546127319336;72.8792495727539;58.4332885742188;NaN;61.6912803649902;NaN;78.2637786865234;96.668083190918;78.2637786865234;78.2637786865234;64.7114562988281;62.4631004333496;86.6702117919922;NaN;88.177	1	0.923	0.671	0.34	-1.427	-0.995	-0.815	0.117	0.611	0.268	0.903	0.555	0.515	-0.376	-0.123	-0.117	-0.26	-0.419	-0.337	1.046	1.095	1.086	-0.638	-0.42	-0.396	-3.059	-2.375	-2.117	0.00040789
Feature_110	611.309	26.975	YQGLINEQEK	P35723	UPS1_25000amol_R2_msms_8402;8476;8710;UPS1_50000amol_R3_msms_8391;8504;UPS1_125amol_R2_msms_8109;8139;8162;8191;UPS1_125amol_R1_msms_7954;7973;8000;8041;UPS1_125amol_R3_msms_8119;UPS1_250amol_R3_msms_8210;8280	611.308	611.31	25.3364	28.6136	1238469,1238497,1238498,1238492,1238480,1238467,1238499,1238490,1238485,1238487,1238482,1238484,1238489,1238479,1238494,1238486,1238433,1238455,1238495,1238443,1238465,1238496,1238481,1238483,1238493,1238491,1238488	27	1220.6	2	62.453	27		1.8713	27.74;27.611;27.248;26.248;26.326;26.597;27.101;27.13;27.042;27.442;27.436;27.47;26.855;26.958;26.907;26.79;26.623;26.653;27.828;28.002;27.833;26.825;26.991;26.959;25.294;25.794;25.844	611.309071835362;611.308844294209;611.308968266964;611.308984174988;611.308856779605;611.308813725542;611.308926863159;611.309004832623;611.308974125121;611.309111797838;611.309114114857;611.309079138295;611.308899320861;611.309100640094;611.308925765317;611.309003253634;611.309040426114;611.308936857524;611.309077219722;611.308845502368;611.30920684455;611.308946502434;611.308917740796;611.30887…	NaN;NaN;NaN;67.8794631958008;65.6946487426758;55.9795799255371;NaN;57.8854904174805;NaN;NaN;NaN;NaN;NaN;NaN;56.5506401062012;NaN;NaN;70.7283935546875;NaN;NaN;NaN;NaN;NaN;NaN;NaN;NaN;NaN	1	0.765	0.636	0.273	-0.727	-0.649	-0.378	0.126	0.155	0.067	0.467	0.461	0.495	-0.12	-0.017	-0.068	-0.185	-0.352	-0.322	0.853	1.027	0.858	-0.15	0.016	-0.016	-1.681	-1.181	-1.131	8.8291e-05
Feature_111	513.287	68.3095	YQDVLIFK	Q12074	UPS1_25000amol_R2_msms_25121;25172;25247;25297;25328;25577;UPS1_12500amol_R1_msms_25053;25097;25176;UPS1_50000amol_R2_msms_25333;UPS1_50amol_R3_msms_23874;23916;UPS1_5000amol_R3_msms_25001;25018;25053;25146;25211;25245;25334;25367;UPS1_5000amol_R2_msms_25259;25340;25355;25386;25483;25566;UPS1_25000amol_R3_msms_25086;25120;25191;25220;25281;25313;25347;25399;UPS1_12500amol_R2_msms_25120;25301;UPS1…	513.286	513.288	66.6709	69.9481	729742,729740,729739,729730,729726,729711,729738,729720,729708,729718,729723,729716,729719,729717,729722,729709,729705,729724,729721,729734,729710,729715,729712,729728,729729,729732,729707	27	1024.56	2	76.3139	27		2.25518	69.002;69.06;68.61;66.713;66.871;67.218;68.498;68.89;68.528;68.944;68.902;68.846;67.763;67.728;67.925;68.121;67.874;67.919;69.409;69.516;69.322;67.768;67.84;67.939;65.015;65.614;65.947	513.286734950969;513.286626399635;513.286607770612;513.286568044447;513.286665560434;513.286469259405;513.286641127648;513.286688289968;513.286681502585;513.286612224504;513.286570567322;513.286592164773;513.286527469467;513.286683077598;513.286582694196;513.286619926366;513.28663494213;513.286610323963;513.286605220367;513.286595536558;513.286554994636;513.286702434649;513.286537264366;513.28673…	72.3251495361328;68.8469161987305;NaN;68.8469161987305;70.0564193725586;77.662483215332;74.1650085449219;70.9083633422852;79.4890670776367;79.4890670776367;79.4890670776367;70.398567199707;68.8469161987305;80.7549209594727;67.7040176391602;NaN;70.0564193725586;NaN;70.398567199707;87.8064727783203;70.398567199707;77.1917190551758;70.0564193725586;72.3251495361328;93.5975799560547;99.8150100708008;…	1	0.6925	0.7505	0.3005	-1.5965	-1.4385	-1.0915	0.1885	0.5805	0.2185	0.6345	0.5925	0.5365	-0.5465	-0.5815	-0.3845	-0.1885	-0.4355	-0.3905	1.0995	1.2065	1.0125	-0.5415	-0.4695	-0.3705	-3.2945	-2.6955	-2.3625	0.0004079
Feature_112	647.996	97.897	YQDFWIPEAYEVLIR	P11412	UPS1_50amol_R2_msms_35971;35990;36002;UPS1_50amol_R1_msms_36079	647.995	647.997	96.2584	99.5356	1417575,1417569,1417564,1417576,1417578	5	1940.97	3	100.196	2		1.11132	NA;NA;NA;NA;98.702;NA;NA;NA;NA;NA;NA;NA;NA;99.097;NA;NA;NA;NA;NA;NA;NA;NA;NA;99.357;97.761;98.033;NA	NA;NA;NA;NA;647.996655486138;NA;NA;NA;NA;NA;NA;NA;NA;647.996831937543;NA;NA;NA;NA;NA;NA;NA;NA;NA;647.996632587974;647.996230286467;647.996878198893;NA	NA;NA;NA;NA;NaN;NA;NA;NA;NA;NA;NA;NA;NA;NaN;NA;NA;NA;NA;NA;NA;NA;NA;NA;NaN;111.830902099609;88.5614166259766;NA	1	0.450325	0.421077	0.328184	-0.304236	0.805	-0.170381	0.360552	0.560413	0.518298	0.395266	0.341799	0.390404	0.0400323	1.2	-0.0364472	0.335136	0.254474	0.329463	0.489678	0.551699	0.47299	0.0304393	0.174086	1.46	-0.136	0.136	-0.664148	0.00199018
Feature_113	971.491	99.5635	YQDFWIPEAYEVLIR	P11412	UPS1_50amol_R2_msms_36009;35963;UPS1_50amol_R1_msms_36045;36115;36149;UPS1_50amol_R3_msms_36049;36007;UPS1_125amol_R2_msms_36459;36487;36508;UPS1_500amol_R1_msms_36762;36714;36809;UPS1_2500amol_R3_msms_37199;37089;37145;UPS1_125amol_R1_msms_36595;36421;36459;36491;36548;UPS1_5000amol_R3_msms_36923;36964;UPS1_250amol_R2_msms_36642;36743;UPS1_250amol_R1_msms_36598;36658;36643;UPS1_125amol_R3_msms_3…	971.49	971.492	97.9249	101.202	2483608,2483595,2483617,2483599,2483596,2483619,2483602,2483597,2483616,2483605,2483594,2483591,2483592,2483609,2483612,2483604,2483600,2483614,2483610,2483603,2483593,2483618,2483601,2483606,2483615,2483588,2483598	27	1940.97	2	77.9093	27		1.34302	99.767;99.663;99.555;98.578;98.708;98.888;99.658;99.907;99.837;99.577;99.503;99.572;99.029;99.056;99.089;99.653;99.587;99.583;99.761;99.79;99.609;99.124;99.16;99.281;97.777;98.007;98.208	971.490083156445;971.490234706964;971.491929300705;971.49009821113;971.491925904669;971.489893776273;971.490298269974;971.489725953947;971.492152143572;971.489471433766;971.49002006975;971.492075962801;971.492030457311;971.492206173097;971.492003697191;971.491938030483;971.490317744023;971.491995415014;971.491712781042;971.491967266448;971.491821203411;971.491962986973;971.491706360886;971.491786…	74.7257614135742;87.1574020385742;73.5965270996094;101.055000305176;105.885597229004;81.7133865356445;67.2987899780273;69.3307266235352;67.2987899780273;76.1579208374023;87.6688766479492;81.7133865356445;82.4493865966797;75.4450073242188;82.3488922119141;78.8482208251953;62.5249099731445;55.0943794250488;64.5368194580078;78.2492065429688;69.8052291870117;90.4533462524414;76.5264663696289;68.84499…	1	0.2035	0.0995	-0.0085	-0.9855	-0.8555	-0.6755	0.0945	0.3435	0.2735	0.0135	-0.0605	0.0085	-0.5345	-0.5075	-0.4745	0.0895	0.0235	0.0195	0.1975	0.2265	0.0455	-0.4395	-0.4035	-0.2825	-1.7865	-1.5565	-1.3555	0.0029213
Feature_114	461.237	16.261	YQALSDPK	P15108	UPS1_25000amol_R2_msms_4194;UPS1_25000amol_R3_msms_4193;UPS1_50000amol_R2_msms_4131;UPS1_50000amol_R1_msms_4128;UPS1_500amol_R1_msms_3973;UPS1_125amol_R2_msms_3900;UPS1_125amol_R1_msms_3895;UPS1_500amol_R2_msms_3988;UPS1_500amol_R3_msms_4055;UPS1_250amol_R1_msms_3986;UPS1_50000amol_R3_msms_4174;UPS1_125amol_R3_msms_3920;UPS1_2500amol_R3_msms_4141;UPS1_50amol_R1_msms_3802;UPS1_50amol_R3_msms_3860;…	461.236	461.238	14.6224	17.8996	465922,465942,465983,465976,465973,465981,465966,465960,465979,465988,465943,465946,465947,465991,465972,465964,465965,466000,465949,465945,465927,465985,465980,465971,465951,465968,465935	27	920.46	2	96.8521	27		2.5971	16.919;16.729;16.626;15.608;15.757;15.838;16.393;16.373;16.382;16.593;16.469;16.65;16.047;16.125;16.172;16.213;16.14;16.261;17.047;17.137;16.996;16.144;16.205;16.358;15.077;15.376;15.413	461.237276739645;461.237441632686;461.237371205996;461.237331959713;461.237401914022;461.23725647277;461.237177336992;461.23704840314;461.237237923713;461.237299000827;461.237292250378;461.237265589743;461.237446220772;461.237348656889;461.237526779786;461.237374078651;461.237413448532;461.237223572641;461.237433124772;461.237105719264;461.237396941135;461.237371222033;461.237322732132;461.237423…	96.6650466918945;91.2652206420898;111.060501098633;99.6876373291016;85.8072967529297;78.938850402832;106.178001403809;106.198799133301;99.6876373291016;85.8618316650391;82.6449737548828;91.2652206420898;91.2652206420898;95.7745971679688;100.245498657227;106.178001403809;106.88020324707;91.2652206420898;96.6650466918945;91.2652206420898;85.8072967529297;100.245498657227;96.6650466918945;117.311500…	1	0.658	0.468	0.365	-0.653	-0.504	-0.423	0.132	0.112	0.121	0.332	0.208	0.389	-0.214	-0.136	-0.089	-0.048	-0.121	0	0.786	0.876	0.735	-0.117	-0.056	0.097	-1.184	-0.885	-0.848	-0.00013859
Feature_115	890.462	105.875	YPTLISSTMNSIIETASSQSIANLK	P33307	UPS1_50000amol_R1_msms_38736;38835;UPS1_5000amol_R1_msms_38549;38560;38600;38715;38756	890.461	890.463	104.236	107.514	2315485,2315483,2315472,2315480,2315482,2315479,2315478,2315477,2315457,2315476,2315484,2315481	12	2668.36	3	21.3489	11		1.9809	106.03;105.88;105.82;NA;NA;NA;105.82;NA;106.21;105.82;105.83;105.87;NA;NA;NA;105.977;NA;NA;106.063;106.03;105.95;NA;NA;NA;NA;NA;NA	890.460670219877;890.460616415392;890.460916757884;NA;NA;NA;890.461049972701;NA;890.461059224244;890.460448313154;890.461047235603;890.461400231217;NA;NA;NA;890.461561783484;NA;NA;890.461119387501;890.46102643237;890.460930374641;NA;NA;NA;NA;NA;NA	NaN;NaN;NaN;NA;NA;NA;NaN;NA;NaN;NaN;NaN;NaN;NA;NA;NA;NaN;NA;NA;21.348949432373;NaN;NaN;NA;NA;NA;NA;NA;NA	1	0.155	0.005	-0.055	-1.74064	-1.56305	-1.60544	-0.055	-1.04752	0.335	-0.055	-0.045	-0.005	-1.41365	-1.54592	-1.50746	0.102	-1.18231	-1.09708	0.188	0.155	0.075	-0.948993	-1.62898	-1.54388	-2.44731	-2.3512	-2.09828	0.0027447
Feature_116	640.327	72.4535	YPSLSIHGVEGAFSAQGAK	P43616	UPS1_50amol_R2_msms_26377;26455;UPS1_50amol_R3_msms_26528	640.326	640.328	70.8149	74.0921	1385525,1385507,1385521,1385526	4	1917.96	3	99.4445	4		1.43705	NA;NA;NA;NA;NA;NA;NA;NA;NA;NA;NA;NA;NA;NA;NA;NA;NA;NA;NA;NA;NA;NA;NA;73.749;71.532;72.246;72.661	NA;NA;NA;NA;NA;NA;NA;NA;NA;NA;NA;NA;NA;NA;NA;NA;NA;NA;NA;NA;NA;NA;NA;640.331406772136;640.326292882954;640.32689161266;640.327021113813	NA;NA;NA;NA;NA;NA;NA;NA;NA;NA;NA;NA;NA;NA;NA;NA;NA;NA;NA;NA;NA;NA;NA;NaN;NaN;112.667098999023;86.2219161987305	1	0.951914	0.842262	0.411074	-1.24589	-0.958335	-0.7443	0.232781	0.784281	0.486837	0.791041	0.59069	0.679671	-0.206646	-0.258968	-0.118486	-0.0369087	-0.256769	-0.1383	1.2285	1.28705	1.06462	-0.229837	-0.0110979	1.2955	-0.9215	-0.2075	0.2075	0.000482899
Feature_117	662.826	87.0385	YPMGVVTSDIDK	P38206	UPS1_250amol_R3_msms_32273;32318	662.825	662.827	85.3999	88.6771	1486804,1486814,1486813,1486808,1486818,1486821,1486802,1486780,1486807,1486812,1486805,1486810,1486809,1486803,1486817,1486811,1486819,1486815,1486816,1486806,1486820	21	1323.64	2	65.2413	21		1.11132	87.342;87.229;87.128;NA;86.531;86.595;87.077;87.298;NA;87.156;87.162;NA;86.73;86.795;86.786;NA;87;NA;87.387;87.348;87.341;86.772;86.882;86.907;85.792;86.039;NA	662.824298548343;662.825687295796;662.824550535669;NA;662.825388095893;662.824301968892;662.82430353324;662.824451786228;NA;662.824619249425;662.825683175785;NA;662.824372555307;662.825322390442;662.824319814586;NA;662.824236729619;NA;662.825025032109;662.824380849677;662.824733502321;662.825726914699;662.824533706969;662.824461652307;662.824684308114;662.824370628045;NA	NaN;NaN;NaN;NA;NaN;NaN;NaN;NaN;NA;NaN;NaN;NA;NaN;NaN;65.2412567138672;NA;NaN;NA;NaN;NaN;NaN;NaN;NaN;NaN;NaN;NaN;NA	1	0.3035	0.1905	0.0895	-0.841138	-0.5075	-0.4435	0.0385	0.2595	0.15196	0.1175	0.1235	0.103356	-0.3085	-0.2435	-0.2525	-0.0817882	-0.0385	-0.116165	0.3485	0.3095	0.3025	-0.2665	-0.1565	-0.1315	-1.2465	-0.9995	-1.19993	0.0016502
Feature_118	365.546	58.2395	YPLLLNAYK;YFAIPDIKK	Q75AF5;P31539	UPS1_50amol_R3_msms_19796;UPS1_50amol_R2_msms_19530;UPS1_125amol_R1_msms_20109;20201;20277;20367;20411;20534;20585;20598;20616;20480;UPS1_125amol_R2_msms_20292;20305;20319;20357;20387;20470;20530;20612;20653;20677;20702;20722;20775;UPS1_125amol_R3_msms_20820;UPS1_250amol_R3_msms_20677;UPS1_500amol_R2_msms_21111;UPS1_250amol_R2_msms_21072;UPS1_500amol_R1_msms_20977;UPS1_250amol_R1_msms_20605;20642…	365.545	365.547	56.5844	59.8946	51092,51091,51066,51068,51093,51095,51097,51094,51096,51081,51098,51103,51102,51100,51101,51105,51113,51099,51082,51083,51067,51084,51085,51112,51095,51097,51094,51096,51075,51081,51098,51103,51071,51090,51079,51072,51100,51109,51104,51074,51076,51107,51087,51088	44	1093.62	3	65.2386818666811,65.2386818666811	44,44	,,,	2.23778	59.801;59.619;59.174;56.794;57.15;57.408;59.228;60.0505;59.438;60.075;59.304;59.635;58.223;58.201;58.256;58.357;57.842;57.901;60.362;60.231;60.26;57.85;57.993;58.259;54.35;55.111;55.569	365.546152260081;365.546265137923;365.546243726244;365.546058823914;365.546070324371;365.546309649615;365.546210880212;365.546275364085;365.546251762708;NA;365.546330852247;365.546198239741;365.546231417442;365.546283893529;365.546289142023;365.546189502077;NA;365.546210462154;365.546309386625;365.546744491547;365.546158626994;365.546193175505;365.546190373643;365.546215221655;365.546181049381;36…	69.5981826782227;62.5820503234863;66.9237803649903;65.2942053527832;70.2770215148926;72.784156036377;69.6276168823242;71.8774719238281;63.5338516235352;64.207;64.207;64.2645263671875;82.2405090332031;67.169;60.478;52.937;66.692;62.5820503234863;53.8995294799804;67.4936676025391;60.4133000488281;67.169;56.721;58.815;88.3696594238281;66.1739864196777;67.2442965393066	1	1.5615	1.3795	0.9345	-1.4455	-1.0895	-0.8315	0.9885	1.811	1.1985	1.8355	1.0645	1.3955	-0.0165	-0.0385	0.0165	0.1175	-0.3975	-0.3385	2.1225	1.9915	2.0205	-0.3895	-0.2465	0.0195	-3.8895	-3.1285	-2.6705	0.000191055
Feature_119	943.434	102.435	YPIVSIEDPFAEDDWEAWSHFFK	P00925	UPS1_50amol_R1_msms_36614;UPS1_50amol_R2_msms_36542;36870;UPS1_50amol_R3_msms_36582;36893;36914;36969;UPS1_125amol_R2_msms_37007;37271;37416;UPS1_125amol_R1_msms_36947;37245;UPS1_125amol_R3_msms_37036;37340;UPS1_50000amol_R3_msms_37477;37670;37786;37803;37878;38108;UPS1_50000amol_R2_msms_37448;37693;37932;37985;UPS1_500amol_R3_msms_37281;37525;UPS1_12500amol_R3_msms_37221;37503;37749;37871;UPS1_5…	943.433	943.435	100.796	104.074	2432688,2432701,2432692,2432687,2432693,2432717,2432694,2432696,2432673,2432665,2432662,2432664,2432672,2432681,2432666,2432685,2432691,2432655,2432663,2432675,2432679,2432659,2432671,2432674,2432686,2432669,2432668	27	2827.28	3	185.181	27		3.81665	102.672;102.507;102.35;101.225;101.476;101.636;102.583;103.248;102.738;102.746;102.493;102.434;101.851;101.856;101.748;102.493;102.436;102.401;102.756;102.665;102.684;102.141;102.049;102.079;100.007;100.401;100.593	943.433817925441;943.433774772027;943.433796139954;943.434127466194;943.434039595985;943.4343808904;943.433999566367;943.433880288036;943.43391904923;943.433993281924;943.433888459594;943.433645928828;943.43386553505;943.434070161175;943.433948890287;943.433724819588;943.434102038209;943.434083802877;943.433850408499;943.433861219991;943.433685437865;943.433750179046;943.433883008446;943.43387671…	183.214797973633;168.812301635742;166.344299316406;170.979095458984;174.148696899414;155.529006958008;186.885498046875;183.214797973633;200.729797363281;179.783096313477;174.698303222656;184.656600952148;204.513305664063;184.595596313477;185.234405517578;212.467300415039;163.955505371094;193.706893920898;181.4873046875;201.605499267578;183.604904174805;206.798706054688;176.387496948242;199.969100…	2	0.237	0.072	-0.085	-1.21	-0.959	-0.799	0.148	0.813	0.303	0.311	0.058	-0.001	-0.584	-0.579	-0.687	0.058	0.001	-0.034	0.321	0.23	0.249	-0.294	-0.386	-0.356	-2.428	-2.034	-1.842	0.0029188
Feature_120	1414.65	102.401	YPIVSIEDPFAEDDWEAWSHFFK	P00925	UPS1_50amol_R1_msms_36641;36655;36832;UPS1_50amol_R2_msms_36573;36583;UPS1_50amol_R3_msms_36617;36874;UPS1_50000amol_R2_msms_37487;37543;37581;37679;37706;UPS1_50000amol_R3_msms_37570;37697;37896;37965;37543;UPS1_125amol_R1_msms_37027;37050;37090;37148;37223;UPS1_125amol_R2_msms_37056;37083;37117;37148;37295;UPS1_50000amol_R1_msms_37695;37944;37790;UPS1_125amol_R3_msms_37108;37146;37182;37235;372…	1414.65	1414.65	100.762	104.04	2943166,2943171,2943167,2943169,2943170,2943158,2943168,2943153,2943172,2943164,2943161,2943151,2943142,2943152,2943163,2943147,2943156,2943165,2943160,2943155,2943146,2943149,2943159,2943154,2943148,2943150,2943162	27	2827.28	2	100.932	27		2.9957	102.663;102.498;102.158;101.22;101.463;101.618;102.481;103.212;102.804;102.685;102.46;102.35;101.803;101.672;101.713;102.487;102.452;102.331;102.793;102.681;102.585;102.032;101.921;101.964;100.016;100.363;100.613	1414.64790072355;1414.64760819383;1414.6478912623;1414.64775646729;1414.64815211501;1414.64825202177;1414.64777817138;1414.64791976239;1414.64747801578;1414.64765033703;1414.64776444157;1414.64690134228;1414.64753399292;1414.64781962265;1414.64764481862;1414.64767827756;1414.64805996532;1414.64808145556;1414.64785404904;1414.64754077635;1414.64752241788;1414.64736463567;1414.6475040697;1414.64786…	124.757400512695;136.464202880859;100.588401794434;91.774299621582;101.477203369141;97.5699462890625;92.289306640625;109.118797302246;124.691101074219;140.627700805664;117.549003601074;86.4391403198242;97.5885772705078;87.9997711181641;105.958198547363;81.5738220214844;110.977203369141;102.449996948242;114.095199584961;108.131401062012;96.8805465698242;95.6242980957031;103.707702636719;88.7679367…	2	0.262	0.097	-0.243	-1.181	-0.938	-0.783	0.08	0.811	0.403	0.284	0.059	-0.051	-0.598	-0.729	-0.688	0.086	0.051	-0.07	0.392	0.28	0.184	-0.369	-0.48	-0.437	-2.385	-2.038	-1.788	0.0048246
Feature_121	649.636	70.663	YPIEHGIVTNWDDMEK	P60010	UPS1_50amol_R1_msms_24316;24253;24277;24378;24461;24499;UPS1_50amol_R2_msms_24524;24353;24383;24418;24484;24612;24667;24759;24820;UPS1_50amol_R3_msms_24814;24538;24597;24866;24945;24973;25013;25042;UPS1_125amol_R2_msms_25254;25385;25279;UPS1_125amol_R1_msms_25365;25407;24933;25180;25320;UPS1_250amol_R3_msms_25875;25643;25680;25954;UPS1_250amol_R2_msms_25539;25656;26074;25599;25690;25778;UPS1_500a…	649.635	649.637	69.0244	72.3016	1423923,1423934,1423940,1423936,1423937,1423926,1423914,1423932,1423938,1423935,1423930,1423927,1423933,1423941,1423925,1423931,1423924,1423917,1423929,1423918,1423916,1423919,1423915,1423922,1423928,1423921,1423920	27	1945.89	3	139.444	27		3.81665	72.088;71.723;71.399;69.17;69.521;69.907;71.299;72.262;71.842;72.357;71.679;71.785;70.663;70.42;70.394;70.815;70.385;70.367;72.592;72.392;72.29;70.522;70.553;70.595;66.62;67.466;67.925	649.636167501706;649.636715527733;649.63633535252;649.636520197704;649.636396649648;649.636840134951;649.636697928596;649.636154596106;649.636168819086;649.636183607501;649.636655121976;649.636607433937;649.636728096603;649.636566306519;649.636703500469;649.636821488645;649.636970069143;649.636904113756;649.636714905763;649.636200453961;649.636172255306;649.636292277331;649.636286735899;649.63631…	143.577606201172;125.331001281738;122.629402160645;173.714599609375;146.843795776367;139.20979309082;149.298294067383;123.75830078125;148.852493286133;132.243804931641;125.467903137207;121.417701721191;139.635192871094;145.856002807617;149.32389831543;149.345596313477;118.162696838379;115.091598510742;123.626197814941;166.644500732422;141.585296630859;156.197402954102;141.646194458008;116.7861022…	2	1.425	1.06	0.736	-1.493	-1.142	-0.756	0.636	1.599	1.179	1.694	1.016	1.122	0	-0.243	-0.269	0.152	-0.278	-0.296	1.929	1.729	1.627	-0.141	-0.11	-0.068	-4.043	-3.197	-2.738	0.00053497
Feature_122	973.951	70.647	YPIEHGIVTNWDDMEK	P60010	UPS1_50amol_R1_msms_24320;24492;24371;24515;UPS1_50000amol_R1_msms_25927;26035;26232;26320;26173;26364;26414;26477;26537;UPS1_250amol_R3_msms_25598;25687;25639;25742;25793;25996;26092;26136;26179;UPS1_50000amol_R2_msms_26128;25846;25919;25976;26060;26151;26180;26257;26461;UPS1_50amol_R2_msms_24408;24476;24505;24566;24661;UPS1_125amol_R2_msms_25465;25552;25722;25208;25241;25286;25316;25406;25494;2…	973.95	973.952	69.0084	72.2856	2487891,2487909,2487902,2487914,2487889,2487895,2487907,2487915,2487900,2487899,2487901,2487910,2487894,2487897,2487888,2487890,2487898,2487908,2487911,2487904,2487913,2487893,2487906,2487905,2487892,2487896,2487903	27	1945.89	2	222.549	27		2.81382	72.325;71.869;71.385;68.938;69.629;69.705;71.257;72.143;71.864;72.32;71.623;71.727;70.458;70.305;70.405;70.634;70.388;70.356;72.508;72.292;72.109;70.651;70.389;70.647;66.626;67.455;67.925	973.951509593554;973.951078520899;973.951702077476;973.951482786863;973.951385391362;973.950973280334;973.951552281043;973.950736877023;973.951590646549;973.95155228572;973.951423543001;973.95176011101;973.950597185534;973.951207250747;973.951610716225;973.951022276978;973.951725918157;973.95176917407;973.95073446837;973.951515619426;973.95080368447;973.950858164497;973.951515268853;973.950754829…	220.972198486328;225.372192382813;207.921203613281;254.715194702148;249.539306640625;199.613296508789;184.916305541992;201.042999267578;213.707504272461;220.972198486328;177.997299194336;206.812896728516;178.986892700195;231.214492797852;204.903503417969;281.684112548828;239.188598632813;190.17919921875;214.542602539063;207.208206176758;251.276992797852;265.432403564453;209.231994628906;304.02648…	2	1.678	1.222	0.738	-1.709	-1.018	-0.942	0.61	1.496	1.217	1.673	0.976	1.08	-0.189	-0.342	-0.242	-0.013	-0.259	-0.291	1.861	1.645	1.462	0.004	-0.258	0	-4.021	-3.192	-2.722	0.00052698
Feature_123	581.796	35.492	YPGQLNSDLR	P02557	UPS1_5000amol_R1_msms_12132	581.795	581.797	33.8534	37.1306	1074757,1074760,1074759,1074722,1074755,1074758,1074756,1074749,1074753,1074754,1074748,1074747,1074750,1074752,1074751,1074746	16	1161.58	2	67.2143	16		1.556	NA;NA;36.106;34.707;34.987;34.929;35.796;NA;35.986;36.369;NA;NA;35.501;35.592;NA;35.34;35.296;35.483;36.805;NA;NA;35.366;NA;35.703;NA;NA;34.303	NA;NA;581.796094264707;581.796131752372;581.796068801261;581.79598992617;581.796025748921;NA;581.796077982863;581.795913497746;NA;NA;581.796068558804;581.795969232656;NA;581.795946835187;581.795997762488;581.795921102835;581.796061832;NA;NA;581.795968084758;NA;581.795987034836;NA;NA;581.796075286637	NA;NA;NaN;NaN;NaN;NaN;NaN;NA;NaN;NaN;NA;NA;NaN;NaN;NA;NaN;NaN;NaN;67.2143096923828;NA;NA;NaN;NA;NaN;NA;NA;NaN	1	0.827984	0.527751	0.614	-0.785	-0.505	-0.563	0.304	0.366273	0.494	0.877	0.37407	0.490836	0.009	0.1	-0.0471776	-0.152	-0.196	-0.009	1.313	1.037	0.95458	-0.126	-0.213064	0.211	-2.34342	-1.64134	-1.189	0.000104732
Feature_124	534.292	73.139	YPFTIGELK	P32191	UPS1_50000amol_R1_msms_27372;UPS1_50amol_R3_msms_26116;UPS1_50000amol_R2_msms_27245;27269;UPS1_50amol_R1_msms_25889;25938;25983	534.291	534.293	71.5004	74.7776	839683,839721,839723,839710,839668,839709,839711,839704,839702,839722,839719,839672,839712,839720,839717,839732,839703,839707,839714,839715,839706,839705,839718,839716,839713,839708	26	1066.57	2	91.2708	26		1.3632	74.06;73.72;73.572;71.901;72.04;72.186;73.247;73.734;73.36;73.59;73.656;73.769;72.572;72.626;72.794;73.139;72.935;73.02;NA;74.191;74.171;72.708;72.678;72.893;70.381;70.901;71.211	534.29191699071;534.29209414957;534.291803283207;534.291812457592;534.291837710973;534.29209610846;534.292068642292;534.291966194765;534.292300207188;534.292081219296;534.291967654299;534.291984039453;534.29222455867;534.291921361999;534.292361410933;534.291982048493;534.29187374734;534.292037194859;NA;534.292125170112;534.292165356887;534.292099199061;534.291895668179;534.292147462269;534.292163…	NaN;NaN;NaN;NaN;NaN;NaN;NaN;NaN;NaN;NaN;NaN;NaN;NaN;NaN;NaN;93.1779022216797;83.9982833862305;NaN;NA;NaN;NaN;NaN;NaN;NaN;94.3094787597656;NaN;93.5975799560547	1	0.921	0.581	0.433	-1.238	-1.099	-0.953	0.108	0.595	0.221	0.451	0.517	0.63	-0.567	-0.513	-0.345	0	-0.204	-0.119	1.20693	1.052	1.032	-0.431	-0.461	-0.246	-2.758	-2.238	-1.928	0.00059308
Feature_126	423.722	22.48	YPDPNIK	P0CX36	UPS1_25000amol_R2_msms_6743;7035;UPS1_25000amol_R3_msms_6595;6960;UPS1_50000amol_R3_msms_6438;6832;UPS1_50000amol_R1_msms_6407;6811;6849;6901;UPS1_50000amol_R2_msms_6382;6401;6806;6850;UPS1_5000amol_R2_msms_6767;UPS1_2500amol_R3_msms_6580;6860;6947;UPS1_5000amol_R3_msms_6711;6924;7013;UPS1_500amol_R3_msms_6387;6728;UPS1_12500amol_R3_msms_6429;6730;UPS1_125amol_R1_msms_6140;6521;UPS1_500amol_R1_ms…	423.721	423.723	20.8414	24.1186	282268,282266,282254,282262,282249,282267,282269,282259,282264,282257,282252,282261,282258,282265,282253,282270,282256,282263,282255,282251,282248,282240,282242,282245,282246,282247	26	845.429	2	83.6538	26		2.3449	23.254;22.893;22.71;21.844;22.027;22.106;22.49;22.669;22.558;22.999;22.723;22.974;22.236;NA;22.449;22.362;22.242;22.257;23.522;23.537;23.401;22.264;22.47;22.576;20.932;21.469;21.414	NaN;NaN;423.721405384392;423.721383813829;423.721492335652;423.721538909789;423.721388960187;423.721445498875;423.721466696368;NaN;NaN;423.721599592789;423.721469598797;NA;423.721471672028;423.721496923016;423.721379896301;423.721428822812;NaN;423.721458039624;423.721413367074;423.721454458371;423.721653069061;423.721517871199;423.721309792712;423.721407243399;423.721458149042	81.191;75.213;80.2290878295898;84.9155197143555;84.9155197143555;77.9225082397461;77.2824630737305;77.9225082397461;76.7741394042969;96.19;77.923;96.1904296875;84.9155197143555;NA;92.4703521728516;79.4685516357422;79.4685516357422;77.2824630737305;69.198;84.9155197143555;77.9225082397461;77.0576629638672;80.2290878295898;89.2956695556641;NaN;108.087501525879;104.365600585938	1	0.774	0.413	0.23	-0.636	-0.453	-0.374	0.01	0.189	0.078	0.519	0.243	0.494	-0.244	-0.0502481	-0.031	-0.118	-0.238	-0.223	1.042	1.057	0.921	-0.216	-0.01	0.096	-1.548	-1.011	-1.066	-4.4651e-05
Feature_127	548.253	11.507	YPAPGTSPSHNEGNSK	P34216	UPS1_12500amol_R3_msms_2134	548.252	548.254	9.86843	13.1456	906850,906855,906842,906846,906841,906847,906840,906851,906853,906854,906857,906844,906856,906848,906849,906863,906852,906845,906843,906839	20	1641.74	3	45.8732	20		1.282	11.854;11.728;11.611;NA;11.076;NA;11.485;11.423;11.529;11.571;11.556;11.581;11.181;11.269;NA;11.389;NA;NA;11.976;12.048;11.78;11.445;11.426;11.47;NA;10.504;NA	548.253239259817;548.253060852981;548.253280496118;NA;548.253536682126;NA;548.253405051791;548.253378620557;548.253277264411;548.253178600148;548.253341081769;548.25334334918;548.253547156865;548.253133019043;NA;548.25357348842;NA;NA;548.253521686437;548.253128849963;548.253360185853;548.253508388938;548.253681127193;548.253697540141;NA;548.256856675074;NA	NaN;NaN;45.873218536377;NA;NaN;NA;NaN;NaN;NaN;NaN;NaN;NaN;NaN;NaN;NA;NaN;NA;NA;NaN;NaN;NaN;NaN;NaN;NaN;NA;NaN;NA	1	0.347	0.221	0.104	-0.414481	-0.431	-0.255351	-0.022	-0.084	0.022	0.064	0.049	0.074	-0.326	-0.238	-0.0862815	-0.118	-0.133304	-0.0959338	0.469	0.541	0.273	-0.062	-0.081	-0.037	-0.828028	-1.003	-0.57135	-6.6959e-05
Feature_128	691.314	21.477	YNWKPEECQK	P15625	UPS1_50amol_R1_msms_5770;5812	691.313	691.315	19.8384	23.1156	1617722,1617723,1617725,1617724,1617726,1617728,1617741,1617727	8	1380.61	2	115.915	7		1.4496	NA;NA;NA;21.477;NA;22.167;NA;NA;NA;NA;NA;NA;NA;22.038;NA;NA;NA;NA;NA;NA;NA;22.44;NA;22.421;20.151;20.89;20.985	NA;NA;NA;691.313973580084;NA;691.313971777934;NA;NA;NA;NA;NA;NA;NA;691.314776417435;NA;NA;NA;NA;NA;NA;NA;691.314081430681;NA;691.313989488036;691.31370157882;691.313939668128;691.313524566007	NA;NA;NA;NaN;NA;NaN;NA;NA;NA;NA;NA;NA;NA;NaN;NA;NA;NA;NA;NA;NA;NA;NaN;NA;NaN;115.914703369141;NaN;NaN	1	0.894239	0.616214	0.376204	0	-0.550166	0.69	0.114287	0.339055	0.251628	0.610148	0.451863	0.569698	-0.165582	0.561	-0.014378	-0.166671	-0.338868	-0.285764	1.13109	1.18338	1.02714	0.963	0.119639	0.944	-1.326	-0.587	-0.492	-0.000177819
Feature_129	444.545	52.513	YNWICDPVHK	P05748	UPS1_50amol_R1_msms_16891;17294;UPS1_50amol_R2_msms_17053;17082;17494;UPS1_50amol_R3_msms_17234;17629;17770;17209;UPS1_125amol_R1_msms_17566;17942;18243;UPS1_125amol_R2_msms_17739;17806;18208;18442;UPS1_50000amol_R2_msms_18302;18719;18930;UPS1_50000amol_R1_msms_18403;18811;18369;UPS1_50000amol_R3_msms_18260;18274;18678;UPS1_125amol_R3_msms_17792;18197;UPS1_500amol_R2_msms_18111;18199;18600;UPS1_5…	444.544	444.546	50.8744	54.1516	383340,383330,383335,383355,383341,383346,383344,383333,383347,383329,383356,383358,383336,383338,383353,383337,383348,383357,383351,383349,383339,383345,383350,383352,383342,383354,383343	27	1330.61	3	65.266	27		3.81665	53.547;53.429;52.889;50.674;51.214;51.524;52.698;53.812;53.152;53.595;53.282;53.236;52.152;52.076;52.328;52.22;51.764;51.768;53.834;53.842;53.81;52.13;52.156;52.252;48.427;49.303;49.801	444.544760773365;444.544748704132;444.5447299175;444.544800221712;444.544738966631;444.544731565112;444.544754552912;444.544697270466;444.544791031786;444.544796176264;444.544825324544;444.544711643526;444.544746325302;444.544834775691;444.544783681958;444.544739251542;444.544704251611;444.544649181772;444.54473826188;444.544682376537;444.54468367737;444.544837525338;444.544582385516;444.54480812…	66.0557022094727;52.1671714782715;67.3338012695313;77.5332794189453;68.656982421875;75.5089874267578;58.6986312866211;62.4631004333496;70.9083633422852;63.1841506958008;56.5476493835449;67.3338012695313;68.656982421875;68.656982421875;68.8469161987305;76.2819290161133;51.527759552002;73.8865585327148;60.0640411376953;78.938850402832;58.6986312866211;58.6986312866211;57.5317497253418;67.2066116333…	1	1.034	0.916	0.376	-1.839	-1.299	-0.989	0.185	1.299	0.639	1.082	0.769	0.723	-0.361	-0.437	-0.185	-0.293	-0.749	-0.745	1.321	1.329	1.297	-0.383	-0.357	-0.261	-4.086	-3.21	-2.712	6.4406e-05
Feature_130	1013.53	92.413	YNVVYIIDEVQTGVGATGK	P17649	UPS1_50amol_R3_msms_33843;33872;UPS1_500amol_R1_msms_34374	1013.53	1013.53	90.7744	94.0516	2563458,2563461,2563460,2563457,2563375,2563459,2563462,2563473,2563437,2563465,2563468,2563464,2563466,2563472,2563469,2563470,2563471,2563463,2563467	19	2025.04	2	108.869	19		1.2359	NA;92.589;NA;91.861;91.952;91.955;92.46;NA;92.568;92.406;92.449;92.509;NA;92.093;NA;92.458;92.371;92.42;NA;92.606;92.544;92.245;NA;NA;91.416;91.486;91.56	NA;1013.5274479256;NA;1013.52680915281;1013.52578513683;1013.52770809502;1013.52791778237;NA;1013.52725147192;1013.52645559159;1013.52649459016;1013.52675637283;NA;1013.52741185535;NA;1013.52763636802;1013.52770658706;1013.52884421748;NA;1013.52815071585;1013.52743656402;1013.52657933279;NA;NA;1013.52680534385;1013.52628486289;1013.52607615886	NA;NaN;NA;NaN;NaN;NaN;NaN;NA;NaN;NaN;NaN;NaN;NA;NaN;NA;NaN;NaN;NaN;NA;NaN;NaN;86.4391403198242;NA;NA;NaN;NaN;131.297897338867	1	0.443467	0.176	0.272789	-0.552	-0.461	-0.458	0.047	0.547601	0.155	-0.007	0.036	0.096	-0.0309856	-0.32	0.00520344	0.045	-0.042	0.007	0.44361	0.193	0.131	-0.168	0.170723	0.14881	-0.997	-0.927	-0.853	0.00257336
Feature_131	593.313	75.741	YNVTGNDLLISYHIR	P38115	UPS1_50amol_R2_msms_27681;27543;27622	593.312	593.314	74.1024	77.3796	1137623,1137638,1137639,1137641,1137640	5	1776.92	3	38.1612	5		2.7136	NA;NA;NA;75.741;NA;NA;NA;NA;NA;NA;77.22;NA;NA;NA;NA;NA;77.068;NA;NA;NA;NA;NA;NA;NA;NA;75.093;75.602	NA;NA;NA;593.312517019448;NA;NA;NA;NA;NA;NA;593.313788521384;NA;NA;NA;NA;NA;593.313444811881;NA;NA;NA;NA;NA;NA;NA;NA;593.312576391706;593.312728786424	NA;NA;NA;NaN;NA;NA;NA;NA;NA;NA;NaN;NA;NA;NA;NA;NA;NaN;NA;NA;NA;NA;NA;NA;NA;NA;38.1611518859863;NaN	1	0.812089	0.698034	0.316845	0	-0.96778	-0.807981	0.127589	0.64043	0.357131	0.645769	1.479	0.524348	-0.301055	-0.375789	-0.226411	-0.0884138	1.327	-0.168004	1.07253	1.08227	0.91309	-0.264891	-0.136204	-0.0991115	-3.03753	-0.648	-0.139	0.000613328
Feature_132	506.243	45.739	YNVPDFEK	P06106	UPS1_50000amol_R2_msms_15953;UPS1_25000amol_R2_msms_16111;16186;UPS1_500amol_R1_msms_15707;UPS1_12500amol_R3_msms_15781;15836;UPS1_25000amol_R1_msms_15649;15681;15763;15791;UPS1_12500amol_R2_msms_15985;16056	506.242	506.244	44.1004	47.3776	691837,691847,691880,691878,691833,691875,691873,691872,691877,691836,691853,691843,691841,691851,691874,691876,691846,691871,691839	19	1010.47	2	69.4452	13		1.2987	NA;46.534;46.202;44.883;45.079;45.106;46.026;46.246;46.06;NA;46.146;46.395;45.486;45.659;45.875;NA;45.49;NA;NA;NA;46.002;45.566;45.593;45.739;NA;NA;44.574	NA;506.24233625052;506.242333324878;506.241515155975;506.24189370619;506.242042024918;506.242198520881;506.242562724459;506.242243045277;NA;506.242351120365;506.242239812085;506.242198049376;506.242110474644;506.242118080003;NA;506.242322158465;NA;NA;NA;506.242518416398;506.242082460632;506.242083900115;506.24200475432;NA;NA;506.241307427579	NA;68.3706588745117;65.4653778076172;NaN;NaN;NaN;65.4653778076172;78.1127395629883;NaN;NA;NaN;NaN;NaN;NaN;NaN;NA;NaN;NA;NA;NA;NaN;69.8116683959961;NaN;NaN;NA;NA;NaN	1	0.991082	0.795	0.463	-0.856	-0.66	-0.633	0.287	0.507	0.321	0.788983	0.407	0.656	-0.253	-0.08	0.136	-0.182958	-0.249	-0.383841	1.22482	1.31683	0.263	-0.173	-0.146	0	-2.5511	-1.8202	-1.165	9.60768e-05
Feature_133	823.428	98.604	YNVIVTFPSTPDDELVSFVGLR	P06105	UPS1_50amol_R1_msms_35891;35898	823.427	823.429	96.9654	100.243	2135223,2135220,2135213,2135222,2135230,2135225,2135228,2135229,2135231,2135227,2135224	11	2467.26	3	33.79	10		1.11132	99.201;NA;NA;NA;98.478;97.481;98.99;NA;NA;99.762;NA;NA;99.002;NA;98.837;NA;NA;NA;NA;NA;NA;98.452;98.636;NA;97.22;NA;97.766	823.428640763822;NA;NA;NA;823.427814930327;823.429820699149;823.42793419516;NA;NA;823.428920319815;NA;NA;823.428566091352;NA;823.429222564063;NA;NA;NA;NA;NA;NA;823.426790288964;823.428144382168;NA;823.428491077553;NA;823.428478400601	NaN;NA;NA;NA;NaN;NaN;NaN;NA;NA;NaN;NA;NA;NaN;NA;NaN;NA;NA;NA;NA;NA;NA;NaN;NaN;NA;33.7899589538574;NA;NaN	1	0.597	0.378852	0.289246	-0.348625	-0.126	-1.123	0.386	0.500437	0.44326	1.158	0.296065	0.329349	0.398	-0.0815613	0.233	0.286837	0.209086	0.288071	0.45462	0.488331	0.416959	-0.152	0.032	0.0505932	-1.384	-0.860094	-0.838	0.0028362
Feature_134	585.309	84.247	YNVFINFPR	P06105	UPS1_500amol_R2_msms_31393;UPS1_125amol_R1_msms_30831;UPS1_250amol_R3_msms_31152;UPS1_500amol_R3_msms_31298;UPS1_12500amol_R2_msms_31609;UPS1_125amol_R3_msms_30961;UPS1_50amol_R3_msms_30463;UPS1_5000amol_R1_msms_31673;UPS1_50000amol_R2_msms_31586;UPS1_50amol_R2_msms_30254;30301;UPS1_2500amol_R2_msms_31319	585.308	585.31	82.6084	85.8856	1092713,1092712,1092750,1092710,1092728,1092724,1092718,1092733,1092698,1092723,1092726,1092709,1092711,1092700,1092706,1092721,1092741,1092705,1092719,1092716,1092693,1092715,1092744,1092722,1092720,1092714,1092717	27	1168.6	2	121.298	27		1.19085	84.66;84.519;84.402;83.172;83.417;83.577;84.244;84.582;84.448;84.587;84.365;84.438;83.761;83.752;83.893;84.251;84.247;84.244;84.877;84.782;84.672;83.95;84.015;84.009;81.643;82.336;82.658	585.3087932823;585.308894288521;585.308647356277;585.30856901033;585.308916694839;585.308558224119;585.308619807376;585.309169300925;585.308455316586;585.30864432029;585.308854559844;585.308757259302;585.308673970633;585.308584143886;585.308718191864;585.308737826747;585.308640459216;585.308868940935;585.308484105891;585.308472484282;585.30832613774;585.308398884111;585.308867639055;585.308378398…	NaN;85.8618316650391;NaN;125.160499572754;NaN;113.622001647949;NaN;NaN;NaN;NaN;134.051696777344;NaN;NaN;NaN;123.208099365234;NaN;138.395706176758;NaN;83.9477233886719;NaN;NaN;NaN;134.765594482422;138.395706176758;NaN;138.975296020508;117.889701843262	1	0.413	0.272	0.155	-1.075	-0.83	-0.67	-0.003	0.335	0.201	0.34	0.118	0.191	-0.486	-0.495	-0.354	0.004	0	-0.003	0.63	0.535	0.425	-0.297	-0.232	-0.238	-2.604	-1.911	-1.589	0.00097035
Feature_135	628.964	60.482	YNSDPYQLEQSLYHK	P53090	UPS1_50amol_R1_msms_20696;20557;UPS1_50amol_R2_msms_20673;20835;UPS1_50amol_R3_msms_20839;UPS1_125amol_R1_msms_21216;21186;21231;UPS1_12500amol_R2_msms_21932;22032;22065;UPS1_12500amol_R3_msms_21753;21807;UPS1_500amol_R2_msms_21741;21863;UPS1_12500amol_R1_msms_22019;22054;UPS1_250amol_R3_msms_21667;21645;21782;UPS1_250amol_R2_msms_21586;21616;21745;UPS1_125amol_R3_msms_21445;21482;21575;21405;UPS…	628.963	628.965	58.8434	62.1206	1330556,1330553,1330546,1330555,1330539,1330538,1330549,1330537,1330552,1330542,1330543,1330545,1330548,1330551,1330554,1330544,1330550,1330557,1330547,1330540,1330541	21	1883.87	3	64.1078	21		2.21882	61.408;61.048;60.847;59.04;59.392;59.568;NA;NA;NA;61.392;60.951;60.781;60.183;60.08;60.178;NA;NA;NA;61.49;61.531;61.528;59.953;60.171;60.148;57.427;57.951;58.312	628.962896327932;628.963670904777;628.962772394922;628.964127385249;628.963563085371;628.964033124671;NA;NA;NA;628.963431461068;628.963481006212;628.964040498514;628.964160246385;628.963976470004;628.963601778039;NA;NA;NA;628.963771395849;628.96365057156;628.963477536918;628.963648616904;628.964114131052;628.963483604978;628.964182761338;628.964072039654;628.963954397515	38.3368492126465;46.2061195373535;73.8769989013672;74.6485214233398;70.6282424926758;94.0898513793945;NA;NA;NA;37.3636589050293;59.2475090026855;54.8978118896484;106.292602539063;77.2042770385742;73.2188873291016;NA;NA;NA;48.5269508361816;47.773609161377;39.1633110046387;71.9334335327148;64.1035537719727;63.1599311828613;75.0199508666992;71.9761810302734;58.5945587158203	2	0.926	0.566	0.365	-1.442	-1.09	-0.914	0.00118882	0.372269	0.142924	0.91	0.469	0.299	-0.299	-0.402	-0.304	-0.312218	-0.501474	-0.465773	1.008	1.049	1.046	-0.529	-0.311	-0.334	-3.055	-2.531	-2.17	0.00027116
Feature_136	942.942	61.2	YNSDPYQLEQSLYHK	P53090	UPS1_12500amol_R2_msms_22030	942.941	942.943	59.5614	62.8386	2432103,2432105,2432108,2432104,2432117	5	1883.87	2	142.739	3		1.3159	NA;61.2;NA;NA;NA;NA;NA;61.312;60.827;NA;60.857;NA;NA;NA;NA;NA;NA;NA;NA;NA;NA;NA;NA;60.335;NA;NA;NA	NA;942.941713978491;NA;NA;NA;NA;NA;942.941623511827;942.941932430534;NA;942.942384547705;NA;NA;NA;NA;NA;NA;NA;NA;NA;NA;NA;NA;942.941655963489;NA;NA;NA	NA;142.73860168457;NA;NA;NA;NA;NA;NaN;NaN;NA;NaN;NA;NA;NA;NA;NA;NA;NA;NA;NA;NA;NA;NA;NaN;NA;NA;NA	2	0.74317	0	0.218917	-1.21949	-0.960671	-0.784945	0.0176469	0.112	-0.373	0.5878	-0.343	0.451046	-0.327257	-0.260328	-0.193139	-0.295532	-0.489129	-0.446909	1.00888	1.00212	0.889352	-0.29673	-0.327254	-0.865	-2.76142	-2.1958	-1.88894	0.0003643
Feature_137	740.669	39.8215	YNPDDTIAPPQDATEESQTK	Q12363	UPS1_50amol_R1_msms_12978;12886;12929;13008;UPS1_125amol_R1_msms_13140;13169;13228;13259;UPS1_25000amol_R2_msms_13609;13636;13691;13721;UPS1_125amol_R3_msms_13162;13346;13227;13272;13302;UPS1_50amol_R3_msms_12950;13028;13060;13093;13143;UPS1_50amol_R2_msms_13120;12946;12987;13058;13089;UPS1_25000amol_R3_msms_13511;13533;13655;UPS1_250amol_R3_msms_13329;13404;13438;13502;UPS1_25000amol_R1_msms_131…	740.668	740.67	38.1829	41.4601	1822960,1822949,1822945,1822952,1822944,1822956,1822948,1822947,1822946,1822941,1822953,1822936,1822957,1822943,1822942,1822955,1822939	17	2218.99	3	33.3602	14		1.4665	NA;40.429;40.049;39.056;NA;39.329;39.851;39.869;39.792;40.151;40.062;40.181;NA;39.667;39.81;NA;NA;39.621;NA;NA;NA;39.567;NA;NA;38.22;38.688;38.741	NA;740.669280556236;740.669929654013;740.669478676666;NA;740.669485298921;740.669742378308;740.669710691707;740.669756422364;740.669675269669;740.669641346351;740.669280332249;NA;740.669715368834;740.669716222847;NA;NA;740.669616550101;NA;NA;NA;740.669544870673;NA;NA;740.669999865125;740.669908544522;740.669735663107	NA;32.6265602111816;25.916820526123;34.475528717041;NA;33.9719009399414;25.8030300140381;30.4113502502441;47.7264289855957;33.1417617797852;30.0420093536377;29.4220905303955;NA;NaN;NaN;NA;NA;NaN;NA;NA;NA;31.4015998840332;NA;NA;43.2605094909668;41.9121017456055;26.9307994842529	2	0.937501	0.6075	0.2275	-0.7655	-0.576502	-0.4925	0.0295	0.0475	-0.0295	0.3295	0.2405	0.3595	0.0189931	-0.1545	-0.0115	-0.271592	-0.438152	-0.2005	1.14919	1.20659	1.07382	-0.2545	-0.0823087	0.0702265	-1.6015	-1.1335	-1.0805	5.72107e-05
Feature_138	1110.5	39.804	YNPDDTIAPPQDATEESQTK	Q12363	UPS1_500amol_R2_msms_13333;13376;13412;13534;UPS1_25000amol_R2_msms_13518;13535;13603;13631;13687;13720;UPS1_2500amol_R1_msms_13402;13440;13363;UPS1_500amol_R1_msms_13503;13251;13283;13376;UPS1_5000amol_R2_msms_13657;13700;13786;13883;UPS1_50amol_R2_msms_12920;12976;13044;UPS1_5000amol_R3_msms_13529;13585;13744;13784;13810;UPS1_50amol_R1_msms_12882;UPS1_125amol_R2_msms_13280;13383;13431;13464;UPS…	1110.5	1110.5	38.1654	41.4426	2719253,2719264,2719269,2719275,2719261,2719276,2719254,2719277,2719266,2719252,2719272,2719260,2719251,2719265,2719257,2719271,2719262,2719273,2719267,2719258,2719255,2719268,2719263,2719270,2719256,2719274,2719259	27	2218.99	2	131.837	27		1.45987	40.518;40.358;40.071;39.053;39.292;39.347;39.831;39.884;39.869;40.138;39.999;40.28;39.549;39.681;39.804;39.641;39.53;39.625;40.722;40.728;40.653;39.586;39.664;39.805;38.219;38.653;38.71	1110.50115175725;1110.50087447722;1110.50148910091;1110.50135186554;1110.50124722644;1110.50133927153;1110.50117325774;1110.50117389251;1110.50107548861;1110.50122641825;1110.50093502305;1110.50138695214;1110.50129318286;1110.50133776835;1110.50136805603;1110.50095173015;1110.50130834181;1110.50102477977;1110.50096990761;1110.50112664702;1110.50093228988;1110.50130628751;1110.50096490203;1110.499…	117.015602111816;128.746597290039;144.746200561523;128.746597290039;150.128494262695;179.783096313477;161.591293334961;131.297897338867;117.231597900391;146.342407226563;131.857803344727;149.820495605469;131.297897338867;127.903099060059;124.452903747559;128.663299560547;102.146697998047;138.816101074219;175.766098022461;134.583999633789;118.05249786377;128.746597290039;103.307998657227;142.22540…	2	0.714	0.554	0.267	-0.751	-0.512	-0.457	0.027	0.08	0.065	0.334	0.195	0.476	-0.255	-0.123	0	-0.163	-0.274	-0.179	0.918	0.924	0.849	-0.218	-0.14	0.001	-1.585	-1.151	-1.094	-0.00013932
Feature_139	652.788	21.57	YNNYCSNITR	P32558	UPS1_50amol_R1_msms_5721;UPS1_50amol_R2_msms_5860	652.787	652.789	19.9314	23.2086	1439713,1439720,1439705,1439726,1439731,1439708,1439706,1439725,1439716,1439710,1439714,1439727,1439712,1439707,1439719,1439715,1439722,1439711,1439718,1439721,1439717,1439709,1439724,1439723	24	1303.56	2	73.1253	24		1.11132	22.675;22.339;NA;20.921;21.212;21.166;21.66;NA;NA;22.103;22.014;22.226;21.539;21.663;21.601;21.513;21.449;21.526;22.65;22.617;22.705;21.482;21.534;21.735;20.135;20.596;20.597	652.787179965417;652.787661787671;NA;652.787998837197;652.787836987323;652.787641605273;652.787239183977;NA;NA;652.788593418627;652.787551665686;652.787572821951;652.787550969259;652.787708266328;652.78740851492;652.788021569807;652.787938608946;652.788044059365;652.788986667135;652.787575059167;652.787656601455;652.787750313405;652.787798822028;652.7875298391;652.787889078484;652.788193968341;65…	NaN;NaN;NA;NaN;NaN;NaN;NaN;NA;NA;NaN;NaN;NaN;NaN;NaN;NaN;NaN;NaN;NaN;NaN;NaN;NaN;NaN;NaN;NaN;75.566;70.6846771240234;NaN	1	1.105	0.769	0.374973	-0.649	-0.358	-0.404	0.09	0.338056	0.249194	0.533	0.444	0.656	-0.031	0.093	0.031	-0.057	-0.121	-0.044	1.08	1.047	1.135	-0.088	-0.036	0.165	-1.435	-0.974	-0.973	-0.00024001
Feature_140	887.767	88.4935	YNNIPYLVDCVSNTETIQQVYK	P53912	UPS1_50amol_R3_msms_32455;UPS1_2500amol_R3_msms_33151;33205;UPS1_5000amol_R3_msms_33006;UPS1_500amol_R1_msms_32888	887.766	887.768	86.8549	90.1321	2309845,2309815,2309819,2309823,2309821,2309824,2309820,2309829,2309830,2309814,2309827,2309831,2309849,2309817,2309822,2309818,2309835,2309816,2309828,2309813,2309826,2309825	22	2660.28	3	65.9135	22		1.11132	88.628;88.589;88.551;87.985;NA;88.061;88.517;NA;88.572;88.542;88.479;88.535;88.216;88.201;88.258;NA;NA;88.508;88.733;88.654;88.666;88.316;NA;88.28;87.627;87.736;87.851	887.767091873273;887.767941869314;887.768325661086;887.767786749195;NA;887.766841258178;887.768136388174;NA;887.768813723534;887.767351177937;887.768201368766;887.76847232471;887.767868014977;887.767332224;887.767708958203;NA;NA;887.768337685268;887.768229489706;887.767485581988;887.767562181481;887.766894693623;NA;887.767803204503;887.767394929851;887.767168000827;887.769100810157	NaN;NaN;NaN;NaN;NA;NaN;NaN;NA;NaN;NaN;NaN;69.3610534667969;NaN;NaN;NaN;NA;NA;NaN;NaN;NaN;89.0114364624023;59.5742492675781;NA;NaN;NaN;NaN;45.7071189880371	2	0.1345	0.0955	0.0575	-0.5085	-0.556409	-0.4325	0.0235	0.297021	0.0785	0.0485	-0.0145	0.0415	-0.2775	-0.2925	-0.2355	0.00804503	-0.0779633	0.0145	0.2395	0.1605	0.1725	-0.1775	-0.185189	-0.2135	-0.8665	-0.7575	-0.6425	0.001952
Feature_141	1331.15	88.482	YNNIPYLVDCVSNTETIQQVYK	P53912	UPS1_125amol_R2_msms_32737;UPS1_50amol_R3_msms_32500;UPS1_500amol_R2_msms_33054	1331.15	1331.15	86.8434	90.1206	2911647,2911654,2911664,2911656,2911663,2911649,2911655,2911659,2911660,2911648,2911653,2911657,2911665,2911667,2911644,2911651,2911661,2911639,2911677,2911650,2911658,2911666,2911662,2911652	24	2660.28	2	81.1689	24		1.11132	88.64;88.586;88.571;87.991;88.165;88.087;88.474;88.597;88.497;88.533;88.518;NA;88.237;88.185;88.256;88.49;88.552;88.493;88.748;88.717;NA;NA;88.272;88.295;87.624;87.751;87.872	1331.14767899325;1331.1452962073;1331.14674763982;1331.14771676642;1331.14677991353;1331.14747159056;1331.1477641659;1331.14806793526;1331.14520486081;1331.14702353271;1331.14796449353;NA;1331.14819662555;1331.14729495772;1331.1464760294;1331.14518039424;1331.1486928904;1331.14812226722;1331.14630195831;1331.14747537884;NA;NA;1331.14768990321;1331.14792128468;1331.14762043855;1331.14609481663;133…	NaN;NaN;NaN;NaN;61.3446197509766;NaN;NaN;NaN;NaN;NaN;NaN;NA;NaN;NaN;NaN;NaN;NaN;NaN;NaN;NaN;NA;NA;100.588401794434;NaN;NaN;NaN;81.5738220214844	2	0.158	0.104	0.089	-0.491	-0.317	-0.395	-0.008	0.115	0.015	0.051	0.036	0.167984	-0.245	-0.297	-0.226	0.008	0.07	0.011	0.266	0.235	0.374369	-0.200489	-0.21	-0.187	-0.858	-0.731	-0.61	0.0031107
Feature_142	937.478	92.667	YNLPDTVVWNPWIEK	Q03161	UPS1_50amol_R1_msms_33921;UPS1_50amol_R3_msms_33946;UPS1_50amol_R2_msms_33872;UPS1_250amol_R2_msms_34361;34468;UPS1_500amol_R1_msms_34453;34526;UPS1_125amol_R1_msms_34201;34311;UPS1_250amol_R3_msms_34396;34429;34472;UPS1_500amol_R2_msms_34588;34701;UPS1_500amol_R3_msms_34453;34483;34565;UPS1_2500amol_R3_msms_34759;34786;34851;UPS1_250amol_R1_msms_34293;34314;UPS1_125amol_R2_msms_34254;UPS1_12500a…	937.477	937.479	91.0284	94.3056	2420868,2420848,2420851,2420844,2420859,2420852,2420841,2420838,2420843,2420862,2420853,2420840,2420839,2420857,2420855,2420861,2420849,2420854,2420858,2420842,2420863,2420860,2420865,2420856,2420835,2420847,2420845	27	1872.94	2	183.913	27		1.11132	92.846;92.804;92.772;92.053;92.153;92.175;92.679;92.88;92.832;92.694;92.667;92.729;92.319;92.358;92.443;92.733;92.645;92.716;92.856;92.889;92.848;92.384;92.465;92.442;91.577;91.756;91.874	937.478174686724;937.478092389227;937.478341502947;937.478258514929;937.478122365475;937.478088674832;937.478875475223;937.47870979489;937.478484684703;937.478322614811;937.478292115353;937.478458705992;937.478231056273;937.478058820905;937.47807962379;937.478248949347;937.478817904754;937.478273421757;937.478531729749;937.478550454948;937.478595687589;937.478217040741;937.478133074018;937.478324…	183.754501342773;166.476104736328;191.928405761719;185.626403808594;149.732803344727;246.026702880859;195.382995605469;169.14729309082;246.026702880859;223.154006958008;201.042999267578;189.038604736328;203.064498901367;175.697402954102;161.47590637207;194.324905395508;176.491394042969;171.783401489258;181.512603759766;181.512603759766;179.900604248047;181.512603759766;175.259704589844;185.626403…	1	0.179	0.137	0.105	-0.614	-0.514	-0.492	0.012	0.213	0.165	0.027	0	0.062	-0.348	-0.309	-0.224	0.066	-0.022	0.049	0.189	0.222	0.181	-0.283	-0.202	-0.225	-1.09	-0.911	-0.793	0.00244
Feature_143	447.227	24.0675	YNIADAAR	P32589	UPS1_50amol_R3_msms_7074;UPS1_125amol_R2_msms_7374	447.226	447.228	22.4289	25.7061	395450,395451	2	892.44	2	71.272	2		1.11132	NA;NA;NA;NA;24.458;NA;NA;NA;NA;NA;NA;NA;NA;NA;NA;NA;NA;NA;NA;NA;NA;NA;NA;NA;NA;NA;23.677	NA;NA;NA;NA;NaN;NA;NA;NA;NA;NA;NA;NA;NA;NA;NA;NA;NA;NA;NA;NA;NA;NA;NA;NA;NA;NA;NaN	NA;NA;NA;NA;68.371;NA;NA;NA;NA;NA;NA;NA;NA;NA;NA;NA;NA;NA;NA;NA;NA;NA;NA;NA;NA;NA;74.173	1	0.870234	0.574355	0.328576	-0.851352	0.3905	-0.439604	0.0407355	0.30105	0.171375	0.597359	0.418131	0.522729	-0.180661	-0.077308	-0.0538234	-0.265741	-0.433199	-0.384608	1.11105	1.13498	1.00728	-0.127581	0.00607459	0.125196	-2.052	-1.3957	-0.3905	0
Feature_144	608.803	87.355	YNFLLFEDR	P03962	UPS1_50amol_R1_msms_31697;31865;UPS1_50amol_R2_msms_31701;31732;UPS1_50000amol_R1_msms_32861;UPS1_50amol_R3_msms_31808;UPS1_250amol_R3_msms_32430;UPS1_125amol_R1_msms_32146;UPS1_12500amol_R3_msms_32507;32536;32604;UPS1_125amol_R2_msms_32246;32288;UPS1_50000amol_R3_msms_32916;UPS1_50000amol_R2_msms_32789;32818;32829;32855;32889	608.802	608.804	85.7164	88.9936	1223546,1223552,1223539,1223596,1223556,1223569,1223564,1223584,1223553,1223547,1223558,1223554,1223565,1223561,1223595,1223567,1223562,1223557,1223559,1223577,1223563,1223573,1223585,1223560,1223555,1223566	26	1215.59	2	104.967	26		1.1953	87.7;87.613;87.525;86.59;86.743;86.778;87.422;NA;87.54;87.578;87.464;87.569;87.023;87.05;87.145;87.373;87.337;87.379;87.79;87.741;87.657;87.046;87.185;87.129;85.753;86.097;86.227	608.803414554623;608.803441044389;608.803504632555;608.803426555976;608.803454215854;608.803326439904;608.803599332484;NA;608.803452761388;608.80356782181;608.803447450232;608.803512801889;608.803240900142;608.803493167652;608.803518624379;608.803666050322;608.803587004682;608.803424376538;608.803580276188;608.803510775942;608.803399766833;608.803627436583;608.803564843337;608.803508357498;608.80…	NaN;NaN;92.6110229492188;101.295196533203;102.530899047852;NaN;NaN;NA;NaN;NaN;NaN;NaN;NaN;NaN;91.7011337280273;87.1843109130859;111.265403747559;94.4653167724609;NaN;NaN;NaN;NaN;NaN;NaN;123.513298034668;134.56559753418;110.540603637695	1	0.345	0.258	0.17	-0.765	-0.612	-0.577	0.067	0.239662	0.185	0.223	0.109	0.214	-0.332	-0.305	-0.21	0.018	-0.018	0.024	0.435	0.386	0.302	-0.309	-0.17	-0.226	-1.602	-1.258	-1.128	0.0013756
Feature_145	852.452	82.48	YNEIVNLTLPDGTVR	P16140	UPS1_5000amol_R1_msms_30805;30866;31050;31138;30835;30888;UPS1_500amol_R1_msms_30734;30449;UPS1_500amol_R3_msms_30531;30455;30724;UPS1_500amol_R2_msms_30510;30542;30757;UPS1_25000amol_R2_msms_30892;31208;UPS1_125amol_R1_msms_30313;29966;30268;UPS1_50000amol_R1_msms_30806;30871;30960;31076;30846;31108;UPS1_2500amol_R1_msms_30566;30610;30869;UPS1_50amol_R2_msms_29501;29532;29834;29789;UPS1_250amol_…	852.451	852.453	80.8414	84.1186	2222302,2222299,2222319,2222327,2222339,2222284,2222317,2222330,2222268,2222309,2222321,2222289,2222332,2222287,2222313,2222325,2222318,2222345,2222301,2222341,2222323,2222296,2222320,2222315,2222328,2222331,2222337	27	1702.89	2	150.496	27		1.91973	82.908;82.857;82.649;81.422;81.563;81.721;82.48;82.673;82.611;82.741;82.587;82.751;82.043;82.007;82.214;82.501;82.351;82.446;83.098;83.116;82.992;82.167;82.169;82.256;80.228;80.691;80.918	852.451757502215;852.451131195539;852.451689098994;852.451454619299;852.451522970188;852.451596350664;852.451859268149;852.45195331519;852.452012407079;852.452407296007;852.451614967454;852.451744098845;852.451520302488;852.4516896522;852.451515322551;852.451742063059;852.451698514427;852.451915774665;852.451589266422;852.45234013064;852.451841332423;852.451430008978;852.451638933371;852.45148980…	140.959197998047;164.804901123047;169.14729309082;143.877395629883;154.811996459961;137.908599853516;142.398101806641;146.666305541992;159.136306762695;139.343505859375;168.409606933594;153.477294921875;175.259704589844;152.680404663086;130.006500244141;161.241104125977;130.006500244141;156.715103149414;147.534805297852;123.921600341797;150.012893676758;125.387603759766;127.664398193359;152.37399…	1	0.428	0.377	0.169	-1.058	-0.917	-0.759	0	0.193	0.131	0.261	0.107	0.271	-0.437	-0.473	-0.266	0.021	-0.129	-0.034	0.618	0.636	0.512	-0.313	-0.311	-0.224	-2.252	-1.789	-1.562	0.0013403
Feature_146	457.724	15.503	YMTTVSGR	P41805	UPS1_5000amol_R1_msms_3783;3814;UPS1_12500amol_R2_msms_3681;3709	457.723	457.725	13.8644	17.1416	448246,448263,448251,448247,448250,448255,448248,448253,448249,448243,448252,448254,448245	13	913.433	2	65.9571	13		1.3264	15.851;15.722;15.59;14.295;NA;NA;15.373;NA;15.076;15.565;15.503;NA;NA;NA;NA;15.276;NA;NA;15.96;16.02;NA;15.197;NA;15.385;NA;NA;NA	457.723364447052;457.723345468786;457.723503284467;457.722173361769;NA;NA;457.723443616806;NA;457.722989857101;457.723556233726;457.723510748006;NA;NA;NA;NA;457.723527963986;NA;NA;457.723529846496;457.723267817062;NA;457.723427885444;NA;457.723507063622;NA;NA;NA	NaN;64.4204330444336;NaN;NaN;NA;NA;NaN;NA;NaN;NaN;NaN;NA;NA;NA;NA;NaN;NA;NA;67.4936676025391;NaN;NA;NaN;NA;NaN;NA;NA;NA	1	0.348	0.219	0.087	-1.208	-0.400188	-0.253033	-0.13	0.281812	-0.427	0.062	0	0.48828	-0.135501	-0.00142902	-0.00505016	-0.227	-0.172063	-0.123239	0.457	0.517	0.833791	-0.306	0.194203	-0.118	-1.35422	-0.922853	-0.819722	-6.0888e-05
Feature_147	757.834	31.348	YMATTQMEPTDAR	P32454	UPS1_250amol_R1_msms_9924;UPS1_2500amol_R1_msms_10121;UPS1_250amol_R2_msms_9998	757.833	757.835	29.7094	32.9866	1889703,1889714,1889686,1889687,1889665,1889683,1889696,1889692,1889690,1889705,1889691,1889697,1889689,1889688,1889695,1889702,1889698,1889684,1889682,1889701,1889679,1889685,1889699,1889693,1889694,1889700	26	1513.65	2	106.588	24		1.11132	32.043;31.75;31.607;30.574;30.628;30.856;31.308;31.504;31.443;31.757;31.665;31.845;31.11;31.26;31.348;31.167;NA;31.127;32.198;32.365;32.237;31.062;31.211;31.339;29.566;30.221;30.201	757.834404182026;757.833972705296;757.834124344296;757.834136692137;757.834030850007;757.83420817398;757.835177704167;757.834360684527;757.834274345254;757.833899911227;757.834090081703;757.833979887942;757.834747136848;757.834548563707;757.834125202578;757.834372151877;NA;757.834642791741;757.834239063798;757.833929154003;757.834393967073;757.834288420755;757.834332718165;757.834005471505;757.83…	NaN;NaN;NaN;NaN;NaN;NaN;NaN;NaN;NaN;91.8119964599609;NaN;NaN;101.45240020752;126.499298095703;NaN;NaN;NA;NaN;NaN;NaN;NaN;NaN;NaN;NaN;NaN;NaN;NaN	1	0.695	0.402	0.259	-0.774	-0.72	-0.492	-0.04	0.156	0.095	0.409	0.317	0.497	-0.238	-0.088	0	-0.181	-0.58492	-0.221	0.85	1.017	0.889	-0.286	-0.137	-0.009	-1.782	-1.127	-1.147	0.00035537
Feature_148	627.816	50.01	YLYVDEPEVK	P38764	UPS1_50amol_R3_msms_17003;17100;17188;UPS1_250amol_R3_msms_17750;UPS1_25000amol_R1_msms_17690;UPS1_125amol_R2_msms_17579;UPS1_50amol_R2_msms_16969;UPS1_50amol_R1_msms_16859;16929;17000;UPS1_50000amol_R2_msms_17866	627.815	627.817	48.3714	51.6486	1325238,1325209,1325210,1325226,1325211,1325235,1325220,1325232,1325219,1325205,1325208,1325207,1325221	13	1253.62	2	65.878	9		1.38553	NA;NA;50.789;NA;49.491;NA;50.355;NA;50.472;NA;NA;50.776;NA;49.967;50.169;NA;49.906;NA;NA;NA;NA;NA;50.114;50.17;47.906;48.481;48.712	NA;NA;627.816696994415;NA;627.816053050767;NA;627.816393073414;NA;627.815745377564;NA;NA;627.815813207152;NA;627.815990877431;627.816030378351;NA;627.816704884071;NA;NA;NA;NA;NA;627.816037716022;627.815776241024;627.816858558397;627.816578284775;627.816839705759	NA;NA;NaN;NA;57.7850112915039;NA;65.626579284668;NA;NaN;NA;NA;NaN;NA;NaN;57.1738586425781;NA;71.03;NA;NA;NA;NA;NA;NaN;NaN;73.8411331176758;65.2775802612305;70.4116134643555	1	0.893542	0.651337	0.779	-1.07892	-0.519	-0.650123	0.345	0.426466	0.462	0.682553	0.462146	0.766	-0.176559	-0.043	0.159	-0.23747	-0.104	-0.432831	1.14314	1.197	1.0611	-0.207835	0.104	0.16	-2.104	-1.529	-1.298	9.09419e-05
Feature_149	544.238	24.1225	YLYDDDAGR	P09232	UPS1_25000amol_R2_msms_6996;7023;7060;7082;7098;7117;7491;UPS1_500amol_R2_msms_6755;6769;6776;6814;6837;6877;7226;UPS1_125amol_R3_msms_6786;6819;6836;7193;UPS1_25000amol_R3_msms_6941;6983;7030;7128;7465;7475;UPS1_250amol_R1_msms_6751;6792;6815;6845;6871;6902;UPS1_250amol_R3_msms_6821;6869;6872;6899;6936;7245;7303;UPS1_125amol_R1_msms_6678;6710;7015;UPS1_500amol_R1_msms_6697;6781;6801;6816;6842;68…	544.237	544.239	22.4839	25.7611	886126,886140,886147,886145,886134,886141,886135,886146,886149,886132,886125,886137,886144,886131,886150,886154,886148,886152,886143,886130,886133,886142,886127,886129,886123,886153,886136	27	1086.46	2	72.0252	27		2.1451	24.91;24.684;24.455;23.312;23.506;23.654;24.173;24.294;24.221;24.619;24.372;24.671;23.955;24.054;24.072;23.871;23.72;23.765;25.044;25.165;25.006;23.946;23.943;24.177;22.33;22.887;22.968	544.237976698097;544.238008456289;544.237906352254;544.238066396447;544.238071859327;544.238048243805;544.237946778256;544.237957367573;544.237983032946;544.238192540997;544.238070192037;544.237964400528;544.237997758217;544.238000566762;544.238048302006;544.237942851079;544.237888093526;544.237962648322;544.237918880809;544.238102006482;544.238107599735;544.237961196008;544.238044492749;544.2380…	NaN;79.4890670776367;70.5515823364258;68.8469161987305;NaN;67.2066116333008;68.656982421875;72.2432403564453;85.5331573486328;56.6322402954102;60.3978385925293;87.1489562988281;60.3978385925293;69.2754974365234;78.097770690918;70.5515823364258;NaN;63.1841506958008;61.5934295654297;85.8072967529297;72.2432403564453;63.1841506958008;65.1572418212891;NaN;60.1023712158203;91.2652206420898;99.01294708…	1	0.7875	0.5615	0.3325	-0.8105	-0.6165	-0.4685	0.0505	0.1715	0.0985	0.4965	0.2495	0.5485	-0.1675	-0.0685	-0.0505	-0.2515	-0.4025	-0.3575	0.9215	1.0425	0.8835	-0.1765	-0.1795	0.0545	-1.7925	-1.2355	-1.1545	2.1034e-05
Feature_150	604.806	73.6705	YLWDTLNAGR	P00890	UPS1_50amol_R1_msms_25966;UPS1_50amol_R2_msms_25995;26376;UPS1_25000amol_R2_msms_27545;27599;UPS1_125amol_R1_msms_26423;26796;26411;UPS1_50amol_R3_msms_26119;26135;26506;UPS1_125amol_R2_msms_26511;26551;UPS1_50000amol_R1_msms_27252;27648;27669;UPS1_500amol_R3_msms_26889;26931;UPS1_500amol_R1_msms_26829;UPS1_25000amol_R3_msms_27276;27301;27687;UPS1_50000amol_R2_msms_27169;27232;27608;UPS1_250amol_…	604.805	604.807	72.0319	75.3091	1199718,1199728,1199702,1199733,1199731,1199707,1199727,1199737,1199719,1199706,1199722,1199729,1199715,1199726,1199734,1199717,1199710,1199724,1199716,1199721,1199723,1199705,1199713,1199720,1199711,1199703,1199725	27	1207.6	2	113.097	27		2.33352	74.703;74.237;74.069;72.348;72.71;72.841;73.722;74.132;73.856;74.246;74.107;74.281;73.098;73.334;73.422;73.619;73.574;73.6;74.807;75.011;74.494;73.304;73.537;73.417;71.116;71.556;71.827	604.806310398916;604.806313626049;604.806401359269;604.806480259551;604.806322833444;604.806344001155;604.80644206654;604.806341150206;604.806431679884;604.806368992023;604.806469069763;604.806476044853;604.806421188004;604.806450941585;604.806337430718;604.806549119099;604.806448574556;604.80649145321;604.806347373209;604.806450087369;604.806377195478;604.806418408396;604.80644956365;604.8065135…	92.6110229492188;127.514297485352;111.85530090332;127.514297485352;111.85530090332;73.9004974365234;136.488494873047;132.318801879883;138.246795654297;96.7555313110352;126.025596618652;91.7011337280273;77.7441864013672;127.514297485352;101.295196533203;115.573799133301;141.910797119141;141.095001220703;110.540603637695;126.025596618652;115.914703369141;73.9512710571289;83.081413269043;76.92719268…	1	1.0325	0.5665	0.3985	-1.3225	-0.9605	-0.8295	0.0515	0.4615	0.1855	0.5755	0.4365	0.6105	-0.5725	-0.3365	-0.2485	-0.0515	-0.0965	-0.0705	1.1365	1.3405	0.8235	-0.3665	-0.1335	-0.2535	-2.5545	-2.1145	-1.8435	0.00078933
Feature_151	1353.17	95.666	YLVTFSTEPIIVEEDNEFSPFTK	P06103	UPS1_50amol_R2_msms_34972;UPS1_5000amol_R1_msms_35786;UPS1_125amol_R2_msms_35338	1353.16	1353.17	94.0274	97.3046	2921512,2921495,2921487,2921500,2921502,2921494,2921501,2921499,2921492,2921493,2921498,2921514,2921497,2921496,2921527,2921504,2921505,2921507,2921509,2921515,2921510,2921513,2921511,2921508,2921503,2921506,2921516	27	2704.32	2	58.5991	27		1.11132	95.844;95.829;95.656;95.02;95.188;95.213;95.736;95.8;95.757;95.67;95.666;95.716;95.304;95.34;95.372;95.768;95.741;95.768;95.872;95.857;95.901;95.405;95.455;95.457;94.57;94.788;94.873	1353.1642714107;1353.16496516708;1353.16527290963;1353.16497231973;1353.16602357799;1353.16478798227;1353.16693153794;1353.16629644607;1353.16634039125;1353.1659061807;1353.16549124596;1353.16565074595;1353.16452553585;1353.16614706224;1353.16618148007;1353.16629997665;1353.1661997409;1353.16263298938;1353.16573645186;1353.16580321433;1353.16718274027;1353.16517580701;1353.16435815854;1353.165385…	NaN;NaN;NaN;NaN;49.5151710510254;NaN;NaN;NaN;NaN;NaN;NaN;NaN;NaN;NaN;NaN;NaN;NaN;NaN;72.9272003173828;NaN;NaN;NaN;NaN;NaN;NaN;53.354808807373;NaN	1	0.178	0.163	-0.01	-0.646	-0.478	-0.453	0.07	0.134	0.091	0.004	0	0.05	-0.362	-0.326	-0.294	0.102	0.075	0.102	0.206	0.191	0.235	-0.261	-0.211	-0.209	-1.096	-0.878	-0.793	0.0040441
Feature_152	826.422	94.028	YLVSQGCIKPLCDLLEIADNR	Q02821	UPS1_50amol_R3_msms_34276;UPS1_50000amol_R3_msms_35277	826.421	826.423	92.3894	95.6666	2146608,2146571,2146609,2146610,2146618,2146615,2146614,2146611,2146612,2146600,2146619,2146617,2146616,2146628,2146626,2146620,2146621,2146629,2146624,2146625,2146627,2146623,2146613,2146622	24	2476.25	3	80.7958	24		1.4039	94.324;94.159;NA;93.126;93.344;93.455;94.148;94.781;NA;94.378;94.028;94.232;93.53;93.594;93.657;94.209;94.125;94.038;94.388;NA;94.312;93.723;93.865;93.672;92.203;92.524;92.793	826.422678662987;826.422134922557;NA;826.422453804896;826.422415336897;826.421951134993;826.422696698616;826.422992516919;NA;826.422802899718;826.422516220672;826.422761267488;826.422353034415;826.422778864929;826.421543433937;826.42293542784;826.422733478603;826.422640425591;826.422563739276;NA;826.421839389917;826.422499122247;826.422712544;826.42199297328;826.422207867144;826.422314683799;826.…	NaN;NaN;NA;NaN;NaN;NaN;NaN;NaN;NA;NaN;NaN;NaN;NaN;NaN;NaN;NaN;NaN;75.0168533325195;NaN;NA;NaN;NaN;NaN;NaN;NaN;NaN;86.5746536254883	1	0.296	0.131	0.338018	-0.902	-0.684	-0.573	0.12	0.753	0.63506	0.35	0	0.204	-0.498	-0.434	-0.371	0.181	0.097	0.01	0.36	0.624112	0.284	-0.305	-0.163	-0.356	-1.825	-1.504	-1.235	0.0022571
Feature_153	651.7	97.665	YLVPADLTVGQFVYVIR	P38182	UPS1_50amol_R1_msms_35681;35631;UPS1_125amol_R1_msms_35977;36005;UPS1_25000amol_R2_msms_36673;UPS1_25000amol_R1_msms_36253;36242;UPS1_2500amol_R2_msms_36318;UPS1_5000amol_R3_msms_36406;UPS1_50000amol_R1_msms_36710;UPS1_50000amol_R2_msms_36581;36566;36600;UPS1_250amol_R3_msms_36203;UPS1_500amol_R2_msms_36373	651.699	651.701	96.0264	99.3036	1434480,1434486,1434475,1434482,1434465,1434467,1434479,1434472,1434483,1434469,1434464,1434471,1434474,1434473	14	1952.08	3	104.936	10		1.11132	NA;97.777;NA;96.905;NA;NA;97.702;97.974;NA;97.769;97.69;NA;NA;NA;97.346;97.64;97.717;97.873;NA;NA;97.946;97.512;97.537;NA;96.413;NA;NA	NA;651.699905890376;NA;651.702096661166;NA;NA;651.69988432792;651.699698979359;NA;651.699960244787;651.700033886546;NA;NA;NA;651.700037468765;651.701964244383;651.699509001263;651.699838814391;NA;NA;651.69960278063;651.699968379859;651.700094734041;NA;651.699422379829;NA;NA	NA;NaN;NA;97.4498825073242;NA;NA;125.217399597168;85.0064926147461;NA;NaN;97.7971496582031;NA;NA;NA;116.575500488281;93.7164916992188;127.32250213623;NaN;NA;NA;57.7875518798828;NaN;121.417701721191;NA;127.070297241211;NA;NA	2	0.462509	0.112	0.338072	-0.76	-0.237082	-0.154511	0.037	0.309	0.539166	0.104	0.025	0.407001	0.0515243	-0.00638194	-0.319	-0.025	0.052	0.208	0.498465	0.568744	0.281	-0.153	-0.128	0.140424	-1.252	-0.796813	-0.651258	0.00197411
Feature_154	977.047	97.7205	YLVPADLTVGQFVYVIR	P38182	UPS1_50amol_R2_msms_35553;35565;UPS1_50amol_R1_msms_35647;35728;UPS1_50amol_R3_msms_35577;35599;UPS1_500amol_R2_msms_36337;36369;36391;UPS1_12500amol_R1_msms_36331;36380;36348;36312;UPS1_125amol_R2_msms_35980;36006;UPS1_125amol_R1_msms_35988;36026;36047;UPS1_500amol_R1_msms_36249;36208;UPS1_50000amol_R2_msms_36574;36583;UPS1_12500amol_R3_msms_36253;36263;36334;UPS1_2500amol_R1_msms_36384;36485;36…	977.046	977.048	96.0819	99.3591	2493880,2493877,2493889,2493875,2493881,2493892,2493886,2493896,2493869,2493879,2493888,2493890,2493876,2493871,2493887,2493882,2493885,2493891,2493872,2493878,2493883,2493894,2493873,2493897,2493874,2493884	26	1952.08	2	134.498	26		1.22045	97.85;97.817;97.73;96.96;97.111;97.148;97.77;97.992;97.912;97.642;97.711;97.846;97.291;97.295;NA;97.803;97.774;97.841;97.884;97.926;97.847;97.43;97.441;97.519;96.359;96.597;96.738	977.046367687919;977.045557826358;977.04558867938;977.046567848106;977.046036606413;977.045915912771;977.046243645982;977.046555639888;977.046563396794;977.045942129935;977.045728117204;977.046679953614;977.046615930229;977.046342941937;NA;977.046364111018;977.046426994967;977.046229478633;977.046635455863;977.045869511571;977.046477950225;977.046378068515;977.0463119566;977.046491657355;977.0464…	163.019302368164;138.810501098633;138.048599243164;151.1083984375;179.656494140625;127.494400024414;86.0048294067383;123.921600341797;125.86009979248;148.325302124023;100.6875;118.205200195313;150.012893676758;119.922096252441;NA;104.780197143555;139.083206176758;137.908599853516;119.619903564453;171.783401489258;142.323501586914;118.307899475098;141.552398681641;130.639892578125;98.5518264770508…	2	0.1295	0.0965	0.0095	-0.7605	-0.6095	-0.5725	0.0495	0.2715	0.1915	-0.0785	-0.0095	0.1255	-0.4295	-0.4255	-0.0232789	0.0825	0.0535	0.1205	0.1635	0.2055	0.1265	-0.2905	-0.2795	-0.2015	-1.3615	-1.1235	-0.9825	0.003021
Feature_155	946.825	113.205	YLVESLSDSTIYQSFYTIAHLLFK	P26637	UPS1_12500amol_R3_msms_40279;UPS1_50000amol_R2_msms_40316	946.824	946.826	111.566	114.844	2439663,2439669,2439664	3	2837.45	3	20.8604	1		1.11132	NA;113.364;113.73;NA;NA;NA;NA;NA;NA;NA;NA;NA;NA;NA;NA;NA;113.28;NA;NA;NA;NA;NA;NA;NA;NA;NA;NA	NA;946.82545033343;946.825269453535;NA;NA;NA;NA;NA;NA;NA;NA;NA;NA;NA;NA;NA;946.826186588863;NA;NA;NA;NA;NA;NA;NA;NA;NA;NA	NA;NaN;NaN;NA;NA;NA;NA;NA;NA;NA;NA;NA;NA;NA;NA;NA;20.8604393005371;NA;NA;NA;NA;NA;NA;NA;NA;NA;NA	1	-3.6994	0.159	0.525	-4.77434	-4.3186	-3.86913	-3.99683	-3.79786	-3.3976	-3.66503	-4.16535	-3.827	-4.42941	-4.19923	-3.79718	-3.9919	0.075	-4.15532	-3.52212	-4.16822	-3.75476	-3.12373	-4.04212	-3.96837	-6.33763	-5.65232	-5.00182	0.00204345
Feature_156	587.63	84.076	YLVDYAQDLFKEEK	P40215	UPS1_50amol_R2_msms_30305;UPS1_125amol_R1_msms_30815;30776;UPS1_50amol_R1_msms_30194;30175	587.629	587.631	82.4374	85.7146	1106846,1106851,1106841,1106818,1106822,1106820,1106824,1106821,1106823,1106832,1106830,1106819,1106831,1106828,1106839,1106827,1106838,1106825,1106837,1106833,1106826,1106836,1106834,1106829,1106835	25	1759.87	3	61.9064	25		1.11132	84.572;84.319;84.359;83.319;83.507;83.515;84.324;NA;84.436;84.745;NA;84.428;83.802;83.892;83.871;84.116;84.11;84.042;84.789;84.781;84.781;83.946;83.826;83.805;81.796;82.446;82.733	587.630158540275;587.630197093977;587.629964681391;587.629759860391;587.629768637107;587.62960582392;587.629740530168;NA;587.628989588547;587.630158273333;NA;587.629343919196;587.63015764627;587.629645404386;587.630006041378;587.629894221883;587.629939721546;587.630225432978;587.62977930608;587.630445845105;587.629587808017;587.629868490571;587.629832936935;587.629643816123;587.629522225023;587.6…	NaN;NaN;NaN;59.1550903320313;NaN;NaN;NaN;NA;NaN;NaN;NA;NaN;NaN;NaN;NaN;NaN;NaN;NaN;NaN;NaN;NaN;NaN;NaN;NaN;63.4728507995605;63.0911712646484;NaN	1	0.496	0.243	0.283	-0.757	-0.569	-0.561	0.248	0.184929	0.36	0.669	0.049561	0.352	-0.274	-0.184	-0.205	0.04	0.034	-0.034	0.713	0.705	0.705	-0.13	-0.25	-0.271	-2.28	-1.63	-1.343	0.00094036
Feature_157	544.3	90.752	YLTVAAFFR	P02557	UPS1_50amol_R1_msms_32950;32962;33036;UPS1_50000amol_R1_msms_34103;UPS1_12500amol_R2_msms_33871;33941;33965;34000;33927;UPS1_500amol_R1_msms_33690;UPS1_50000amol_R3_msms_34149;34172;34202;UPS1_5000amol_R1_msms_34056;UPS1_2500amol_R1_msms_33861;33890;33955;UPS1_2500amol_R2_msms_33803;33848;33865;33832;UPS1_5000amol_R3_msms_33890;33921;33943;33957;33990;UPS1_25000amol_R1_msms_33743;33784;UPS1_50000…	544.299	544.301	89.1134	92.3906	887692,887704,887685,887703,887697,887673,887702,887681,887706,887678,887694,887699,887691,887676,887693,887684,887689,887690,887701,887700,887675,887698,887687,887682,887686,887705,887696	27	1086.59	2	116.938	27		1.2372	91.161;90.999;90.803;89.945;90.009;90.281;90.891;91.139;90.944;90.979;90.838;90.936;90.427;90.436;90.338;90.745;90.759;90.614;91.13;91.191;91.117;90.381;90.469;90.58;88.837;89.187;89.541	544.300174161652;544.300192729823;544.300079968;544.300283076749;544.30050057375;544.300188941315;544.300436473883;544.300256334091;544.30020180699;544.300222996699;544.300295501983;544.300209426342;544.300285950273;544.300322512513;544.30030446856;544.300304400472;544.300123040255;544.300043146545;544.300279372001;544.300068578067;544.300120026506;544.300353459692;544.300380545682;544.3002307375…	134.765594482422;123.35489654541;134.051696777344;92.0512237548828;112.107200622559;86.1355819702148;114.894599914551;NaN;114.894599914551;99.6876373291016;122.28099822998;76.0997467041016;113.622001647949;134.259902954102;122.28099822998;126.242599487305;146.785400390625;126.067497253418;83.6470336914063;128.361099243164;102.067199707031;115.698699951172;115.698699951172;NaN;146.693496704102;NaN…	1	0.409	0.247	0.051	-0.807	-0.743	-0.471	0.139	0.387	0.192	0.227	0.086	0.184	-0.325	-0.316	-0.414	-0.007	0.007	-0.138	0.378	0.439	0.365	-0.371	-0.283	-0.172	-1.915	-1.565	-1.211	0.0015268
Feature_158	838.97	81.439	YLTNTGNLLLASQIR	P09436	UPS1_50amol_R3_msms_29589;29726;29789;UPS1_50amol_R1_msms_29387;UPS1_50amol_R2_msms_29464;29579;UPS1_125amol_R1_msms_29953;29993	838.969	838.971	79.8004	83.0776	2185832,2185833,2185842,2185841,2185837,2185839,2185840,2185838,2185834,2185835,2185836,2185851,2185855,2185856,2185849	15	1675.93	2	198.882	11		1.23943	NA;NA;NA;81.105;81.354;81.439;82.36;NA;NA;NA;82.385;NA;NA;81.846;81.914;82.23;NA;82.311;NA;NA;NA;81.87;81.871;81.941;79.845;80.327;80.609	NA;NA;NA;838.970187398082;838.970575227685;838.970430445777;838.970617647063;NA;NA;NA;838.970527269992;NA;NA;838.97055593854;838.970464247329;838.9711723209;NA;838.97066308523;NA;NA;NA;838.970870152665;838.970789503654;838.971177332671;838.969979427801;838.970161434083;838.969937942681	NA;NA;NA;167.285903930664;NaN;NaN;NaN;NA;NA;NA;NaN;NA;NA;NaN;NaN;NaN;NA;NaN;NA;NA;NA;NaN;NaN;NaN;205.334899902344;237.047302246094;185.858200073242	1	0.429054	0.282501	0.0680811	-0.334	-0.085	0	0.921	0.270744	0.0620757	0.282708	0.946	0.15443	-0.481507	0.407	0.475	0.791	-0.351107	0.872	0.611302	0.538172	0.514006	0.431	0.432	0.502	-1.594	-1.112	-0.83	0.00105867
Feature_159	995.036	99.608	YLTLDGGLAIDNVLNELR	P32503	UPS1_50amol_R2_msms_36106;UPS1_250amol_R3_msms_36737;UPS1_50amol_R3_msms_36185;36218;36141;36239;UPS1_125amol_R1_msms_36534;36626;UPS1_125amol_R2_msms_36520;36535;UPS1_500amol_R1_msms_36792;36754;UPS1_250amol_R2_msms_36657;UPS1_12500amol_R2_msms_36974;37051;UPS1_500amol_R3_msms_36835;36906;36937;UPS1_50000amol_R1_msms_37305;37232;UPS1_250amol_R1_msms_36621;36679;36700;UPS1_500amol_R2_msms_36932;3…	995.035	995.037	97.9694	101.247	2528028,2528022,2528011,2528013,2528012,2528017,2528034,2528027,2528014,2528015,2528033,2528019,2528024,2528041,2528023,2528030,2528021,2528026,2528018,2528035,2528037,2528025,2528038,2528039,2528029,2528040,2528031	27	1988.06	2	173.827	27		1.2142	99.861;99.675;99.615;98.886;98.974;99.054;99.722;99.849;99.804;99.608;99.593;99.611;99.18;99.243;99.209;99.659;99.694;99.742;99.783;99.856;99.727;99.355;99.354;99.366;98.292;98.578;98.623	995.036735368771;995.036320941845;995.03635103285;995.036052457813;995.036058165131;995.035593624729;995.035924988761;995.035987507258;995.036907780787;995.035991963701;995.036104320887;995.036616097372;995.035834632939;995.036476883254;995.036120116888;995.036117376;995.036554052674;995.036492627729;995.036694531303;995.036111911324;995.036349690624;995.035957481012;995.036399620239;995.03561018…	166.603500366211;163.448303222656;167.953399658203;146.782104492188;200.936599731445;140.798294067383;189.837997436523;NaN;172.955001831055;207.425903320313;161.349899291992;NaN;188.903106689453;165.660507202148;173.208801269531;167.926406860352;132.735000610352;83.2292327880859;199.908996582031;NaN;184.200897216797;191.637100219727;189.772796630859;176.854598999023;NaN;185.961502075195;239.93229…	1	0.253	0.067	0.007	-0.722	-0.634	-0.554	0.114	0.241	0.196	0	-0.015	0.003	-0.428	-0.365	-0.399	0.051	0.086	0.134	0.175	0.248	0.119	-0.253	-0.254	-0.242	-1.316	-1.03	-0.985	0.0030223
Feature_160	539.295	59.758	YLSEIDLPK	P07283	UPS1_125amol_R1_msms_21037;UPS1_50000amol_R1_msms_21792;UPS1_250amol_R3_msms_21418;21740;21400;UPS1_500amol_R1_msms_21379;UPS1_50000amol_R3_msms_21773;21799;UPS1_50000amol_R2_msms_21744;UPS1_500amol_R3_msms_21491;21689;UPS1_250amol_R2_msms_21369;UPS1_125amol_R3_msms_21167;21388;UPS1_25000amol_R2_msms_21817;21887;UPS1_2500amol_R2_msms_21583;UPS1_50amol_R3_msms_20775;20727;20770;UPS1_12500amol_R3_m…	539.294	539.296	58.1194	61.3966	864139,864133,864142,864134,864140,864124,864137,864135,864123,864127,864125,864145,864141,864144,864136,864131,864128,864132,864143,864155,864148,864150,864149,864147,864126,864130,864146	27	1076.58	2	82.2252	27		2.30105	60.684;60.5;60.11;58.697;58.937;59.109;59.892;60.276;60.032;60.364;60.298;60.334;59.519;59.553;59.758;59.696;59.514;59.559;60.828;60.931;60.754;59.527;59.616;59.706;57.476;57.92;58.204	539.294774948269;539.294944805436;539.294785614687;539.294786932713;539.2946988466;539.294702437855;539.2947693925;539.294918541657;539.294828775926;539.294839379349;539.294851521431;539.294842430634;539.294730020143;539.29473321332;539.294856653527;539.294826767651;539.29487460029;539.294885061216;539.294743628805;539.294936567438;539.294723854138;539.294743470428;539.29460406752;539.29482584249…	67.3338012695313;65.1572418212891;80.7549209594727;86.8815689086914;NaN;108.569801330566;78.097770690918;98.0439605712891;77.5332794189453;95.5230865478516;63.4264717102051;114.968299865723;66.1899566650391;85.8072967529297;72.2432403564453;77.662483215332;86.8980865478516;114.513198852539;76.9430999755859;67.7040176391602;58.2462387084961;95.5230865478516;NaN;96.6650466918945;99.0129470825195;60…	1	0.926	0.742	0.352	-1.061	-0.821	-0.649	0.134	0.518	0.274	0.606	0.54	0.576	-0.239	-0.205	0	-0.062	-0.244	-0.199	1.07	1.173	0.996	-0.231	-0.142	-0.052	-2.282	-1.838	-1.554	9.3902e-05
Feature_161	516.256	18.048	YLQETYSK	O00762	UPS1_50000amol_R3_msms_4529;4558	516.255	516.257	16.4094	19.6866	744189,744190,744171,744187,744188,744186,744184,744185,744183,744180,744181,744182,744179	13	1030.5	2	63.216	13		1.7052	18.341;18.075;18.048;NA;NA;NA;17.641;17.647;17.74;NA;18.072;NA;NA;NA;NA;17.494;17.419;17.485;18.43;18.604;18.469;NA;NA;NA;NA;NA;NA	516.254958353151;516.255566536999;516.254782791108;NA;NA;NA;516.255265640786;516.255685665301;516.255344856502;NA;516.254726231865;NA;NA;NA;NA;516.255310154181;516.25538750759;516.25561289395;516.254922770719;516.255291388929;516.25485784033;NA;NA;NA;NA;NA;NA	NaN;NaN;NaN;NA;NA;NA;NaN;NaN;NaN;NA;NaN;NA;NA;NA;NA;NaN;NaN;63.2160491943359;NaN;NaN;NaN;NA;NA;NA;NA;NA;NA	1	0.293	0.027	0	-0.646183	-0.463553	-0.28259	-0.407	-0.401	-0.308	0.571508	0.024	0.563563	-0.143236	-6.31168e-06	0.0106348	-0.554	-0.629	-0.563	0.382	0.556	0.421	0.0022221	0.203329	0.282053	-1.63227	-1.09257	-0.972954	-0.00018109
Feature_162	789.765	94.601	YLPGITLPDNLVANPDLIDSVK	Q00055	UPS1_50amol_R3_msms_34801	789.764	789.766	92.9624	96.2396	2006875,2006867,2006874,2006868,2006878,2006870,2006864,2006872,2006866,2006869,2006871,2006865,2006873	13	2366.27	3	88.9827	13		1.11132	NA;NA;95.007;94.44;94.554;94.576;94.964;NA;NA;NA;NA;95.027;94.601;94.678;NA;NA;NA;NA;NA;NA;95.124;94.744;NA;NA;93.987;94.182;94.247	NA;NA;789.765645832242;789.76524784987;789.765232954873;789.765292239919;789.765397019535;NA;NA;NA;NA;789.765447665003;789.765548532839;789.76578518669;NA;NA;NA;NA;NA;NA;789.765455597851;789.76528576578;NA;NA;789.765075092512;789.765350489704;789.765357889418	NA;NA;NaN;NaN;NaN;NaN;NaN;NA;NA;NA;NA;NaN;NaN;NaN;NA;NA;NA;NA;NA;NA;NaN;NaN;NA;NA;NaN;NaN;88.9826889038086	1	0.506464	0.445227	0.406	-0.161	-0.047	-0.025	0.363	0.637695	0.646498	0.450218	0.385182	0.426	0	0.077	0.0702053	0.377588	0.290178	0.346838	0.51043	0.63796	0.523	0.143	0.283016	0.234775	-0.614	-0.419	-0.354	0.00218173
Feature_163	554.288	23.29	YLPDASSQVK	P04840	UPS1_50000amol_R1_msms_7024;7377;UPS1_25000amol_R2_msms_7111;7126;7146;UPS1_25000amol_R3_msms_7070;7111;UPS1_50000amol_R3_msms_7072;7436;UPS1_500amol_R2_msms_6929;7336;UPS1_125amol_R3_msms_6833;UPS1_250amol_R2_msms_6949;7326;7371;UPS1_250amol_R3_msms_6930;UPS1_125amol_R1_msms_6717;7040;7062;7084;UPS1_250amol_R1_msms_6911	554.287	554.289	21.6514	24.9286	936639,936637,936657,936652,936644,936649,936646,936647,936663,936650	10	1106.56	2	56.4044	1		1.50097	NA;NA;NA;23.29;NA;23.638;NA;24.25;24.188;NA;NA;NA;23.882;24.019;24.056;23.894;NA;23.767;NA;NA;NA;NA;24.025;NA;NA;NA;NA	NA;NA;NA;554.287650929399;NA;554.287594167357;NA;554.287480142484;554.287580288799;NA;NA;NA;554.287568065255;554.287552850433;554.287580808629;554.287509359198;NA;554.287583414353;NA;NA;NA;NA;554.287573019407;NA;NA;NA;NA	NA;NA;NA;56.4043998718262;NA;NaN;NA;NaN;NaN;NA;NA;NA;NaN;NaN;NaN;NaN;NA;NaN;NA;NA;NA;NA;NaN;NA;NA;NA;NA	1	0.881124	0.589971	0.345232	0	-0.591254	0.348	0.0639912	0.96	0.898	0.603502	0.430643	0.53955	0.592	0.729	0.766	0.604	-0.405232	0.477	1.1216	1.15479	1.01751	-0.107755	0.735	0.155638	-2.01533	-1.36495	-1.25153	-0.000314178
Feature_164	504.753	16.234	YLNDEQVK	Q05911	UPS1_12500amol_R3_msms_4056;4077;4120;4152;UPS1_2500amol_R2_msms_4078;4125;4165;UPS1_125amol_R2_msms_3928;3983;4040;UPS1_25000amol_R2_msms_4215;4243;4304;UPS1_50000amol_R2_msms_4110;4141;UPS1_250amol_R1_msms_4009;4042;4057;UPS1_5000amol_R2_msms_4250;4318;UPS1_2500amol_R1_msms_4110;4184;UPS1_250amol_R3_msms_3988;4041;UPS1_50000amol_R1_msms_4125;4177;UPS1_50amol_R3_msms_3839;3866;3898;3987;UPS1_50a…	504.752	504.754	14.5954	17.8726	684052,684084,684038,684059,684060,684053,684054,684105,684051,684028,684119,684098,684050,684159,684062,684058,684099,684104,684115,684055,684057,684056,684046,684047,684048	25	1007.49	2	74.2022	25		1.11132	16.814;16.725;16.55;15.547;15.648;15.786;16.255;16.303;16.395;16.576;16.528;16.587;15.995;16.11;16.096;16.168;16.115;16.209;17.029;17.073;17.111;NA;16.217;16.251;NA;15.236;15.337	504.753295240993;504.753406353674;504.753463831724;504.753414438053;504.753491320225;504.753313242328;NaN;504.753066417677;504.753312753969;504.753333390003;504.75336588039;504.753503638832;504.753413075775;504.753366828089;504.753517968056;504.753455100276;504.753512919816;504.753333416997;504.753548388752;504.753274296058;NaN;NA;504.753430343179;504.753429471222;NA;NaN;504.753462337233	NaN;NaN;70.2558135986328;NaN;69.5981826782227;NaN;72.879;65.4653778076172;NaN;67.4936676025391;68.2235336303711;NaN;90.7088012695313;NaN;68.01611328125;101.721397399902;74.3009262084961;NaN;NaN;70.2558135986328;64.42;NA;NaN;NaN;NA;87.476;68.01611328125	1	0.58	0.491	0.316	-0.687	-0.586	-0.448	0.021	0.069	0.161	0.342	0.294	0.353	-0.239	-0.124	-0.138	-0.066	-0.119	-0.025	0.795	0.839	0.877	0.0217238	-0.017	0.017	-1.43974	-0.998	-0.897	-0.00028473
Feature_165	398.222	24.1905	YLLSSGR	P39954	UPS1_25000amol_R3_msms_6969;7027;7114;7149;7177;7242;7386;UPS1_5000amol_R1_msms_7117;7202;7223;7337;7537;UPS1_500amol_R2_msms_6765;6807;6847;6860;6892;6962;7100;UPS1_5000amol_R3_msms_7125;7192;7225;7269;7286;7306	398.221	398.223	22.5519	25.8291	175972,175956,175957,175958,175974,175944,175943,175945,175971,175949,175952,175955,175951,175942,175948,175969,175950,175954,175947,175946,175953,175941	22	794.429	2	79.1755	22		2.3293	25.055;24.805;24.532;23.332;23.505;23.678;NA;24.456;24.364;24.751;NA;24.711;NA;24.157;24.215;23.883;23.771;NA;25.211;25.265;25.122;23.974;24.077;24.166;NA;22.657;22.831	398.221409460432;398.221393742704;398.221472138173;398.221462937463;398.221544056164;398.221533884528;NA;398.221432871174;398.221575114313;398.221592992447;NA;398.221356982852;NA;398.22149747009;398.221390141094;398.221383441887;398.221383325077;NA;398.221565698629;398.221565650664;398.221534634264;398.221435356313;398.221593912936;398.221543682061;NA;398.221345081612;398.221364915093	NaN;NaN;NaN;NaN;NaN;NaN;NA;NaN;81.7838592529297;NaN;NA;NaN;NA;NaN;NaN;NaN;NaN;NA;82.6713027954102;NaN;75.1893005371094;NaN;77.0576629638672;NaN;NA;NaN;NaN	1	0.8645	0.6145	0.3415	-0.8585	-0.6855	-0.5125	0.0370434	0.2655	0.1735	0.5605	0.416034	0.5205	-0.181136	-0.0335	0.0245	-0.3075	-0.4195	-0.38925	1.0205	1.0745	0.9315	-0.2165	-0.1135	-0.0245	-2.05741	-1.5335	-1.3595	9.5107e-05
Feature_166	439.273	80.6215	YLLDIIK	P15873	UPS1_50amol_R2_msms_28353;28376;UPS1_500amol_R2_msms_29626;29641;29688;29713;29818;UPS1_50amol_R1_msms_28270;28315;UPS1_50amol_R3_msms_28529;28613;28689;UPS1_500amol_R3_msms_29569;29645;29672;29695;29731;29782;29824;UPS1_500amol_R1_msms_29491;29544;29593;29660;29678;UPS1_2500amol_R3_msms_30030;30082;30104;30146;30164;UPS1_2500amol_R1_msms_29910;29925;29946;29999;30090;UPS1_250amol_R1_msms_29374;2…	439.272	439.274	78.9829	82.2601	354591,354579,354589,354581,354587,354594,354590,354575,354576,354600,354586,354578,354588,354601,354598,354592,354597,354585,354584,354583,354580,354577,354595,354602,354582,354593,354596	27	876.532	2	90.2043	27		1.82453	81.444;81.186;80.99;78.941;79.23;79.414;80.725;81.294;80.957;80.969;80.916;81.014;79.797;79.818;80.178;80.518;80.374;80.415;81.53;81.559;81.367;80.084;79.994;80.205;77.02;77.766;78.164	439.273178215639;439.273153404318;439.273144640764;439.273272613234;439.273324602327;439.273213238924;439.27313989764;439.273167522487;439.273138255003;439.273047563521;439.273250303504;439.273012349833;439.273219355614;439.273154949751;439.273203763653;439.273066483806;439.273208987258;439.273105425917;439.273181206388;439.273022064569;439.27314000376;439.273147772778;439.273055489698;439.273164…	82.6713027954102;91.6262969970703;91.9001083374023;NaN;NaN;76.7741394042969;83.7525177001953;91.9001083374023;101.643203735352;104.208801269531;76.7741394042969;87.7543029785156;76.7741394042969;95.3523101806641;NaN;91.9001083374023;87.7543029785156;75.1091918945313;101.643203735352;95.3523101806641;91.9001083374023;91.9001083374023;95.3523101806641;104.208801269531;91.9001083374023;75.1091918945…	1	0.8225	0.5645	0.3685	-1.6805	-1.3915	-1.2075	0.1035	0.6725	0.3355	0.3475	0.2945	0.3925	-0.8245	-0.8035	-0.4435	-0.1035	-0.2475	-0.2065	0.9085	0.9375	0.7455	-0.5375	-0.6275	-0.4165	-3.6015	-2.8555	-2.4575	0.00055043
Feature_167	912.206	59.238	YLISPDVHPAQNQNIQENKETVEPVVQDSEPK	P40075	UPS1_50amol_R2_msms_20602;20555;UPS1_125amol_R3_msms_21118;UPS1_500amol_R3_msms_21300;UPS1_125amol_R2_msms_21058;UPS1_125amol_R1_msms_20995	912.205	912.207	57.5994	60.8766	2367642,2367641,2367668,2367677,2367632,2367647,2367643,2367675,2367664,2367645,2367644,2367646,2367658,2367660,2367659,2367654,2367653,2367649,2367656,2367657,2367652,2367648,2367651,2367655,2367661,2367650	26	3644.8	4	24.5588	26		1.1844	60.252;60.031;59.615;58.2;58.533;58.62;59.395;60.139;59.669;NA;59.868;59.826;59.035;58.988;59.226;59.25;59.147;59.2;60.365;60.502;60.195;59.051;59.014;59.125;56.903;57.437;57.63	912.206504429012;912.206918815861;912.206610163055;912.206565895281;912.206907633197;912.206939688479;912.206343542256;912.207097975939;912.206203760291;NA;912.206264912738;912.206616560844;912.20640769342;912.206530143824;912.206324047404;912.206371496902;912.206959195027;912.206152290162;912.206130483168;912.206152139929;912.206433927199;912.20637876851;912.206880860078;912.206280318869;912.206…	NaN;NaN;NaN;18.5268001556396;31.4001407623291;18.2949504852295;NaN;NaN;NaN;NA;NaN;NaN;NaN;NaN;NaN;NaN;NaN;NaN;NaN;NaN;NaN;NaN;NaN;18.9998207092285;NaN;35.5724906921387;NaN	1	1.014	0.793	0.377	-1.038	-0.705	-0.618	0.157	0.901	0.431	0.543472	0.63	0.588	-0.203	-0.25	-0.012	0.012	-0.091	-0.038	1.127	1.264	0.957	-0.187	-0.224	-0.113	-2.335	-1.801	-1.608	0.00016736
Feature_168	625.835	43.277	YLIQEGSAIEK	P07806	UPS1_5000amol_R1_msms_15245;15214;UPS1_5000amol_R3_msms_15108;15152;15240;UPS1_50000amol_R1_msms_14965;15057;15078;UPS1_50000amol_R2_msms_14985;15019;15091;15148;15123;UPS1_50000amol_R3_msms_14989;15016;15047;15124;UPS1_25000amol_R3_msms_15079;15172;UPS1_2500amol_R3_msms_15034;15103;15189;UPS1_500amol_R1_msms_14760;14840;UPS1_12500amol_R1_msms_15022;UPS1_5000amol_R2_msms_15315;UPS1_12500amol_R2_m…	625.834	625.836	41.6384	44.9156	1316572,1316567,1316666,1316574,1316594,1316667,1316552,1316558,1316601,1316665,1316690,1316609,1316646,1316589,1316602,1316590,1316566,1316630,1316580,1316577,1316578,1316575,1316584,1316664,1316658,1316661	26	1249.65	2	110.052	26		1.11132	44.046;43.957;43.502;NA;42.518;42.605;43.312;43.437;43.571;43.844;43.633;43.641;42.932;43.005;43.171;43.101;42.984;42.936;44.223;44.408;44.268;42.947;43.049;43.242;41.164;41.568;41.743	625.83458402196;625.834535317593;625.834576803137;NA;625.834471024063;625.834413150527;625.834307756958;625.834446651333;625.834193357246;625.834308860024;NaN;625.834501722112;625.834490042116;625.834493185779;625.834410259749;625.834486168441;625.834590920081;625.834171210278;625.834508501456;625.834781652302;625.834289365989;625.834743228788;NaN;625.834694442769;625.8345024105;625.834416545306;…	101.32039642334;136.013397216797;125.032501220703;NA;107.645599365234;60.1570587158203;101.32039642334;NaN;120.87190246582;NaN;102.33;125.032501220703;102.331497192383;105.659400939941;117.268501281738;115.342002868652;118.757400512695;111.313003540039;105.951103210449;96.8656387329102;117.932403564453;99.6686935424805;120.59;120.588500976563;NaN;109.145202636719;NaN	1	0.769	0.68	0.225	-0.984468	-0.759	-0.672	0.035	0.16	0.294	0.567	0.356	0.364	-0.345	-0.272	-0.106	-0.176	-0.293	-0.341	0.946	1.131	0.991	-0.33	-0.228	-0.035	-2.113	-1.709	-1.534	0.00010768
Feature_169	591.629	81.1555	YLIGCIGPWGAHICR	Q08985	UPS1_50amol_R1_msms_29836;29755	591.628	591.63	79.5169	82.7941	1127031,1127033	2	1771.86	3	47.4291	2		1.11132	NA;NA;NA;NA;NA;NA;NA;NA;NA;NA;NA;NA;NA;NA;NA;NA;NA;NA;NA;NA;NA;NA;NA;NA;80.746;81.565;NA	NA;NA;NA;NA;NA;NA;NA;NA;NA;NA;NA;NA;NA;NA;NA;NA;NA;NA;NA;NA;NA;NA;NA;NA;591.628835274519;591.629232711906;NA	NA;NA;NA;NA;NA;NA;NA;NA;NA;NA;NA;NA;NA;NA;NA;NA;NA;NA;NA;NA;NA;NA;NA;NA;47.4291114807129;NaN;NA	1	0.446663	0.301573	0.0783011	-1.19603	-0.92572	-0.854387	-0.0877454	0.285589	0.0713816	0.298456	0.149848	0.169189	-0.476719	-0.532718	-0.412865	-0.210381	-0.3517	-0.25605	0.634301	0.562918	0.532178	-0.334813	-0.41393	-0.336784	-0.4095	0.4095	-1.70164	0.000720103
Feature_170	925.967	78.991	YLIENFSAQLQNPEGK	P49723	UPS1_50000amol_R1_msms_29687;29458;29512;29563;29622;UPS1_25000amol_R2_msms_29643;UPS1_500amol_R1_msms_29664;29738;29824;29079;UPS1_25000amol_R3_msms_29439;29630;29579;UPS1_50000amol_R3_msms_29531;29789;UPS1_50amol_R1_msms_28136;28113;UPS1_500amol_R3_msms_29107;29167;UPS1_2500amol_R2_msms_29270;UPS1_2500amol_R3_msms_29520;UPS1_500amol_R2_msms_29158;UPS1_5000amol_R1_msms_29645;UPS1_5000amol_R2_msm…	925.966	925.968	77.3524	80.6296	2396167,2396164,2396177,2396169,2396162,2396193,2396195,2396166,2396175,2396189,2396178,2396190,2396186,2396168,2396163,2396192,2396197,2396185,2396184,2396187,2396176,2396174,2396194,2396173,2396191,2396180,2396183	27	1849.92	2	170.664	27		2.71758	79.719;79.493;79.298;77.891;78.14;78.228;79.065;79.395;79.056;79.531;79.308;79.461;78.569;78.618;78.836;78.991;78.861;78.93;79.908;79.934;79.886;78.66;78.806;78.807;76.67;77.219;77.513	925.967573791103;925.96815032927;925.96742970983;925.967377665997;925.968206117529;925.967234105568;925.967444602404;925.967460217357;925.967939892678;925.967763968515;925.967149736242;925.967250088389;925.967812631328;925.967802158642;925.967514317676;925.967413699333;925.968006765841;925.967463635491;925.967928302639;925.967568820109;925.967657292797;925.967192769656;925.967399583396;925.967651…	142.349700927734;139.491104125977;207.049896240234;154.468994140625;140.676300048828;145.035095214844;182.90690612793;208.847396850586;241.664703369141;152.943496704102;172.316299438477;159.639694213867;159.639694213867;156.05859375;211.450805664063;193.301895141602;233.478897094727;120.992202758789;173.767395019531;153.924896240234;214.817092895508;157.466094970703;171.869201660156;144.150894165…	1	0.728	0.502	0.307	-1.1	-0.851	-0.763	0.074	0.404	0.065	0.54	0.317	0.47	-0.422	-0.373	-0.155	0	-0.13	-0.061	0.917	0.943	0.895	-0.331	-0.185	-0.184	-2.321	-1.772	-1.478	0.00081293
Feature_171	555.651	67.053	YLGPQYVAGITNLKK	P02788	UPS1_50000amol_R2_msms_24467;24516;24568;24745;24772;UPS1_50000amol_R3_msms_24565;24618;24461;24716;24765;24821;UPS1_50000amol_R1_msms_24479;24510;24565;24827;24850;24658;UPS1_25000amol_R3_msms_24723	555.65	555.652	65.4144	68.6916	943549,943556,943552,943567,943555,943566,943563,943565,943564,943562,943561,943560,943559	13	1663.93	3	55.0483	13		2.35382	67.538;67.053;66.842;NA;NA;NA;66.715;67.759;67.063;NA;66.92;NA;NA;NA;NA;66.282;65.986;66.019;67.614;67.66;67.79;NA;NA;NA;NA;NA;NA	555.650372504368;555.650300803891;555.650321724046;NA;NA;NA;555.650282846255;555.650319125197;555.650353285704;NA;555.651104313945;NA;NA;NA;NA;555.650268824584;555.650254271894;555.650719644262;555.650567688453;555.650464082531;555.650398612309;NA;NA;NA;NA;NA;NA	NaN;NaN;NaN;NA;NA;NA;NaN;NaN;63.1805305480957;NA;NaN;NA;NA;NA;NA;50.2221984863281;57.434211730957;49.3562202453613;NaN;NaN;NaN;NA;NA;NA;NA;NA;NA	1	0.485	0	-0.211	-1.22146	-0.960785	-0.722164	-0.338	0.706	0.01	0.782769	-0.133	0.664833	-0.204743	-0.18962	-0.0923813	-0.771	-1.067	-1.034	0.561	0.607	0.737	-0.243854	-0.074144	-0.0170977	-3.01871	-2.31691	-1.96447	0.00033374
Feature_172	768.925	79.935	YLGPQYVAGITNLK	P02788	UPS1_50000amol_R1_msms_29721;UPS1_50000amol_R3_msms_29775;UPS1_50000amol_R2_msms_29634;29857;UPS1_25000amol_R2_msms_29930;UPS1_25000amol_R3_msms_29728;UPS1_25000amol_R1_msms_29386;UPS1_12500amol_R1_msms_29727;29781;UPS1_12500amol_R3_msms_29554;UPS1_2500amol_R1_msms_29604	768.924	768.926	78.2964	81.5736	1928429,1928446,1928445,1928432,1928435,1928433,1928447,1928434,1928442,1928441,1928439,1928440,1928437,1928438,1928436	15	1535.83	2	139.922	15		1.64177	80.287;80.104;79.848;NA;NA;NA;79.586;79.935;79.707;79.977;79.827;80.042;NA;NA;NA;79.506;79.365;79.504;80.46;80.565;80.402;NA;NA;NA;NA;NA;NA	768.924595300145;768.925165672901;768.924420202564;NA;NA;NA;768.924442817725;768.924381412427;768.924478971634;768.924774945759;768.924279419322;768.92470501787;NA;NA;NA;768.924210347506;768.924520424935;768.924585152372;768.92420473082;768.924301473849;768.924283766634;NA;NA;NA;NA;NA;NA	130.268493652344;NaN;103.603897094727;NA;NA;NA;156.197402954102;148.572296142578;152.106597900391;76.759;NaN;NaN;NA;NA;NA;149.345596313477;180.947601318359;161.49299621582;NaN;NaN;NaN;NA;NA;NA;NA;NA;NA	1	0.352	0.169	-0.087	-1.22926	-0.948159	-0.861923	-0.349	0	-0.228	0.042	-0.108	0.107	-0.448264	-0.514258	-0.383533	-0.429	-0.57	-0.431	0.525	0.63	0.467	-0.324648	-0.365088	-0.295728	-2.71471	-2.09542	-1.77323	0.00079082
Feature_173	411.248	60.7435	YLGLSLR	P35719	UPS1_50amol_R2_msms_20959;21054	411.247	411.249	59.1049	62.3821	228323,228343,228322,228325,228324,228334,228333,228326,228335,228330,228329,228327,228328,228332,228331	15	820.481	2	75.1893	15		2.3298	NA;NA;NA;59.631;60.015;60.109;61.499;NA;NA;NA;NA;NA;60.674;60.664;60.855;60.939;60.838;60.797;NA;NA;NA;60.69;61.376;NA;57.949;58.658;58.946	NA;NA;NA;411.247539758571;411.24761060008;411.247458459304;411.247498622137;NA;NA;NA;NA;NA;411.247422353401;411.247409626656;411.247507817789;411.247372074195;411.247497571576;411.247579242333;NA;NA;NA;411.247459451063;411.247364209599;NA;411.247494313647;411.247543429758;411.247466553021	NA;NA;NA;NaN;NaN;NaN;NaN;NA;NA;NA;NA;NA;NaN;NaN;NaN;NaN;NaN;NaN;NA;NA;NA;NaN;NaN;NA;NaN;75.1893005371094;NaN	1	0.733112	0.534174	0.210508	-1.1125	-0.7285	-0.6345	0.7555	0.383635	0.15076	0.575339	0.394336	0.438147	-0.0695	-0.0795	0.1115	0.1955	0.0945	0.0535	0.998193	0.987311	0.880406	-0.0535	0.6325	-0.218973	-2.7945	-2.0855	-1.7975	0.000189313
Feature_174	700.74	93.058	YLGLKPGSIDAISQVINIAK	P07149	UPS1_50amol_R1_msms_33511;UPS1_50amol_R2_msms_33660;33505;33617;UPS1_50amol_R3_msms_33609;33671;33715;33820;UPS1_500amol_R3_msms_34518;34678;34487;34575;UPS1_250amol_R1_msms_34329;34247;34272;34384;34560;UPS1_125amol_R3_msms_34272;34097;34222;34240;34331;34399;UPS1_125amol_R2_msms_34243;34332;34033;34098;34172;34278;UPS1_25000amol_R1_msms_34617;34417;34527;34643;34685;34764;UPS1_250amol_R2_msms_3…	700.739	700.741	91.4194	94.6966	1658314,1658316,1658300,1658297,1658315,1658313,1658310,1658294,1658318,1658322,1658295,1658306,1658311,1658303,1658321,1658299,1658320,1658302,1658296,1658308,1658307,1658305,1658317,1658319,1658298,1658304,1658301	27	2099.2	3	119.282	27		2.27518	93.583;93.393;93.102;91.682;92.036;92.293;93.188;94.034;93.616;93.584;93.248;93.232;92.685;92.517;92.551;93.014;92.967;92.945;93.64;93.556;93.425;92.615;92.574;92.562;90.557;90.84;91.209	700.740143459895;700.740464954321;700.740529721233;700.740556296679;700.740492656292;700.740108749905;700.740012484444;700.7407050682;700.740533495559;700.740128269728;700.740447202887;700.740586890653;700.740191848419;700.74053238335;700.740525311833;700.74059903889;700.740538640642;700.740488770153;700.740388355522;700.740470574469;700.740072393616;700.740057279925;700.740542088277;700.74034635…	101.896301269531;104.780197143555;114.276000976563;137.726898193359;127.879699707031;143.672302246094;119.04419708252;122.463401794434;82.7742919921875;95.8733367919922;126.073303222656;114.276000976563;115.727897644043;141.852905273438;116.040496826172;111.576202392578;125.405197143555;106.311096191406;120.992202758789;117.175598144531;145.794296264648;120.992202758789;129.053695678711;107.97689…	1	0.525	0.335	0.044	-1.376	-1.022	-0.765	0.13	0.976	0.558	0.526	0.19	0.174	-0.373	-0.541	-0.507	-0.044	-0.091	-0.113	0.582	0.498	0.367	-0.443	-0.484	-0.496	-2.501	-2.218	-1.849	0.0018318
Feature_175	1050.61	90.496	YLGLKPGSIDAISQVINIAK	P07149	UPS1_50amol_R1_msms_33541	1050.61	1050.61	88.8574	92.1346	2625775,2625774	2	2099.2	2	105.681	1		1.11132	NA;NA;NA;NA;NA;NA;NA;NA;NA;NA;NA;NA;NA;NA;NA;NA;NA;NA;NA;NA;NA;NA;NA;NA;90.496;90.899;NA	NA;NA;NA;NA;NA;NA;NA;NA;NA;NA;NA;NA;NA;NA;NA;NA;NA;NA;NA;NA;NA;NA;NA;NA;1050.60803460282;1050.60755336324;NA	NA;NA;NA;NA;NA;NA;NA;NA;NA;NA;NA;NA;NA;NA;NA;NA;NA;NA;NA;NA;NA;NA;NA;NA;105.68090057373;NaN;NA	1	0.36493	0.250893	0.176529	-0.537147	-0.414332	-0.298411	0.246978	0.424631	0.420663	0.290737	0.205563	0.287769	-0.159242	-0.12927	-0.103593	0.149575	0.0653987	0.111794	0.377073	0.450057	0.441917	-0.110474	0.00383725	0.0129945	0	0.403	-0.864411	0.00222909
Feature_176	500.753	41.469	YLGEEYVK	P02787	UPS1_25000amol_R1_msms_14011	500.752	500.754	39.8304	43.1076	661776,661775,661777,661780,661774,661773	6	999.491	2	62.5821	6		1.9337	NA;42.096;41.912;NA;NA;NA;41.681;NA;NA;NA;NA;NA;NA;NA;NA;41.257;41.124;41.143;NA;NA;NA;NA;NA;NA;NA;NA;NA	NA;500.752865212206;500.753398147935;NA;NA;NA;500.75305870993;NA;NA;NA;NA;NA;NA;NA;NA;500.753120855269;500.752972277137;500.752996445933;NA;NA;NA;NA;NA;NA;NA;NA;NA	NA;NaN;NaN;NA;NA;NA;62.5820503234863;NA;NA;NA;NA;NA;NA;NA;NA;NaN;NaN;NaN;NA;NA;NA;NA;NA;NA;NA;NA;NA	1	0.972259	0.627	0.443	-0.976619	-0.570443	-0.542777	0.212	0.550213	0.392668	0.787519	0.503382	0.669461	0.0239319	-0.0902249	0.0609873	-0.212	-0.345	-0.326	1.1886	1.26504	1.11497	-0.197612	-0.0375382	0.104421	-2.48034	-1.73198	-1.53328	-1.16386e-05
Feature_177	730.831	21.905	YLETASQDNEYK	P24783	UPS1_50000amol_R2_msms_6295;UPS1_12500amol_R2_msms_6325;UPS1_12500amol_R1_msms_6369;6437;UPS1_2500amol_R2_msms_6290;6385;UPS1_125amol_R2_msms_6178;UPS1_500amol_R2_msms_6227;UPS1_5000amol_R1_msms_6577;UPS1_2500amol_R3_msms_6388;6409	730.83	730.832	20.2664	23.5436	1787244,1787224,1787211,1787226,1787217,1787232,1787219,1787209,1787230,1787225,1787242,1787216,1787208,1787210,1787240,1787213,1787212,1787235,1787214,1787223,1787231,1787207,1787218,1787221,1787220,1787215,1787222	27	1459.65	2	130.689	27		1.11132	22.688;22.395;22.281;21.232;21.372;21.469;21.913;21.992;21.901;22.354;22.165;22.284;21.63;21.933;21.888;21.735;21.615;21.776;22.841;22.974;22.87;21.905;21.913;21.897;20.367;20.845;20.956	730.830985415641;730.831157424079;730.830931769357;730.830840242799;730.831039390717;730.831168481917;730.830936629275;730.830968156099;730.830910716019;730.831343579424;730.831109969713;730.830812299918;730.831117213536;730.831208627433;730.831135662952;730.831179573291;730.830890559956;730.831371013223;730.831355168843;730.831048041879;730.831058238535;730.830697915558;730.830862507714;730.8309…	124.484901428223;118.757400512695;NaN;NaN;163.714401245117;NaN;NaN;NaN;NaN;NaN;131.32209777832;148.128997802734;NaN;NaN;NaN;NaN;103.974998474121;NaN;101.379898071289;NaN;NaN;NaN;153.753204345703;NaN;NaN;NaN;NaN	1	0.783	0.49	0.376	-0.673	-0.533	-0.436	0.008	0.087	-0.004	0.449	0.26	0.379	-0.275	0.028	-0.017	-0.17	-0.29	-0.129	0.936	1.069	0.965	0	0.008	-0.008	-1.538	-1.06	-0.949	-0.0002797
Feature_178	434.226	40.319	YLEQVLDHQR	P05740	UPS1_50amol_R2_msms_12451;UPS1_50000amol_R2_msms_13567;13982;14011;14075;14114;UPS1_125amol_R2_msms_13135;13159;13567;13598;13665;UPS1_50amol_R3_msms_12564;12597;UPS1_125amol_R3_msms_13151;13550;13689;13699;UPS1_250amol_R2_msms_13388;13425;13734;13878;13941;UPS1_125amol_R1_msms_12899;12945;13407;UPS1_500amol_R1_msms_13331;13756;13885;UPS1_50000amol_R1_msms_13631;14011;14169;UPS1_25000amol_R3_msms…	434.225	434.227	38.6804	41.9576	329312,329324,329320,329307,329310,329291,329298,329301,329290,329292,329302,329285,329287,329319,329322,329296,329288,329306,329295,329314,329289,329300,329303,329313,329309,329305	26	1299.66	3	54.7301	26		3.31035	41.637;41.225;40.821;38.783;39.215;39.498;40.668;41.349;41.03;41.501;41.132;41.191;40.17;40.091;40.248;40.057;39.812;39.654;41.978;41.971;41.816;40.148;40.272;40.366;NA;37.272;37.906	434.226318623395;434.226243223189;434.226291196509;434.2262810242;434.226426975522;434.226303316302;434.226335509079;434.226380902363;434.226226438653;434.226255862665;434.226275912467;434.226236504674;434.226229042098;434.226254750953;434.2262906295;434.226211655546;434.226474005674;434.226416213077;434.226249811361;434.226148692046;434.226253532947;434.226286144051;434.226219669546;434.22611868…	48.6015510559082;46.8188896179199;50.1075592041016;57.1738586425781;53.5968704223633;61.7645606994629;53.5968704223633;48.6015510559082;64.373893737793;48.2839584350586;48.9980087280273;56.0133399963379;52.4897003173828;77.5332794189453;39.8483505249023;77.5332794189453;53.7563591003418;52.1671714782715;73.8865585327148;58.6986312866211;56.6322402954102;56.5476493835449;55.083911895752;44.3175392…	2	1.318	0.906	0.502	-1.536	-1.104	-0.821	0.349	1.03	0.711	1.182	0.813	0.872	-0.149	-0.228	-0.071	-0.262	-0.507	-0.665	1.659	1.652	1.497	-0.171	-0.047	0.047	-2.45523	-3.047	-2.413	-1.1242e-05
Feature_179	650.836	40.2635	YLEQVLDHQR	P05740	UPS1_25000amol_R3_msms_13836;13930;14167;14318;14466;14569;UPS1_2500amol_R1_msms_13799;13861;14235;UPS1_50amol_R1_msms_12136;12258;UPS1_5000amol_R2_msms_14059;14090;14426;14467;14485;14669;14707;UPS1_12500amol_R1_msms_13837;13869;13977;14320;14401;UPS1_5000amol_R3_msms_13893;13969;13997;14052;14259;14375;14536;14583;UPS1_50000amol_R1_msms_13714;13843;13962;14031;14085;13999;UPS1_50000amol_R2_msms…	650.835	650.837	38.6249	41.9021	1430378,1430380,1430344,1430381,1430377,1430375,1430360,1430362,1430353,1430357,1430367,1430364,1430369,1430351,1430349,1430371,1430359,1430366,1430334,1430361,1430365,1430370,1430355	23	1299.66	2	117.334	23		3.13822	42.219;41.099;40.675;NA;39.271;39.591;40.633;NA;41.541;41.962;NA;41.093;40.272;40.157;40.255;40.138;39.887;39.629;NA;42.445;42.397;40.095;40.302;40.444;36.392;37.266;37.734	650.836949134943;650.83567878567;650.835816961172;NA;650.835809146144;650.835758127165;650.835745033461;NA;650.836912712549;650.837031377263;NA;650.835743302382;650.835660770818;650.83556577348;650.835661644909;650.835631957166;650.83573920971;650.835721933891;NA;650.837013266985;650.836900173823;650.835771065557;650.835601622833;650.835632966471;650.835805006401;650.835899122327;650.835732732964	134.976898193359;127.867698669434;122.69930267334;NA;104.069999694824;113.378799438477;110.931999206543;NA;111.629997253418;124.12370300293;NA;111.629997253418;113.609001159668;134.976898193359;109.388801574707;123.6708984375;103.432899475098;116.736701965332;NA;119.743301391602;123.6708984375;103.432899475098;124.12370300293;124.385200500488;130.097793579102;110.076698303223;100.037002563477	2	1.9555	0.8355	0.4115	-0.975453	-0.9925	-0.6725	0.3695	0.524113	1.2775	1.6985	0.480849	0.8295	0.0085	-0.1065	-0.0085	-0.1255	-0.3765	-0.6345	1.16059	2.1815	2.1335	-0.1685	0.0385	0.1805	-3.8715	-2.9975	-2.5295	-3.9821e-05
Feature_180	533.243	13.725	YLENCNPR	P14020	UPS1_25000amol_R2_msms_3141;3224;UPS1_25000amol_R3_msms_3114;3226;UPS1_2500amol_R3_msms_3082;UPS1_500amol_R2_msms_2979;3004;3078;UPS1_12500amol_R1_msms_3104;UPS1_125amol_R2_msms_2925;UPS1_500amol_R1_msms_2975;UPS1_5000amol_R2_msms_3175;3228;3290;UPS1_500amol_R3_msms_3039;UPS1_2500amol_R1_msms_3018;3082;UPS1_50000amol_R1_msms_3092;3122;3190;UPS1_5000amol_R3_msms_3110;3132;UPS1_50000amol_R3_msms_31…	533.242	533.244	12.0864	15.3636	833720,833741,833736,833725,833718,833729,833727,833714,833708,833732,833712,833733,833716,833707,833730,833728,833734,833723,833740,833739,833721,833737,833719,833709,833724,833713,833706	27	1064.47	2	88.3689	27		1.11132	14.193;14.042;13.864;13.119;13.204;13.338;13.725;13.776;13.738;13.914;13.865;13.976;13.371;13.621;13.562;13.609;13.541;13.676;14.423;14.398;14.271;13.601;13.728;13.797;12.824;12.958;12.954	533.243377578621;533.243466976639;533.243513098059;533.24395506011;533.243895486663;533.243849417377;533.243395074295;533.243471155316;533.243890356186;533.243384007827;533.24347316436;533.243654114757;533.243831371396;533.243853202769;533.243895256277;533.243945467827;533.243649742344;533.243848176258;533.243365637283;533.243199183288;533.243262170759;533.243832911694;533.243559684574;533.243600…	72.8792495727539;101.721397399902;101.721397399902;71.8774719238281;89.2956695556641;67.4936676025391;93.1432418823242;82.75048828125;101.721397399902;84.7430877685547;119.210800170898;82.2787322998047;NaN;93.1432418823242;NaN;87.6964416503906;79.7125930786133;90.7088012695313;93.1432418823242;88.1769409179688;101.721397399902;80.438117980957;98.6293792724609;87.6964416503906;NaN;NaN;62.582050323…	1	0.468	0.317	0.139	-0.606	-0.521	-0.387	0	0.051	0.013	0.189	0.14	0.251	-0.354	-0.104	-0.163	-0.116	-0.184	-0.049	0.698	0.673	0.546	-0.124	0.003	0.072	-0.901	-0.767	-0.771	-0.00032457
Feature_181	468.742	31.065	YLELDQR	P32288	UPS1_250amol_R3_msms_9825;9937;10074;UPS1_25000amol_R3_msms_10051;10247;UPS1_5000amol_R2_msms_10217;10308;10351;10413;UPS1_250amol_R2_msms_9847;UPS1_500amol_R2_msms_9809;9938;UPS1_12500amol_R1_msms_10098;10189;10333;10249;10322;UPS1_500amol_R3_msms_9848;10026;UPS1_50amol_R1_msms_9182;9310;UPS1_125amol_R2_msms_9676;9773;9845;UPS1_12500amol_R2_msms_10015;10185;UPS1_12500amol_R3_msms_9878;9948;10069…	468.741	468.743	29.4264	32.7036	502442,502452,502453,502448,502518,502447,502514,502546,502527,502515,502444,502449,502519,502508,502517,502502,502523,502510,502520	19	935.47	2	87.0196	19		2.21535	32.182;31.877;31.656;30.239;30.459;30.635;31.328;NA;31.452;31.868;NA;NA;31.084;31.17;31.264;NA;NA;NA;32.391;32.386;NA;30.934;31.065;31.189;29.13;29.718;NA	468.74288303917;468.742838934179;468.742841285652;468.74269434696;468.742744790234;468.742627845455;468.742898039489;NA;468.742771576622;468.742746536505;NA;NA;468.742814913301;468.742858414109;468.742794550789;NA;NA;NA;468.742729778862;468.742831146548;NA;468.74284410309;468.742748991215;468.742737005779;468.74286096644;468.742699964589;NA	93.3738098144531;93.3738098144531;81.2962799072266;NaN;82.4524688720703;94.1144866943359;94.1144866943359;NA;82.4524688720703;93.3738098144531;NA;NA;85.211669921875;81.2962799072266;82.4524688720703;NA;NA;NA;85.211669921875;93.3738098144531;NA;85.211669921875;73.6646270751953;85.211669921875;86.7938690185547;93.3738098144531;NA	1	1.117	0.812	0.591	-0.826	-0.606	-0.43	0.263	0.255952	0.387	0.803	0.328362	0.416249	0.019	0.105	0.199	-0.442401	-0.584465	-0.560107	1.326	1.321	0.905798	-0.131	0	0.124	-1.935	-1.347	-1.49033	0.00031631
Feature_182	657.347	102.246	YLEFISECIIQVLQSK	P02144	UPS1_50000amol_R1_msms_37665;37674;37794;37841;UPS1_50000amol_R2_msms_37639;37669;UPS1_50000amol_R3_msms_37784	657.346	657.348	100.607	103.885	1460213,1460235,1460200,1460217	4	1969.02	3	53.2087	4		1.11132	NA;NA;NA;NA;NA;NA;NA;NA;102.97;NA;NA;NA;NA;NA;NA;102.162;102.246;102.676;NA;NA;NA;NA;NA;NA;NA;NA;NA	NA;NA;NA;NA;NA;NA;NA;NA;657.34554782401;NA;NA;NA;NA;NA;NA;657.344961820979;657.345203900251;657.345416538006;NA;NA;NA;NA;NA;NA;NA;NA;NA	NA;NA;NA;NA;NA;NA;NA;NA;NaN;NA;NA;NA;NA;NA;NA;54.4023895263672;70.3725662231445;34.8512687683105;NA;NA;NA;NA;NA;NA;NA;NA;NA	1	-0.0640745	-0.0930962	-0.147664	-0.828223	-0.733718	-0.75241	-0.301878	-0.0728365	0.724	-0.127044	-0.188577	-0.240731	-0.490712	-0.626164	-0.640149	-0.084	0	0.43	0.0506912	-0.121221	-0.108552	-0.316642	-0.577595	-0.56951	-1.4951	-1.3782	-1.20339	0.00202874
Feature_183	985.519	102.445	YLEFISECIIQVLQSK	P02144	UPS1_50000amol_R2_msms_37674;37703;37719;UPS1_50000amol_R3_msms_37694;37899;37753;37827;UPS1_50000amol_R1_msms_37815;37898	985.518	985.52	100.806	104.084	2508929,2508922,2508908,2508920,2508919,2508917	6	1969.02	2	162.066	6		1.8592	NA;102.27;NA;NA;NA;NA;102.43;NA;102.46;NA;NA;NA;NA;NA;NA;102.506;102.289;102.498;NA;NA;NA;NA;NA;NA;NA;NA;NA	NA;985.518857204502;NA;NA;NA;NA;985.5188438056;NA;985.519418003421;NA;NA;NA;NA;NA;NA;985.519013250739;985.51944273433;985.519848734456;NA;NA;NA;NA;NA;NA;NA;NA;NA	NA;NaN;NA;NA;NA;NA;NaN;NA;NaN;NA;NA;NA;NA;NA;NA;131.18359375;173.507400512695;181.505599975586;NA;NA;NA;NA;NA;NA;NA;NA;NA	1	-0.101326	-0.175	-0.183872	-0.867014	-0.769135	-0.79145	-0.015	-0.116588	0.015	-0.164555	-0.227735	-0.283915	-0.53004	-0.667381	-0.680062	0.061	-0.156	0.053	0.0170394	-0.168074	-0.148903	-0.343062	-0.627105	-0.614904	-1.53239	-1.41961	-1.24203	0.00296479
Feature_184	475.751	30.9297	YLEELQR;VVDIGYER	P05748;P47117	UPS1_50000amol_R3_msms_9707;10099;UPS1_25000amol_R3_msms_9837;10209;UPS1_50000amol_R1_msms_9633;9660;10050;UPS1_500amol_R2_msms_9572;9960;10118;UPS1_50amol_R2_msms_9085;9134;9215;9593;UPS1_125amol_R2_msms_9450;9817;9877;9977;UPS1_5000amol_R1_msms_10049;10373;10430;10464;UPS1_50000amol_R2_msms_9603;9640;10043;UPS1_500amol_R1_msms_9469;9854;UPS1_125amol_R3_msms_9412;9445;9513;9899;9957;9976;10009;U…	475.75	475.752	29.1994	32.6601	535708,535666,535671,535667,535670,535721,535657,535727,535668,535724,535650,535712,535723,535709,535729,535642,535731,535647,535664,535707,535717,535646,535662,535710,535728,535708,535666,535671,535667,535670,535692,535693,535668,535697,535694,535725,535712,535691,535655,535709,535696,535702,535699,535710,535700	45	949.487	2	83.4233880075648,83.4233880075648	45,45	,,,	3.09693	31.943;31.692;31.397;30.211;30.386;30.473;31.023;31.372;31.236;31.652;31.443;31.586;30.838;30.975;31.011;30.759;30.647;30.673;32.105;32.15;32.092;30.869;30.916;31.02;29.116;29.69;29.751	475.750583042492;475.750476223639;475.750527302027;475.750437995269;475.750454909311;475.750429628959;475.750568650344;475.750491324988;475.750523155943;475.750405927796;475.750337947439;475.75039995678;475.750526101145;475.750585862568;475.750608628631;475.750508802645;475.750487017145;475.750475197126;475.750577498532;475.75040435523;475.750484150102;475.75059843008;475.750535768343;475.7505359…	84.2292702331543;96.4916229248047;84.567756652832;63.0755310058594;86.4141988830565;81.3400986328125;91.6941988830565;NA;78.7702026367188;NA;98.5231323242188;73.891878326416;84.567756652832;96.4916229248047;71.7406013183594;84.567756652832;84.567756652832;95.5305404663086;96.4916229248047;95.5305404663086;95.5305404663086;91.1226988830565;96.4916229248047;95.5305404663086;74.191878326416;75.84910…	1	1.01325	0.76225	0.46725	-0.71875	-0.54375	-0.45675	0.09325	0.44225	0.30625	0.72225	0.51325	0.65625	-0.09175	0.04525	0.08125	-0.17075	-0.28275	-0.25675	1.17525	1.22025	1.16225	-0.06075	-0.01375	0.09025	-1.81375	-1.23975	-1.17875	0.00027761
Feature_185	1195.05	88.365	YLDTYLNPYPGYYFTGDGAAK	Q01574	UPS1_2500amol_R1_msms_32952;UPS1_500amol_R2_msms_32998;UPS1_125amol_R1_msms_32597;UPS1_125amol_R2_msms_32635;32680;UPS1_250amol_R2_msms_32736;UPS1_500amol_R3_msms_32897	1195.05	1195.06	86.7264	90.0036	2814555,2814522,2814516,2814517,2814520,2814548,2814512,2814526,2814529,2814519,2814545,2814518,2814537,2814528,2814532,2814530,2814551,2814515,2814534,2814521,2814527,2814513,2814531,2814523,2814514,2814524,2814525	27	2388.1	2	128.042	27		1.11132	88.525;88.486;88.43;87.783;87.901;87.972;88.375;88.502;88.466;88.423;88.379;88.476;88.06;88.072;88.13;88.365;88.365;88.351;88.593;88.618;88.558;88.104;88.154;88.155;87.439;87.555;87.624	1195.05531067458;1195.05515192309;1195.05494927036;1195.055961742;1195.05535274535;1195.05639941843;1195.05608501163;1195.05557888713;1195.05603783044;1195.05668625988;1195.05610128993;1195.05596117205;1195.05568192004;1195.05536269562;1195.05485723419;1195.05553079704;1195.0553337669;1195.05460576557;1195.05457845081;1195.05435295571;1195.05522449269;1195.05546401858;1195.05543291834;1195.055542…	NaN;NaN;NaN;109.118797302246;161.591293334961;NaN;NaN;NaN;NaN;166.214202880859;NaN;NaN;NaN;131.297897338867;NaN;NaN;NaN;NaN;NaN;NaN;NaN;NaN;87.4964599609375;112.534301757813;NaN;NaN;NaN	1	0.16	0.121	0.065	-0.582	-0.464	-0.393	0.01	0.137	0.101	0.058	0.014	0.111	-0.305	-0.293	-0.235	0	0	-0.014	0.228	0.253	0.193	-0.261	-0.211	-0.21	-0.926	-0.81	-0.741	0.0022034
Feature_186	429.554	38.275	YLDQVLDHQR	P46990	UPS1_50amol_R3_msms_11796;11945;12108;UPS1_12500amol_R1_msms_12868;12901;12930;12959;12993;13014;13128;UPS1_50000amol_R2_msms_12605;12652;12679;12725;12796;12924;12957;12998;13052;UPS1_50000amol_R3_msms_12609;12680;12755;12888;12924;12945;12992;13084;UPS1_250amol_R3_msms_12461;12614;12631;UPS1_25000amol_R3_msms_12808;12851;12937;12959;13060;13104;13150;13002;UPS1_5000amol_R3_msms_12868;12922;1298…	429.553	429.555	36.6364	39.9136	307704,307706,307710,307722,307712,307703,307689,307714,307699,307711,307691,307708,307700,307692,307701,307707,307698,307697	18	1285.64	3	46.9825	17		2.93623	39.358;39.107;38.729;NA;NA;37.332;38.591;NA;38.833;NA;38.976;NA;37.739;38.143;38.17;37.694;37.705;37.507;NA;NA;39.761;37.781;37.764;38.407;NA;NA;35.768	429.554221228414;429.554269763369;429.55414850128;NA;NA;429.554163677419;429.554144996893;NA;429.554208076225;NA;429.554215989541;NA;429.554254091929;429.55426569559;429.554264094456;429.554177576627;429.554287273987;429.554505196273;NA;NA;429.554113843539;429.554149998552;429.554181118043;429.554298158957;NA;NA;429.554306659547	44.3175392150879;39.8483505249023;43.7698287963867;NA;NA;54.5394096374512;48.6015510559082;NA;39.6221694946289;NA;45.0222015380859;NA;40.9939002990723;45.3679504394531;NaN;54.5394096374512;56.9157295227051;50.4728889465332;NA;NA;51.4452781677246;42.3380813598633;49.4181518554688;42.1904716491699;NA;NA;49.3004302978516	2	1.083	0.832	0.454	-0.978743	-0.589582	-0.943	0.316	0.463998	0.558	0.720065	0.701	0.578993	-0.536	-0.132	-0.105	-0.581	-0.57	-0.768	1.10714	1.14342	1.486	-0.494	-0.511	0.132	-2.40779	-1.67968	-2.507	8.8288e-05
Feature_187	643.828	38.406	YLDQVLDHQR	P46990	UPS1_25000amol_R2_msms_13213;13252;13305;UPS1_50amol_R1_msms_11456;11474;UPS1_12500amol_R1_msms_12871;12892;12949;UPS1_2500amol_R1_msms_12878;13079;13118;13139;13186;UPS1_50amol_R2_msms_11601;11643;UPS1_5000amol_R1_msms_13056;13091;13140;13211;13319;13345;13398;13332;UPS1_50amol_R3_msms_12010;UPS1_50000amol_R2_msms_12769;12783;12855;12900;13045;UPS1_50000amol_R3_msms_12760;12844;12900;12947;12962…	643.827	643.829	36.7674	40.0446	1399090,1399102,1399117,1399110,1399107,1399091,1399114,1399099,1399108,1399118,1399106,1399093,1399100,1399113,1399112,1399101,1399104,1399097,1399089,1399096,1399116,1399103,1399098,1399109,1399111,1399120,1399105	27	1285.64	2	114.212	27		2.18108	38.978;39.136;38.771;36.458;36.886;37.219;38.711;39.171;38.712;39.036;38.406;39.182;38.166;38.234;37.93;37.613;37.428;37.426;39.804;39.636;39.65;38.018;38.084;38.252;34.741;35.504;35.794	643.828144400066;643.828134965407;643.828059381618;643.828090174841;643.828041699577;643.827953373138;643.82809334457;643.827716872075;643.827993308952;643.828009532106;643.828182378147;643.828054903954;643.828411238846;643.827981789356;643.828128330683;643.828174363005;643.827983426304;643.82820555406;643.827973219298;643.827739986987;643.827903138664;643.827964413223;643.827883537458;643.828163…	93.3451919555664;120.855400085449;120.770401000977;131.115905761719;131.826095581055;117.250602722168;110.837898254395;97.1626968383789;103.909400939941;118.278503417969;110.076698303223;131.826095581055;124.668601989746;131.115905761719;113.670501708984;131.826095581055;122.69930267334;117.250602722168;110.076698303223;123.6708984375;103.909400939941;121.360496520996;117.091102600098;126.1938018…	2	0.572	0.73	0.365	-1.948	-1.52	-1.187	0.305	0.765	0.306	0.63	0	0.776	-0.24	-0.172	-0.476	-0.793	-0.978	-0.98	1.398	1.23	1.244	-0.388	-0.322	-0.154	-3.665	-2.902	-2.612	0.000119719
Feature_188	675.998	90.219	YLDQIDELYEDFHVVK	Q12154	UPS1_50amol_R1_msms_33114;UPS1_50amol_R2_msms_33102;UPS1_125amol_R2_msms_33561	675.997	675.999	88.5804	91.8576	1551231,1551221,1551228,1551213,1551222,1551223,1551224,1551225	8	2024.97	3	81.7338	8		1.11132	NA;NA;NA;90.158;90.28;NA;NA;NA;NA;NA;NA;NA;NA;NA;NA;91.431;NA;91.4;NA;NA;NA;91.026;NA;NA;89.346;89.661;89.788	NA;NA;NA;675.998139821282;675.998531078475;NA;NA;NA;NA;NA;NA;NA;NA;NA;NA;675.99734116963;NA;675.995604390987;NA;NA;NA;675.995893620398;NA;NA;675.999024076818;675.998700699161;675.998586905939	NA;NA;NA;NaN;61.443531036377;NA;NA;NA;NA;NA;NA;NA;NA;NA;NA;NaN;NA;NaN;NA;NA;NA;NaN;NA;NA;91.7890090942383;91.9687271118164;NaN	1	0.353812	0.236495	0.162518	-0.061	0.061	-0.320439	0.226523	0.405991	0.397886	0.277811	0.191123	0.270396	-0.178805	-0.148964	-0.121263	1.212	0.0455227	1.181	0.368861	0.434835	0.431322	0.807	-0.0225814	-0.00876963	-0.873	-0.558	-0.431	0.00183757
Feature_189	847.4	95.3845	YLDGMFAWTLYDAK	P49089	UPS1_50amol_R1_msms_34650	847.399	847.401	93.7459	97.0231	2208628,2208625,2208629,2208630	4	1692.79	2	83.823	3		1.11132	NA;95.384;94.959;NA;NA;NA;NA;NA;NA;NA;NA;NA;NA;NA;NA;NA;95.385;NA;NA;NA;NA;NA;NA;NA;93.276;NA;NA	NA;847.401583951302;847.39885005885;NA;NA;NA;NA;NA;NA;NA;NA;NA;NA;NA;NA;NA;847.398680076078;NA;NA;NA;NA;NA;NA;NA;847.402304204368;NA;NA	NA;NaN;NaN;NA;NA;NA;NA;NA;NA;NA;NA;NA;NA;NA;NA;NA;NaN;NA;NA;NA;NA;NA;NA;NA;83.823;NA;NA	1	0.51345	-0.0005	-0.4255	-0.259419	-0.196511	-0.0779556	0.464225	0.646662	0.647343	0.458549	0.39682	0.48517	0.0868362	0.072011	0.0700995	0.39193	0.0005	0.365607	0.52299	0.645158	0.565194	0.0553095	0.291424	0.237817	-2.1085	-0.749769	-0.601783	0.00233154
Feature_190	962.957	87.216	YLAPVGPWDDYSITDGR	Q04432	UPS1_50amol_R1_msms_31831;UPS1_125amol_R1_msms_32057;UPS1_250amol_R3_msms_32279;UPS1_2500amol_R2_msms_32349;UPS1_500amol_R1_msms_32301;UPS1_125amol_R3_msms_32291;32141;UPS1_500amol_R3_msms_32360;UPS1_125amol_R2_msms_32096;32233;UPS1_50amol_R3_msms_31845;31874;UPS1_250amol_R1_msms_32167;UPS1_5000amol_R2_msms_32673;32652;UPS1_50amol_R2_msms_31775;31757;UPS1_25000amol_R2_msms_32744;32958;UPS1_500amo…	962.956	962.958	85.5774	88.8546	2468381,2468366,2468369,2468398,2468373,2468365,2468380,2468385,2468367,2468362,2468399,2468376,2468393,2468384,2468413,2468396,2468374,2468391,2468402,2468379,2468406,2468375,2468404,2468389,2468409,2468397,2468388	27	1923.9	2	125.535	27		1.32785	87.377;87.356;87.255;86.646;86.731;86.741;87.218;87.331;87.269;87.3;87.217;87.301;86.878;86.94;86.97;87.216;87.179;87.216;87.507;87.462;87.405;86.983;86.989;87.015;86.209;86.381;86.47	962.957871916223;962.957467507647;962.957329344517;962.957390897955;962.957589432028;962.957364296983;962.957812326145;962.957686583843;962.957706159036;962.957414337756;962.957814616099;962.957718870773;962.956722262771;962.957484471761;962.957345937547;962.957914357329;962.957816874832;962.957700282442;962.957642944729;962.957324163988;962.958041578965;962.957007072613;962.957526437984;962.9575…	118.547203063965;135.23469543457;123.921600341797;140.676300048828;128.820602416992;145.458206176758;131.448104858398;137.27099609375;122.138198852539;125.606002807617;102.360702514648;140.676300048828;126.91480255127;92.6333312988281;101.055000305176;136.258193969727;115.866996765137;128.820602416992;107.623199462891;176.039901733398;144.973907470703;104.256896972656;107.025199890137;125.6060028…	1	0.161	0.14	0.039	-0.57	-0.485	-0.475	0.002	0.115	0.053	0.084	0.001	0.085	-0.338	-0.276	-0.246	0	-0.037	0	0.291	0.246	0.189	-0.233	-0.227	-0.201	-1.007	-0.835	-0.746	0.0020159
Feature_191	379.877	8.4525	YLAKEEEKK	P32589	UPS1_125amol_R2_msms_822;857;872;1205;1253;1451;UPS1_50amol_R1_msms_888;UPS1_50amol_R2_msms_864;UPS1_50amol_R3_msms_855;916;UPS1_250amol_R1_msms_966;1246;1388;1433;UPS1_125amol_R1_msms_820;864;917;1139;1269;UPS1_500amol_R1_msms_860;887;1215;1306;UPS1_250amol_R3_msms_817;1126;1320;1307;1355;UPS1_125amol_R3_msms_844;870;941;1251;899;UPS1_500amol_R2_msms_831;933;950;1257;1298;1384;1318;UPS1_250amol_…	379.876	379.878	6.81393	10.0911	103287,103271,103275,103277,103289,103286,103282,103284,103276,103279,103290,103293,103288,103292,103270,103294,103280,103266,103283,103285,103278,103291	22	1136.61	3	104.443	22		3.0206	9.144;8.828;NA;8.012;8.111;8.33;8.604;NA;NA;9.289;9.104;8.956;8.505;8.4;8.389;8.27;7.88;7.74;8.992;NA;9.202;8.617;8.688;NA;7.448;7.667;7.749	379.876289714118;379.876318239401;NA;379.876307875466;379.876267724702;379.876336517252;379.876280744079;NA;NA;379.876578703484;379.876364641946;379.876289816332;379.876367983236;379.876438620587;379.876285909942;379.876260024015;379.876176961508;379.876190931171;379.876392094929;NA;379.876454460462;379.876473491987;379.876345401153;NA;379.876308987007;379.876326108415;379.876329102703	110.40779876709;110.40779876709;NA;90.7088012695313;109.109802246094;104.013603210449;110.40779876709;NA;NA;100.017097473145;112.41089630127;105.101303100586;106.683097839355;91.0685501098633;116.250297546387;113.255699157715;120.86840057373;93.1432418823242;90.6008529663086;NA;102.513702392578;102.513702392578;96.0335998535156;NA;93.1432418823242;112.41089630127;106.683097839355	2	0.6915	0.3755	0.00215278	-0.4405	-0.3415	-0.1225	0.1515	-0.0854836	-0.0873124	0.8365	0.6515	0.5035	0.0525	-0.0525	-0.0635	-0.1825	-0.5725	-0.7125	0.5395	0.200787	0.7495	0.1645	0.2355	-0.0392115	-1.0045	-0.7855	-0.7035	0.00021774
Feature_192	569.311	8.343	YLAKEEEKK	P32589	UPS1_50amol_R1_msms_879;934;UPS1_50amol_R2_msms_856;891;1018;UPS1_50amol_R3_msms_865;1045;UPS1_125amol_R3_msms_1024;1197;UPS1_125amol_R1_msms_841;1029;1060;UPS1_125amol_R2_msms_812;835;1020;1094;1116;1172;UPS1_500amol_R2_msms_1047;1104;1127;1312;UPS1_50000amol_R3_msms_919;UPS1_500amol_R1_msms_1133;1165;1204;1236;1070;UPS1_50000amol_R2_msms_907;1106;UPS1_500amol_R3_msms_853;875;1083;1147;1249;1277…	569.31	569.312	6.70443	9.98157	1012338,1012352,1012386,1012304,1012374,1012340,1012344,1012306,1012382,1012346,1012363,1012293,1012367,1012299,1012370,1012394,1012385,1012305,1012355,1012309,1012378,1012358,1012368,1012345,1012356,1012369	26	1136.61	2	119.4	26		2.23627	9.062;7.786;7.832;8.104;8.246;8.323;8.51;9.053;8.363;8.708;NA;9.11;8.307;8.533;8.454;7.995;7.687;7.707;8.988;9.362;9.102;8.318;8.395;8.578;7.463;7.701;7.766	569.311040633531;569.311023614758;569.311238676387;569.311175119002;569.311004417245;569.311018728885;569.311223322774;569.311281394558;569.311263217753;569.311146176303;NA;569.311063907796;569.311150038139;569.311143343668;569.310987122978;569.310878444677;569.311013188161;569.310972239076;569.311122401363;569.311152863902;569.31134990309;569.311234718931;569.311036356905;569.311162399;569.31098…	107.205299377441;106.88020324707;114.513198852539;139.38200378418;141.994995117188;134.227493286133;85.8072967529297;114.858299255371;109.43879699707;96.1429290771484;NA;126.067497253418;140.112197875977;140.112197875977;117.525703430176;112.295402526855;110.533599853516;103.878303527832;101.459800720215;99.6876373291016;117.525703430176;152.060806274414;136.514999389648;134.227493286133;134.2274…	2	0.719	-0.557	-0.511	-0.239	-0.097	-0.02	0.167	0.71	0.02	0.365	0.00832459	0.767	-0.036	0.19	0.111	-0.348	-0.656	-0.636	0.645	1.019	0.759	-0.025	0.052	0.235	-0.88	-0.642	-0.577	2.979e-05
Feature_193	608.285	37.857	YLAEFSSGDAR	P29311	UPS1_50amol_R1_msms_11809;UPS1_50000amol_R1_msms_12645;13083;13111;13127;UPS1_50000amol_R2_msms_12663;13206;13279;UPS1_25000amol_R2_msms_12839;12862;13277;UPS1_50amol_R2_msms_11900;11928;12436;UPS1_50000amol_R3_msms_12678;UPS1_500amol_R1_msms_12387;12810;12851;UPS1_125amol_R1_msms_12112;12134;12190;12569;12605;12788;UPS1_25000amol_R3_msms_12699;13117;13223;13234;UPS1_50amol_R3_msms_11941;11966;12…	608.284	608.286	36.2184	39.4956	1219185,1219182,1219178,1219184,1219180,1219187,1219189,1219186,1219196,1219192,1219179,1219171,1219200,1219188,1219193,1219169,1219170,1219177,1219194,1219183,1219191,1219176,1219181,1219172,1219199,1219195,1219190	27	1214.56	2	130.937	27		2.41102	38.723;38.465;38.157;36.863;37.167;37.264;37.922;38.088;38.101;38.414;38.25;38.351;37.652;37.712;37.865;37.602;37.475;37.529;38.953;38.98;38.912;37.535;37.682;37.849;35.808;36.411;36.484	608.285140240577;608.285210751851;608.285222886912;608.285364087521;608.285277717952;608.285358850174;608.28536103388;608.285313040687;608.2854073884;608.285387656371;608.28543523491;608.285315107392;608.285443974033;608.285438337946;608.285325942727;608.285313860656;608.28524273351;608.285319351928;608.285233998632;608.285401919146;608.285150236686;608.285388053775;608.28518368128;608.2854683463…	145.225799560547;136.530395507813;117.859497070313;132.564804077148;147.258605957031;122.547096252441;136.530395507813;129.741897583008;120.573600769043;139.760192871094;131.172500610352;139.760192871094;144.102905273438;150.087097167969;129.741897583008;129.741897583008;120.033401489258;122.178001403809;142.894897460938;142.096496582031;122.178001403809;139.760192871094;122.547096252441;117.8594…	1	0.866	0.608	0.3	-0.994	-0.69	-0.593	0.065	0.231	0.244	0.557	0.393	0.494	-0.205	-0.145	0.008	-0.255	-0.382	-0.328	1.096	1.123	1.055	-0.322	-0.175	-0.008	-2.049	-1.446	-1.373	0.00027891
Feature_194	740.407	93.02	YLAAYLLLVQGGNAAPSAADIK	P02400	UPS1_50amol_R1_msms_34019;34155;34175;UPS1_50amol_R2_msms_34116;33974;UPS1_50amol_R3_msms_34043;34154;34274;UPS1_250amol_R2_msms_34489;34590;34657;UPS1_50000amol_R2_msms_34885;34939;35015;35054;UPS1_250amol_R1_msms_34598;34411;34449;34506;34530;34566;UPS1_125amol_R1_msms_34345;34437;34474;UPS1_50000amol_R3_msms_34971;35013;35062;35108;35159;UPS1_2500amol_R1_msms_34701;34773;34813;UPS1_50000amol_R…	740.406	740.408	91.3814	94.6586	1822537,1822541,1822538,1822559,1822561,1822562,1822546,1822573,1822571,1822565,1822555,1822545,1822567,1822550,1822568,1822557,1822549,1822566,1822551,1822563,1822540,1822539,1822569,1822556,1822558,1822543,1822554	27	2218.2	3	122.035	27		2.32375	93.183;93.135;93.069;92.411;92.508;92.579;93.034;93.184;93.131;93.026;93.023;93.054;92.668;92.705;92.733;92.982;93.026;93.02;93.217;93.249;93.162;92.768;92.817;92.832;91.918;92.085;92.256	740.407645597773;740.407753040863;740.407749407029;740.40766613797;740.407784751313;740.407705948276;740.40756508961;740.40766521724;740.407513258959;740.407757380281;740.40747744569;740.407666991779;740.407641178493;740.407632823536;740.407765111453;740.407687436601;740.407687820429;740.407773443088;740.407432723175;740.407640279553;740.407684768323;740.407479060627;740.407575006982;740.40759478…	110.76789855957;146.857192993164;145.330505371094;124.84400177002;149.520797729492;159.038299560547;97.501579284668;109.872200012207;115.527297973633;95.9537582397461;110.337699890137;128.990798950195;112.011596679688;89.9133682250977;113.329902648926;137.726898193359;156.113998413086;153.212097167969;88.4860229492188;108.254898071289;93.3418807983398;89.9133682250977;79.3318862915039;135.6875;18…	2	0.163	0.115	0.049	-0.609	-0.512	-0.441	0.014	0.164	0.111	0.006	0.003	0.034	-0.352	-0.315	-0.287	-0.038	0.006	0	0.197	0.229	0.142	-0.252	-0.203	-0.188	-1.102	-0.935	-0.764	0.0019144
Feature_195	1110.11	92.864	YLAAYLLLVQGGNAAPSAADIK	P02400	UPS1_500amol_R2_msms_34773;UPS1_50amol_R3_msms_34203;34074;UPS1_50amol_R1_msms_34067;UPS1_250amol_R1_msms_34625;UPS1_250amol_R3_msms_34540;UPS1_500amol_R1_msms_34610;34559;34636;UPS1_2500amol_R3_msms_35017;34877;34917;UPS1_2500amol_R1_msms_34758;34691;UPS1_125amol_R3_msms_34486;34556;UPS1_250amol_R2_msms_34482;34533;UPS1_12500amol_R2_msms_34866;UPS1_5000amol_R2_msms_34901;UPS1_5000amol_R3_msms_34…	1110.11	1110.11	91.2254	94.5026	2719118,2719115,2719114,2719129,2719123,2719116,2719122,2719130,2719113,2719110,2719126,2719124,2719117,2719128,2719125,2719120,2719119	17	2218.2	2	82.7348	15		1.89548	NA;93.099;NA;NA;NA;92.633;93.105;NA;NA;93.091;92.952;93.099;92.698;92.709;92.757;92.993;NA;NA;NA;93.209;93.218;92.827;92.864;92.848;91.905;NA;92.336	NA;1110.107121242;NA;NA;NA;1110.10677155465;1110.1069717088;NA;NA;1110.10630289569;1110.10564578071;1110.10693473889;1110.10743550156;1110.10733128803;1110.10723866829;1110.10731655088;NA;NA;NA;1110.10701540568;1110.1073910289;1110.1071667616;1110.10709075909;1110.10592028022;1110.10727733208;NA;1110.10695495145	NA;NaN;NA;NA;NA;92.792121887207;76.0151214599609;NA;NA;104.302696228027;108.692001342773;83.3591384887695;56.4613189697266;87.4964599609375;87.7288284301758;47.9912490844727;NA;NA;NA;63.9787101745605;118.437599182129;90.4750518798828;71.9462127685547;NaN;79.0294036865234;NA;72.3159332275391	2	0.460217	0.235	0.293343	-0.359169	-0.271592	-0.231	0.241	0.572304	0.587385	0.227	0.088	0.235	-0.166	-0.155	-0.107	0.129	0.218405	0.26811	0.459643	0.345	0.354	-0.037	0	-0.016	-0.959	-0.846502	-0.528	0.0024853
Feature_196	660.686	90.452	YLAAYLLLNAAGNTPDATK	P05319	UPS1_50amol_R1_msms_33017;33224;UPS1_50amol_R2_msms_32973;32992;33182;UPS1_50000amol_R1_msms_33941;33996;34145;34191;34219;UPS1_50amol_R3_msms_33059;33204;UPS1_50000amol_R2_msms_33861;33886;UPS1_25000amol_R2_msms_33993;34146;34180;34222;UPS1_25000amol_R3_msms_33812;33852;33976;34101;UPS1_500amol_R1_msms_33544;33561;33579;33771;33807;33856;UPS1_50000amol_R3_msms_34270;33972;34181;UPS1_250amol_R1_m…	660.685	660.687	88.8134	92.0906	1477764,1477778,1477771,1477785,1477769,1477766,1477773,1477787,1477782,1477772,1477774,1477786,1477760,1477781,1477762,1477758,1477765,1477784,1477779,1477775,1477783,1477767,1477780,1477776,1477770,1477768,1477761	27	1979.04	3	145.916	27		1.92833	90.679;90.571;90.56;89.844;89.962;90.014;90.498;90.626;90.533;90.542;90.452;90.585;90.142;90.141;90.192;90.427;90.462;90.505;90.706;90.725;90.68;90.234;90.259;90.3;89.268;89.502;89.585	660.686477758719;660.686570662235;660.686108097333;660.686579934768;660.686515211311;660.686074390178;660.685888335966;660.686498047775;660.686545731588;660.686498102139;660.686196838064;660.686114542649;660.686503286815;660.686633255956;660.686389458156;660.686417821011;660.686437224043;660.686574311178;660.686418689513;660.685955579846;660.686478683954;660.686683344512;660.686069734904;660.6865…	130.467697143555;134.80729675293;122.957901000977;160.629699707031;149.604598999023;156.715103149414;176.556304931641;147.828598022461;156.960098266602;133.86799621582;140.770706176758;133.86799621582;146.272994995117;162.704299926758;169.983703613281;152.943496704102;172.09049987793;127.19889831543;137.27099609375;140.485397338867;149.604598999023;151.491195678711;120.992202758789;203.1141967773…	2	0.227	0.119	0.108	-0.608	-0.49	-0.438	0.046	0.174	0.081	0.09	0	0.133	-0.31	-0.311	-0.26	-0.025	0.01	0.053	0.254	0.273	0.228	-0.218	-0.193	-0.152	-1.184	-0.95	-0.867	0.0016448
Feature_197	990.526	90.235	YLAAYLLLNAAGNTPDATK	P05319	UPS1_2500amol_R3_msms_34081;UPS1_250amol_R3_msms_33644;UPS1_5000amol_R3_msms_33865;UPS1_5000amol_R2_msms_34049;UPS1_250amol_R1_msms_33546;33598;UPS1_500amol_R1_msms_33709;33726;UPS1_500amol_R3_msms_33755;UPS1_125amol_R1_msms_33499;UPS1_250amol_R2_msms_33610;UPS1_500amol_R2_msms_33835;33867;33911;UPS1_2500amol_R1_msms_33836;UPS1_125amol_R3_msms_33539	990.525	990.527	88.5964	91.8736	2518682,2518675,2518687,2518692,2518691,2518700,2518686,2518690,2518671,2518678,2518680,2518697,2518698,2518677,2518684,2518689	16	1979.04	2	122.932	12		1.59845	NA;90.596;NA;89.818;NA;90.056;NA;NA;NA;90.506;90.504;90.544;90.147;90.117;90.211;NA;90.508;90.465;NA;90.75;90.676;90.245;90.225;90.25;NA;NA;NA	NA;990.526091993806;NA;990.525497067501;NA;990.526092939794;NA;NA;NA;990.526338782116;990.526096673205;990.526085686487;990.526250261938;990.525002360558;990.52593959372;NA;990.526060231671;990.526072185106;NA;990.525433137729;990.526168930483;990.526589531157;990.526469600167;990.526421173659;NA;NA;NA	NA;NaN;NA;76.7605895996094;NA;85.046142578125;NA;NA;NA;105.00520324707;NaN;98.5724868774414;119.506698608398;77.1368713378906;187.500198364258;NA;NaN;NaN;NA;195.168502807617;97.7758712768555;111.727096557617;213.357299804688;107.627601623535;NA;NA;NA	2	0.354447	0.361	0.163322	-0.417	-0.432378	-0.179	0.227709	0.407065	0.399209	0.271	0.269	0.309	-0.088	-0.118	-0.024	0.130812	0.273	0.23	0.369319	0.515	0.441	0.01	-0.01	0.015	-1.44843	-1.06605	-0.887707	0.00225
Feature_198	812.101	91.484	YKYVDPNVLPETESLALVIDR	P00950	UPS1_50amol_R1_msms_33189;33162;UPS1_50amol_R2_msms_33153;33358;UPS1_50amol_R3_msms_33273;33304;33428;UPS1_500amol_R3_msms_34089;34206;34108;UPS1_500amol_R1_msms_33932;34112;34188;UPS1_500amol_R2_msms_34202;34243;34282;34323;34384;UPS1_125amol_R1_msms_33719;33931;UPS1_125amol_R2_msms_33718;33747;33798;33920;33995;33854;33908;UPS1_250amol_R3_msms_33906;33948;34021;34048;34109;UPS1_250amol_R2_msms_…	812.1	812.102	89.8454	93.1226	2092749,2092745,2092750,2092754,2092756,2092753,2092757,2092760,2092759,2092755,2092761,2092758,2092747,2092746,2092748	15	2433.28	3	109.35	15		1.83688	NA;NA;NA;91.024;91.167;91.324;NA;NA;92.724;NA;NA;92.461;91.475;91.456;91.493;NA;NA;NA;NA;92.652;NA;91.636;91.576;91.658;89.631;89.986;90.142	NA;NA;NA;812.100767142309;812.100779129836;812.100775453808;NA;NA;812.098025957644;NA;NA;812.099686657041;812.100812771998;812.100777825705;812.10066492175;NA;NA;NA;NA;812.100078849006;NA;812.100808410521;812.10085113028;812.10074882023;812.100378651877;812.100218776499;812.100469079968	NA;NA;NA;143.041107177734;104.8125;67.213623046875;NA;NA;NaN;NA;NA;NaN;98.175163269043;127.369598388672;118.152000427246;NA;NA;NA;NA;NaN;NA;96.5497970581055;98.175163269043;109.372596740723;119.365501403809;110.603500366211;119.371002197266	1	0.405915	0.304174	0.227058	-0.46	-0.317	-0.16	0.317107	0.490423	1.24	0.337634	0.257675	0.977	-0.009	-0.028	0.009	0.218899	0.134077	0.180847	0.410074	1.168	0.480463	0.152	0.092	0.174	-1.853	-1.498	-1.342	0.00224755
Feature_200	683.843	65.655	YKWEAWENLK	P31787	UPS1_50amol_R2_msms_23784	683.842	683.844	64.0164	67.2936	1582697	1	1365.67	2	92.2466	1		1.69772	NA;NA;NA;NA;NA;NA;NA;NA;NA;NA;NA;NA;NA;NA;NA;NA;NA;NA;NA;NA;NA;NA;NA;NA;NA;65.655;NA	NA;NA;NA;NA;NA;NA;NA;NA;NA;NA;NA;NA;NA;NA;NA;NA;NA;NA;NA;NA;NA;NA;NA;NA;NA;683.843423586735;NA	NA;NA;NA;NA;NA;NA;NA;NA;NA;NA;NA;NA;NA;NA;NA;NA;NA;NA;NA;NA;NA;NA;NA;NA;NA;92.2465667724609;NA	1	0.884024	0.729201	0.336773	-1.22057	-0.964629	-0.734719	0.159509	0.648439	0.364713	0.740524	0.542471	0.617351	-0.231133	-0.198913	-0.113382	-0.15458	-0.373066	-0.29123	1.15765	1.20408	1.0191	-0.257793	-0.133973	-0.0622841	-2.95821	0	-1.95145	0.000584945
Feature_201	658.312	14.356	YKVENEDQYK	P00427	UPS1_50amol_R1_msms_2894;2936;2991;UPS1_50amol_R2_msms_2972;3004;UPS1_50amol_R3_msms_3013;UPS1_125amol_R1_msms_3034;3093;3168;UPS1_125amol_R2_msms_3084;3118;3169;3205;3224;UPS1_50000amol_R2_msms_3346;3434;3475;UPS1_125amol_R3_msms_3224;3266;3302;UPS1_500amol_R2_msms_3335;3359;3388;3401;3459;UPS1_250amol_R1_msms_3287;3339;3368;3383;3391;3415;UPS1_2500amol_R3_msms_3499;3585;3553;UPS1_250amol_R3_msm…	658.311	658.313	12.7174	15.9946	1463601,1463609,1463589,1463593,1463588,1463581,1463599,1463584,1463580,1463602,1463600,1463596,1463597,1463591,1463586,1463575,1463594,1463585,1463590,1463579,1463595,1463576,1463592,1463606,1463578,1463598,1463583	27	1314.61	2	110.958	27		1.67378	15.259;15;14.772;13.514;13.755;13.826;14.573;14.732;14.664;15.051;14.947;14.956;14.096;14.356;14.179;14.282;14.083;14.178;15.27;15.415;15.426;14.171;14.337;14.452;12.891;13.173;13.231	658.311789417598;658.311764477484;658.311862760416;658.31197112359;658.311944745752;658.311961866069;658.312050768884;658.311974701426;658.312131060121;658.311725329782;658.311801287157;658.312002565252;658.311923230032;658.311834769216;658.311950999121;658.312138876395;658.312015668875;658.311868620961;658.311810363162;658.311928996448;658.311982495679;658.311895243288;658.312032134361;658.31186…	123.007400512695;102.047401428223;121.287300109863;100.819198608398;121.287300109863;115.286499023438;98.1563415527344;77.7441864013672;102.047401428223;111.49649810791;131.087295532227;126.025596618652;154.149597167969;121.287300109863;126.658401489258;NaN;81.6248626708984;NaN;123.007400512695;98.898307800293;88.155143737793;112.937599182129;107.343902587891;103.213302612305;112.937599182129;115…	1	0.903	0.644	0.416	-0.842	-0.601	-0.53	0.217	0.376	0.308	0.695	0.591	0.6	-0.26	0	-0.177	-0.074	-0.273	-0.178	0.914	1.059	1.07	-0.185	-0.019	0.096	-1.465	-1.183	-1.125	-0.00035242
Feature_202	383.856	6.4424	YKGTVSHDDK	P00360	UPS1_250amol_R1_msms_529;587;UPS1_2500amol_R2_msms_526	383.855	383.857	4.80383	8.08097	117647,117648,117632,117638,117645,117649,117643,117646,117642,117644	10	1148.55	3	77.2877	9		1.11132	NA;NA;NA;NA;6.4498;6.2163;NA;NA;NA;6.3728;6.394;NA;6.309;7.071;NA;NA;NA;NA;6.4424;NA;6.4936;6.4029;6.4556;NA;NA;NA;NA	NA;NA;NA;NA;383.855701648727;383.855492323812;NA;NA;NA;383.855939940963;383.855736718067;NA;383.855757768386;383.856118099724;NA;NA;NA;NA;383.855715081737;NA;383.855919299289;383.855901072491;383.855743264867;NA;NA;NA;NA	NA;NA;NA;NA;NaN;NaN;NA;NA;NA;NaN;NaN;NA;77.2877426147461;NaN;NA;NA;NA;NA;NaN;NA;NaN;NaN;NaN;NA;NA;NA;NA	2	-0.022744	-0.114594	-0.108503	-0.24539	0.0074	-0.2261	-0.12221	-0.210823	-0.209648	-0.0696	-0.0484	-0.104539	-0.1334	0.6286	-0.232569	-0.167447	-0.123064	-0.104542	0	-0.0559467	0.0512	-0.0395	0.0132	-0.14644	-0.104748	-0.229484	-0.254405	0.000234947
Feature_203	575.28	6.389	YKGTVSHDDK	P00360	UPS1_5000amol_R2_msms_504;564;UPS1_25000amol_R2_msms_544;UPS1_2500amol_R2_msms_506;UPS1_2500amol_R3_msms_505;528;UPS1_250amol_R3_msms_503;572;UPS1_500amol_R3_msms_525;533;546	575.279	575.281	4.75043	8.02757	1041126,1041127,1041137,1041125,1041140,1041133,1041139,1041124,1041128,1041118,1041116,1041123,1041129,1041122,1041130	15	1148.55	2	96.5841	15		1.11132	6.4936;NA;NA;6.3297;6.2797;6.2475;NA;6.334;6.4689;6.389;6.383;6.396;NA;6.3107;6.327;NA;NA;NA;6.486;6.498;6.4939;NA;NA;6.418;NA;NA;NA	575.280281585123;NA;NA;575.279587870064;575.280246957895;575.280220437916;NA;575.280399953357;575.280649385588;575.280221208966;575.280241204939;575.280178563697;NA;575.28018396891;575.280040124173;NA;NA;NA;575.280172032348;575.280209754095;575.280526437755;NA;NA;575.280243104469;NA;NA;NA	NaN;NA;NA;NaN;NaN;NaN;NA;86.4627838134766;NaN;NaN;112.644401550293;93.8390579223633;NA;NaN;110.540603637695;NA;NA;NA;NaN;83.2257766723633;NaN;NA;NA;92.7919769287109;NA;NA;NA	2	0.1046	-0.118759	-0.111447	-0.0593	-0.1093	-0.1415	-0.124197	-0.055	0.0799	0	-0.006	0.007	-0.175485	-0.0783	-0.062	-0.16851	-0.122995	-0.104679	0.097	0.109	0.1049	-0.00758674	-0.170897	0.029	-0.0970851	-0.225301	-0.251063	2.7161e-05
Feature_204	804.392	87.431	YKDWDVLATAGNTNAWESTLR	P53090	UPS1_50amol_R1_msms_31611;31680;UPS1_50amol_R2_msms_31649	804.391	804.393	85.7924	89.0696	2063220,2063223,2063236,2063238,2063237,2063246,2063245,2063248,2063240,2063242,2063241,2063244,2063239,2063250,2063249,2063243,2063247	17	2410.16	3	102.961	17		1.7731	NA;NA;87.862;86.681;86.792;87.095;NA;NA;NA;NA;88.024;87.978;87.448;87.384;87.292;87.725;87.685;NA;NA;88.172;NA;87.414;NA;87.533;85.42;85.882;86.137	NA;NA;804.393862296861;804.392385506603;804.392392627024;804.392110603752;NA;NA;NA;NA;804.392865496186;804.393290216154;804.392799791878;804.393024537668;804.392234039859;804.392651026082;804.393103942745;NA;NA;804.393178014698;NA;804.392513571596;NA;804.392527404296;804.392307630277;804.392381166682;804.392198223464	NA;NA;NaN;NaN;NaN;NaN;NA;NA;NA;NA;NaN;NaN;NaN;NaN;NaN;NaN;NaN;NA;NA;NaN;NA;NaN;NA;NaN;103.310699462891;102.612098693848;NaN	1	0.273051	0.128953	0.431	-0.75	-0.639	-0.336	0.0300034	0.242984	0.177774	0.175878	0.593	0.547	0.017	-0.047	-0.139	0.294	0.254	-0.0939582	0.330868	0.741	0.353127	-0.017	-0.274703	0.102	-2.011	-1.549	-1.294	0.00167685
Feature_205	1083.22	104.296	YISVPLGSINSMGLPNEGIDYYLSYVLNR	P28272	UPS1_50amol_R1_msms_37723;UPS1_50amol_R2_msms_37564;37630;37654;UPS1_50amol_R3_msms_37540;37558;37587;UPS1_500amol_R2_msms_38147;UPS1_125amol_R2_msms_37770;37787;UPS1_125amol_R1_msms_37785;37809;37870;UPS1_250amol_R2_msms_37944;37916;UPS1_125amol_R3_msms_37840;37884;UPS1_12500amol_R1_msms_38191;38219;UPS1_500amol_R3_msms_38132;38062;UPS1_250amol_R3_msms_38084;38025;UPS1_2500amol_R2_msms_38101;381…	1083.22	1083.22	102.657	105.935	2681118,2681133,2681123,2681121,2681132,2681126,2681125,2681122,2681116,2681119,2681131,2681129,2681124,2681113,2681115,2681128,2681130,2681134,2681120,2681127,2681114	21	3246.63	3	45.7472	20		2.08887	104.621;NA;NA;103.812;103.949;103.991;104.609;104.732;104.694;NA;104.52;104.526;104.092;104.118;104.131;NA;104.63;104.69;NA;104.655;104.612;NA;104.285;104.296;103.397;103.584;103.663	1083.21672452855;NA;NA;1083.21630470815;1083.21739676505;1083.21684574368;1083.21417268726;1083.21654195082;1083.21351520433;NA;1083.21709387564;1083.21735340073;1083.21665499873;1083.21658944033;1083.21717929364;NA;1083.21696443088;1083.21729243456;NA;1083.21668166862;1083.21661752137;NA;1083.21720159615;1083.21629257986;1083.21613381927;1083.21717145326;1083.21586631669	33.3169593811035;NA;NA;61.4174308776855;31.7707500457764;49.745059967041;41.5102005004883;25.2386894226074;38.9247589111328;NA;50.9863395690918;24.665189743042;66.7718887329102;24.9413795471191;38.5883598327637;NA;NaN;66.3717575073242;NA;62.1925506591797;36.6126899719238;NA;NaN;52.6658897399902;39.7953491210938;59.645881652832;64.0354537963867	2	0.325	-0.555389	-0.584919	-0.484	-0.347	-0.305	0.313	0.436	0.398	-0.569199	0.224	0.23	-0.204	-0.178	-0.165	-0.68252	0.334	0.394	-0.355336	0.359	0.316	-0.634848	-0.011	0	-0.899	-0.712	-0.633	0.0030531
Feature_206	1624.32	104.536	YISVPLGSINSMGLPNEGIDYYLSYVLNR	P28272	UPS1_500amol_R2_msms_38166;UPS1_2500amol_R2_msms_38175	1624.32	1624.32	102.897	106.175	2979771,2979776,2979772,2979775,2979773,2979774,2979764	7	3246.63	2	31.2225	7		1.11132	NA;NA;104.55;NA;NA;NA;NA;NA;NA;104.45;104.536;NA;NA;NA;NA;104.65;104.68;NA;NA;NA;NA;104.25;104.267;NA;NA;NA;NA	NA;NA;1624.32141282412;NA;NA;NA;NA;NA;NA;1624.32075381651;1624.32098845814;NA;NA;NA;NA;1624.32110909637;1624.31877252533;NA;NA;NA;NA;1624.32082957183;1624.32114939739;NA;NA;NA;NA	NA;NA;NaN;NA;NA;NA;NA;NA;NA;NaN;32.6022605895996;NA;NA;NA;NA;NaN;NaN;NA;NA;NA;NA;NaN;29.8426494598389;NA;NA;NA;NA	2	-0.565634	-0.618631	0.014	-1.35402	-1.21228	-1.25852	-0.886653	-0.646757	-0.795915	-0.086	0	-0.8051	-1.02329	-1.16705	-1.15562	0.114	0.144	-0.707485	-0.411435	-0.738352	-0.642879	-0.286	-0.269	-1.15178	-2.02666	-1.93864	-1.72189	0.00453198
Feature_207	719.024	74.808	YISLIYTNYEAGKDDYVK	P09211	UPS1_50000amol_R1_msms_27742;27811;27887;UPS1_50000amol_R2_msms_27703;27609;27770;UPS1_50000amol_R3_msms_27866;27705;27759;27894;UPS1_25000amol_R2_msms_28024;UPS1_25000amol_R3_msms_27913;UPS1_25000amol_R1_msms_27501;27527	719.023	719.025	73.1694	76.4466	1737319,1737321,1737322,1737317,1737313,1737323,1737331,1737330,1737329,1737328	10	2154.05	3	60.6007	10		2.29723	75.54;75.094;74.653;NA;NA;NA;74.556;75.196;74.963;NA;NA;NA;NA;NA;NA;74.467;74.322;74.156;NA;NA;75.389;NA;NA;NA;NA;NA;NA	719.023442852657;719.02421358998;719.024220047654;NA;NA;NA;719.024111318411;719.023392780614;719.023951121323;NA;NA;NA;NA;NA;NA;719.023850993064;719.024239775418;719.024246618798;NA;NA;719.023212784463;NA;NA;NA;NA;NA;NA	NaN;NaN;NaN;NA;NA;NA;49.1875;60.549919128418;64.2439193725586;NA;NA;NA;NA;NA;NA;57.7935600280762;60.549919128418;71.2793884277344;NA;NA;NaN;NA;NA;NA;NA;NA;NA	1	0.732	0.286	-0.155	-1.2605	-0.965512	-0.788594	-0.252	0.388	0.155	0.69697	0.506283	0.578975	-0.269013	-0.339783	-0.190887	-0.341	-0.486	-0.652	1.12968	1.15565	0.581	-0.252244	-0.09053	-0.0585999	-3.07859	-2.32322	-1.94799	0.00055148
Feature_208	1081.07	80.1705	YIQTEQQIEVPEGVTVSIK	P05738	UPS1_50amol_R1_msms_28042;28322;UPS1_50000amol_R3_msms_29649;UPS1_50000amol_R1_msms_29969;30227;UPS1_50000amol_R2_msms_29564;UPS1_50amol_R2_msms_28184;28349;UPS1_50amol_R3_msms_28368;28477;28585;UPS1_125amol_R1_msms_29201;29213;29353;UPS1_5000amol_R2_msms_30263;30420;UPS1_2500amol_R3_msms_30063;30118;30456;UPS1_12500amol_R3_msms_29739;29850;UPS1_12500amol_R2_msms_29896;30203;UPS1_250amol_R3_msms_…	1081.07	1081.07	78.5319	81.8091	2677018,2677026,2677017,2677038,2677035,2677036,2677009,2677003,2677007,2677004,2677013,2677022,2677032,2677012,2677011,2677014,2677031,2677020,2677015,2677027,2677006,2677023,2677010,2677008,2677025,2677019	26	2160.13	2	128.395	26		3.81665	81.426;80.71;80.214;78.277;78.968;79.251;80.127;80.354;80.05;81.031;81.253;81.138;79.86;79.762;79.489;79.756;79.564;79.665;81.49;81.569;81.475;NA;80.055;80.248;76.028;76.892;77.551	1081.07347917516;1081.07328228724;1081.07306935813;1081.07340932619;1081.07374185489;1081.07346441875;1081.07346908041;1081.07370430595;1081.07367709186;1081.07313861135;1081.07352437343;1081.0736759043;1081.0734851105;1081.07352518444;1081.07319222929;1081.07316471213;1081.07396093325;1081.07357525417;1081.07310398831;1081.07339379172;1081.07342414405;NA;1081.07343191289;1081.07294549499;1081.07…	NaN;127.496200561523;148.197601318359;122.525703430176;NaN;101.622398376465;90.7654037475586;NaN;NaN;NaN;NaN;102.432899475098;124.823501586914;132.142105102539;126.085800170898;105.996597290039;92.8050079345703;86.4391403198242;141.309906005859;187.574096679688;124.757400512695;NA;NaN;NaN;162.922302246094;158.500106811523;174.715393066406	1	1.2555	0.5395	0.0435	-1.8935	-1.2025	-0.9195	-0.0435	0.1835	-0.1205	0.8605	1.0825	0.9675	-0.3105	-0.4085	-0.6815	-0.4145	-0.6065	-0.5055	1.3195	1.3985	1.3045	-0.327076	-0.1155	0.0775	-4.1425	-3.2785	-2.6195	0.00099266
Feature_209	391.233	67.513	YIQKEHLIK	P21264	UPS1_50amol_R3_msms_24125;24184;24240;24366;24446;24486;24499;24513;24572;24623;24672;24691;24727;24789;24851;24863	391.232	391.234	65.8744	69.1516	147920	1	1170.68	3	64.4204	1		2.53718	NA;NA;NA;NA;NA;NA;NA;NA;NA;NA;NA;NA;NA;NA;NA;NA;NA;NA;NA;NA;NA;NA;NA;NA;NA;NA;67.513	NA;NA;NA;NA;NA;NA;NA;NA;NA;NA;NA;NA;NA;NA;NA;NA;NA;NA;NA;NA;NA;NA;NA;NA;NA;NA;391.232538354521	NA;NA;NA;NA;NA;NA;NA;NA;NA;NA;NA;NA;NA;NA;NA;NA;NA;NA;NA;NA;NA;NA;NA;NA;NA;NA;64.4204330444336	1	0.939546	0.801957	0.38502	-1.22218	-0.959532	-0.719288	0.213178	0.736025	0.442216	0.794148	0.591045	0.677778	-0.197777	-0.188623	-0.0872625	-0.0972249	-0.321816	-0.226036	1.21647	1.28088	1.06918	-0.239764	-0.0570069	-0.00435741	-3.03699	-2.32426	0	0.000496529
Feature_210	676.382	95.599	YIPQAGIPPGVINIVSGFGK	P46367	UPS1_50amol_R2_msms_34887;UPS1_50000amol_R3_msms_35815;35874;UPS1_50amol_R3_msms_34978;UPS1_25000amol_R2_msms_35871;35959;UPS1_50000amol_R1_msms_35953;35857;UPS1_25000amol_R3_msms_35648;UPS1_50000amol_R2_msms_35787;35814;UPS1_12500amol_R3_msms_35589;35483;UPS1_25000amol_R1_msms_35437;UPS1_125amol_R3_msms_35294;35317;35373;UPS1_125amol_R2_msms_35246;UPS1_12500amol_R1_msms_35614;35658;35507;35592;U…	676.381	676.383	93.9604	97.2376	1553587,1553588,1553578,1553614,1553610,1553612,1553581,1553590,1553608,1553584,1553589,1553602,1553579,1553611,1553597,1553594,1553595,1553605,1553593,1553600,1553607,1553591,1553606,1553604,1553583,1553596,1553601	27	2026.12	3	72.3852	27		1.11132	95.724;95.725;95.643;94.968;95.031;95.1;95.63;95.753;95.72;95.599;95.502;95.634;95.229;95.268;95.278;95.653;95.646;95.694;95.79;95.793;95.757;95.315;95.346;95.346;94.568;94.712;94.806	676.382546349298;676.382494357444;676.382490827591;676.382298254327;676.382157485157;676.382358191446;676.382625065715;676.3825100469;676.382599567743;676.382343400647;676.382441702535;676.382274405241;676.382434144946;676.382494146828;676.382270664994;676.382815134319;676.38239747709;676.382475026477;676.382430891796;676.382378548002;676.382719798349;676.382412255163;676.382467721247;676.3824107…	77.0273666381836;83.9640197753906;83.2515411376953;68.1233062744141;66.8925476074219;100.041603088379;69.2885437011719;63.8936805725098;35.2121810913086;65.175163269043;57.7082099914551;36.6569709777832;63.8936805725098;44.0999183654785;97.1294403076172;63.8936805725098;84.3752365112305;77.5059204101563;69.1111221313477;57.1732406616211;114.519302368164;77.1295013427734;87.4186172485352;110.55840…	2	0.125	0.126	0.044	-0.631	-0.568	-0.499	0.031	0.154	0.121	0	-0.097	0.035	-0.37	-0.331	-0.321	0.054	0.047	0.095	0.191	0.194	0.158	-0.284	-0.253	-0.253	-1.031	-0.887	-0.793	0.0019668
Feature_211	1014.07	95.59	YIPQAGIPPGVINIVSGFGK	P46367	UPS1_50amol_R1_msms_34984;35090;UPS1_25000amol_R2_msms_35841;UPS1_500amol_R3_msms_35479;35575;35608;35630;UPS1_500amol_R1_msms_35379;35413;35542;UPS1_50amol_R2_msms_34858;UPS1_50amol_R3_msms_34932;UPS1_5000amol_R1_msms_35676;35805;UPS1_2500amol_R2_msms_35480;35506;UPS1_2500amol_R3_msms_35752;35773;35856;UPS1_125amol_R1_msms_35355;35220;35246;UPS1_500amol_R2_msms_35520;35545;35719;UPS1_5000amol_R2…	1014.07	1014.07	93.9514	97.2286	2564068,2564086,2564081,2564077,2564066,2564067,2564076,2564088,2564075,2564069,2564071,2564078,2564085,2564079,2564070,2564080,2564111,2564110,2564101,2564095,2564082,2564074,2564084,2564089,2564072,2564087,2564073	27	2026.13	2	95.7406	27		1.11132	95.746;95.674;95.652;94.989;95.073;95.131;95.631;95.736;95.695;95.578;95.59;95.626;95.204;95.269;95.315;95.631;95.629;95.668;95.769;95.75;95.764;95.356;95.355;95.343;94.555;94.679;94.815	1014.07065331147;1014.07018600353;1014.07034968665;1014.07027248522;1014.07036433504;1014.07030604795;1014.07050443881;1014.0706661054;1014.07037978786;1014.07059983578;1014.07064677552;1014.07039999793;1014.07064358655;1014.07079410632;1014.07061858638;1014.07092767204;1014.07050882556;1014.07072411649;1014.07045541139;1014.06987569922;1014.07002352595;1014.07043239083;1014.07016680493;1014.0704…	96.2342834472656;94.2343215942383;125.226699829102;113.326301574707;94.1880111694336;88.5696868896484;113.232902526855;101.226196289063;139.110305786133;124.691101074219;100.409400939941;83.6664123535156;76.6778869628906;88.5736236572266;64.8426971435547;74.505126953125;124.725997924805;71.3759002685547;87.3557434082031;87.3557434082031;96.560791015625;93.9200897216797;99.3428573608398;85.1773223…	2	0.156	0.084	0.062	-0.601	-0.517	-0.459	0.041	0.146	0.105	-0.012	0	0.036	-0.386	-0.321	-0.275	0.041	0.039	0.078	0.179	0.16	0.174	-0.234	-0.235	-0.247	-1.035	-0.911	-0.775	0.0025921
Feature_212	995.022	96.144	YIPGEPEFLPFVNELPK	P07284	UPS1_500amol_R2_msms_35777;UPS1_500amol_R3_msms_35707;35753;UPS1_125amol_R2_msms_35457;UPS1_500amol_R1_msms_35619;35640;35675;UPS1_250amol_R2_msms_35632;UPS1_125amol_R1_msms_35460;UPS1_50amol_R2_msms_35066;UPS1_2500amol_R1_msms_35861;35809;UPS1_250amol_R3_msms_35637;UPS1_50amol_R3_msms_35105;35123;35147;UPS1_2500amol_R2_msms_35739;UPS1_5000amol_R2_msms_35939;35967;35983;UPS1_250amol_R1_msms_35550…	995.021	995.023	94.5054	97.7826	2527935,2527923,2527941,2527949,2527932,2527934,2527942,2527939,2527940,2527929,2527928,2527921,2527933,2527938,2527930,2527937,2527947,2527924,2527943,2527950,2527948,2527936,2527946,2527926,2527931,2527945,2527944	27	1988.03	2	57.6049	27		1.11132	96.263;96.26;96.152;95.582;95.669;95.706;96.17;96.228;96.222;96.144;96.148;96.207;95.803;95.834;95.86;96.182;96.143;96.204;96.335;96.304;96.268;95.907;95.936;95.949;95.144;95.316;95.415	995.020244418757;995.021802549691;995.02305246339;995.021408543215;995.022591199961;995.02211251952;995.019796687714;995.023659902064;995.022779479123;995.021906067666;995.020969889123;995.022307405736;995.02179144486;995.021599702147;995.021695414285;995.023587613186;995.022549005745;995.021411253174;995.021818450792;995.021834521054;995.023054759584;995.022778726636;995.022205956701;995.0216372…	53.2551918029785;55.9121589660645;42.0681610107422;58.7119102478027;64.4542007446289;67.1534194946289;NaN;44.998348236084;71.2856979370117;71.4019775390625;51.9712905883789;42.7076301574707;85.3624572753906;57.1732406616211;63.4595603942871;57.9357109069824;50.1780700683594;NaN;48.9070510864258;51.759838104248;54.0044212341309;67.9938507080078;45.6175193786621;50.8307800292969;54.7643394470215;62…	1	0.119	0.116	0.008	-0.562	-0.475	-0.438	0.026	0.084	0.078	0	0.004	0.063	-0.341	-0.31	-0.284	0.038	-0.001	0.06	0.191	0.16	0.124	-0.237	-0.208	-0.195	-1	-0.828	-0.729	0.0025304
Feature_213	769.696	81.3325	YINSCLGLDQSADEIAHCLK	P15624	UPS1_50000amol_R1_msms_30359;UPS1_25000amol_R1_msms_30086	769.695	769.697	79.6939	82.9711	1930633,1930610,1930657,1930654,1930656,1930632,1930651,1930646,1930648,1930650,1930647,1930638,1930637,1930653,1930652,1930655,1930639,1930649,1930643,1930641,1930636,1930640,1930645,1930635,1930642,1930644,1930634	27	2306.07	3	39.1447	27		1.3932	81.953;81.708;81.508;79.949;80.099;80.327;81.426;82.148;81.645;81.86;81.706;81.64;80.811;80.825;80.837;81.239;81.029;81.155;82.032;82.173;81.976;81;81.046;81.064;77.845;78.411;78.912	769.696830633214;769.696167500134;769.69640808588;769.696663576555;769.696701895885;769.696434495065;769.696696290759;769.696902034808;769.6966935656;769.697219713369;769.696557085393;769.696340146573;769.696559480418;769.696646122974;769.696663562254;769.696342871041;769.69638460143;769.69620216625;769.696755594534;769.696540531564;769.696501702109;769.696676022903;769.696600214391;769.696672946…	NaN;NaN;NaN;NaN;NaN;NaN;37.6872291564941;NaN;NaN;NaN;NaN;NaN;NaN;NaN;NaN;40.6021690368652;NaN;NaN;NaN;NaN;NaN;NaN;NaN;NaN;NaN;NaN;NaN	1	0.6205	0.3755	0.1755	-1.3835	-1.2335	-1.0055	0.0935	0.8155	0.3125	0.5275	0.3735	0.3075	-0.5215	-0.5075	-0.4955	-0.0935	-0.3035	-0.1775	0.6995	0.8405	0.6435	-0.3325	-0.2865	-0.2685	-3.4875	-2.9215	-2.4205	0.00088191
Feature_214	679.323	40.8215	YINESVNEFSR	P40531	UPS1_50amol_R2_msms_13499;13523;UPS1_125amol_R2_msms_13849;UPS1_50amol_R1_msms_13357;13383;UPS1_50amol_R3_msms_13517;UPS1_125amol_R1_msms_13715;UPS1_125amol_R3_msms_13818;UPS1_250amol_R2_msms_13991;UPS1_50000amol_R3_msms_14254;14310;UPS1_12500amol_R2_msms_14271	679.322	679.324	39.1829	42.4601	1563633,1563630,1563629,1563621,1563628,1563634,1563619,1563631,1563635,1563624	10	1356.63	2	94.5265	10		1.5083	NA;42.225;NA;40.485;40.777;40.866;NA;NA;NA;41.331;NA;NA;NA;41.351;NA;NA;NA;41.252;NA;NA;NA;NA;NA;NA;39.307;39.883;40.075	NA;679.322976423579;NA;679.32284818055;679.322875003054;679.322987371278;NA;NA;NA;679.323054425754;NA;NA;NA;679.322885642657;NA;NA;NA;679.322755200396;NA;NA;NA;NA;NA;NA;679.322840625655;679.322988961227;679.322648400927	NA;82.7047576904297;NA;70.5632781982422;81.239143371582;56.9555511474609;NA;NA;NA;NaN;NA;NA;NA;81.239143371582;NA;NA;NA;90.4120635986328;NA;NA;NA;NA;NA;NA;145.808700561523;160.856704711914;80.9595184326172	1	0.959903	1.4035	0.330971	-0.3365	-0.0445	0.0445	0.162544	0.53739	0.371772	0.5095	0.491896	0.654571	0.0237946	0.5295	0.0538488	-0.245038	-0.415661	0.4305	1.17421	1.24378	1.10001	-0.204313	-0.0536129	0.0925205	-1.5145	-0.9385	-0.7465	6.32456e-05
Feature_215	1019.02	81.558	YINEGNSVGSVNFPEVALK	P40054	UPS1_5000amol_R1_msms_30640;UPS1_5000amol_R2_msms_30638;30659;UPS1_12500amol_R1_msms_30387;30455;UPS1_50000amol_R1_msms_30535;30582;UPS1_25000amol_R2_msms_30614;UPS1_12500amol_R2_msms_30370;UPS1_12500amol_R3_msms_30234;30313;UPS1_500amol_R3_msms_30181;30220;UPS1_50000amol_R3_msms_30665;30683;UPS1_50amol_R1_msms_29305;UPS1_50000amol_R2_msms_30545;UPS1_2500amol_R3_msms_30525;30597;30628;UPS1_2500am…	1019.02	1019.02	79.9194	83.1966	2572168,2572170,2572167,2572164,2572166,2572159,2572151,2572154,2572169,2572146,2572149,2572158,2572165,2572157,2572162,2572153,2572160,2572152,2572144,2572155,2572147,2572161,2572163,2572156,2572148,2572145,2572150	27	2036.02	2	159.003	27		1.11132	82.079;81.949;81.764;80.616;80.731;80.774;81.558;81.77;81.773;81.893;81.834;81.864;81.177;81.201;81.317;81.551;81.419;81.609;82.262;82.233;82.135;81.254;81.285;81.402;79.364;79.909;80.038	1019.01875523371;1019.01780604678;1019.01775818267;1019.01810094369;1019.01809567555;1019.01829016475;1019.01822427004;1019.01822701588;1019.01802815724;1019.0184963693;1019.0177697639;1019.01823960009;1019.01834351171;1019.01856431102;1019.01826597468;1019.01788467608;1019.01787323459;1019.01799415005;1019.01822152219;1019.01856020222;1019.01828367124;1019.01818844514;1019.0178430484;1019.018148…	150.613906860352;123.432502746582;160.946701049805;152.000793457031;167.972106933594;185.234405517578;141.933898925781;100.005699157715;157.883102416992;179.837005615234;148.641998291016;159.10270690918;230.266998291016;240.81770324707;147.638198852539;240.81770324707;103.307998657227;105.68090057373;114.553703308105;157.567901611328;112.824096679688;190.102600097656;133.211700439453;151.58439636…	1	0.521	0.391	0.206	-0.942	-0.827	-0.784	0	0.212	0.215	0.335	0.276	0.306	-0.381	-0.357	-0.241	-0.007	-0.139	0.051	0.704	0.675	0.577	-0.304	-0.273	-0.156	-2.194	-1.649	-1.52	0.00091539
Feature_216	822.963	82.244	YILVSGITPTPLGEGK	P07245	UPS1_25000amol_R2_msms_30891;UPS1_5000amol_R2_msms_30840;30882;UPS1_2500amol_R1_msms_30629;UPS1_500amol_R3_msms_30453;30499;UPS1_50000amol_R1_msms_30887;UPS1_25000amol_R1_msms_30366;30419;UPS1_12500amol_R2_msms_30722;UPS1_500amol_R1_msms_30403;30445;30495;UPS1_250amol_R2_msms_30304;30343;UPS1_5000amol_R1_msms_30794;30779;UPS1_2500amol_R2_msms_30491;30536;UPS1_500amol_R2_msms_30555;30583;UPS1_2500…	822.962	822.964	80.6054	83.8826	2133702,2133708,2133704,2133700,2133727,2133701,2133726,2133720,2133707,2133718,2133705,2133717,2133709,2133725,2133703,2133716,2133721,2133722,2133712,2133731,2133711,2133710,2133728,2133713,2133724,2133723,2133729	27	1643.91	2	107.17	27		1.32022	82.742;82.639;82.506;81.376;81.598;81.639;82.365;82.565;82.452;82.594;82.496;82.6;81.937;82.027;82.091;82.309;82.131;82.113;82.885;82.902;82.828;82.06;82.142;82.179;80.196;80.616;80.989	822.962192475372;822.961617016825;822.962059791779;822.962880631695;822.962621242943;822.962976552481;822.962378344178;822.961987085821;822.963186319164;822.962227080788;822.96185645597;822.961741301071;822.963016009325;822.962801177148;822.96308981663;822.960727227898;822.962577081904;NaN;822.963259103892;822.963184825801;822.961700191725;822.962594000907;822.963327431032;822.963012772394;822.96…	NaN;80.387;104.159301757813;126.066200256348;125.387603759766;103.766899108887;96.2077102661133;129.293197631836;96.0958633422852;107.127998352051;98.2805862426758;63.681;114.627403259277;115.384201049805;126.160797119141;77.746;86.497;92.8;118.19100189209;105.276901245117;102.294097900391;107.496002197266;106.376998901367;114.627403259277;123.416297912598;132.227905273438;132.837097167969	1	0.498	0.395	0.262	-0.868	-0.646	-0.605	0.121	0.321	0.208	0.35	0.252	0.356	-0.307	-0.217	-0.153	0.065	-0.113	-0.131	0.641	0.658	0.584	-0.184	-0.102	-0.065	-2.048	-1.628	-1.255	0.0012826
Feature_217	1006.53	96.152	YILDLANTYPLDINFAR	Q03690	UPS1_50amol_R2_msms_35076;35041;UPS1_250amol_R1_msms_35576;UPS1_5000amol_R2_msms_35972;36006;35922;UPS1_2500amol_R3_msms_36013;UPS1_50000amol_R3_msms_36081;UPS1_500amol_R2_msms_35745;35789;35829;UPS1_250amol_R3_msms_35662;35595;UPS1_12500amol_R1_msms_35834;UPS1_25000amol_R2_msms_36100;UPS1_12500amol_R3_msms_35705;UPS1_2500amol_R2_msms_35743;UPS1_2500amol_R1_msms_35880;UPS1_125amol_R3_msms_35490;3…	1006.53	1006.53	94.5134	97.7906	2550716,2550730,2550737,2550726,2550717,2550725,2550733,2550720,2550724,2550740,2550734,2550721,2550722,2550738,2550729,2550728,2550727,2550739,2550736,2550735	20	2011.04	2	161.012	20		1.11132	96.281;96.218;96.084;NA;NA;95.561;96.179;96.25;96.175;96.112;96.152;96.151;95.656;NA;95.743;96.138;96.167;96.118;96.27;96.288;96.236;NA;95.815;NA;NA;95.112;NA	1006.52801071171;1006.52716981244;1006.52860964421;NA;NA;1006.52729436888;1006.52842062634;1006.52738926628;1006.52757394295;1006.52870762512;1006.52705055126;1006.52868319997;1006.52706972858;NA;1006.5270531272;1006.528494588;1006.52728288579;1006.52676726388;1006.52790306327;1006.52757454631;1006.52817210797;NA;1006.52873584776;NA;NA;1006.52577149682;NA	144.083602905273;NaN;191.928405761719;NA;NA;263.042999267578;NaN;173.507400512695;NaN;181.716598510742;133.857299804688;143.877395629883;142.401596069336;NA;171.708801269531;142.390502929688;NaN;91.3171768188477;181.512603759766;141.861099243164;150.921997070313;NA;179.740905761719;NA;NA;142.323501586914;NA	1	0.129	0.066	-0.068	-0.255683	-0.196925	-0.591	0.027	0.098	0.023	-0.04	0	-0.001	-0.496	0.0612437	-0.409	-0.014	0.015	-0.034	0.118	0.136	0.084	0.0589466	-0.337	0.223501	-1.0348	-1.04	-0.603424	0.0025201
Feature_218	813.379	63.86	YIGPEGEAPEAFSMK	P24280	UPS1_500amol_R1_msms_23151;23180;UPS1_50amol_R2_msms_22407;UPS1_50amol_R1_msms_22378;22468;22428;UPS1_125amol_R1_msms_22853;22914;22833;UPS1_250amol_R1_msms_23091;23131;UPS1_125amol_R2_msms_22849;22879;22903;22934	813.378	813.38	62.2214	65.4986	2096917,2096895,2096891,2096868,2096906,2096878,2096902,2096887,2096889,2096900,2096876,2096904,2096890,2096898,2096888,2096899,2096901,2096886,2096905,2096897,2096903,2096894,2096908,2096884,2096896,2096892,2096893	27	1624.74	2	82.154	27		1.11132	64.886;64.634;64.441;62.89;63.209;63.35;64.077;64.394;64.219;64.642;64.44;64.525;63.586;63.646;63.832;63.865;63.764;63.707;65.02;65.083;64.929;63.72;63.815;63.855;61.759;62.238;62.395	813.379698745588;813.379801779634;813.378391212887;813.379079717887;813.378962915803;813.378823811875;813.379647747942;813.379800645202;813.379240689915;813.379432649009;813.379523478582;813.379805561784;813.379359386571;813.378918294097;813.379231047248;813.379297518866;813.379736287848;813.379346170227;813.380578270905;813.380891733719;813.379338744299;813.379502643258;813.379203428119;813.3792…	NaN;NaN;NaN;77.2395477294922;89.9107971191406;NaN;NaN;NaN;NaN;NaN;NaN;NaN;89.6238021850586;NaN;NaN;NaN;NaN;NaN;NaN;NaN;NaN;91.8119964599609;NaN;NaN;87.8241271972656;56.5139503479004;NaN	1	1.026	0.774	0.581	-0.97	-0.651	-0.51	0.217	0.534	0.359	0.782	0.58	0.665	-0.274	-0.214	-0.028	0.005	-0.096	-0.153	1.16	1.223	1.069	-0.14	-0.045	-0.005	-2.101	-1.622	-1.465	0.00066877
Feature_219	561.795	64.939	YIEWLSSPK	Q08972	UPS1_500amol_R3_msms_23699	561.794	561.796	63.3004	66.5776	973645,973660,973658,973646,973657,973652,973656,973644,973642,973624,973639,973640,973649,973638,973650,973636,973659,973637,973647,973654,973653,973641,973648,973651,973655,973643	26	1121.58	2	60.3978	26		1.469	65.913;65.597;65.298;63.397;63.732;63.974;65.04;65.648;65.379;65.51;65.331;65.548;64.481;64.58;64.637;64.939;64.597;64.594;65.936;66.185;NA;64.54;64.807;64.766;61.97;62.459;62.856	561.795188559306;561.795067613579;561.795419198115;561.795477933368;561.795360938158;561.795385955069;561.795360442007;561.795111375383;561.795136581299;561.794957620977;561.795017188469;561.795182188062;561.795290749956;561.795186644231;561.795302556899;561.795222672427;561.79537309075;561.795453587964;561.795060776201;561.795134214818;NA;561.795013842334;561.795378728632;561.795107856983;561.79…	NaN;NaN;NaN;NaN;NaN;NaN;NaN;NaN;NaN;NaN;NaN;NaN;NaN;NaN;NaN;NaN;NaN;NaN;NaN;NaN;NA;NaN;NaN;60.3978385925293;NaN;NaN;NaN	1	0.974	0.658	0.359	-1.542	-1.207	-0.965	0.101	0.709	0.44	0.571	0.392	0.609	-0.458	-0.359	-0.302	0	-0.342	-0.345	0.997	1.246	0.996627	-0.399	-0.132	-0.173	-2.969	-2.48	-2.083	0.00033819
Feature_220	864.8	97.258	YIETQALLLAPIAPHFAEYIYR	P26637	UPS1_50amol_R1_msms_35198;35230;UPS1_125amol_R1_msms_35832;UPS1_50000amol_R3_msms_36489	864.799	864.801	95.6194	98.8966	2252618,2252595,2252596,2252612,2252579,2252608,2252611,2252600,2252613,2252614,2252602,2252599,2252603,2252607,2252610,2252617,2252594,2252606,2252609,2252598,2252597,2252616,2252601,2252604,2252605,2252615	26	2591.38	3	98.5852	26		1.8792	97.513;97.393;97.258;96.145;96.356;96.575;97.35;NA;97.591;97.471;97.361;97.31;96.807;96.641;96.659;97.323;97.25;97.137;97.549;97.532;97.547;96.877;96.902;96.971;95.01;95.371;95.551	864.80025889198;864.800293019891;864.800420653232;864.800029834808;864.800245024138;864.800405454667;864.800135632053;NA;864.800008036204;864.800744569722;864.799981195955;864.800587918594;864.799947117119;864.800209533696;864.800113851482;864.800398278749;864.80038187079;864.800551623751;864.800591471042;864.800390352053;864.80015666141;864.800660405635;864.799957257031;864.80009376547;864.80036…	NaN;NaN;NaN;100.965896606445;NaN;NaN;NaN;NA;NaN;NaN;NaN;NaN;NaN;NaN;NaN;NaN;NaN;80.236;NaN;NaN;NaN;NaN;NaN;NaN;114.553703308105;NaN;NaN	1	0.255	0.135	0	-1.113	-0.902	-0.683	0.092	0.600601	0.333	0.213	0.103	0.052	-0.451	-0.617	-0.599	0.065	-0.008	-0.121	0.291	0.274	0.289	-0.381	-0.356	-0.287	-2.248	-1.887	-1.707	0.0024508
Feature_221	497.266	24.219	YIEQAIEK	P32288	UPS1_25000amol_R2_msms_7245;7271;7662;UPS1_50000amol_R3_msms_7151;7239;7319;UPS1_50000amol_R1_msms_7079;7102;7196;7262;7282;7340;7374;7402;UPS1_50000amol_R2_msms_7090;7242;UPS1_500amol_R3_msms_7022;7048;7156;7384;UPS1_125amol_R2_msms_6867;6907;6924;6965;7148;UPS1_50amol_R2_msms_6631;6736;6844;UPS1_50amol_R3_msms_6691;6785;6848;6897;6920;UPS1_250amol_R2_msms_7051;7209;UPS1_12500amol_R2_msms_7101;7…	497.265	497.267	22.5804	25.8576	644074,644027,644059,644031,644057,644025,644053,644060,644002,644024,644055,644032,644097,644030,644062,644023,644026,644018,644006,644068,644067,644065,644054,644105,644058	25	992.518	2	85.5323	23		1.90792	NA;24.859;24.634;23.39;23.609;23.749;24.289;24.401;NA;24.722;24.675;24.737;24.082;24.206;24.232;24.026;23.811;23.899;25.299;25.377;25.207;24.108;24.143;24.281;22.414;22.88;23.011	NA;497.266000500704;497.266034223227;497.265837511933;497.265874175304;497.265828055396;497.266008801452;497.266122592202;NA;497.266308851938;497.266090536341;497.265897355522;497.265908676941;497.265906100742;497.265818178087;497.265995671614;497.265885587935;497.265900999757;497.266054361836;497.266098493125;497.266203035174;497.265930310112;497.265960377811;497.265974972239;497.266078476328;49…	NA;64.7297668457031;87.2580490112305;NaN;94.4091262817383;93.6667404174805;NaN;73.8865585327148;NA;66.9201965332031;NaN;83.882926940918;NaN;104.423500061035;79.4890670776367;94.4091262817383;89.0288314819336;94.4091262817383;79.4890670776367;66.9201965332031;83.882926940918;94.4091262817383;68.8469161987305;70.398567199707;114.968299865723;96.3418731689453;94.4091262817383	1	0.867856	0.64	0.415	-0.829	-0.61	-0.47	0.07	0.182	0.166258	0.503	0.456	0.518	-0.137	-0.013	0.013	-0.193	-0.408	-0.32	1.08	1.158	0.988	-0.111	-0.076	0.062	-1.805	-1.339	-1.208	-0.000235234
Feature_222	687.843	54.152	YIEAYETLTGSK	P27616	UPS1_125amol_R3_msms_19032	687.842	687.844	52.5134	55.7906	1600570,1600571,1600589,1600587,1600583,1600590,1600572,1600574,1600569,1600575,1600578,1600576,1600586,1600600,1600588,1600582,1600581,1600573,1600584,1600585,1600580,1600577,1600579	23	1373.67	2	51.9386	23		1.6166	54.664;54.477;54.187;52.901;NA;53.262;NA;54.191;54.152;54.917;54.401;54.593;53.604;53.784;53.887;53.563;NA;53.492;55.401;54.84;55.125;53.544;53.917;53.987;51.743;52.132;NA	687.843190202897;687.843175046958;687.843221504387;687.843171146909;NA;687.843299918751;NA;687.842939869951;687.843289302919;687.843369966134;687.843287577038;687.842896212284;687.843231977265;687.843158207105;687.843154099168;687.843139932754;NA;687.844287905797;687.843100933051;687.842738179885;687.843563733325;687.843233716069;687.843148010008;687.843196674698;687.842882866411;687.843403391583…	NaN;NaN;NaN;NaN;NA;51.9386215209961;NA;NaN;NaN;NaN;NaN;NaN;NaN;NaN;NaN;NaN;NA;NaN;NaN;NaN;NaN;NaN;NaN;NaN;NaN;NaN;NA	1	0.512	0.325	0.035	-1.251	-0.833933	-0.89	0.0154754	0.039	0	0.765	0.249	0.441	-0.548	-0.368	-0.265	-0.589	-0.490643	-0.66	1.249	0.688	0.973	-0.608	-0.235	-0.165	-2.409	-2.02	-1.73505	0.00018603
Feature_223	694.395	82.72	YIDLEAPVQIVK	P38701	UPS1_25000amol_R2_msms_30940;UPS1_500amol_R1_msms_30430;UPS1_125amol_R2_msms_30138;UPS1_125amol_R1_msms_29995;30074;UPS1_50000amol_R1_msms_30856;UPS1_500amol_R2_msms_30556;UPS1_500amol_R3_msms_30509;UPS1_50amol_R1_msms_29470;UPS1_25000amol_R3_msms_30762;UPS1_50amol_R2_msms_29545;29670;29503;UPS1_50amol_R3_msms_29689;29722;30072;29663;UPS1_125amol_R3_msms_30177;30565;UPS1_12500amol_R2_msms_30702;3…	694.394	694.396	81.0814	84.3586	1634307,1634327,1634311,1634314,1634318,1634332,1634317,1634323,1634321,1634316,1634309,1634310,1634320,1634319,1634330,1634324,1634326,1634329,1634328,1634315,1634312,1634308,1634322,1634306,1634325,1634313,1634305	27	1386.78	2	116.622	27		1.79192	83.157;83.03;82.892;81.605;81.722;81.871;82.743;83.01;82.9;82.952;82.855;82.968;82.158;82.279;82.373;82.686;82.59;82.72;83.287;83.293;83.228;82.334;82.384;82.424;80.309;80.745;81.093	694.394965092756;694.394993795872;694.394991251762;694.394984764817;694.394989934463;694.394973134587;694.394967001721;694.394926776551;694.395018434525;694.394972895394;694.395109657958;694.395017152695;694.39501991232;694.395118972349;694.395031140058;694.394996174473;694.394908170209;694.395087172037;694.394977975385;694.395115785083;694.395041329028;694.395082983528;694.395290068895;694.39501…	113.239700317383;120.528396606445;122.392303466797;136.274795532227;101.532302856445;124.206703186035;116.713302612305;94.1216888427734;120.528396606445;116.713302612305;114.239303588867;125.817901611328;105.652297973633;118.865798950195;126.343902587891;120.87190246582;102.97029876709;133.321197509766;104.93620300293;120.528396606445;95.2733764648438;115.574401855469;102.872398376465;133.3211975…	1	0.437	0.31	0.172	-1.115	-0.998	-0.849	0.023	0.29	0.18	0.232	0.135	0.248	-0.562	-0.441	-0.347	-0.034	-0.13	0	0.567	0.573	0.508	-0.386	-0.336	-0.296	-2.411	-1.975	-1.627	0.0010424
Feature_224	553.298	22.9515	YIAAQTVPDK	P47165	UPS1_25000amol_R2_msms_6808;6831;6841;UPS1_50000amol_R3_msms_6704;6735;6746;6768;6785;6793;6805;UPS1_25000amol_R3_msms_6767;UPS1_50000amol_R1_msms_6691;6721;6761;UPS1_2500amol_R1_msms_6656;6679;6731;6763;6782;UPS1_50000amol_R2_msms_6683;6711;6736;6770;6722;UPS1_50amol_R1_msms_6176;UPS1_125amol_R1_msms_6424;6454;6501;UPS1_25000amol_R1_msms_6531;UPS1_125amol_R2_msms_6509;6570;6610;UPS1_5000amol_R2_…	553.297	553.299	21.3129	24.5901	931821,931805,931808,931838,931823,931796,931836,931833,931806,931835,931807,931812,931844,931814,931800,931816,931784,931834,931828,931827,931837,931831,931822,931815,931832,931829,931830	27	1104.58	2	73.6535	27		1.15185	23.824;23.455;23.287;22.235;22.393;22.541;23.03;22.936;23.016;23.305;23.219;23.304;22.76;22.883;22.967;22.728;22.554;22.625;23.931;23.8;23.88;22.744;22.84;22.973;21.281;21.84;21.883	553.297673374101;553.297661587502;553.297393481674;553.29767302408;553.297755828452;553.29761596654;553.297768154174;553.297641077277;553.297699679918;553.297659087791;553.29758026135;553.297732187601;553.297557930496;553.29767409862;553.297663962991;553.297899472951;553.297680377136;553.297664941967;553.297659064108;553.29747636662;553.297380960637;553.297492677946;553.297454816978;553.297448561…	61.2125701904297;NaN;62.1661605834961;88.5961074829102;73.4994888305664;58.592041015625;69.3455581665039;76.3317337036133;67.0795364379883;70.4116134643555;NaN;NaN;NaN;NaN;NaN;70.941520690918;91.5492782592773;89.1711883544922;NaN;64.1031036376953;63.3201789855957;NaN;NaN;NaN;72.2890167236328;96.1134872436523;77.3868103027344	1	0.8725	0.5035	0.3355	-0.7165	-0.5585	-0.4105	0.0785	-0.0155	0.0645	0.3535	0.2675	0.3525	-0.1915	-0.0685	0.0155	-0.2235	-0.3975	-0.3265	0.9795	0.8485	0.9285	-0.2075	-0.1115	0.0215	-1.6705	-1.1115	-1.0685	-0.00043101
Feature_225	463.221	8.853	YHPDKPTGDTEK	P25294	UPS1_500amol_R3_msms_958;1292;UPS1_500amol_R2_msms_942;1005;1353;UPS1_500amol_R1_msms_950;1288;UPS1_250amol_R2_msms_908;949;1282;1398;UPS1_50000amol_R1_msms_988;1311;UPS1_250amol_R3_msms_909;924;955;1269;UPS1_5000amol_R2_msms_940;1002;1054;1456;1605;1122;UPS1_12500amol_R3_msms_909;1211;UPS1_25000amol_R1_msms_884;1187	463.22	463.222	7.21443	10.4916	476049,476036,476042,476039,476035,476034,476050,476037,476048,476051,476028	11	1386.64	3	70.1308	5		2.74227	NA;NA;8.976;NA;NA;NA;8.853;NA;NA;NA;9.2527;NA;8.7015;8.65;8.608;8.542;NA;NA;NA;9.6;NA;8.755;8.812;8.739;NA;NA;NA	NA;NA;463.221064710741;NA;NA;NA;463.220894217716;NA;NA;NA;463.220891609407;NA;463.22103880287;463.220974541231;463.220938596508;463.220921878685;NA;NA;NA;463.220948447164;NA;463.220994047811;463.220979981946;463.221029075712;NA;NA;NA	NA;NA;NaN;NA;NA;NA;74.2368927001953;NA;NA;NA;NaN;NA;NaN;NaN;NaN;NaN;NA;NA;NA;72.5311584472656;NA;NaN;NaN;63.6242408752441;NA;NA;NA	2	0.199229	0.0729826	0.123	-0.325529	-0.257861	-0.27491	0	-0.0606915	-0.0631131	0.0869509	0.3997	0.0735632	-0.1515	-0.203	-0.245	-0.311	-0.126382	-0.0986448	0.322342	0.747	0.249134	-0.098	-0.041	-0.114	-0.450563	-0.418289	-0.40526	0.00018761
Feature_226	694.328	8.755	YHPDKPTGDTEK	P25294	UPS1_50amol_R1_msms_996;UPS1_50amol_R2_msms_996;UPS1_50amol_R3_msms_1027;UPS1_125amol_R1_msms_1031;1058;UPS1_50000amol_R3_msms_1016;UPS1_50000amol_R2_msms_1043;1301;UPS1_125amol_R2_msms_1060;UPS1_500amol_R1_msms_1113;UPS1_50000amol_R1_msms_1021;1166;1252;1299;UPS1_125amol_R3_msms_1041;1099;UPS1_25000amol_R2_msms_1263;1365;1454;UPS1_25000amol_R3_msms_1091;1134;1143;1172;1185;1245;1278;1375;1401;12…	694.327	694.329	7.11643	10.3936	1633057,1633071,1633069,1633074,1633059,1633056,1633070,1633072,1633064,1633066,1633086,1633087,1633085,1633075,1633060,1633081,1633088,1633062,1633079,1633073,1633077,1633063,1633061,1633068,1633076,1633065	26	1386.64	2	92.7135	26		2.31105	9.168;9.001;8.911;8.154;8.357;8.429;8.902;9.125;8.772;9.0445;9.0398;8.959;8.6011;8.687;8.577;8.613;8.15;8.24;9.226;9.483;9.098;8.893;8.738;NA;7.766;7.975;8.021	694.328341355188;694.328192960857;694.328412302588;694.328251333401;694.328219575216;694.32815760909;694.328233394981;694.328373691984;694.328454130728;694.328445734844;694.328280396628;694.328042538256;694.328297173674;694.328291978095;694.328255669132;694.328076504132;694.328024265634;694.327886820103;694.32826498548;694.328278616455;694.328888497229;694.328285515808;694.328417477336;NA;694.327…	98.1049118041992;80.6900863647461;80.6900863647461;98.1049118041992;100.931098937988;100.376197814941;78.3238906860352;88.0205764770508;98.1049118041992;NaN;NaN;90.7927780151367;NaN;88.8027114868164;113.609001159668;103.439498901367;80.169921875;96.6043395996094;88.8027114868164;100.037002563477;88.8027114868164;81.7089767456055;80.6900863647461;NA;113.609001159668;90.7927780151367;91.20197296142…	2	0.413	0.246	0.156	-0.601	-0.398	-0.326	0.147	0.37	0.017	0.2895	0.2848	0.204	-0.1539	-0.068	-0.178	-0.142	-0.605	-0.515	0.471	0.728	0.343	0.138	-0.017	-0.0231814	-0.989	-0.78	-0.734	6.9278e-05
Feature_227	538.918	10.274	YHPDKNPSEEAAEK	P25491	UPS1_50amol_R3_msms_1447;UPS1_50000amol_R3_msms_1541;1779;1631;UPS1_50000amol_R2_msms_1505;1640;1751;1770;UPS1_125amol_R1_msms_1446;1515;1646;1709;UPS1_125amol_R2_msms_1453;1560;1593;1649;1498;UPS1_250amol_R3_msms_1627;1654;1967;UPS1_500amol_R3_msms_1671;1698;1720;2131;UPS1_12500amol_R3_msms_1953;2078	538.917	538.919	8.63543	11.9126	861536,861546,861544,861541,861535,861552,861558,861528,861548,861531,861550,861549,861557,861551,861553,861556,861526,861554,861555	19	1613.73	3	64.7559	19		2.6774	NA;NA;10.676;9.917;9.891;10.02;10.577;NA;10.721;11.44;9.792;NA;10.395;10.338;10.274;10.065;9.934;9.859;10.024;NA;NA;10.455;10.284;10.451;NA;NA;9.377	NA;NA;538.917678891158;538.917711523707;538.918018838584;538.917755159091;538.91768501275;NA;538.917652862873;538.917622482078;538.917589028695;NA;538.91769096479;538.917630415373;538.917759266611;538.917759693221;538.917696715138;538.917778248938;538.917825561656;NA;NA;538.917567750154;538.917673405869;538.917665665361;NA;NA;538.917653473132	NA;NA;59.749568939209;75.911262512207;60.3635482788086;NaN;NaN;NA;NaN;NaN;NaN;NA;NaN;NaN;75.1019134521484;NaN;65.2947998046875;59.749568939209;NaN;NA;NA;NaN;NaN;62.0810890197754;NA;NA;59.7956008911133	2	0.328106	0.181695	0.402	-0.357	-0.383	-0.254	0.303	0.0258488	0.447	1.166	-0.482	0.176683	0.121	0.064	0	-0.209	-0.34	-0.415	-0.25	0.429929	0.390039	0.181	0.01	0.177	-0.653715	-0.529367	-0.897	4.2887e-05
Feature_228	807.873	9.9242	YHPDKNPSEEAAEK	P25491	UPS1_50amol_R1_msms_1450;UPS1_50amol_R2_msms_1536;1556;1497;1508;UPS1_50000amol_R3_msms_1650;1687;1767;UPS1_125amol_R1_msms_1604;UPS1_50amol_R3_msms_1543;1509;UPS1_50000amol_R1_msms_1711	807.872	807.874	8.28563	11.5628	2076348,2076360,2076350,2076368,2076345,2076358,2076355,2076366,2076357,2076367,2076356,2076359,2076354	13	1613.73	2	115.595	11		1.4319	NA;NA;NA;9.662;NA;9.7698;NA;NA;9.9242;NA;NA;NA;10.616;10.824;10.29;10.013;NA;9.979;NA;NA;NA;10.178;NA;10.63;9.089;9.265;9.389	NA;NA;NA;807.873340434257;NA;807.873591417276;NA;NA;807.874397195214;NA;NA;NA;807.873010103808;807.872719690257;807.873499153589;NaN;NA;807.873607804165;NA;NA;NA;807.87413325497;NA;807.87401834979;807.873097894007;807.873303988354;807.873126069977	NA;NA;NA;87.0829010009766;NA;NaN;NA;NA;NaN;NA;NA;NA;NaN;NaN;NaN;117.2;NA;124.16300201416;NA;NA;NA;NaN;NA;NaN;119.54419708252;121.417701721191;124.16300201416	2	0.296675	0.155209	0.0822311	-0.2622	-0.279172	-0.1544	0.00615115	0.00482418	0	0.16035	0.101346	0.15158	0.6918	0.8998	0.3658	0.0888	-0.128382	0.0548	0.432619	0.386502	0.355659	0.2538	-0.000754608	0.7058	-0.8352	-0.6592	-0.5352	7.0139e-05
Feature_229	416.539	10.457	YHIEEEGSRK	P00560	UPS1_50amol_R1_msms_1720	416.538	416.54	8.81843	12.0956	251822,251843,251853,251851,251848,251875,251884,251846,251847	9	1246.59	3	73.8411	4		1.9636	NA;NA;NA;11.282;11.651;11.326;NA;NA;NA;NA;NA;11.362;10.889;NA;NA;NA;NA;11.295;NA;NA;NA;11.284;NA;NA;9.825;NA;10.236	NA;NA;NA;416.538612297267;416.538665431244;416.538553720924;NA;NA;NA;NA;NA;416.538702947816;416.539497769899;NA;NA;NA;NA;416.538612964454;NA;NA;NA;416.538799345628;NA;NA;416.538573499779;NA;416.538640266915	NA;NA;NA;NaN;NaN;NaN;NA;NA;NA;NA;NA;NaN;NaN;NA;NA;NA;NA;NaN;NA;NA;NA;NaN;NA;NA;73.8411331176758;NA;NaN	2	0.344444	0.195452	0.110666	0.825	1.194	0.869	0.0250693	0.0367507	0.031859	0.196303	0.132109	0.905	0.432	-0.0669248	-0.115003	-0.0896134	-0.129691	0.838	0.486705	0.452489	0.407916	0.827	0.0239234	0.0651707	-0.632	-0.543632	-0.221	0.000146191
Feature_230	624.304	10.402	YHIEEEGSRK	P00560	UPS1_50amol_R1_msms_1741;1785;UPS1_50amol_R2_msms_1793;1859	624.303	624.305	8.76343	12.0406	1309437,1309433,1309442,1309440,1309444,1309443,1309441	7	1246.59	2	83.5302	7		1.11132	NA;NA;NA;10.186;NA;NA;NA;NA;NA;NA;NA;NA;NA;NA;NA;NA;11.548;NA;NA;NA;NA;11.481;NA;11.557;9.715;10.219;10.402	NA;NA;NA;624.309853505382;NA;NA;NA;NA;NA;NA;NA;NA;NA;NA;NA;NA;624.304223931025;NA;NA;NA;NA;624.305510336367;NA;624.305276762596;624.304258129791;624.303917155836;624.304378663725	NA;NA;NA;NaN;NA;NA;NA;NA;NA;NA;NA;NA;NA;NA;NA;NA;NaN;NA;NA;NA;NA;NaN;NA;NaN;93.560920715332;73.4994888305664;NaN	2	0.339542	0.191325	0.107751	-0.216	-0.288774	-0.262675	0.0231358	0.0334818	0.0286813	0.192614	0.128954	0.185807	-0.150743	-0.0679206	-0.116553	-0.090596	1.146	-0.0960628	0.481153	0.445721	0.402552	1.079	0.021403	1.155	-0.687	-0.183	0	4.56521e-05
Feature_231	373.84	13.372	YHIEEEGSR	P00560	UPS1_50amol_R3_msms_2433;2690;UPS1_50000amol_R3_msms_2638;3035;3123;UPS1_50000amol_R1_msms_2609;3017;3175;UPS1_125amol_R2_msms_2473;UPS1_25000amol_R3_msms_2655;3051;UPS1_250amol_R3_msms_2502;2884;UPS1_25000amol_R2_msms_2659;2684;2850;3257;UPS1_12500amol_R3_msms_2509;2895;UPS1_25000amol_R1_msms_2472;2846;3095;3135;UPS1_2500amol_R3_msms_2611;3009;UPS1_12500amol_R2_msms_2576;2963;UPS1_12500amol_R1_m…	373.839	373.841	11.7334	15.0106	80908,80902,80900,80896,80915,80903,80918,80907,80899,80905,80913,80904,80912,80922,80921,80920,80914,80906,80917	19	1118.5	3	46.5724	18		3.66045	13.862;13.577;13.604;NA;12.491;NA;13.311;13.543;13.353;13.664;13.433;13.552;NA;NA;12.965;12.955;NA;12.957;NA;13.949;14.095;12.99;13.089;13.229;NA;NA;11.888	373.84029553678;373.840384906198;373.840336529407;NA;373.840197853768;NA;373.840220834634;373.840432128298;373.840404386186;373.840429963384;373.840472593567;373.840318550285;NA;NA;373.840330352982;373.840221405837;NA;373.840297223553;NA;373.840401350801;373.840312869744;373.84043304612;373.840392878588;373.840404084102;NA;NA;373.840369459146	41.1170806884766;51.527759552002;47.1869010925293;NA;46.8188896179199;NA;44.3175392150879;40.9939002990723;NaN;50.0335083007813;47.1869010925293;44.8634605407715;NA;NA;47.1869010925293;47.1869010925293;NA;38.5672912597656;NA;42.1904716491699;49.4181518554688;43.6507911682129;58.2462387084961;42.3484687805176;NA;NA;55.4614410400391	2	0.49	0.205	0.232	-0.478408	-0.881	-0.248274	-0.061	0.171	-0.019	0.292	0.061	0.18	-0.137608	-0.0210075	-0.407	-0.417	-0.145207	-0.415	0.763056	0.577	0.723	-0.382	-0.283	-0.143	-1.08358	-0.767395	-1.484	-4.3931e-05
Feature_232	560.257	13.106	YHIEEEGSR	P00560	UPS1_50amol_R1_msms_2384;2673;UPS1_50amol_R2_msms_2408;UPS1_50amol_R3_msms_2432;2769;UPS1_50000amol_R3_msms_2637;3034;3173;3224;3336;UPS1_50000amol_R2_msms_2633;3021;3170;3233;3256;UPS1_50000amol_R1_msms_2628;3030;3201;3280;UPS1_125amol_R1_msms_2451;2880;2919;UPS1_125amol_R2_msms_2472;2883;2996;3009;UPS1_2500amol_R3_msms_2749;3158;UPS1_25000amol_R3_msms_2812;3210;UPS1_250amol_R2_msms_2575;2959;31…	560.256	560.258	11.4674	14.7446	965618,965642,965637,965628,965617,965621,965609,965610,965633,965640,965622,965632,965629,965616,965635,965619,965607,965627,965623,965630,965631,965624,965608,965615,965626,965620,965625	27	1118.5	2	134.263	27		3.61527	14.032;13.623;13.519;12.112;12.179;12.56;13.331;13.569;13.446;13.727;13.555;13.581;12.819;12.984;12.941;13.058;13.004;12.929;14.114;14.14;14.015;12.99;13.106;13.26;11.566;11.808;11.866	560.256873744656;560.256826072621;560.256829720222;560.256790970933;560.25677583596;560.256854730577;560.256788761141;560.256764829043;560.256950249503;560.256703206572;560.256842486205;560.256879006819;560.256877078125;560.256819162176;560.256802190477;560.256816357715;560.256818358015;560.25684248696;560.256798393936;560.256737540803;560.256794180419;560.256624352159;560.256812955367;560.256794…	138.079498291016;138.079498291016;121.732803344727;150.266998291016;123.860000610352;137.045593261719;118.711601257324;123.860000610352;140.446197509766;140.446197509766;120.305999755859;159.584701538086;125.569198608398;126.067497253418;138.079498291016;132.010299682617;126.313102722168;137.045593261719;132.010299682617;131.616195678711;138.079498291016;143.03759765625;143.703201293945;135.54879…	2	0.926	0.517	0.413	-0.994	-0.927	-0.546	0.225	0.463	0.34	0.621	0.449	0.475	-0.287	-0.122	-0.165	-0.048	-0.102	-0.177	1.008	1.034	0.909	-0.116	0	0.154	-1.54	-1.298	-1.24	-0.00035729
Feature_233	590.793	55.682	YHEIWAAYK	P49723	UPS1_2500amol_R1_msms_19796;19903	590.792	590.794	54.0434	57.3206	1123101,1123121,1123122,1123119	4	1179.57	2	65.2343	4		1.3202	55.878;55.832;55.502;NA;NA;NA;NA;NA;NA;55.532;NA;NA;NA;NA;NA;NA;NA;NA;NA;NA;NA;NA;NA;NA;NA;NA;NA	NaN;590.793219925768;590.794294908361;NA;NA;NA;NA;NA;NA;590.792734006022;NA;NA;NA;NA;NA;NA;NA;NA;NA;NA;NA;NA;NA;NA;NA;NA;NA	72.879;NaN;NaN;NA;NA;NA;NA;NA;NA;57.5895805358887;NA;NA;NA;NA;NA;NA;NA;NA;NA;NA;NA;NA;NA;NA;NA;NA;NA	1	0.196	0.15	-0.18	-1.17848	-0.874778	-0.773238	-0.013949	0.280096	0.120002	-0.15	0.354554	0.410837	-0.338763	-0.286893	-0.191617	-0.34233	-0.511655	-0.513405	0.986503	0.97185	0.886899	-0.281321	-0.358628	-0.21747	-2.61612	-2.06434	-1.77221	0.000172038
Feature_234	1049.98	70.207	YGYQLYTSNPSGNYTGWK	P23638	UPS1_125amol_R2_msms_25411;25473;UPS1_50000amol_R1_msms_26158;26195;UPS1_500amol_R2_msms_25804;UPS1_125amol_R1_msms_25374;UPS1_12500amol_R1_msms_26132;UPS1_2500amol_R2_msms_26022;UPS1_5000amol_R2_msms_26189;26273;UPS1_5000amol_R1_msms_26293;UPS1_125amol_R3_msms_25408;25450;25490;UPS1_50amol_R2_msms_24959;UPS1_50amol_R1_msms_24901;UPS1_25000amol_R1_msms_25855;UPS1_50000amol_R2_msms_26064;UPS1_5000…	1049.98	1049.98	68.5684	71.8456	2624450,2624484,2624468,2624457,2624460,2624461,2624458,2624459,2624456,2624483,2624463,2624480,2624467,2624454,2624462,2624452,2624477,2624482,2624486,2624449,2624464,2624453,2624473,2624465,2624451,2624466,2624481	27	2097.94	2	162.204	27		1.27665	71.073;70.925;70.61;69.052;69.334;69.414;70.42;70.662;70.418;70.733;70.676;70.687;69.859;69.912;69.996;70.193;70.098;70.207;71.188;71.24;71.077;69.858;69.971;70.08;67.942;68.33;68.597	1049.97965496956;1049.9795204133;1049.9793555568;1049.97904463574;1049.97917119314;1049.97930085288;1049.97891481411;1049.979129081;1049.97949646088;1049.97888421101;1049.97958701787;1049.97939258884;1049.97959151301;1049.98001020026;1049.97910559951;1049.97924326565;1049.97895888245;1049.97928592394;1049.97963018234;1049.97876819632;1049.97902933058;1049.97968163035;1049.97903027502;1049.9795109…	118.66480255127;NaN;NaN;187.036804199219;185.961502075195;181.857192993164;166.515701293945;NaN;NaN;NaN;90.441650390625;NaN;205.149200439453;NaN;NaN;147.839599609375;150.613906860352;NaN;138.459899902344;216.534103393555;167.347305297852;NaN;192.222106933594;NaN;180.032196044922;111.094497680664;155.488098144531	1	0.866	0.718	0.403	-1.155	-0.873	-0.793	0.213	0.455	0.211	0.526	0.469	0.48	-0.348	-0.295	-0.211	-0.014	-0.109	0	0.981	1.033	0.87	-0.349	-0.236	-0.127	-2.265	-1.877	-1.61	0.00062361
Feature_235	610.835	64.5115	YGVSAEVINLR	P32473	UPS1_50000amol_R1_msms_23495;UPS1_50000amol_R2_msms_23400;23439;UPS1_12500amol_R1_msms_23539;UPS1_500amol_R3_msms_23317;UPS1_125amol_R1_msms_22954;UPS1_125amol_R3_msms_22902;22950	610.834	610.836	62.8729	66.1501	1235612,1235550,1235613,1235546,1235557,1235545,1235544,1235556,1235559,1235553,1235555,1235558,1235549,1235551,1235547,1235554,1235599,1235552,1235548	19	1219.66	2	76.1701	19		1.3286	65.236;64.898;64.569;63.054;63.366;63.595;64.361;NA;64.454;64.926;64.784;64.808;63.911;63.958;NA;64.139;63.926;NA;NA;65.402;65.262;NA;64.024;64.103;NA;NA;NA	610.837546194291;610.837760708878;610.837900144908;610.838320660755;610.837478545787;610.838008246922;610.837896014936;NA;610.837798182652;610.837653132472;610.838298244358;610.837669457917;610.838004455239;610.838049691293;NA;610.836735856194;610.837813100327;NA;NA;610.837719586107;610.838228459773;NA;610.836991285934;610.837306589549;NA;NA;NA	72.731;NaN;NaN;103.21;NaN;72.5311584472656;NaN;NA;NaN;NaN;NaN;NaN;NaN;NaN;NA;57.8854904174805;65.8417205810547;NA;NA;NaN;NaN;NA;NaN;84.821;NA;NA;NA	1	0.7245	0.3865	0.0575	-1.4575	-1.1455	-0.9165	-0.1505	0.585213	-0.0575	0.4145	0.2725	0.2965	-0.6005	-0.5535	-0.134462	-0.3725	-0.5855	-0.3342	1.1162	0.8905	0.7505	-0.269764	-0.4875	-0.4085	-2.90577	-2.26889	-1.93838	0.00056813
Feature_236	599.328	76.383	YGVIVHDIATPNLIDR	P41940	UPS1_50amol_R1_msms_26274;UPS1_50amol_R2_msms_26428;26446;26793;UPS1_50amol_R3_msms_26646;26982;UPS1_125amol_R2_msms_27315;27740;27794;27255;UPS1_50000amol_R3_msms_28125;28207;28617;UPS1_50000amol_R2_msms_28230;28001;28066;UPS1_50000amol_R1_msms_28135;28662;28092;28255;UPS1_125amol_R3_msms_27863;27921;27976;27408;27443;UPS1_250amol_R3_msms_28148;27699;27778;UPS1_125amol_R1_msms_27092;27495;UPS1_5…	599.327	599.329	74.7444	78.0216	1172152,1172146,1172123,1172129,1172127,1172122,1172151,1172126,1172119,1172120,1172144,1172149,1172150,1172121,1172139,1172138,1172153,1172143,1172125,1172130,1172137,1172147,1172148,1172124,1172145,1172141,1172140	27	1794.96	3	94.1363	27		3.55297	77.159;76.995;76.492;74.31;74.674;75.06;76.383;77.486;76.686;77.13;76.857;76.963;75.659;75.587;75.688;76.107;75.724;75.916;77.619;77.521;77.297;75.694;75.726;75.982;71.801;72.587;73.11	599.328549904902;599.328467706584;599.328498852831;599.328052471365;599.328100868482;599.32813015418;599.328169081597;599.328173624434;599.328598981722;599.328143972547;599.3280837649;599.328128229764;599.328149573649;599.328228641298;599.328074456186;599.328593729867;599.328056463615;599.328030646092;599.328572432255;599.32812996864;599.328158175548;599.328069206423;599.328152891642;599.32864564…	90.2291717529297;90.475959777832;69.0451583862305;77.3718566894531;87.36279296875;101.722801208496;93.2433929443359;97.2230529785156;106.549697875977;114.208000183105;91.8447036743164;95.1953430175781;89.9923629760742;95.8223571777344;76.1560897827148;72.6617126464844;120.286796569824;106.549697875977;101.722801208496;109.991096496582;87.6472702026367;91.8447036743164;113.43270111084;85.162559509…	1	0.776	0.612	0.109	-2.073	-1.709	-1.323	0	1.103	0.303	0.747	0.474	0.58	-0.724	-0.796	-0.695	-0.276	-0.659	-0.467	1.236	1.138	0.914	-0.689	-0.657	-0.401	-4.582	-3.796	-3.273	0.00063567
Feature_237	898.488	75.842	YGVIVHDIATPNLIDR	P41940	UPS1_50000amol_R2_msms_28125;28278;28321;UPS1_500amol_R3_msms_28013;28062;UPS1_50000amol_R3_msms_28188;28228;28261;28366;UPS1_50000amol_R1_msms_28182;28423;28243;28318;UPS1_50amol_R3_msms_26755;26856;26950;UPS1_50amol_R2_msms_26560;26596;26643;UPS1_500amol_R2_msms_28063;28003;28037;UPS1_250amol_R3_msms_27785;27854;27885;UPS1_2500amol_R3_msms_28465;UPS1_125amol_R1_msms_27137;27181;27280;27447;UPS1…	898.487	898.489	74.2034	77.4806	2336316,2336317,2336314,2336319,2336325,2336329,2336309,2336303,2336304,2336308,2336310,2336307,2336312,2336321	14	1794.96	2	87.0047	8		1.92205	NA;76.79;NA;74.152;NA;NA;NA;NA;NA;NA;76.694;76.637;75.786;NA;75.669;76.115;75.555;75.765;NA;NA;NA;75.738;75.794;75.898;NA;72.626;73.257	NA;898.487417198384;NA;898.487666130718;NA;NA;NA;NA;NA;NA;898.487411155312;898.487484196579;898.487468723829;NA;898.487420910689;898.488067959844;898.487622183686;898.487485796533;NA;NA;NA;898.487378511618;898.487499224537;898.487571813747;NA;898.487701614633;898.488501909111	NA;NaN;NA;79.4713668823242;NA;NA;NA;NA;NA;NA;NaN;69.3307266235352;87.8241271972656;NA;NaN;106.819999694824;102.649200439453;NaN;NA;NA;NA;NaN;NaN;89.4660034179688;NA;75.9682769775391;84.5075988769531	1	0.806167	0.948	0.312784	-1.69	-0.967955	-0.810051	0.123328	0.634288	0.351696	0.639851	0.852	0.795	-0.056	-0.37972	-0.173	0.273	-0.287	-0.077	1.06581	1.07373	0.906819	-0.104	-0.048	0.056	-3.03238	-3.216	-2.585	0.00091061
Feature_238	542.244	25.452	YGTCPHGGYGIGTER	P38707	UPS1_50amol_R1_msms_6822;6921;6873;UPS1_50amol_R2_msms_6995;7017;7057;6973;UPS1_50amol_R3_msms_7067	542.243	542.245	23.8134	27.0906	876588,876592,876602,876574,876601,876605,876608,876603,876615,876609,876614,876610,876612,876604,876607,876613,876611,876606	18	1623.71	3	54.7158	18		1.5934	NA;26.309;26.065;24.392;24.882;25.021;25.562;NA;NA;NA;NA;26.156;25.457;25.441;25.666;25.209;24.987;NA;NA;NA;NA;25.447;25.555;25.514;23.056;23.769;23.878	NA;542.243715119109;542.243651828258;542.243952720579;542.24385870351;542.244106349606;542.243601231526;NA;NA;NA;NA;542.243707600847;542.243693638647;542.243828815445;542.243827373661;542.243928076385;542.244130914357;NA;NA;NA;NA;542.243878881834;542.243846605634;542.243857808506;542.243799686498;542.243786223779;542.244007261213	NA;NaN;NaN;NaN;NaN;NaN;NaN;NA;NA;NA;NA;NaN;NaN;NaN;NaN;NaN;NaN;NA;NA;NA;NA;NaN;NaN;NaN;69.4560165405273;57.034309387207;37.6571388244629	2	0.846509	0.857	0.613	-1.06	-0.57	-0.431	0.11	0.277955	0.12525	0.584309	0.39354	0.704	0.005	-0.011	0.214	-0.243	-0.465	-0.435236	1.08631	1.09358	0.983627	-0.005	0.103	0.062	-2.396	-1.683	-1.574	-9.60885e-05
Feature_239	812.862	25.501	YGTCPHGGYGIGTER	P38707	UPS1_50000amol_R3_msms_7708	812.861	812.863	23.8624	27.1396	2095430,2095405,2095426,2095429,2095417,2095423,2095427,2095421,2095425,2095428,2095422,2095424,2095420,2095418,2095419	15	1623.71	2	70.4105	15		1.3255	26.912;26.362;NA;NA;24.879;NA;25.89;NA;NA;NA;NA;26.193;25.629;25.402;25.322;25.338;25.126;25.185;27.016;NA;26.873;25.286;25.501;NA;NA;NA;NA	812.861402952391;812.861443126125;NA;NA;812.861988562877;NA;812.863162633962;NA;NA;NA;NA;812.861635538382;812.862626039952;812.86298642072;812.862032428431;812.861756182772;812.86113969172;812.862120364087;812.860885371321;NA;812.861049255185;812.861872387601;812.861638091978;NA;NA;NA;NA	NaN;NaN;NA;NA;NaN;NA;NaN;NA;NA;NA;NA;NaN;NaN;NaN;NaN;NaN;NaN;70.4104919433594;NaN;NA;NaN;NaN;NaN;NA;NA;NA;NA	2	1.411	0.861	0.295504	-0.890477	-0.622	-0.482288	0.389	0.27718	0.123675	0.583834	0.392651	0.692	0.128	-0.099	-0.179	-0.163	-0.375	-0.316	1.515	1.09204	1.372	-0.215	0	0.0682794	-2.10903	-1.44613	-1.34422	5.96e-05
Feature_240	621.805	51.684	YGSDGLSMTLAK	P53301	UPS1_500amol_R3_msms_18255;18342;UPS1_500amol_R2_msms_18265;UPS1_5000amol_R1_msms_18603;18651;UPS1_250amol_R1_msms_18190;UPS1_125amol_R3_msms_18057;UPS1_2500amol_R1_msms_18402;18472;UPS1_50amol_R1_msms_17474	621.804	621.806	50.0454	53.3226	1296085,1296082,1296076,1296067,1296072,1296071,1296074,1296081,1296070,1296077,1296084,1296075,1296065,1296073,1296069	15	1241.6	2	91.1909	15		2.0859	52.73;NA;NA;NA;51.018;51.027;NA;52.085;NA;52.258;NA;NA;51.465;NA;51.71;NA;NA;51.451;52.684;52.831;52.747;51.421;51.538;51.658;49.435;NA;NA	621.80754197313;NA;NA;NA;621.806592455612;621.805754380346;NA;621.805877721362;NA;621.805213664524;NA;NA;621.80556406267;NA;621.806681072015;NA;NA;621.80565976138;621.806109216635;621.806073922572;621.80634938043;621.806428860102;621.805657408488;621.805524246071;NaN;NA;NA	NaN;NA;NA;NA;NaN;85.5541000366211;NA;NaN;NA;89.6630706787109;NA;NA;101.888198852539;NA;NaN;NA;NA;NaN;73.8811569213867;NaN;NaN;NaN;82.850456237793;81.239143371582;123.26;NA;NA	1	1.046	0.599231	0.275124	-1.11112	-0.666	-0.657	0.0836567	0.401	0.252423	0.574	0.423494	0.52503	-0.219	-0.230879	0.026	-0.273884	-0.443508	-0.233	1	1.147	1.063	-0.263	-0.146	-0.026	-2.249	-1.96508	-1.67553	-7.1813e-05
Feature_241	626.333	46.69	YGSANVEGTILK	P40825	UPS1_25000amol_R2_msms_16660;UPS1_500amol_R1_msms_16050;16107;16212;UPS1_125amol_R1_msms_15781;15831;15865;UPS1_500amol_R2_msms_16131;16163;16242;UPS1_125amol_R3_msms_15908;15951;15972;UPS1_250amol_R3_msms_16164;16200;UPS1_50amol_R2_msms_15543;15594;15721;UPS1_125amol_R2_msms_15961;16071;UPS1_250amol_R2_msms_16072;16139;UPS1_25000amol_R3_msms_16412;16450;16535;UPS1_250amol_R1_msms_16045;16183;UPS…	626.332	626.334	45.0514	48.3286	1319162,1319155,1319169,1319161,1319163,1319166,1319173,1319184,1319153,1319178,1319156,1319179,1319158,1319146,1319181,1319177,1319168,1319154,1319165,1319160,1319183,1319167,1319150,1319164,1319174,1319170,1319159	27	1250.65	2	124.26	27		1.4195	47.599;47.363;47.079;45.72;46.032;46.091;46.853;47.071;47.073;47.339;47.17;47.299;46.478;46.503;46.731;46.432;46.407;46.411;47.75;47.788;47.73;46.442;46.537;46.649;44.525;45.066;45.247	626.332522523758;626.332692624975;626.332379970338;626.332527325061;626.332563920463;626.332831350082;626.332514628154;626.332458211784;626.332418630479;626.332407050283;626.3324744961;626.332527069197;626.332777638171;626.332671529038;626.332534972687;626.332432249674;626.332569209923;626.332405593542;626.332507189447;626.332528874945;626.332584001597;626.332585153354;626.33273778289;626.3326064…	103.974998474121;NaN;NaN;128.565307617188;133.148300170898;133.975601196289;96.4640579223633;92.90625;107.386596679688;119.212898254395;110.150100708008;101.379898071289;160.379196166992;139.744598388672;137.947204589844;NaN;NaN;NaN;119.212898254395;107.529098510742;103.974998474121;164.478500366211;138.204605102539;149.693099975586;153.493499755859;107.645599365234;NaN	1	0.909	0.673	0.389	-0.97	-0.658	-0.599	0.163	0.381	0.383	0.649	0.48	0.609	-0.212	-0.187	0.041	-0.258	-0.283	-0.279	1.06	1.098	1.04	-0.248	-0.153	-0.041	-2.165	-1.624	-1.443	0.00014139
Feature_242	652.649	76.567	YGPSLMPGGSEEAWPHIK	P38720	UPS1_125amol_R3_msms_27573;27558;27623;27646;UPS1_250amol_R3_msms_27836;28005;27870;27931;UPS1_50amol_R3_msms_26868;26898;27011;UPS1_125amol_R2_msms_27571;27453;27502;27703;UPS1_125amol_R1_msms_27311;27268;27370;UPS1_250amol_R2_msms_27954;27828;UPS1_50amol_R1_msms_27032;26572;26598;27006;UPS1_250amol_R1_msms_27853;27781;27828;28206;28242;28342;UPS1_500amol_R1_msms_28415;27866;27945;27961;27983;UP…	652.648	652.65	74.9284	78.2056	1438895,1438900,1438906,1438902,1438899,1438896,1438904,1438886,1438887,1438883,1438907,1438905,1438898,1438901,1438882,1438892,1438888,1438894,1438891,1438890,1438881,1438889,1438897,1438893,1438880,1438885,1438884	27	1954.92	3	74.3463	27		2.89478	77.452;77.218;76.947;74.88;75.184;75.407;76.637;77.839;77.068;77.393;77.035;77.11;75.941;75.952;76.101;76.497;76.184;76.31;77.722;77.733;77.492;75.978;76.204;76.097;72.801;73.418;73.89	652.648756439752;652.649098395485;652.649031300654;652.649173692763;652.649181075905;652.649148999902;652.649056494862;652.649089673505;652.649220190159;652.649159862037;652.649261650692;652.649180231723;652.649090680137;652.649134453722;652.64911317163;652.64912557355;652.649209154517;652.649237916178;652.64887391894;652.649246212505;652.649152162792;652.649111452917;652.64929486678;652.64920505…	77.0682678222656;72.6617126464844;57.7875213623047;93.9091262817383;80.3867263793945;66.5682220458984;70.1970291137695;76.3410720825195;55.0105590820313;67.8458862304688;67.3255004882813;70.1341018676758;62.8608894348145;75.9984130859375;82.5895767211914;77.7461013793945;78.9018020629883;78.5076065063477;61.6489791870117;71.545036315918;87.36279296875;86.4966506958008;68.9778289794922;70.41049194…	2	0.885	0.651	0.38	-1.687	-1.383	-1.16	0.07	1.272	0.501	0.826	0.468	0.543	-0.626	-0.615	-0.466	-0.07	-0.383	-0.257	1.155	1.166	0.925	-0.589	-0.363	-0.47	-3.766	-3.149	-2.677	0.0007241
Feature_243	978.47	76.0525	YGPSLMPGGSEEAWPHIK	P38720	UPS1_50000amol_R1_msms_28404;28512;UPS1_500amol_R2_msms_28109;28186;UPS1_500amol_R3_msms_28158;28046;28107;UPS1_50000amol_R3_msms_28595;28496;UPS1_125amol_R2_msms_27674;27788;27621;27630;27713;UPS1_50000amol_R2_msms_28420;UPS1_125amol_R3_msms_27805;UPS1_50amol_R2_msms_26949;UPS1_50amol_R1_msms_26757;UPS1_250amol_R2_msms_27911;UPS1_125amol_R1_msms_27450;27468;27561;27627;UPS1_50amol_R3_msms_26989;…	978.469	978.471	74.4139	77.6911	2496982,2496980,2496989,2496990,2496978,2496985,2496992,2496976,2496971,2496988,2496983,2496974,2496973,2496993,2496986,2496979	16	1954.93	2	108.2	13		1.73058	NA;NA;76.764;74.802;75.156;75.293;NA;NA;NA;NA;NA;77.137;75.873;75.971;NA;76.514;76.155;76.311;NA;NA;NA;76.026;76.187;76.079;72.853;73.49;73.871	NA;NA;978.470391357092;978.470030370974;978.470287659305;978.470266740391;NA;NA;NA;NA;NA;978.470066971063;978.470028133614;978.470168621185;NA;978.470140418837;978.470286518636;978.470395197999;NA;NA;NA;978.470310942008;978.47022053691;978.470458634753;978.469682010232;978.470329660321;978.46988933093	NA;NA;NaN;130.472106933594;111.221298217773;108.958099365234;NA;NA;NA;NA;NA;NaN;NaN;74.1469268798828;NA;137.16569519043;101.302803039551;131.607894897461;NA;NA;NA;109.668502807617;110.044296264648;107.623199462891;75.8771362304688;126.91480255127;81.5943832397461	2	0.793578	0.678206	0.7115	-1.2505	-0.8965	-0.7595	0.114328	0.621251	0.340194	0.62731	0.443508	1.0845	-0.1795	-0.0815	-0.23875	0.4615	0.1025	0.2585	1.05149	1.0556	0.893508	-0.0265	0.1345	0.0265	-3.1995	-2.5625	-2.1815	0.00099958
Feature_244	730.424	97.787	YGPLLVDIIDITK	P37012	UPS1_25000amol_R2_msms_36705;36730;UPS1_50000amol_R2_msms_36561;36604;UPS1_50000amol_R1_msms_36687;36725;36700;UPS1_50000amol_R3_msms_36539;UPS1_2500amol_R1_msms_36403;36426;36452;36480;36500;UPS1_5000amol_R1_msms_36497;UPS1_2500amol_R2_msms_36323;36340;UPS1_12500amol_R1_msms_36363;36423;36334;UPS1_25000amol_R3_msms_36482;36498;36541;UPS1_12500amol_R2_msms_36431;36497;UPS1_2500amol_R3_msms_36565;…	730.423	730.425	96.1484	99.4256	1785723,1785740,1785727,1785746,1785744,1785737,1785739,1785751,1785750,1785724,1785748,1785735,1785741,1785745,1785730,1785738,1785753,1785726,1785728,1785731,1785733,1785729,1785754,1785732,1785749,1785755,1785734	27	1458.83	2	132.209	27		1.11132	98.016;97.879;97.878;96.96;97.069;97.153;97.82;98.029;97.834;97.818;97.771;97.801;97.298;97.351;97.366;97.787;97.797;97.834;97.963;97.939;97.937;97.485;97.519;97.589;96.293;96.58;96.728	730.42387711019;730.423788486083;730.423799871424;730.423748971697;730.423864919518;730.424175731406;730.423840110344;730.423760332842;730.424101816464;730.423992269382;730.423950913201;730.423927685829;730.423945003201;730.424215342587;730.423887565353;730.423835366109;730.423828117748;730.423924852076;730.423916083061;730.423828033858;730.423978199961;730.423918255556;730.424034857648;730.42388…	132.966094970703;130.185699462891;135.814300537109;114.704803466797;NaN;92.939323425293;156.08430480957;143.248794555664;145.814804077148;149.568893432617;143.248794555664;132.966094970703;NaN;122.638496398926;111.876998901367;153.808700561523;142.383697509766;121.23860168457;121.23860168457;126.086196899414;131.663696289063;NaN;NaN;125.526901245117;NaN;142.383697509766;NaN	1	0.229	0.092	0.091	-0.827	-0.718	-0.634	0.033	0.242	0.047	0.031	-0.016	0.014	-0.489	-0.436	-0.421	0	0.01	0.047	0.176	0.152	0.15	-0.302	-0.268	-0.198	-1.494	-1.207	-1.059	0.0024065
Feature_245	902.852	55.738	YGMDYMYDACSTTAR	P06168	UPS1_125amol_R2_msms_19556;19602;19677;UPS1_500amol_R3_msms_19816;19830;19916;19972;20087;20119;UPS1_250amol_R1_msms_19630;19651;19678;19761;19863;UPS1_125amol_R1_msms_19433;19505;19591;19647;UPS1_50amol_R3_msms_19251;19302;19213;UPS1_2500amol_R3_msms_20078;20142;20173;20227;20275;UPS1_250amol_R3_msms_19757;19828;19888;19929;UPS1_500amol_R1_msms_19733;19759;19801;19850;19954;UPS1_50amol_R2_msms_1…	902.851	902.853	54.0994	57.3766	2346585,2346603,2346596,2346595,2346600,2346587,2346588,2346597,2346581,2346586,2346590,2346606,2346591,2346584,2346598,2346582,2346605,2346592,2346593,2346589,2346602,2346604,2346599,2346601,2346583,2346594,2346580	27	1803.69	2	174.186	27		1.45723	56.575;56.413;56.029;54.703;54.958;55.009;55.863;55.988;55.976;56.242;56.119;56.263;55.477;55.404;55.738;55.583;55.425;55.434;56.811;56.767;56.674;55.55;55.605;55.683;53.605;54.005;54.253	902.852970696745;902.852551533284;902.852981633286;902.852547084553;902.852464801821;902.852741916683;902.852734753999;902.852535051126;902.852615686245;902.852372513612;902.852347040517;902.852188054875;902.852679449226;902.852372481554;902.852432759314;902.852642130984;902.852408237662;902.85281124662;902.852495389892;902.852947122668;902.852313545326;902.852508078474;902.853064033179;902.85267…	186.693801879883;166.644500732422;158.911193847656;193.977096557617;178.66569519043;173.714599609375;176.396499633789;114.627403259277;176.234497070313;188.627502441406;197.055603027344;174.238800048828;179.551803588867;168.927001953125;188.627502441406;155.063995361328;145.699996948242;190.435302734375;179.555297851563;172.42790222168;179.551803588867;187.163497924805;176.396499633789;183.999206…	1	0.837	0.675	0.291	-1.035	-0.78	-0.729	0.125	0.25	0.238	0.504	0.381	0.525	-0.261	-0.334	0	-0.155	-0.313	-0.304	1.073	1.029	0.936	-0.188	-0.133	-0.055	-2.133	-1.733	-1.485	9.5337e-05
Feature_246	970.96	91.194	YGLPQLSEEAFDELSDK	P17967	UPS1_125amol_R3_msms_33711;UPS1_5000amol_R1_msms_34156;UPS1_50000amol_R2_msms_34171;34195;UPS1_25000amol_R2_msms_34261;34300;34327;UPS1_12500amol_R3_msms_33897;33962;UPS1_50000amol_R1_msms_34226;34252;UPS1_2500amol_R3_msms_34194;34222;34253;UPS1_12500amol_R1_msms_34021;33941;UPS1_25000amol_R3_msms_34121;34168;UPS1_5000amol_R2_msms_34167;34241;UPS1_2500amol_R2_msms_33930;33954;UPS1_5000amol_R3_msm…	970.959	970.961	89.5554	92.8326	2482912,2482890,2482911,2482908,2482900,2482894,2482893,2482903,2482899,2482891,2482897,2482889,2482907,2482898,2482888,2482896,2482895,2482910,2482914,2482902,2482909,2482915,2482892,2482913,2482901,2482904,2482906	27	1939.91	2	143.231	27		1.21373	91.365;91.306;91.257;90.616;90.695;90.741;91.194;91.323;91.288;91.242;91.219;91.25;90.853;90.944;90.941;91.228;91.167;91.228;91.436;91.406;91.409;90.99;91.022;90.965;90.132;90.351;90.438	970.960351541866;970.960352379558;970.960351085274;970.960760200273;970.960392645267;970.960789735174;970.960286636829;970.960434047202;970.960257564419;970.960066968686;970.960216762809;970.96034195642;970.96071187212;970.960459743088;970.960541492791;970.960495358331;970.960337195408;970.960316648957;970.960005617863;970.959095883419;970.960131030059;970.959207882889;970.960280641633;970.961986…	135.177795410156;147.062393188477;131.371704101563;149.954895019531;152.658905029297;205.984802246094;166.568405151367;128.438903808594;130.358993530273;164.970993041992;147.638198852539;139.740707397461;128.720703125;136.326400756836;133.353103637695;155.996597290039;173.340103149414;174.681900024414;144.167495727539;153.365005493164;131.371704101563;139.740707397461;141.184997558594;141.2962951…	1	0.171	0.112	0.063	-0.578	-0.499	-0.453	0	0.129	0.094	0.048	0.025	0.056	-0.341	-0.25	-0.253	0.034	-0.027	0.034	0.242	0.212	0.215	-0.204	-0.172	-0.229	-1.062	-0.843	-0.756	0.0026221
Feature_247	395.885	59.799	YGLPPHFNIK	P31412	UPS1_25000amol_R3_msms_21707;UPS1_12500amol_R2_msms_21561;UPS1_5000amol_R2_msms_21947;UPS1_50000amol_R1_msms_21638	395.884	395.886	58.1604	61.4376	166799,166803,166788,166800,166787,166801,166798	7	1184.63	3	74.3698	7		1.11132	NA;59.831;NA;NA;NA;NA;NA;NA;59.799;NA;NA;60.065;NA;NA;NA;59.238;NA;59.253;NA;60.563;NA;NA;NA;59.117;NA;NA;NA	NA;395.885119358778;NA;NA;NA;NA;NA;NA;395.885084170198;NA;NA;395.885128590464;NA;NA;NA;NaN;NA;395.885593033293;NA;395.885148123108;NA;NA;NA;395.885640703148;NA;NA;NA	NA;82.75048828125;NA;NA;NA;NA;NA;NA;71.6919937133789;NA;NA;NaN;NA;NA;NA;62.582;NA;NaN;NA;80.4546127319336;NA;NA;NA;NaN;NA;NA;NA	1	0.7168	0.032	0.196687	-1.21508	-0.948836	-0.79357	-0.011426	0.345227	0	0.553544	0.374645	0.266	-0.34693	-0.277424	-0.20816	-0.561	-0.510743	-0.546	0.980703	0.764	0.86644	-0.301005	-0.364523	-0.682	-2.71097	-2.16319	-1.86299	0.000251217
Feature_249	743.407	77.905	YGLNHVVSLIENK	P29453	UPS1_5000amol_R2_msms_29205;UPS1_50amol_R2_msms_25537;UPS1_500amol_R1_msms_28766;UPS1_12500amol_R1_msms_29058	743.406	743.408	76.2664	79.5436	1833000,1832992,1832997,1832995,1832983,1833002,1832988,1832996,1832980,1832990,1832989,1832999,1833001	13	1484.8	2	58.195	7		2.88532	78.938;77.267;77.604;NA;NA;NA;78.022;NA;NA;NA;77.794;NA;NA;NA;77.905;77.315;NA;NA;NA;78.529;78.125;77.703;77.537;NA;69.475;70.921;NA	743.406381459034;743.406490226403;743.406271656431;NA;NA;NA;743.406294717205;NA;NA;NA;743.406320716953;NA;NA;NA;743.407181006979;743.406426027546;NA;NA;NA;743.406939755011;743.406291471896;743.405919036315;743.406174434297;NA;743.406661216638;743.406937747836;NA	64.374;NaN;NaN;NA;NA;NA;NaN;NA;NA;NA;NaN;NA;NA;NA;NaN;NaN;NA;NA;NA;48.608;NaN;39.427;NaN;NA;NaN;80.371;NA	2	1.033	-0.638	-0.301	-1.25868	-0.966201	-0.846887	0.117	0.496836	0.233066	0.507994	-0.111	0.379278	-0.381186	-0.45679	0	-0.59	-0.322133	-0.209246	0.910145	0.624	0.22	-0.202	-0.368	-0.204015	-8.43	-6.984	-1.86525	0.00080256
Feature_250	490.609	81.338	YGLNHVVALIENK	P17076	UPS1_50amol_R1_msms_26788;26817;26845;27025;27064;27091;UPS1_12500amol_R2_msms_30593;30393;30443;30606;30626;UPS1_50000amol_R1_msms_30509;UPS1_25000amol_R2_msms_31427;31199;UPS1_12500amol_R3_msms_30065;UPS1_125amol_R2_msms_29187;29264;29385;29409;29595;UPS1_2500amol_R2_msms_30269;30356;30502;UPS1_250amol_R3_msms_29990;UPS1_250amol_R2_msms_29749;29766;UPS1_2500amol_R3_msms_30477;30546;30555;30614;…	490.608	490.61	79.6994	82.9766	610541,610536,610519,610506,610514,610523,610511,610518,610508,610521,610526,610542,610544,610517,610535,610505,610513,610504,610509,610522,610516,610539,610537,610507,610531	25	1468.8	3	123.675	25		3.58433	82.017;82.554;81.235;78.303;79.603;79.898;81.195;83.246;82.034;83.2;82.242;82.062;81.193;80.374;80.634;81.341;81.139;81.335;83.12;83.151;82.223;81.122;81.497;81.353;73.442;NA;NA	490.608325074526;490.608330765546;490.60842831854;490.608471781231;490.608335705315;490.60844824742;490.60834664115;490.608325104784;490.608548054916;490.608537804942;490.608331755303;490.608807301192;490.60835935893;490.608425781641;490.60844214644;490.608293566752;490.608204323697;490.608391378172;490.608432075702;490.60842567706;NaN;490.608236440886;490.608628309491;490.608429086767;490.608401…	120.033401489258;148.783798217773;94.5380935668945;78.2874526977539;112.644401550293;117.859497070313;101.888198852539;147.326705932617;129.342803955078;138.422500610352;127.519798278809;127.558700561523;106.257598876953;111.792999267578;96.8199310302734;147.576705932617;101.888198852539;NaN;145.136596679688;147.258605957031;110.64;132.502197265625;NaN;160.6748046875;139.78059387207;NA;NA	1	0.679	1.216	-0.103	-3.035	-1.735	-1.44	-0.143	1.908	0.696	1.862	0.904	0.724	-0.145	-0.964	-0.704	0.003	-0.199	-0.003	1.782	1.813	0.885	-0.216	0.159	0.015	-7.896	-1.99083	-1.68986	0.00074899
Feature_251	716.302	30.0855	YGLENYNNECR	P09436	UPS1_25000amol_R2_msms_9731;9758;9775;9843;UPS1_12500amol_R1_msms_9707;9792;UPS1_50000amol_R1_msms_9596;9623;9650;9676;UPS1_25000amol_R3_msms_9754;9630;UPS1_500amol_R2_msms_9448;9474;9545;9419;UPS1_500amol_R3_msms_9488;9504;9543;UPS1_50amol_R1_msms_8847;8869;8881;8974;UPS1_25000amol_R1_msms_9306;9382;9436;9461;9411;UPS1_250amol_R1_msms_9397;9472;9544;UPS1_50amol_R3_msms_9047;9077;9167;UPS1_250amo…	716.301	716.303	28.4469	31.7241	1726134,1726120,1726128,1726130,1726112,1726111,1726124,1726114,1726115,1726125,1726113,1726133,1726131,1726119,1726110,1726116,1726109,1726108,1726121,1726117,1726132,1726122,1726129,1726126,1726127,1726123,1726118	27	1430.59	2	145.704	27		1.11132	30.935;30.72;30.465;29.159;29.359;29.542;30.099;30.386;30.207;30.653;30.45;30.612;29.842;29.957;30.072;29.852;29.628;29.708;31.173;31.253;31.077;29.892;30.02;30.129;28.266;28.772;28.832	716.301477168205;716.301483831422;716.301610442312;716.301555695767;716.301406348686;716.301168967706;716.301439305033;716.301829983292;716.301669150508;716.301359815775;716.301470381705;716.301274359296;716.301427419579;716.301379628295;716.301654560982;716.301661336689;716.301789496198;716.301822649546;716.301741431384;716.301332956477;716.301408986864;716.301222729076;716.301302361419;716.3012…	178.712997436523;158.059906005859;138.62629699707;156.012893676758;151.126800537109;163.464004516602;146.503005981445;147.623001098633;126.658401489258;146.503005981445;138.62629699707;154.149597167969;142.192901611328;156.012893676758;161.929595947266;118.76619720459;140.628204345703;113.945999145508;155.480392456055;122.178001403809;150.093704223633;161.929595947266;145.085006713867;160.6748046…	1	0.8495	0.6345	0.3795	-0.9265	-0.7265	-0.5435	0.0135	0.3005	0.1215	0.5675	0.3645	0.5265	-0.2435	-0.1285	-0.0135	-0.2335	-0.4575	-0.3775	1.0875	1.1675	0.9915	-0.1935	-0.0655	0.0435	-1.8195	-1.3135	-1.2535	0.00033647
Feature_252	778.418	98.848	YGITHGLTNWAAAYATGLLIAR	P26321	UPS1_50amol_R1_msms_34987;UPS1_50amol_R2_msms_35170;UPS1_25000amol_R2_msms_37472;UPS1_500amol_R1_msms_36342;UPS1_12500amol_R1_msms_36776;36843;UPS1_500amol_R3_msms_36676;UPS1_50000amol_R1_msms_37040;37116;UPS1_25000amol_R1_msms_36401;36691;UPS1_50000amol_R2_msms_36571;UPS1_25000amol_R3_msms_36858;36955;UPS1_5000amol_R3_msms_36780;UPS1_5000amol_R1_msms_36911;UPS1_500amol_R2_msms_36509;UPS1_250amol…	778.417	778.419	97.2094	100.487	1967240,1967288,1967244,1967229,1967294,1967228,1967235,1967263,1967264,1967268,1967273,1967266,1967257,1967256,1967236,1967217,1967284,1967261,1967234,1967248,1967245,1967241,1967253,1967251,1967272,1967247	26	2332.23	3	63.0344	26		3.23142	99.048;99.083;98.139;96.837;97.203;96.739;98.704;100.544;99.611;99.192;99.162;99.452;98.512;97.631;NA;99.132;98.088;98.79;99.679;99.391;99.326;98.047;98.643;97.933;94.478;95.294;95.784	778.418293406255;778.4183768749;778.418480103078;778.418234808422;778.418589223429;778.418376420298;778.418528453953;778.418436909715;778.418632319401;778.418589694717;778.418474421063;778.418372904318;778.418672376725;778.418668869666;NA;778.418396494351;778.41849937739;778.418381487811;778.418387139159;778.418460161565;778.418617545021;778.418674187435;778.418615627066;778.418423538929;778.4185…	81.0159072875977;NaN;76.1184234619141;NaN;66.5361785888672;NaN;72.8006820678711;80.2358932495117;80.7331771850586;NaN;52.3179702758789;NaN;NaN;67.2270736694336;NA;47.498950958252;59.7921714782715;NaN;47.7291488647461;59.1541404724121;40.6894912719727;42.9077186584473;61.8615798950195;53.033260345459;72.5851516723633;72.3825073242188;NaN	1	0.2	0.235	-0.709	-2.011	-1.645	-2.109	-0.144	1.696	0.763	0.344	0.314	0.604	-0.336	-1.217	-0.122765	0.284	-0.76	-0.058	0.831	0.543	0.478	-0.801	-0.205	-0.915	-4.37	-3.554	-3.064	0.00267575
Feature_253	403.263	65.0755	YGILVLK	P47079	UPS1_50amol_R1_msms_22202;22262;UPS1_50amol_R2_msms_22387;UPS1_125amol_R2_msms_22953;UPS1_500amol_R1_msms_23308;23381;UPS1_250amol_R1_msms_23268;UPS1_2500amol_R2_msms_23739;UPS1_5000amol_R3_msms_23821;UPS1_12500amol_R2_msms_23850;UPS1_25000amol_R1_msms_23453	403.262	403.264	63.4369	66.7141	196148,196159,196145,196160,196172,196158,196156,196170,196157,196149,196151,196152,196154,196155	14	804.511	2	82.5408	14		1.35003	65.767;65.547;NA;NA;63.567;NA;64.811;65.481;NA;65.581;65.34;NA;64.101;64.462;NA;NA;NA;64.401;NA;NA;65.632;64.44;NA;NA;61.201;61.934;NA	403.262610533463;NaN;NA;NA;403.262686857431;NA;NaN;403.26267893128;NA;403.262764926201;NaN;NA;NaN;403.262730423447;NA;NA;NA;403.26265189771;NA;NA;NaN;403.262678769804;NA;NA;403.262608495315;403.262530643553;NA	NaN;84.359;NA;NA;83.2871932983398;NA;71.949;NaN;NA;NaN;84.359;NA;89.903;NaN;NA;NA;NA;NaN;NA;NA;84.359;77.3740463256836;NA;NA;89.90283203125;77.3740463256836;NA	1	0.6915	0.4715	0.320061	-1.2206	-1.5085	-0.741172	-0.2645	0.4055	0.33744	0.5055	0.2645	0.595177	-0.9745	-0.6135	-0.123794	-0.174107	-0.389993	-0.6745	1.13683	1.17635	0.5565	-0.6355	-0.160925	-0.0828082	-3.8745	-3.1415	-1.94509	0.00039608
Feature_256	542.326	89.0805	YGIIYLLTK	P22137	UPS1_500amol_R1_msms_33071;33107;33124;UPS1_12500amol_R3_msms_33122;33153;33227;UPS1_50000amol_R1_msms_33464;33503;UPS1_50amol_R1_msms_32264;UPS1_50amol_R2_msms_32265;32283;32331;32342;32365;32394;UPS1_12500amol_R2_msms_33305;33319;33328;33358;33371;33414;UPS1_50000amol_R3_msms_33539;33564;33582;33600;UPS1_125amol_R3_msms_32935;32858;UPS1_500amol_R2_msms_33218;33247;33285;UPS1_5000amol_R2_msms_33…	542.325	542.327	87.4419	90.7191	878426,878433,878445,878443,878444,878441,878448,878442,878440,878435,878431,878430,878436,878439,878438,878434,878449,878450,878437,878429,878427,878424,878428,878425,878432,878423,878446	27	1082.64	2	114.895	27		1.11132	89.268;89.313;89.234;88.066;88.389;88.453;89.109;89.42;89.17;89.242;89.212;89.252;88.674;88.631;88.722;89.058;89.025;89.103;89.38;89.343;89.366;88.732;88.808;88.909;87.164;87.532;87.682	542.325731924248;542.325818222056;542.325773229252;542.325879476405;542.32571782995;542.326569624492;542.325791270402;542.325737114207;NaN;542.325706549514;542.325471641266;542.326140078142;542.325803451998;542.325678429496;542.325721046643;542.325894065816;542.325860750987;542.325931803467;542.325763413925;542.325792264671;542.325556079984;542.325740954283;542.325824789295;542.326067826967;542.3…	101.459800720215;138.975296020508;134.051696777344;113.622001647949;111.455200195313;122.28099822998;111.455200195313;100.245498657227;100.25;110.756301879883;112.107200622559;112.107200622559;135.711395263672;138.975296020508;113.622001647949;101.646202087402;126.067497253418;126.067497253418;113.622001647949;126.067497253418;111.060501098633;100.245498657227;110.756301879883;111.060501098633;91…	1	0.1875	0.2325	0.1535	-1.0145	-0.6915	-0.6275	0.0285	0.3395	0.0895	0.1615	0.1315	0.1715	-0.4065	-0.4495	-0.3585	-0.0225	-0.0555	0.0225	0.2995	0.2625	0.2855	-0.3485	-0.2725	-0.1715	-1.9165	-1.5485	-1.3985	0.0012284
Feature_257	591.755	20.183	YGICGPNGCGK	P16521	UPS1_50amol_R3_msms_5300;UPS1_50amol_R2_msms_5225;5243;5285;UPS1_50amol_R1_msms_5180;5232;UPS1_2500amol_R1_msms_5709;UPS1_2500amol_R2_msms_5689	591.754	591.756	18.5444	21.8216	1127426,1127431,1127407,1127439,1127396,1127424,1127406,1127422,1127410,1127412,1127417,1127408,1127423,1127415,1127414,1127418,1127405,1127425,1127413,1127419,1127411,1127438,1127420,1127429,1127416,1127409,1127421	27	1181.5	2	95.6034	27		1.11132	20.994;20.694;20.449;19.409;19.625;19.707;20.285;20.361;20.353;20.612;20.541;20.657;19.941;20.095;20.183;20.014;19.874;19.96;21.065;21.219;21.141;20.006;20.091;20.222;18.551;18.95;19.081	591.755027680639;591.754998365973;591.755026351166;591.755026274654;591.755093892505;591.755137575567;591.755141794077;591.755087522744;591.755008259986;591.755165635993;591.755097517008;591.754986917063;591.754738965777;591.754974928109;591.754898300477;591.755070225503;591.755136042653;591.75485254189;591.754845523601;591.755083726645;591.756040786302;591.755112349605;591.7548382368;591.7551913…	NaN;NaN;NaN;NaN;NaN;NaN;NaN;NaN;NaN;93.5557174682617;117.705703735352;NaN;NaN;NaN;NaN;NaN;NaN;NaN;NaN;NaN;NaN;NaN;NaN;NaN;82.8305130004883;101.66429901123;82.2606735229492	1	0.811	0.511	0.266	-0.774	-0.558	-0.476	0.102	0.178	0.17	0.429	0.358	0.474	-0.242	-0.088	0	-0.169	-0.309	-0.223	0.882	1.036	0.958	-0.177	-0.092	0.039	-1.632	-1.233	-1.102	-0.00011813
Feature_258	549.303	59.676	YGGYGNLIIK	P25491	UPS1_25000amol_R2_msms_21582;21658;21743;21844;21905;21998;22086;22236;UPS1_50000amol_R2_msms_20983;21325;21378;21601;21645;UPS1_12500amol_R3_msms_21129;21162;21361;21439;21460;21527;UPS1_5000amol_R3_msms_21379;21462;21514;21593;21632;UPS1_12500amol_R2_msms_21289;21362;21397;21466;21533;21582;21659;21719;UPS1_2500amol_R2_msms_21159;21269;21287;21352;21422;21466;21555;21582;21640;21698;21965;UPS1_…	549.302	549.304	58.0374	61.3146	913402,913354,913381,913380,913395,913390,913392,913407,913387,913414,913401,913397,913394,913389,913403,913371,913388,913373,913393,913352,913383,913372,913396,913368,913369	25	1096.59	2	79.3976	25		3.13667	60.96;59.91;59.659;58.906;58.154;58.444;59.844;59.765;59.456;59.733;59.693;NA;58.878;58.983;59.925;59.054;58.732;59.75;60.436;60.408;60.302;NA;58.87;59.474;56.344;56.949;57.244	549.302692611668;549.302893351157;549.302741887175;549.30285151814;549.302860271615;549.303020968518;NaN;549.302971395812;549.302923648229;549.303037551163;549.302936447743;NA;549.302936830983;549.302931156945;549.30293347965;NaN;549.302804943184;549.303243566683;549.302895273236;549.302863874099;549.302911604472;NA;549.302954000887;549.302794083559;549.303139352969;549.303068913445;549.302943701…	NaN;74.1650085449219;91.8667068481445;55.0637512207031;72.6069793701172;103.546401977539;61.78;72.6069793701172;64.6535873413086;72.6069793701172;92.0512237548828;NA;91.0872192382813;91.8667068481445;71.6136016845703;66.962;91.0872192382813;NaN;91.0872192382813;74.1650085449219;66.9619216918945;NA;83.6470336914063;91.0872192382813;NaN;82.2868270874023;83.9477233886719	1	1.284	0.234	-0.017	-0.77	-1.522	-1.232	0.168	0.089	-0.22	0.057	0.017	0.413926	-0.798	-0.693	0.249	-0.622	-0.944	0.074	0.76	0.732	0.626	-0.30112	-0.806	-0.202	-3.332	-2.727	-2.432	0.00023484
Feature_259	532.959	49.025	YGGVYVGTLSKPEVK	P06169	UPS1_50amol_R1_msms_16052;15638;UPS1_50amol_R2_msms_16190;16434;15772;UPS1_50amol_R3_msms_15897;16329;16608;16646;UPS1_25000amol_R2_msms_17292;17718;18134;UPS1_25000amol_R3_msms_17513;17945;17095;17924;UPS1_125amol_R1_msms_16198;16612;17043;UPS1_50000amol_R2_msms_16781;17203;17631;UPS1_500amol_R1_msms_16632;16701;16754;17168;UPS1_250amol_R2_msms_16631;17042;UPS1_500amol_R2_msms_16673;16733;17154;…	532.958	532.96	47.3864	50.6636	833335,833343,833351,833325,833336,833345,833312,833338,833328,833308,833337,833326,833319,833318,833316,833331,833320,833344,833347,833323,833333,833340,833321,833330,833332,833317,833324	27	1595.86	3	98.3404	27		3.81665	49.849;49.626;49.153;47.083;47.398;47.884;49.025;49.758;49.336;49.86;49.592;49.468;48.61;48.512;48.783;48.432;48;47.851;50.169;50.219;50.208;48.598;48.602;48.872;45.391;46.063;46.36	532.959239423934;532.959284730525;532.959153654771;532.959304183426;532.959181225368;532.959194561148;532.959212781019;532.95920034921;532.959261344754;532.959186060129;532.95926018499;532.959253689427;532.959292489143;532.959204991794;532.959279105336;532.959204404584;532.959134195511;532.959362057328;532.959172667549;532.959268091161;532.959272852454;532.959295560384;532.959072834282;532.959206…	107.645599365234;82.2020034790039;102.903396606445;94.5465469360352;91.0934295654297;88.0922470092773;106.542900085449;113.068496704102;98.9420928955078;87.7193832397461;105.652297973633;89.4599990844727;102.331497192383;96.0588989257813;108.684799194336;88.0750274658203;101.379898071289;105.652297973633;108.232398986816;112.023399353027;101.387901306152;110.379302978516;104.93620300293;96.370933…	2	0.824	0.601	0.128	-1.942	-1.627	-1.141	0	0.733	0.311	0.835	0.567	0.443	-0.415	-0.513	-0.242	-0.593	-1.025	-1.174	1.144	1.194	1.183	-0.427	-0.423	-0.153	-3.634	-2.962	-2.665	4.947e-05
Feature_260	798.935	48.89	YGGVYVGTLSKPEVK	P06169	UPS1_500amol_R1_msms_16624;17028;17466;17297;17487;UPS1_50000amol_R1_msms_16828;17238;17634;UPS1_50amol_R1_msms_15647;16229;16053;UPS1_50000amol_R2_msms_16759;16801;17228;17649;UPS1_500amol_R2_msms_16669;16686;17117;17552;17569;UPS1_250amol_R2_msms_16612;16647;17054;17387;17272;17434;UPS1_25000amol_R2_msms_17185;17607;18195;18016;UPS1_50000amol_R3_msms_16778;17194;17581;UPS1_250amol_R3_msms_16619…	798.934	798.936	47.2514	50.5286	2043927,2043902,2043901,2043899,2043903,2043919,2043916,2043917,2043918,2043922,2043931,2043923,2043908,2043928,2043909,2043920,2043925,2043906,2043933,2043907,2043910,2043924,2043921,2043905,2043914,2043930,2043936	27	1595.86	2	156.443	27		3.81665	49.925;49.522;49.23;47.018;47.515;47.744;48.89;49.64;49.228;50.093;49.417;49.518;48.419;48.417;48.733;48.422;47.943;47.84;50.054;50.16;49.983;48.678;48.498;48.799;45.289;46.16;46.445	798.934897010663;798.935053531173;798.934912979713;798.935124500727;798.93503678951;798.934968742248;798.935060153758;798.935008916551;798.934969667751;798.934945743105;798.935028474568;798.935050435327;798.935299677099;798.935072543893;798.935025499963;798.934796249472;798.9347424235;798.935004032876;798.934927348477;798.935043599932;798.935010402333;798.935043383224;798.934831757575;798.9350078…	155.091995239258;170.742294311523;156.242797851563;163.616592407227;159.412292480469;179.650100708008;121.417701721191;162.943695068359;163.616592407227;132.227905273438;136.136199951172;136.136199951172;167.999496459961;155.433395385742;164.931594848633;164.931594848633;149.32389831543;167.999496459961;152.87629699707;154.130798339844;163.616592407227;144.876602172852;182.723907470703;164.931594…	2	1.035	0.632	0.34	-1.872	-1.375	-1.146	0	0.75	0.338	1.203	0.527	0.628	-0.471	-0.473	-0.157	-0.468	-0.947	-1.05	1.164	1.27	1.093	-0.212	-0.392	-0.091	-3.601	-2.73	-2.445	0.00012468
Feature_261	668.823	47.635	YGGVCNITMPPK	P20459	UPS1_500amol_R2_msms_16684	668.822	668.824	45.9964	49.2736	1515092,1515100,1515099,1515094,1515096,1515097,1515089,1515095,1515098,1515090,1515091,1515093	12	1335.63	2	61.233	12		1.3998	NA;NA;47.912;NA;NA;NA;47.723;NA;NA;48.264;48.108;NA;NA;NA;47.635;47.388;NA;47.282;48.656;NA;NA;47.254;47.462;NA;45.445;NA;46.208	NA;NA;668.828453676248;NA;NA;NA;668.827772230099;NA;NA;668.827759069351;668.827791826086;NA;NA;NA;668.824864927331;668.828101940053;NA;668.823813511501;668.828420381017;NA;NA;668.822742885796;668.827273191252;NA;668.823337324932;NA;668.824552591665	NA;NA;NaN;NA;NA;NA;NaN;NA;NA;NaN;NaN;NA;NA;NA;NaN;NaN;NA;NaN;NaN;NA;NA;NaN;61.233;NA;NaN;NA;NaN	1	0.959846	0.711951	0.277	-1.03606	-0.644441	-0.595683	0.088	0.506925	0.402739	0.629	0.473	0.658858	-0.092814	-0.147139	0	-0.247	-0.374158	-0.353	1.021	1.28204	1.12456	-0.381	-0.173	0.0673378	-2.19	-1.86477	-1.427	-5.72849e-05
Feature_262	462.573	38.98	YGEHSIEVPGAVK	P41277	UPS1_50amol_R1_msms_11664;11734;UPS1_50000amol_R3_msms_12991;13081;UPS1_50000amol_R1_msms_12970;13073;13110;UPS1_50000amol_R2_msms_12958;13012;13086;UPS1_125amol_R2_msms_12715;12759;UPS1_12500amol_R3_msms_12789;12911;12946;12985;13135;13165;UPS1_500amol_R1_msms_12864;12933;UPS1_2500amol_R3_msms_13402;UPS1_5000amol_R3_msms_13427;UPS1_500amol_R2_msms_13022;13059;UPS1_12500amol_R2_msms_13166;13242;1…	462.572	462.574	37.3414	40.6186	473659,473648,473653,473645,473660,473668,473642,473643,473647,473663,473650,473667,473665,473655,473640,473654,473661,473666,473664,473641,473657,473669,473662,473652	24	1384.7	3	70.8677	24		2.6028	39.969;39.516;39.17;NA;37.66;37.81;38.98;39.711;39.163;39.883;39.171;39.366;38.577;38.552;38.576;38.282;38.294;38.105;40.193;40.176;40.076;38.522;38.726;38.705;35.136;NA;NA	462.573295450487;462.57331660158;462.573302872216;NA;462.573425408907;462.573403606241;462.573257944911;462.573226548458;462.573227539559;462.573352772828;462.573337564178;462.573338969981;462.573468299321;462.573439518448;462.573321464849;462.573303498166;462.573275027204;462.573279982113;462.573266595231;462.57336347768;462.573213963197;462.573317689924;462.57331514308;462.573420110442;462.5733…	67.2517471313477;80.169921875;86.1143798828125;NA;67.8794631958008;78.7046279907227;96.3340835571289;NaN;NaN;NaN;NaN;66.3262786865234;NaN;83.2257766723633;55.2578506469727;87.6405487060547;96.3340835571289;74.2368927001953;60.301;44.829;62.694;61.2326316833496;45.8905601501465;37.5248184204102;94.5380935668945;NA;NA	1	0.989	0.536	0.19	-0.977007	-1.32	-1.17	0	0.731	0.183	0.903	0.191	0.386	-0.403	-0.428	-0.404	-0.698	-0.686	-0.875	1.213	1.196	1.096	-0.458	-0.254	-0.275	-3.844	-1.69027	-1.52937	0.00018541
Feature_263	1014.81	104.983	YGCSVTDACIGWESTEQVLELLAEGVR	P14843	UPS1_50amol_R1_msms_37978;UPS1_50amol_R2_msms_37814;37826;37853;UPS1_250amol_R1_msms_38282;38065;38129;UPS1_125amol_R3_msms_37920;38155;UPS1_25000amol_R2_msms_38541	1014.81	1014.81	103.344	106.622	2565348,2565349,2565343,2565341,2565345,2565347,2565342,2565344	8	3041.41	3	52.913	8		3.81665	NA;NA;NA;NA;NA;104.896;NA;105.72;NA;NA;NA;105.45;105.115;105.07;NA;NA;NA;NA;NA;NA;NA;NA;NA;NA;104.226;104.385;104.52	NA;NA;NA;NA;NA;1014.81021583994;NA;1014.81083064536;NA;NA;NA;1014.81143781499;1014.81045344103;1014.81011883908;NA;NA;NA;NA;NA;NA;NA;NA;NA;NA;1014.81108510733;1014.81136330904;1014.81053178888	NA;NA;NA;NA;NA;23.3628997802734;NA;36.5030288696289;NA;NA;NA;NaN;50.7698783874512;NaN;NA;NA;NA;NA;NA;NA;NA;NA;NA;NA;79.9349975585938;73.9939498901367;NaN	1	-0.681756	-0.741372	-0.763363	-1.47671	-1.32365	-0.087	-1.01706	0.737	-0.923394	-0.744093	-0.843675	0.467	0.132	0.087	-1.26939	-0.868537	-0.920697	-0.831004	-0.520653	-0.87753	-0.764373	-0.764225	-1.34609	-1.27906	-0.757	-0.598	-0.463	0.00293746
Feature_264	537.766	46.683	YGATVYSWK	Q03161	UPS1_125amol_R3_msms_16059;UPS1_50amol_R1_msms_15434;15455;15487	537.765	537.767	45.0444	48.3216	856103,856108,856109,856105,856107,856104,856060,856102,856106,856101,856110,856120	12	1073.52	2	84.5988	12		1.2774	NA;NA;47.429;45.852;NA;46.312;47.266;NA;NA;NA;NA;NA;NA;NA;46.991;46.799;46.683;46.384;NA;NA;NA;NA;46.784;NA;44.563;45.117;45.301	NA;NA;537.765361862694;537.766144710838;NA;537.766269633911;537.765516054521;NA;NA;NA;NA;NA;NA;NA;537.76614868588;537.765753393222;537.766189569714;537.765858675686;NA;NA;NA;NA;537.766057239709;NA;537.766320880183;537.766296336151;537.766165481632	NA;NA;NaN;NaN;NA;59.9075698852539;NaN;NA;NA;NA;NA;NA;NA;NA;NaN;NaN;NaN;NaN;NA;NA;NA;NA;NaN;NA;109.290100097656;NaN;NaN	1	0.978434	0.727807	0.746	-0.831	-0.623063	-0.371	0.583	0.532425	0.424603	0.772982	0.520998	0.679533	-0.0628007	-0.13018	0.308	0.116	0	-0.299	1.2162	1.30387	1.14088	-0.179553	0.101	0.0920096	-2.12	-1.566	-1.382	9.22938e-05
Feature_265	815.16	110.188	YGASAGNVGDEGGVAPNIQTAEEALDLIVDAIK	P00925	UPS1_25000amol_R2_msms_39483;39491;39533;39576;39615;39548;UPS1_50000amol_R3_msms_39667;39770;39819;39800;UPS1_50000amol_R1_msms_39793;39903;39947;39873;39921;39980;UPS1_50000amol_R2_msms_39510;39545;39573;39590;39673;UPS1_25000amol_R3_msms_39328;39364;39422;39464;39350;39381;UPS1_50amol_R3_msms_39014;39058;39084;39121;38983;39151;UPS1_50amol_R2_msms_39052;39211;39035;39086;39113;39143;39156;3917…	815.159	815.161	108.549	111.827	2102548,2102530,2102525,2102549,2102547,2102537,2102528,2102543,2102526,2102533,2102534,2102546,2102535,2102545,2102541,2102529,2102527,2102539,2102544,2102540,2102532,2102524,2102550,2102536,2102538,2102531,2102542	27	3256.61	4	72.0005	27		1.14775	110.292;110.278;110.235;109.427;109.528;109.62;110.314;110.407;110.343;110.171;110.195;110.188;109.789;109.781;109.742;110.369;110.311;110.312;110.347;110.295;110.297;109.887;109.915;109.961;108.963;109.102;109.209	815.160373950157;815.160456812491;815.16009308922;815.160148388945;815.160431586208;815.160149321768;815.160341230146;815.160415774169;815.160460418525;815.160097912569;815.159974531103;815.160281051594;815.160471610816;815.160018653514;815.160210878424;815.159995171049;815.160543523017;815.160151607029;815.160384078943;815.160827583671;815.160258393374;815.160236833041;815.160088027946;815.16045…	87.7720718383789;87.8684234619141;73.6156616210938;64.4145278930664;74.0578231811523;82.3385467529297;81.0012893676758;60.1012496948242;72.8585662841797;75.0184173583984;80.0093536376953;69.0875930786133;75.9389266967773;59.8548583984375;76.2084808349609;63.3157005310059;79.1632537841797;54.865161895752;57.6292381286621;59.5645408630371;59.0479698181152;90.2993621826172;77.1493988037109;66.827842…	3	0.104	0.09	0.047	-0.761	-0.66	-0.568	0.126	0.219	0.155	-0.017	0.007	0	-0.399	-0.407	-0.446	0.181	0.123	0.124	0.159	0.107	0.109	-0.301	-0.273	-0.227	-1.225	-1.086	-0.979	0.002649
Feature_266	1086.54	110.21	YGASAGNVGDEGGVAPNIQTAEEALDLIVDAIK	P00925	UPS1_50amol_R1_msms_39088;39114;39423;UPS1_50amol_R2_msms_39513;38999;39295;39389;39393;38958;UPS1_125amol_R1_msms_39253;39265;39590;UPS1_50amol_R3_msms_39243;38952;39350;39412;UPS1_125amol_R3_msms_39249;39548;39761;39200;UPS1_125amol_R2_msms_39204;39512;39162;UPS1_25000amol_R2_msms_39427;39547;39562;39781;39831;39872;39308;UPS1_250amol_R1_msms_39287;39422;39693;UPS1_500amol_R2_msms_39542;39654;3…	1086.54	1086.54	108.571	111.848	2687052,2687109,2687134,2686876,2686934,2687136,2687244,2687118,2686999,2687058,2687243,2687121,2687207,2687050,2687142,2687141,2687357,2686975,2687291,2686866,2687195,2687113,2687005,2687254,2687298,2687362	26	3256.61	3	80.2031	26		3.43993	110.339;110.249;110.233;109.458;109.533;109.627;110.255;110.406;110.322;110.229;110.19;110.182;109.784;109.744;NA;110.294;110.294;110.293;110.345;110.298;110.297;109.879;109.898;109.946;108.942;109.113;109.204	1086.54429370269;1086.54444176777;1086.54403659272;1086.54429684468;1086.54428010777;1086.54405357596;1086.54432502664;1086.54434113494;1086.54414306258;1086.54405743698;1086.54387763367;1086.54447777308;1086.54424641153;1086.54419632758;NA;1086.54397746148;1086.54464002019;1086.54447969509;1086.54437605329;1086.54467341821;1086.5441450014;1086.54428437417;1086.54412999139;1086.54431010784;1086.5…	109.050903320313;67.7985229492188;62.2127304077148;101.981101989746;72.9492492675781;87.7720718383789;84.7413864135742;108.70719909668;77.4297714233398;85.0038604736328;38.2881393432617;86.5431671142578;109.475799560547;113.327201843262;NA;56.7668418884277;34.3874092102051;59.8548583984375;117.220001220703;31.3539199829102;62.0342102050781;82.364013671875;98.3637771606445;126.935203552246;94.8017…	3	0.1295	0.0395	0.0235	-0.7515	-0.6765	-0.5825	0.0455	0.1965	0.1125	0.0195	-0.0195	-0.0275	-0.4255	-0.4655	-2.81687	0.0845	0.0845	0.0835	0.1355	0.0885	0.0875	-0.3305	-0.3115	-0.2635	-1.2675	-1.0965	-1.0055	0.0031954
Feature_267	1629.31	110.186	YGASAGNVGDEGGVAPNIQTAEEALDLIVDAIK	P00925	UPS1_50amol_R1_msms_39115;39288;UPS1_50amol_R2_msms_39188;39258;39014;UPS1_50amol_R3_msms_38965;39169;UPS1_25000amol_R2_msms_39428;39637;UPS1_125amol_R1_msms_39260;39480;UPS1_125amol_R2_msms_39212;39408;39422;39500;UPS1_25000amol_R3_msms_39469;39297;39456;UPS1_5000amol_R1_msms_39611;39807;UPS1_50000amol_R3_msms_39634;39799;UPS1_5000amol_R3_msms_39369;39583;39667;UPS1_500amol_R2_msms_39762;39558;3…	1629.31	1629.31	108.548	111.825	2980230,2980233,2980234,2980254,2980240,2980243,2980231,2980253,2980248,2980250,2980244,2980251,2980229,2980239,2980238,2980246,2980252,2980255,2980235,2980245,2980247,2980232,2980237,2980242,2980249,2980241,2980236	27	3256.61	2	63.9218	27		1.76668	110.314;110.281;110.211;109.436;109.531;109.648;110.242;110.445;110.34;110.228;110.185;110.188;109.721;109.735;109.774;110.307;110.278;110.303;110.36;110.313;110.295;109.928;109.929;109.941;108.948;109.057;109.215	1629.31315133988;1629.31242603326;1629.31284510663;1629.31272571513;1629.31300884275;1629.31273932215;1629.31301026081;1629.31363421021;1629.31193816051;1629.31261287265;1629.31195598988;1629.3115111811;1629.31268067846;1629.31236771178;1629.31240364961;1629.31239261739;1629.31400677089;1629.31310979817;1629.31306115509;1629.31301171113;1629.31303844945;1629.31215744957;1629.3130682574;1629.31311…	49.2813415527344;77.5221481323242;77.5221481323242;80.593132019043;74.4762268066406;71.5006637573242;77.5221481323242;35.7685508728027;40.0637702941895;41.9005012512207;82.7443389892578;64.8849716186523;53.8763999938965;46.6708106994629;66.884407043457;50.8913917541504;66.4287719726563;72.1524429321289;49.9114990234375;56.2469902038574;73.7613677978516;65.8831405639648;38.2252807617188;91.5915527…	3	0.1275	0.0945	0.0245	-0.7505	-0.6555	-0.5385	0.0555	0.2585	0.1535	0.0415	-0.0015	0.0015	-0.4655	-0.4515	-0.4125	0.1205	0.0915	0.1165	0.1735	0.1265	0.1085	-0.2585	-0.2575	-0.2455	-1.2385	-1.1295	-0.9715	0.0055986
Feature_268	421.551	20.7505	YGADIVTHSATK	P06106	UPS1_50000amol_R3_msms_5813;5938;5974;6024;UPS1_500amol_R2_msms_5742;5803;5834;5906;5926;5968;5991;5761;UPS1_50amol_R1_msms_5367;UPS1_25000amol_R3_msms_5961;5983;6059;6083;6115;6145;UPS1_50amol_R2_msms_5427;5452;UPS1_50000amol_R2_msms_5766;5789;5809;5897;5931;5961;5996;UPS1_25000amol_R2_msms_6137;6265;UPS1_50000amol_R1_msms_5821;5875;5967;6001;6047;UPS1_25000amol_R1_msms_5684;5710;5761;5798;5839;…	421.55	421.552	19.1119	22.3891	271317,271330,271335,271295,271320,271313,271324,271304,271298,271328,271319,271325,271315,271337,271316,271321,271318,271333,271331,271334,271322,271329,271332,271327,271336	25	1261.63	3	68.233	25		1.76633	21.795;21.357;21.187;19.932;20.093;20.261;20.911;21.06;21.006;NA;21.378;21.384;20.596;20.71;20.772;20.62;20.35;20.451;NA;22.013;21.963;20.574;20.729;20.801;18.968;19.412;19.442	421.550621302523;421.550696488806;421.550594276339;421.550587590841;421.550562516494;421.550636074478;421.550722527654;421.550624853682;421.550583731364;NA;421.55057804461;421.550663174635;421.550629567601;421.55070496335;421.550724318503;421.550608532849;421.550474020856;421.550579384488;NA;421.550607729418;421.550597704015;421.550618750312;421.550694007575;421.550716475118;421.550698341216;421.…	67.9303512573242;65.8417205810547;73.6317367553711;58.511360168457;57.8854904174805;51.7270698547363;76.9271926879883;61.8154411315918;87.5679092407227;NA;75.4157867431641;72.5311584472656;71.0845336914063;65.2317428588867;60.2550811767578;76.8433303833008;95.4771728515625;83.081413269043;NA;60.6906700134277;44.6138381958008;59.1984100341797;73.9512710571289;43.8967018127441;69.8152313232422;84.6…	2	1.0445	0.6065	0.4365	-0.8185	-0.6575	-0.4895	0.1605	0.3095	0.2555	0.60844	0.6275	0.6335	-0.1545	-0.0405	0.0215	-0.1305	-0.4005	-0.2995	1.12723	1.2625	1.2125	-0.1765	-0.0215	0.0505	-1.7825	-1.3385	-1.3085	-1.1163e-05
Feature_269	631.822	20.856	YGADIVTHSATK	P06106	UPS1_50000amol_R1_msms_5865;5898;5954;5977;6024;6074;UPS1_250amol_R3_msms_5773;5811;5908;5953;5977;6005;UPS1_50000amol_R3_msms_5839;5914;5964;5998;6026;6068;UPS1_50000amol_R2_msms_5780;5838;5858;5920;5964;5999;UPS1_25000amol_R3_msms_5976;5998;6164;6200;6232;UPS1_25000amol_R2_msms_6068;6258;UPS1_5000amol_R3_msms_6044;6145;6182;6308;6335;6108;UPS1_5000amol_R1_msms_6189;6238;6303;6348;6397;6124;UPS1…	631.821	631.823	19.2174	22.4946	1343716,1343710,1343727,1343713,1343705,1343728,1343718,1343726,1343714,1343711,1343730,1343715,1343717,1343722,1343708,1343729,1343702,1343703,1343720,1343721,1343723,1343719,1343707,1343700,1343709,1343701,1343706	27	1261.63	2	143.752	27		1.45495	21.788;21.509;21.249;19.939;20.176;20.321;20.895;21.266;21.129;21.659;21.372;21.539;20.666;20.749;20.718;20.43;20.38;20.572;22.119;22.119;21.9;20.754;20.918;20.817;19.03;19.496;19.558	631.821902673508;631.821917084678;631.82206393772;631.8219262829;631.821732406493;631.821858537908;631.821844249786;631.821904696686;631.821765946031;631.821797586374;631.82184600457;631.821931243788;631.821935876627;631.821818867449;631.821889449201;631.821962612258;631.821856754985;631.822097430358;631.821884145627;631.822072291806;631.821949578633;631.821881838667;631.82183944263;631.821793048…	187.781402587891;182.714004516602;162.925003051758;122.392303466797;126.343902587891;110.80110168457;145.808700561523;128.565307617188;152.378204345703;186.762603759766;162.925003051758;152.378204345703;136.013397216797;145.808700561523;136.376403808594;125.817901611328;134.489898681641;105.659400939941;152.378204345703;166.237899780273;162.925003051758;132.143005371094;154.672103881836;131.05960…	2	0.932	0.653	0.393	-0.917	-0.68	-0.535	0.039	0.41	0.273	0.803	0.516	0.683	-0.19	-0.107	-0.138	-0.426	-0.476	-0.284	1.263	1.263	1.044	-0.102	0.062	-0.039	-1.826	-1.36	-1.298	-0.00028001
Feature_270	684.874	84.444	YFVILEESGIAK	P40825	UPS1_50amol_R2_msms_30713	684.873	684.875	82.8054	86.0826	1588415,1588416,1588414,1588433,1588423,1588417,1588421,1588419,1588432,1588418,1588424,1588422	12	1367.73	2	77.062	10		1.151	NA;NA;NA;84.841;84.328;84.203;NA;NA;84.746;NA;84.855;NA;NA;NA;NA;NA;84.675;NA;NA;84.933;NA;84.56;84.671;NA;82.349;83.113;83.55	NA;NA;NA;684.874954570235;684.874400476697;684.874425253127;NA;NA;684.874011580751;NA;684.874176831433;NA;NA;NA;NA;NA;684.873876551022;NA;NA;684.873998608631;NA;684.875151806391;684.874127423567;NA;684.8745470114;684.874983182333;684.874861853195	NA;NA;NA;NaN;NaN;NaN;NA;NA;NaN;NA;NaN;NA;NA;NA;NA;NA;NaN;NA;NA;NaN;NA;NaN;NaN;NA;NaN;77.062;NaN	1	0.291518	0.136867	0.00488365	0.397	-0.116	-0.241	-0.0967501	0.181797	0.302	0.168488	0.411	0.064226	-0.477186	-0.496307	-0.41205	-0.188668	0.231	-0.223708	0.411115	0.489	0.372579	0.116	0.227	-0.351734	-2.095	-1.331	-0.894	0.00107409
Feature_271	657.306	79.71	YFTPDWLDEK	P49089	UPS1_50amol_R1_msms_28103;28337;UPS1_25000amol_R2_msms_29779;30172;UPS1_50amol_R2_msms_28455;28191;UPS1_50amol_R3_msms_28313;28540;UPS1_50000amol_R1_msms_29584;29627;UPS1_125amol_R1_msms_28695;28937;28973;29003;UPS1_500amol_R3_msms_29251;UPS1_25000amol_R3_msms_29580;29609;29629;29977;UPS1_500amol_R2_msms_29241;29273;29680;29768;UPS1_50000amol_R3_msms_29615;29903;29999;29721;UPS1_5000amol_R1_msms_…	657.305	657.307	78.0714	81.3486	1458747,1458767,1458752,1458753,1458766,1458760,1458771,1458776,1458782,1458779,1458750,1458777,1458751,1458780,1458774,1458761,1458748,1458765,1458763,1458775,1458764,1458769,1458768,1458770,1458749,1458778,1458762	27	1312.6	2	97.3379	27		2.76453	80.532;80.352;80.064;78.025;78.416;78.575;79.776;80.273;80.052;80.255;80.158;80.225;79.041;79.035;79.28;79.644;79.427;79.55;80.725;80.79;80.539;79.23;79.224;79.379;76.612;77.163;77.551	657.306056321903;657.30603916055;657.306098869474;657.305964468811;657.305935399563;657.30600368026;657.306018169329;657.306077961991;657.306218241742;657.306043659701;657.306016549025;657.306036456656;657.306090260587;657.306132624407;657.30604231909;657.306021896231;657.3060714495;657.306057105781;657.305881804408;657.305889178272;657.306120264316;657.306113955161;657.306368089555;657.306111618…	73.8411331176758;74.533317565918;85.5331573486328;105.396797180176;105.165000915527;97.5967407226563;104.43399810791;76.8433303833008;108.431396484375;97.5967407226563;106.399597167969;103.083198547363;101.295196533203;106.399597167969;83.4990310668945;96.1713409423828;69.7206192016602;140.779296875;99.5680618286133;115.573799133301;108.431396484375;85.8072967529297;77.5332794189453;75.6522369384…	1	0.822	0.642	0.354	-1.685	-1.294	-1.135	0.066	0.563	0.342	0.545	0.448	0.515	-0.669	-0.675	-0.43	-0.066	-0.283	-0.16	1.015	1.08	0.829	-0.48	-0.486	-0.331	-3.098	-2.547	-2.159	0.00069935
Feature_272	661.795	49.77	YFTNIYEGCR	P53622	UPS1_250amol_R3_msms_17513	661.794	661.796	48.1314	51.4086	1481880,1481878,1481871,1481865,1481868,1481866,1481874,1481870,1481881,1481864,1481872,1481873,1481882,1481875,1481877,1481879,1481863,1481869,1481884,1481876,1481867,1481862,1481861	23	1321.58	2	90.9131	23		1.545	NA;50.619;50.254;48.853;49.141;49.152;NA;50.314;50.091;50.524;50.31;NA;49.618;49.664;49.963;49.702;49.688;49.684;NA;51.057;50.821;49.77;49.738;49.839;47.243;48.075;48.303	NA;661.795140167394;661.795128334363;661.795216741394;661.795375501357;661.794836162102;NA;661.795174797559;661.794968114168;661.795190569423;661.795213555716;NA;661.79484278422;661.795120388447;661.795111668198;661.795074048056;661.794847578203;661.795021742488;NA;661.79520612343;661.795322892565;661.794763627585;661.794893214715;661.795140161726;661.795086060599;661.795178301866;661.795210799179	NA;NaN;NaN;NaN;NaN;NaN;NA;NaN;NaN;NaN;NaN;NA;NaN;NaN;90.9130706787109;NaN;NaN;NaN;NA;NaN;NaN;NaN;NaN;NaN;NaN;NaN;NaN	1	0.901183	0.849	0.484	-0.917	-0.629	-0.618	0.140789	0.544	0.321	0.754	0.54	0.593955	-0.152	-0.106	0.193	-0.068	-0.082	-0.086	1.15007	1.287	1.051	0	-0.032	0.069	-2.527	-1.695	-1.467	9.71324e-05
Feature_273	607.806	61.1115	YFTIGEVTER	P47176	UPS1_50amol_R1_msms_21026;21133;UPS1_50amol_R2_msms_21121;21169;21228;UPS1_125amol_R1_msms_21486;21520;21684;21727;21825;21792;UPS1_50amol_R3_msms_21236;21327;21372;21537;UPS1_125amol_R2_msms_21605;21738;21762;21856;UPS1_500amol_R3_msms_21949;22102;22179;22257;22351;22376;22320;UPS1_50000amol_R3_msms_22220;22296;22337;22369;22485;22515;UPS1_50000amol_R1_msms_22220;22296;22403;22497;UPS1_250amol_R…	607.805	607.807	59.4729	62.7501	1216448,1216387,1216438,1216421,1216392,1216446,1216465,1216472,1216382,1216423,1216440,1216426,1216442,1216469,1216413,1216474,1216445,1216451,1216454,1216444,1216436,1216435,1216452,1216456,1216420,1216460,1216415	27	1213.6	2	136.937	27		2.294	62.012;61.89;61.494;59.87;60.188;60.271;61.168;61.695;61.331;61.594;61.563;61.676;60.678;60.722;60.862;61.055;60.819;60.838;62.191;62.299;62.077;60.671;60.777;60.985;58.601;59.071;59.327	607.806241417408;607.806002593376;607.806125648109;607.806151666405;607.806160957949;607.80612176598;607.806137634897;607.806010102129;607.806107165976;607.806131755915;607.806417213828;607.806077422194;607.80611736586;607.806101607463;607.806152430432;607.806293725462;607.806195272696;607.806259095901;607.806156291688;607.806050215743;607.806127295125;607.806084720743;607.806059347236;607.806166…	136.500198364258;136.500198364258;155.262603759766;145.456695556641;141.878601074219;155.533401489258;141.878601074219;140.779296875;135.795196533203;127.83080291748;123.61840057373;115.914703369141;178.542205810547;178.460693359375;173.641494750977;127.514297485352;85.9235305786133;125.225799560547;128.51350402832;135.795196533203;145.456695556641;138.762496948242;121.360496520996;131.8260955810…	1	0.9005	0.7785	0.3825	-1.2415	-0.9235	-0.8405	0.0565	0.5835	0.2195	0.4825	0.4515	0.5645	-0.4335	-0.3895	-0.2495	-0.0565	-0.2925	-0.2735	1.0795	1.1875	0.9655	-0.4405	-0.3345	-0.1265	-2.5105	-2.0405	-1.7845	0.00032501
Feature_274	723.874	90.147	YFPTQALNFAFK	P18239	UPS1_25000amol_R2_msms_34113;33923;UPS1_50000amol_R1_msms_33860;UPS1_500amol_R1_msms_33442;UPS1_50amol_R2_msms_32833;UPS1_50000amol_R2_msms_33786;UPS1_125amol_R2_msms_33224;UPS1_5000amol_R3_msms_33602;UPS1_12500amol_R2_msms_33633;UPS1_50amol_R3_msms_32919;UPS1_25000amol_R3_msms_33745;UPS1_12500amol_R1_msms_33571;UPS1_125amol_R1_msms_33177;UPS1_2500amol_R1_msms_33579;UPS1_5000amol_R2_msms_33789;UP…	723.873	723.875	88.5084	91.7856	1759155,1759130,1759135,1759151,1759145,1759125,1759137,1759146,1759141,1759144,1759140,1759138,1759143,1759152,1759098,1759139,1759162,1759161,1759153,1759147,1759150,1759136,1759149,1759129,1759158,1759159,1759133	27	1445.73	2	113.078	27		1.14397	90.345;90.278;90.215;89.44;89.551;89.607;90.197;90.377;90.268;90.216;90.147;90.234;89.797;89.796;89.87;90.201;90.127;90.196;90.422;90.401;90.358;89.857;89.9;89.938;88.838;89.093;89.201	723.874207027225;723.874296169818;723.874348722313;723.874141225219;723.874044830432;723.874360194102;723.87433259632;723.874065216777;723.874231709569;723.87428968404;723.87443009765;723.87431358544;723.874142599454;723.874066491164;723.874154568858;723.874155069562;723.874314531527;723.874177257701;723.874307660062;723.874469785095;723.874263913851;723.874203261535;723.874500897628;723.87448431…	117.268501281738;99.7317962646484;100.021896362305;119.212898254395;109.442100524902;98.9420928955078;96.7558670043945;143.308898925781;124.484901428223;120.588500976563;106.542900085449;131.059600830078;120.838096618652;102.731002807617;113.068496704102;110.379302978516;92.1512069702148;92.90625;133.148300170898;115.372497558594;108.997200012207;112.437400817871;107.529098510742;115.574401855469…	1	0.198	0.131	0.068	-0.707	-0.596	-0.54	0.05	0.23	0.121	0.069	0	0.087	-0.35	-0.351	-0.277	0.054	-0.02	0.049	0.275	0.254	0.211	-0.29	-0.247	-0.209	-1.309	-1.054	-0.946	0.00186
[truncated: 15,182 more rows]
[truncated: 26 more columns]

## Sheet: IceR_feature_quant
Quantification of features detected by IceR
UPS1_12500amol_R1	UPS1_12500amol_R2	UPS1_12500amol_R3	UPS1_125amol_R1	UPS1_125amol_R2	UPS1_125amol_R3	UPS1_25000amol_R1	UPS1_25000amol_R2	UPS1_25000amol_R3	UPS1_2500amol_R1	UPS1_2500amol_R2	UPS1_2500amol_R3	UPS1_250amol_R1	UPS1_250amol_R2	UPS1_250amol_R3	UPS1_50000amol_R1	UPS1_50000amol_R2	UPS1_50000amol_R3	UPS1_5000amol_R1	UPS1_5000amol_R2	UPS1_5000amol_R3	UPS1_500amol_R1	UPS1_500amol_R2	UPS1_500amol_R3	UPS1_50amol_R1	UPS1_50amol_R2	UPS1_50amol_R3
Feature_1	19.8604	19.7271	19.6698	19.7213	19.6819	19.7429	19.7118	20.0241	17.7775	19.7775	19.8851	19.7415	19.6767	19.5972	19.7744	19.8201	19.9332	19.8309	19.8488	19.7506	19.7678	19.7534	19.8034	19.6358	19.6031	19.4747	19.5504
Feature_2	18.6776	18.4136	18.7191	18.9444	18.655	18.8131	18.5687	18.6738	18.8258	18.2808	19.1302	18.9105	18.8072	19.0765	18.8981	18.8408	18.904	19.0326	18.7573	18.7421	18.7464	19.2083	18.3422	18.7027	18.6963	18.4708	18.4536
[truncated: 15,441 more rows]

## Sheet: IceR_protein_quant
Aggregation of feature quantification by IceR using the MaxLFQ algorithm
[truncated: 1,050 more rows]

[truncated: 6 more sheets: MaxQ_peptides, MaxQ_proteins, MSFragger_proteins, MSFragger_peptides, apQuant_proteins, apQuant_peptides]
