# Supplementary material for: IceR improves proteome coverage and data completeness in global and single-cell proteomics
Source: Nat Commun. 2021 Aug 9;12:4787. doi: 10.1038/s41467-021-25077-6 (PMC8352929; doi:10.1038/s41467-021-25077-6)
Supplement: Supplementary file 7 — Supplementary Data 4 [file 41467_2021_25077_MOESM7_ESM.xlsx]

## Sheet: Info
Supplementary Data 4
Source data for Fig. 3-5 and Supplementary Fig. 7-10
Contains quantification results for the in-house generate E.coli spike-in data set from MaxQuant, MSFragger, apQuant, and IceR for QE-HF and timsToF Pro data
E.coli was spiked-in at following % relative to human cell line lysate
Spike-in	Label
0	H100
3	E3
4.5	E4
6	E6
7.5	E7
9	E9
blank	0

## Sheet: IceR_1H_T10_H
Aggregation of feature quantification by IceR using the MaxLFQ algorithm
Gradient: 1h; TopN: 10; Injection amount: high
Gene_Name	UniProt_Identifier	num_quant_features	X20200110_QE1_DDA_1H_T10_E3_R1	X20200110_QE1_DDA_1H_T10_E3_R2	X20200110_QE1_DDA_1H_T10_E3_R3	X20200110_QE1_DDA_1H_T10_E4_R1	X20200110_QE1_DDA_1H_T10_E4_R2	X20200110_QE1_DDA_1H_T10_E4_R3	X20200110_QE1_DDA_1H_T10_E6_R1	X20200110_QE1_DDA_1H_T10_E6_R2	X20200110_QE1_DDA_1H_T10_E6_R3	X20200110_QE1_DDA_1H_T10_E7_R1	X20200110_QE1_DDA_1H_T10_E7_R2	X20200110_QE1_DDA_1H_T10_E7_R3	X20200110_QE1_DDA_1H_T10_E9_R1	X20200110_QE1_DDA_1H_T10_E9_R2	X20200110_QE1_DDA_1H_T10_E9_R3	X20200110_QE1_DDA_1H_T10_H100_R1	X20200110_QE1_DDA_1H_T10_H100_R2	X20200110_QE1_DDA_1H_T10_H100_R3
RBM47	A0AV96	2	18.0172	17.7754	17.9976	17.655		17.1847	17.6314	16.9471	17.9434	18.0143		17.786	18.0016	17.6228	18.0521	17.9372	18.0833	18.1502
ESYT2	A0FGR8	6	19.9533	19.6712	19.4485	19.715	19.8429	19.593	19.6195	19.5324	19.4469	19.5596	19.7045	19.6326	19.7938	19.0455	19.6019	19.6705	19.5762	19.7464
KIAA1598	A0MZ66	5	20.1937	19.902	20.304	20.2066	19.9268	19.8612	19.916	20.2815	19.8478	19.9085	20.387	20.1207	19.8441	19.5891	20.2043	20.9242	19.9885	20.0439
ILVBL	A1L0T0	5	18.8588	18.8483	18.813	18.7999	19.1222	18.7605	18.6867	18.8926	18.8137	18.7064	18.8516	18.6616	18.2481	18.2473	18.5143	19.1303	18.977	19.0562
VWA8	A3KMH1	3	18.2001	18.1595	18.2138	18.2704	18.202	18.1025	18.0168	18.2424	18.3491	18.1609	18.2871	17.9705	18.1015	18.0741	18.1187	18.2806		18.258
GTPBP10	A4D1E9	1
CNOT1	A5YKK6	8	21.1517	20.8057	20.9575	21.1044	21.1538	21.1479	21.1233	20.9631	20.9445	21.0332	20.9545	20.9154	20.6191	21.2168	20.934	21.0005	20.9807	20.9997
PGP	A6NDG6	21	21.912	21.9323	21.9571	21.9425	21.8675	21.7984	21.8558	21.8702	21.8666	21.7742	21.9266	21.718	21.7103	21.9759	21.9292	21.9634	21.8434	21.8628
TUBAL3	A6NHL2	2	20.2691	20.0301	20.0831	20.0385		20.0159	20.0246	20.0616	20.1684	20.0589	19.9843	20.1076	19.7415	19.9463	19.6584	20.2182	20.0765	20.1452
FBLL1	A6NHQ2	2	21.4681	21.5084	21.444	21.478	21.4684	21.5097	21.4201	21.4692	21.5181	21.3807	21.4461	21.3559	21.307	21.366	21.3793	21.493	21.4755	21.4309
FAM127A	A6ZKI3	1
RABGAP1L	B7ZAP0	1
DNASE2	O00115	3	19.9541	19.7662	20.0247		19.6521	19.8428	20.0057		19.9491	20.0475	19.6813	19.9093	19.878	19.9264	19.6812	19.7313	19.8654	19.9488
AGPS	O00116	10	19.4238	19.2493	19.3649	18.9177	19.2158	19.4871	19.5203	19.2785	19.3055	18.6643	19.3759	19.4262	19.2916	19.4303	19.2471	19.353	19.5896	19.3887
KIF2A	O00139	2	17.4477	17.3839	18.1149	17.7834			17.8546	17.6074	18.0336	17.4623		16.7033	17.875			17.3299	17.6436	17.8886
DDX39A	O00148	8	21.1599	21.1876	21.1296	21.212	21.1579	21.19	21.2311	21.1931	21.1577	21.1135	21.1687	21.1583	20.9923	21.1497	21.0764	21.2568	21.1751	21.1807
PDLIM1	O00151	15	22.1056	22.1125	21.9432	22.0793	22.1109	21.9635	22.161	21.8486	21.839	22.075	21.9763	22.3336	22.0243	22.1441	22.0804	21.8483	21.9577	21.676
ACOT7	O00154	4	19.9104	20.1246	20.218	20.2906	20.1983	20.396	20.1254	20.3167	20.4374	20.2301	20.2123	20.152	20.0733	19.7351	20.1332	20.1725	20.3346	19.8334
MYO1C	O00159	29	22.0022	21.9516	22.08	22.0135	22.0089	22.0579	22.0555	22.0727	22.0082	22.0718	21.9743	21.9964	21.746	21.8026	21.8524	21.9999	21.8467	22.0111
SNAP23	O00161	2		18.1214	17.5635	15.8504			17.4948	17.7168	17.729						18.1484
AIP	O00170	2	18.8842	18.7466		18.9311		19.0327	18.9105	18.9485	18.941	18.8692	18.9562	18.8205	18.8074	18.5442	18.577	18.8083
STXBP3	O00186	3	18.4522	18.6503	18.687	18.604	18.6907	18.641	18.3734	18.5508	18.3029	18.338	18.3427	18.4244	18.4588	18.5257	18.4799	18.5658	18.6403	18.618
AP3B1	O00203	15	20.7268	20.744	20.7752	20.7058	20.8338	20.8407	20.6889	20.7451	20.7407	20.7583	20.7962	20.6329	20.6294	20.5308	20.6429	20.7361	20.7896	20.6815
NDUFS8	O00217	3	18.7575	18.2286	18.4785	18.0575	18.1785	18.1223	18.3049	18.0599	17.7287	18.7233	18.1657	18.4178	18.3826	18.2956	18.3564	18.6139	18.3743	18.3545
PSMD11	O00231	26	21.5601	21.5631	21.5359	21.6056	21.5412	21.7653	21.4791	21.5123	21.5786	21.4916	21.6171	21.4248	21.5073	21.4953	21.3944	21.6314	21.6287	21.5503
PSMD12	O00232	22	21.2785	21.3242	21.3069	21.3521	21.3237	21.2889	21.2096	21.3241	21.277	21.2016	21.271	21.227	21.1814	21.1111	21.0624	21.3112	21.2372	21.2254
PSMD9	O00233	19	21.3798	21.3641	21.3134	21.3847	21.3815	21.3817	21.4164	21.336	21.2873	21.3589	21.3169	21.3475	21.2137	21.2575	21.2841	21.4866	21.3131	21.3525
ATOX1	O00244	6	21.3856	21.38	21.3998	21.4281	21.43	21.4233	21.3747	21.4105	21.4635	21.3265	21.4544	21.336	21.271	21.2789	21.3715	21.4663	21.3591	21.3635
PGRMC1	O00264	4	21.0748	20.9982	21.012	21.1146	21.1488	21.0186	21.1234	21.2124	21.102	21.0545	21.1094	20.9633	20.933	20.9999	21.0617	21.1252	21.1966	21.1877
SUPT5H	O00267	5	18.8798	19.0995	19.6141	19.1639	19.315	18.8946	19.4984	19.4778	19.3563	18.9739	18.7555	19.0469	19.374	19.4475	19.2484	19.3229	19.4236	19.2362
DFFA	O00273	6	20.0348	20.1475	20.1388	20.2746	20.0426	19.8952	19.997	20.1052	20.0505	19.9735	20.1124	20.0884	20.171	20.1515	20.1129	19.9861	20.0581	20.1293
CLIC1	O00299	33	23.1703	23.1942	23.1946	23.23	23.2704	23.2678	23.1713	23.212	23.1755	23.2008	23.1739	23.1845	23.0565	23.0553	23.087	23.2556	23.1751	23.2061
EIF3F	O00303	17	22.4314	22.4166	22.4832	22.4988	22.5038	22.5296	22.4036	22.4679	22.4469	22.3668	22.4334	22.4184	22.2967	22.3802	22.4337	22.4725	22.4597	22.4228
PDHX	O00330	6	19.9725	20.0213	19.8101	20.0691	20.0893	19.8639	19.926	19.868	19.7922	19.8814	19.884	19.9518	19.8761	19.6586	19.931	20.1379	19.9211	19.9037
SLC33A1	O00400	2		15.8	16.7183	15.9296			15.7693		15.4431	15.6772	16.2437	15.4039	16.7703	16.1941	16.8363	15.9268	15.5905	15.357
IPO5	O00410	48	22.7561	22.6647	22.7546	22.7395	22.7736	22.6822	22.7233	22.7269	22.6331	22.6376	22.6283	22.7001	22.6524	22.609	22.6171	22.8393	22.6623	22.7744
POLRMT	O00411	4	18.3781	19.0007	19.0367	18.8269	18.776	19.0566	19.0362	18.9571	18.7002	18.705	19.002	18.8718	19.0667	18.9763	19.0388	19.0145	18.9564	19.0207
SAP18	O00422	11	22.3737	22.3361	22.4318	22.4727	22.3193	22.3794	22.4988	22.4983	22.4509	22.421	22.41	22.4743	22.3645	22.3304	22.3213	22.4314	22.3854	22.4226
IGF2BP3	O00425	11	21.3541	21.5175	21.5301	21.5756	21.569	21.5827	21.3593	21.4607	21.6836	21.5012	21.5626	21.4237	21.4739	21.3702	21.4094	21.4507	21.5616	21.589
DNM1L	O00429	27	21.2857	21.3428	21.3972	21.4091	21.4313	21.4101	21.2855	21.442	21.366	21.186	21.3575	21.3111	21.2206	21.2647	21.3056	21.4019	21.3451	21.3427
RTCA	O00442	2	18.3819	18.6511	18.5157	18.4915	18.8285	18.6979	18.1317	18.2782	18.283	18.499	18.5039	18.1435	18.4161	18.409	18.0969	18.5455	18.6711	18.7752
PIK3C2A	O00443	2	17.2475	17.8513	17.9221	16.9118	17.9936	17.941	18.0257	18.0443	16.9676	17.9004	18.06	18.1246	17.7033	17.6318	17.6962	18.1291	17.8089	18.0542
GOLIM4	O00461	16	20.497	20.5254	20.524	20.6853	20.6426	20.7098	20.5504	20.4645	20.5403	20.5346	20.5235	20.4897	20.3301	20.4362	20.2895	20.4995	20.5562	20.512
PLOD2	O00469	7	20.3699	20.4404	20.165	20.3051	20.5839	20.5283	20.3736	20.3556	20.559	20.5491	20.4013	20.2218	20.3455	20.112	20.142	20.5598	20.2227	20.2018
NDUFA4	O00483	3	20.4436	20.154	20.3949	20.4782	20.592	20.7399	20.3515	20.4067	20.4515	20.4277	20.3085	20.5181	20.1125	20.1587	20.3365	20.4657	20.519	20.272
PSMD14	O00487	6	21.2285	21.215	21.2257	21.1528	21.2031	21.1978	20.9859	21.1654	21.1732	21.1508	21.0351	21.0441	21.0951	21.1363	20.9917	21.112	21.1273	21.1602
BIN1	O00499	7	20.2529	20.2721	20.2518	20.3664	20.2569	20.4502	20.4868	20.4943	20.5417	20.55	20.5395	20.4198	20.4561	20.3773	20.3218	20.1821	19.4828	20.3925
KPNA3	O00505	4	19.1332	19.2487	19.1794	19.4042	18.9933	19.4196	19.4407	18.9921	19.2289	19.0889	19.0541	19.4614	19.0462	19.4249	18.994	19.2463	19.4883	19.3402
PES1	O00541	18	22.4326	22.4098	22.4008	22.4839	22.465	22.4098	22.3488	22.4177	22.3472	22.3855	22.4176	22.3759	22.2371	22.2503	22.2009	22.3205	22.2508	22.4913
SDCBP	O00560	2		16.5863			17.0205				16.9746			16.4438	17.0565	16.5188	17.1742		16.9826
MPHOSPH10	O00566	5	19.3526	19.5335	19.2438	19.4018	19.3186	19.2835	19.2924	19.6488	19.4122	18.4554	19.3846	19.1775	19.3016	19.2826	19.5495	19.3124	19.3531	19.3903
NOP56	O00567	30	22.5029	22.3796	22.4861	22.496	22.558	22.3605	22.4574	22.5528	22.4315	22.3733	22.427	22.4424	22.4061	22.3997	22.3486	22.598	22.4706	22.4122
DDX3X;DDX3Y	O00571	48	23.2829	23.2222	23.2651	23.2642	23.326	23.2951	23.2121	23.2581	23.2058	23.1962	23.1782	23.1865	23.1169	23.164	23.1071	23.4112	23.1851	23.2356
PODXL	O00592	10	21.3937	21.2027	21.2615	21.2706	21.2442	21.2647	21.2352	21.3085	21.365	21.0901	21.2762	21.248	21.1956	21.2476	21.2077	21.3929	21.3327	21.328
PIR	O00625	7	21.1894	21.0022	21.215	21.2873	21.2214	21.25	21.2857	21.2795	21.2217	21.0766	21.061	21.0613	21.0282	21.1092	21.0358	21.3026	21.2029	21.1744
KPNA4	O00629	9	20.9402	20.8959	20.9133	20.8908	20.8036	20.9926	20.7479	20.8137	20.9425	20.6869	20.8512	20.756	20.7347	20.9328	20.7411	20.9804	20.876	21.016
PPP6C	O00743	3	20.166	19.9316	19.9834	19.9842	20.1144	20.017	19.8621	19.9502	19.922	20.0027	19.9536	19.9329	19.7917	19.6848	19.7708	20.2195	19.7658	20.2382
PDXK	O00764	20	21.4333	21.4305	21.4953	21.4811	21.4647	21.5008	21.4399	21.5788	21.4905	21.3966	21.5189	21.5508	21.3466	21.4532	21.4046	21.5415	21.4964	21.435
SCD	O00767	3	20.3339	20.6971	20.7518	20.8078	20.7402	20.6197	20.7158	20.4657	20.6074	20.5261	20.6502	20.4278	20.6377	20.5332	20.5611	20.5092	20.594	20.4976
TXNDC9	O14530	4	20.3564	20.1614	20.2431	20.2626	20.4184	20.3742	20.2523	20.3509	20.2914	20.1572	20.2422	20.1373	20.2505	20.2975	20.1438	20.453	20.335	20.3155
TRAFD1	O14545	9	19.6383	19.5762	19.6486	19.8227	19.8837	19.81	19.7204	19.6538	19.5827	19.7135	19.5681	19.644	19.6755	19.4545	19.3134	19.631	19.6111	19.6353
NDUFAB1	O14561	6	21.5929	21.5616	21.6297	21.5931	21.594	21.5807	21.4463	21.5437	21.5573	21.5416	21.4331	21.5475	21.472	21.4903	21.5445	21.4795	21.5374	21.4508
UBFD1	O14562	6	19.2475	18.7881	19.8071	19.5022	19.5746	18.8809	18.8392	19.4077	19.0489	19.6263	19.4328	19.3974	18.5543	19.2086	19.1212	19.611	19.2128	19.6515
COPE	O14579	14	20.729	20.8916	20.9556	20.8271	20.9296	20.6639	20.9128	20.8047	20.8753	20.7994	20.7555	20.9144	20.6811	20.7419	20.7824	20.9686	20.9666	20.9269
AP3D1	O14617	9	20.9414	20.9172	20.94	21.0211	21.1104	21.0679	20.9058	20.9921	21.026	20.8747	21.0432	20.8831	20.8951	20.7765	20.8699	21.0615	20.8575	21.0384
DVL2;DVL3	O14641	3	18.8164	18.7374	18.861	18.8995	18.9898	19.3437	18.0949	18.9365	18.6633	19.3829	19.1187	18.9666	18.0912	18.483	19.3675	19.9285	18.7749	18.6905
PTGES	O14684	1
IMPA2	O14732	6	21.0857	21.2079	21.09	21.0647	21.0661	21.2097	21.1613	21.0986	20.8593	20.8621	21.0335	20.9423	21.1172	21.132	21.0196	21.2783	21.0881	21.1886
PDCD5	O14737	9	22.2938	22.532	22.5184	22.6289	22.6471	22.5137	22.5424	22.4409	22.4884	22.4161	22.5363	22.3781	22.4385	22.3796	22.3956	22.3972	22.4428	22.3681
PRMT5	O14744	17	21.5902	21.5278	21.5456	21.6096	21.5265	21.5974	21.5229	21.5601	21.6401	21.4956	21.5091	21.5014	21.3711	21.5569	21.5097	21.6047	21.5359	21.573
SLC9A3R1	O14745	17	22.4397	22.3347	22.3158	22.4104	22.3513	22.3198	22.2907	22.1571	22.2931	22.0995	22.1808	22.1835	22.1495	22.168	22.1469	22.3634	22.3811	22.3509
TPP1	O14773	4	17.5074	17.7044	18.2806	18.4581	17.6545	17.8465	17.4943	18.0301	18.2232	17.0663	17.6443	18.2819	17.5273	17.8813	17.9557	17.3349		18.0079
TCERG1	O14776	11	21.2779	21.5356	21.4127	21.5893	21.5328	21.442	21.5478	21.541	21.4529	21.4468	21.4092	21.4759	21.4061	21.3519	21.4375	21.6138	21.4206	21.5183
PSMA7;PSMA8	O14818	19	22.832	22.9253	22.9279	22.957	23.0256	22.9813	22.9628	22.9862	22.9616	22.9471	22.9474	22.8976	22.8809	22.877	22.9086	22.9668	22.9485	22.9406
SCAMP3	O14828	6	21.1419	21.2566	21.3973	21.0953	21.4702	21.3937	21.1782	21.4046	21.42	21.1795	21.2311	21.1419	21.0237	20.9595	20.9958	21.2789	21.2158	21.1023
IFIT3	O14879	2	15.6166	15.4619	16.6857	15.8303	16.4358		16.2898	15.2587	16.3664	15.8846		16.2653	15.4589	15.2629	15.8372	15.5282		15.6556
MGST3	O14880	4	20.2827	20.2167	20.4477	20.0418	20.1607	20.2196	20.2306	19.941	20.2342	20.3187	19.9686	20.0681	20.2833	19.9819	20.2331	20.1359	19.9534	19.7346
GIPC1	O14908	3	18.2145	18.8008	18.0463	18.2221	18.484	18.8164	17.6143	18.2953	18.0322		18.7544	17.7347	19.0103	18.1657	18.1462	19.1467	18.0957	18.1692
TIMM23;TIMM23B	O14925	4	19.0848	18.7929	19.0915	19.1467	18.4097	18.8415	18.8123	18.922	18.7328	18.8142	17.8834	19.2357	18.5979	18.7018	18.7617	18.7073	18.8839	19.1385
HAT1	O14929	8	20.8143	20.8018	20.8479	20.654	20.5342	20.7651	20.8232	20.5453	20.6591	20.8213	20.6929	20.6782	20.5283	20.6224	20.6569	20.8845	20.9103	20.7446
HGS	O14964	7	20.7579	20.7032	20.7273	20.9004	20.9758	20.9139	20.7681	20.8791	20.6245	20.7269	20.7454	20.8567	20.5371	20.7007	20.6431	20.8396	20.6051	20.7438
PPP1R12A	O14974	20	20.8403	20.9686	20.897	21.0501	20.958	20.7774	20.8757	20.839	20.6528	20.8502	20.8821	20.7694	20.8349	20.8411	20.8156	20.8418	20.5927	20.944
SLC27A2	O14975	5	19.7829	19.8323	19.6431	19.9038	19.7201	20.0789	19.7375	20.0077	19.8569	19.6376	19.9506	19.7141	19.5948	19.7686	19.6532	19.867	19.6583	19.6966
HNRPDL	O14979	11	22.4696	22.4805	22.589	22.51	22.571	22.5402	22.4829	22.5122	22.6957	22.5065	22.4121	22.568	22.4333	22.4336	22.4081	22.6468	22.5168	22.5984
XPO1	O14980	32	22.2529	22.1309	22.1224	22.1528	22.229	22.1209	22.1011	22.1802	22.1115	21.9818	22.0397	22.0632	21.9646	21.9877	21.977	22.2668	22.1497	22.204
SEC16A	O15027	5	19.9825	19.8072	20.0339	19.6834	19.9892	19.734	19.7946	19.8412	19.8499	19.9896	20.1006	20.0145	19.7969	20.0363	19.8522	19.9406	19.7278	19.7394
U2SURP	O15042	6	20.2298	19.93	20.244	19.9958	20.2254	20.1664	20.1343	20.1401	20.2085	20.151	19.9002	19.9652	19.8985	19.8182	19.9668	20.2158	20.0856	20.0113
KIF3B	O15066	4	19.5543	19.3033	19.481	19.5407	19.5846	19.4975	19.563	19.8824	19.9133	19.8612	19.2387	19.6	19.5703	19.5584	19.3316	19.4529	19.3898	19.5923
PFAS	O15067	31	22.164	22.2229	22.3066	22.3162	22.2865	22.3663	22.1915	22.2543	22.1708	22.1739	22.1948	22.2927	22.1668	22.0736	22.1003	22.1572	22.168	22.2969
SCAMP1	O15126	4	20.4335	20.1233	20.3531	20.2389	20.5052	20.3999	20.2665	20.3074	20.3388	20.3477	20.1445	20.1255	20.0376	20.0496	20.2138	20.0608	19.8945	20.3449
ARPC1B	O15143	6	20.0529	20.2203	20.1268	19.7965	20.2392	20.1211	20.1371	19.9561	20.1245	20.3163	20.2723	20.1438	20.1224	20.1031	20.2182	20.1198	20.2908	20.3361
ARPC2	O15144	16	21.6715	21.5882	21.634	21.6848	21.6666	21.5652	21.6353	21.6776	21.6706	21.6765	21.6585	21.5704	21.5615	21.5577	21.5518	21.6724	21.6883	21.6813
ARPC3	O15145	14	21.9279	21.8467	21.8831	22.038	22.0255	21.9296	21.8172	21.9112	21.8247	21.8151	21.7929	21.8959	21.7621	21.734	21.7934	21.9855	21.7579	21.8996
BET1	O15155	2	16.1863							16.7056	16.2595	16.405	15.9055	16.4599	15.9074	16.2021	15.9672	16.5739	16.8434	17.2785
POLR1C	O15160	4	19.4879	19.4787	19.1933	19.0284	19.2959	18.9429	19.1578	19.0601	19.1308	19.0504	19.2191	18.9004	18.8929	18.7733	18.8912	19.2015	19.1852	19.2234
PGRMC2	O15173	6	20.6915	20.8233	20.766	20.7697	20.5739	20.8801	20.9146	20.8205	20.8173	20.516	20.8946	20.8513	20.5979	20.9643	20.6242	20.7176	20.9795	20.8522
PFDN6	O15212	8	21.6932	21.3589	21.5965	21.5398	21.4874	21.693	21.4614	21.5223	21.6363	21.5161	21.5231	21.5508	21.5008	21.3888	21.4719	21.685	21.4972	21.5201
WDR46	O15213	2	16.3246			17.9571	17.8734	17.7696	17.7125	16.7811	17.6742	17.207		17.6116	17.1413		17.6666	17.1636		17.9997
NKRF	O15226	5	20.4623	20.5207	20.3989	20.4853	20.4771	20.5041	20.2843	20.4577	20.3629	20.3489	20.3298	20.4733	20.1961	19.9821	20.153	20.4687	20.0029	20.3012
LAMA5	O15230	1
CASC3	O15234	2	18.3576	18.4626	18.5836	18.2947	18.4507	18.3597	18.4639	18.516	18.3049	18.5174	18.3988	18.5415	18.466	18.5783	18.5935	18.4997	18.4507	18.5432
RER1	O15258	5	19.2926	19.5265	19.2727	19.4934	19.6519	19.3817	19.5927	19.2738	19.2847	19.488	19.4937	19.5206	19.022	19.3133	18.9556	19.2899	19.2081	19.2956
SURF4	O15260	3	20.4451	20.4672	20.3065	20.4398	20.4733	20.7222	20.6119	20.6869	20.3341	20.4227	20.2078	20.7318	19.8283	19.9231	20.3012	20.5531	20.2167	20.4176
OGT	O15294	1
PMM2	O15305	8	20.1375	20.2178	20.2283	20.1327	20.241	20.2085	20.0951	20.2292	20.1163	20.0339	20.1482	20.3213	19.9444	19.9504	20.0435	20.1576	19.9322	19.8571
MID1	O15344	2				18.56	18.1639	18.7509	18.604						18.5436		18.6149	18.371	18.7614	18.712
HMGB3	O15347	8	20.7634	21.0236	20.8165	20.7091	20.7981	20.8463	20.8371	20.8722	20.7804	20.7051	20.8886	20.7696	20.6422	20.8041	20.8547	20.8118	20.8026	20.9639
PPM1G	O15355	13	21.6303	21.6358	21.6939	21.6167	21.7037	21.5489	21.6615	21.6517	21.6494	21.5368	21.4789	21.7124	21.5272	21.439	21.6124	21.7354	21.6518	21.6243
EIF3D	O15371	11	21.6385	21.615	21.5857	21.4894	21.6272	21.6487	21.4921	21.4237	21.5244	21.6078	21.5134	21.5137	21.4997	21.4268	21.5217	21.703	21.6393	21.6112
EIF3H	O15372	18	22.4742	22.5101	22.5298	22.6083	22.5917	22.5613	22.5366	22.519	22.5097	22.5011	22.5406	22.5112	22.3712	22.366	22.3326	22.276	22.5009	22.5351
NVL	O15381	1
BCAT2	O15382	2	17.1326	16.902	16.8147	16.746			16.9898		16.1179			17.3493		16.5172	16.4279	18.0484	17.0928	17.4074
SLC16A3	O15427	10	22.8249	22.8184	22.9336	22.8737	22.9465	22.895	22.767	22.8614	22.7528	22.7841	22.7978	22.7841	22.7231	22.6578	22.673	22.8739	22.8756	22.8918
CD3EAP	O15446	1
YKT6	O15498	3	19.1767	19.3439	19.4345	19.4194	19.4345	19.474	19.3106	19.3361	19.1683	19.0341	19.397	17.9498	19.0132	19.0732	19.1873	19.1268		19.1705
ARPC5	O15511	2	18.9			18.4791	18.7349	18.7727	18.7361		18.4565			18.7598	18.2301	18.6105	18.5121		18.1766	18.8591
TAPBP	O15533	5	20.5161	20.5349	20.4567	20.444	20.6163	20.5767	20.4325	20.5904	20.4379	20.515	20.4523	20.4854	20.1756	20.2643	20.1865	20.4284	20.4161	20.4403
DHX15	O43143	37	22.4604	22.4554	22.4836	22.4887	22.4831	22.5333	22.5029	22.497	22.482	22.4739	22.4749	22.4071	22.3488	22.3662	22.3194	22.4911	22.4394	22.4551
CYB5B	O43169	7	20.4166	20.292	20.103	20.3064	20.1269	20.3598	20.373	20.3077	20.2245	20.2834	20.3182	20.0785	19.5949	19.9912	20.0731	20.36	20.4826	20.2833
PRPF4	O43172	9	20.1268	20.2595	20.2615	20.2191	19.9554	20.2155	20.0075	20.2389	20.0847	20.1584	20.0911	20.222	19.7983	20.0551	20.0993	20.358	20.174	20.3979
PHGDH	O43175	38	23.5787	23.5366	23.5803	23.6008	23.5954	23.6448	23.6095	23.6028	23.6294	23.5348	23.6031	23.5614	23.5189	23.4817	23.4945	23.5916	23.6484	23.5694
IRAK2	O43187	2	17.0893	18.391		18.611		16.9691	18.5598						18.373	17.6649	18.3583		18.3829	18.1967
DYNC1LI2	O43237	7	19.9415	20.033	19.8322	20.207	20.042	20.103	19.7301	20.0687	19.7904	19.9498	20.1399	19.8534	19.6966	19.8535	19.7809	20.0659	19.8903	20.0718
PSMD3	O43242	19	21.7789	21.7519	21.8464	21.6671	21.7591	21.6923	21.8159	21.8587	21.8317	21.7309	21.7507	21.6907	21.7454	21.5732	21.6691	21.7734	21.6397	21.7811
ZW10	O43264	2		16.9874			17.5473	17.375		17.6489	17.8029	17.8431								17.4797
SART1	O43290	7	19.2827	19.1209	19.1806	19.1052	19.1892	19.2675	19.2145	19.0692	19.1981	19.2791	19.1709	18.8845	19.1191	19.177	19.0521	19.395	19.2292	19.0687
EEF1E1	O43324	4	21.0455	21.0298	21.0863	21.1243	21.1081	21.1406	21.0303	20.964	21.0284	20.7686	21.0026	20.9327	20.9278	20.8567	21.0148	21.0604	20.9784	21.051
HNRNPR	O43390	17	22.6834	22.7412	22.6964	22.8171	22.7918	22.8171	22.8069	22.7625	22.6916	22.6909	22.7918	22.6982	22.6116	22.5793	22.6291	22.7853	22.6555	22.738
PRPF3	O43395	5	18.7203	19.5182	19.0447	19.2835	18.9585	18.7704	19.4075	19.3651	19.1011	19.17	19.1925	18.595	19.2416	18.675	18.5985	18.9781	19.1927	18.8722
TXNL1	O43396	14	21.2942	21.2966	21.2703	21.231	21.3316	21.259	21.2195	21.3337	21.2254	21.16	21.2821	21.2172	21.1324	21.1462	21.2656	21.3598	21.281	21.2199
TPD52L2	O43399	12	22.2242	22.1184	22.134	22.1358	22.2662	22.1524	22.1895	22.2569	22.2169	22.0789	22.1553	22.1424	22.047	22.0616	22.0479	22.3288	22.1536	22.2013
PPIH	O43447	2	19.4526	19.5179	19.2314	19.4047	19.4684	19.3283	19.5147	19.5079	19.3874	19.388	19.353	19.4836	18.8342	19.2445	19.3827	19.574	19.4377	19.6156
AKR7A2;AKR7L	O43488	3	19.1809	19.2071	19.2189	19.2257	19.116	19.2382	19.0356	19.2766	19.4237	19.2087	19.2828	19.2759	18.8936	19.0909	19.0781	19.2965	18.8188	19.4039
EPB41L2	O43491	19	20.4779	20.3528	20.3029	20.2359	20.1979	20.3443	20.1226	20.1712	20.1834	20.3672	20.0624	20.1578	20.0904	20.1804	20.0767	20.3095	19.8894	20.4
TGOLN2	O43493	3	18.9821	19.0938	19.3318	19.3254	18.8634	19.2605	19.1691	19.4118	19.0842	18.8738	19.1188	19.0421	19.0962	19.1336	18.7072	19.4343	19.7683	19.2315
LAMTOR5	O43504	6	20.7909	20.8819	20.8551	21.0118	20.8374	20.8604	20.8084	20.7686	20.7118	20.8133	20.7977	20.6697	20.675	20.686	20.8264	20.9602	20.7119	20.8105
DENR	O43583	7	19.8891	19.9994	19.7962	19.3127	19.5763	19.6347	20.0773	19.7994	19.7583	19.7539	19.5434	19.5426	19.3745	19.686	19.9134	20.1104	19.4218	19.6202
XPOT	O43592	9	20.8843	20.9899	20.9876	21.0085	21.0349	21.0633	20.9278	20.9414	20.8671	20.8084	20.864	20.8352	20.7185	20.7227	20.72	20.9883	20.9198	20.9245
DNPH1	O43598	6	21.7434	21.4576	21.5512	21.7434	21.5819	21.5643	21.5852	21.577	21.7455	21.6556	20.7695	21.7134	21.5078	21.6568	21.523	21.7603	21.5591	21.6462
TIMM44	O43615	7	20.9396	21.0033	21.0956	21.0195	21.1118	20.9936	21.0023	21.0317	20.881	20.9682	20.9698	21.005	20.9202	20.8252	20.9097	21.1413	20.9652	21.0372
TRAPPC3	O43617	8	20.4102	20.4389	20.4916	20.543	20.536	20.3024	20.4359	20.5965	20.4914	20.3469	20.5987	20.4971	20.2582	20.5017	20.3796	20.5711	20.4738	20.6719
CHMP2A	O43633	3	20.0115	20.0046	20.0817	20.1116	20.1321	20.0729	20.0711	20.1131	20.0909	20.0322	19.818	19.9675	20.091	20.0035	19.9412	19.9129	20.1561	20.0722
PLRG1	O43660	6	19.1405	19.2344	19.0866	18.9545	19.1265	19.3366	19.1756	19.3904	19.3601	19.2561	18.8206	19.1004	18.9904	19.3467	19.056	19.3183	18.6147	19.2127
RGS10	O43665	1
ZNF207	O43670	4	22.0489	22.0401	22.1518	22.169	22.0557	22.2467	22.0003	22.0858	22.0862	22.072	22.1463	21.9863	22.0209	22.1037	21.9533	22.1698	21.9966	22.0678
NDUFB5	O43674	2			18.0285		18.8182
NDUFB3	O43676	2	18.1478	18.2371	18.5353		19.1595	18.573	18.1431		19.1366	18.3561	17.406	18.7091	18.7756	18.6799	18.6512	18.703	18.4866	18.917
ASNA1	O43681	12	21.1161	21.0389	21.1964	21.2154	21.1519	21.0592	21.1632	21.2874	21.1911	21.1103	21.1058	20.9783	21.0231	20.8991	21.07	21.2074	21.0661	21.1669
BUB3	O43684	19	21.8366	21.9696	22.0304	21.9849	22.0229	22.0663	21.968	22.0091	22.0054	21.9182	21.8066	22.0091	21.8959	21.8289	21.8998	22.0183	22.0304	22.061
PPAP2C	O43688	2	19.6191	19.7414	19.3782	19.6619	19.6287	18.5279	19.262	19.7449	19.2815	19.3891	19.3158	19.3346	19.2974		19.7725	19.821	19.5145	19.6029
ACTN4	O43707	122	24.0959	23.9487	24.0683	24.0527	24.1211	24.1239	24.0084	24.0708	24	24.0475	24.0502	23.9951	23.861	23.8615	23.8215	24.1133	23.9412	24.0032
HTATSF1	O43719	7	19.8603	20.1107	20.2155	19.8728	19.7009	19.5465	20.0557	20.1209	19.7794	19.8956	20.1023	19.7572	20.1308	20.0835	20.1013	20.0996	19.9648	19.9012
AP1G1	O43747	6	20.4743	20.3163	20.5484	20.5315	20.5548	20.378	20.4375	20.4987	20.4438	20.4419	20.3689	20.4624	20.2416	20.3383	20.3765	20.463	20.4571	20.5153
SYNGR2	O43760	3	20.1086	20.4283	20.3318	20.641	20.5956	20.4619	20.3345	20.6621	20.5014	20.2084	20.2819	20.2533	20.2422	20.3587	20.1929	20.5833	20.4293	20.5257
SGTA	O43765	8	21.2107	21.4272	21.3207	21.5216	21.4429	21.468	21.3216	21.5708	21.4167	21.3763	21.3235	21.2009	21.2891	21.3172	21.1789	21.5927	21.6442	21.3136
ENSA	O43768	6	20.7359	20.9559	20.6681	20.7848	20.8104	20.6609	20.724	20.749	20.6274	20.8724	20.4995	20.7433	20.6097	20.3835	20.55	20.8903	20.9069	20.7892
NARS	O43776	28	22.2879	22.2035	22.3025	22.3172	22.3783	22.3595	22.1525	22.2557	22.3752	22.1947	22.2021	22.2325	22.0937	22.1613	22.2301	22.3107	22.2651	22.3356
MYO1B;MYO1A	O43795	2	15.6693	16.5412		16.056						15.3698		16.942	15.8368	16.2182	16.5124	15.8888	16.207	16.0953
SSNA1	O43805	4	18.3343	19.1214	18.5034	18.0165	18.1337	17.8715	17.9815	17.9214	17.9697	18.1038	18.7861	17.9882	18.0214	18.6104	18.7848	17.6894	18.8889	17.9863
NUDT21	O43809	9	22.0762	22.0659	22.0153	22.02	22.0717	22.0176	22.0625	22.052	22.2045	22.0928	22.0432	22.0184	22.0591	21.9995	22.0053	22.0782	21.9885	22.1697
LANCL1	O43813	8	21.7503	21.7759	21.7681	21.8675	21.8095	21.638	21.7614	21.8481	21.6868	21.5756	21.8072	21.7096	21.6423	21.6632	21.7378	21.7757	21.8481	21.8113
RRP9	O43818	7	20.3714	20.5006	20.4692	20.4979	20.3761	20.5711	20.4602	20.5669	20.5572	20.1492	20.412	20.552	20.4333	20.3095	20.3164	20.4188	20.4656	20.2398
SCO2	O43819	4	17.5366	17.6229	17.0875	17.0645	17.975	17.7855	17.187	17.4543	17.4245	17.1416	17.1697	17.6015	16.9758	17.5575	16.5921	17.9901	17.5913	17.2935
IDH3B	O43837	11	20.0435	19.7804	19.7261	20.1612	20.1709	20.243	20.2182	20.2113	20.1709	20.1049	20.047	20.0543	20.1167	20.2175	20.2147	20.3342	20.083	19.8589
NRD1	O43847	23	21.0416	21.0174	20.9528	20.8409	20.9934	20.8825	20.8019	20.8927	20.9686	20.7283	20.9059	20.5658	20.9043	20.787	20.823	21.0832	21.0398	20.9169
CALU	O43852	37	23.1913	23.0689	23.049	23.144	23.1522	23.1317	23.2489	23.1018	23.1052	23.238	23.049	23.2304	23.1429	23.1429	23.108	23.1484	23.0588	22.9666
AHCYL1;AHCYL2	O43865	9	20.9323	20.864	21.1181	20.815	20.9354	21.017	20.7932	20.6966	20.9297	20.9089	20.7968	20.9492	20.9014	20.9245	20.9137	21.0387	20.8172	21.0226
RAD21	O60216	6	19.8774	19.7023	19.9451	19.7173	19.7541	20.0148	19.8076	19.7141	19.5136	19.9003	19.8958	19.8158	19.6779	19.7836	19.9152	19.7929	19.1862	19.7258
TIMM8A	O60220	2	16.202	16.8027	17.4057	16.0009	17.5171	17.5367	17.5512		17.3778	17.3497		17.1708	17.7629	16.8224	17.3387	17.0249	17.0412	16.6882
DHX16	O60231	8	19.2509	19.3716	19.3728	19.3163	19.2125	19.0767	19.4439	19.4138	19.3351	19.4398	19.2186	19.2687	19.4325	19.2077	19.3156	19.4518	19.4237	19.1684
SSSCA1	O60232	4	19.7132	19.57	19.6652	19.5061	19.8043	19.5391	19.4194	19.7475	19.5844	19.452	19.3456	19.6082	19.3288	19.3069	19.5794	19.876	19.4728	19.5726
PRPSAP2	O60256	6	20.5762	20.4213	20.5027	20.5773	20.6286	20.7079	20.6473	20.5407	20.4339	20.1282	20.4201	20.3499	20.4256	20.3246	20.4265	20.3342	20.4386	20.3793
SMARCA5	O60264	33	21.7829	21.7859	21.8471	21.8189	21.8538	21.6597	21.7559	21.8083	21.8275	21.7538	21.8009	21.7411	21.8317	21.7098	21.7574	21.7548	21.7247	21.774
SPAG9	O60271	2		17.776		18.0521	18.0984	18.3647	18.4669		18.176	18.2179		18.2985	18.1783	18.0965	18.3335	17.9946	18.3322	18.2362
URB1	O60287	4	19.072	18.8692	19.4963	18.9608	18.8269	19.044	19.0328	18.9828	19.0751	19.0289	19.2655	18.9455	18.8481	18.6336	18.4109	19.0824	19.3175	19.1654
AQR	O60306	3	17.0979	17.5354	17.3252	16.4881			18.348	17.0119	17.4474	17.972	17.4017	18.466	17.7558	18.3605	17.5229	17.6875	17.9972	18.3974
OPA1	O60313	9	20.2598	20.1004	20.312	20.3536	20.1857	20.3727	20.1123	20.1525	20.1907	20.1162	20.1509	20.1377	19.9462	20.0756	20.1191	20.3321	19.9241	20.2029
KDM1A	O60341	3	17.6815	18.0391	18.4571	18.2101	18.2739	18.0981		18.7687	17.9765	18.0699	17.9077	17.8026	18.3616	18.3381	18.7405	18.3878		18.4086
TBC1D4	O60343	2	18.1438	18.2401	18.3569	18.3412	18.2735	18.4482	18.3299	18.175	18.1441	18.2043	18.329		18.284	18.0436	18.0342	17.9999	18.2036	18.296
DFNA5	O60443	8	19.7652	19.7047	19.937	19.7742	19.8863	19.9475	19.7125	19.7197	19.7068	19.7646	19.8335	19.9623	19.7436	19.4761	19.7328	19.9689	19.8579	19.8561
ACSL4	O60488	6	19.0967	19.4341	19.1454	19.2046	19.108	19.1431	19.2348	18.8736	19.1575	19.1094	18.3744	19.152	18.9335	18.8565	18.544	18.8958	18.6605	18.9949
SNX3	O60493	10	21.436	21.495	21.5522	21.5735	21.4552	21.4411	21.5692	21.585	21.6436	21.476	21.5451	21.604	21.4789	21.5673	21.3863	21.605	21.4344	21.5161
SYNCRIP	O60506	37	22.9552	22.9708	22.9733	22.989	22.9929	22.9767	22.9334	22.9557	22.9536	22.8412	22.9201	22.8087	22.8284	22.8211	22.8768	22.9795	22.8897	22.9974
NEMF	O60524	3	17.9054	17.4833	17.9964	17.7752	17.7777	18.0458	17.8932	18.0868	17.1465	17.3048	17.5786	17.0833	17.2495	16.9673	17.1844	17.4091	17.3347	17.8108
GMDS	O60547	1
CCNT1	O60563	5	19.3665	18.9486	19.2628	19.3593	19.7027	19.229	19.1019	19.3654	19.2083	19.3755	19.4016	19.2087	18.8536	19.2029	18.7868	19.5276	19.4305	18.9769
PLOD3	O60568	8	20.4573	20.787	20.7991	20.7289	20.6343	20.7808	20.7464	20.8148	20.9001	20.7337	20.5147	20.6782	20.6615	20.7631	20.3394	20.822	20.5714	20.8363
DIAPH1	O60610	26	20.9205	21.0245	21.0064	21.0861	21.0933	20.9247	21.0094	21.0775	20.9587	20.9082	20.9874	20.9826	20.8352	20.8264	20.775	21.0228	21.0167	20.9389
PLIN3	O60664	41	22.8348	22.8191	22.8449	22.8915	22.9013	22.9486	22.8034	22.8092	22.8012	22.8005	22.7766	22.8048	22.7246	22.7847	22.7847	22.8761	22.8242	22.852
KPNA6;KPNA5	O60684	13	20.6873	20.6169	20.7031	20.542	20.5926	20.7736	20.5392	20.6449	20.7847	20.6868	20.5817	20.6191	20.6355	20.6386	20.5283	20.8131	20.6014	20.7502
UGDH	O60701	7	19.5753	20.2292	20.3067	19.9074	20.1517	19.8752	20.0143	19.7559	20.353	19.7595	20.1191	19.6507	19.8493	19.8932	20.2798	20.35	20.0953	20.0773
CTNND1	O60716	11	20.9548	20.8852	20.9534	20.8123	20.9113	20.9829	20.6954	20.7936	20.907	20.7587	20.787	20.7807	20.6638	20.6352	20.6347	20.8591	20.8545	20.7364
SNX2	O60749	15	20.872	20.7801	20.5194	20.6595	20.8474	20.7165	20.9194	20.7527	20.9548	20.6576	20.8214	20.599	20.7906	20.8936	20.6046	20.7079	20.7329	20.6032
DPM1	O60762	6	20.6554	20.6984	20.6882	20.6611	20.883	20.7417	20.7782	20.7753	20.8525	20.7666	20.8151	20.6663	20.5062	20.5569	20.7485	20.7568	20.8204	20.8477
USO1	O60763	14	20.7159	20.8158	20.4652	20.416	20.8046	20.763	20.4927	20.6721	20.6504	20.515	20.314	20.7141	20.7254	20.6133	20.6325	20.9548	20.6824	20.4445
MRPS14	O60783	3	18.6877	19.0039	18.9457	18.6122	18.8576	18.5593	18.4986	18.8235	18.9243	18.4776	18.778	18.7117	18.5238	18.6587	18.487	18.8397	18.6533	18.8871
PQBP1	O60828	5	20.8943	20.6172	20.962	21.0712	21.1326	21.0107	20.9683	20.9387	20.9438	20.8649	20.967	20.8524	20.9144	20.8983	20.8373	20.9921	20.9561	21.1063
DKC1	O60832	26	21.3986	21.3595	21.4869	21.4637	21.4834	21.505	21.4518	21.4706	21.3432	21.3803	21.347	21.3963	21.2876	21.3285	21.2651	21.464	21.4549	21.4774
EIF5B	O60841	41	22.8723	22.8378	22.8587	22.9194	22.9276	23.0119	22.7812	22.8832	22.9237	22.9205	22.9664	22.8618	22.6938	22.726	22.6937	22.9574	22.861	22.8713
EDF1	O60869	12	21.9128	21.8886	21.8594	21.952	21.9677	21.9234	21.845	21.9432	21.902	21.876	21.8788	21.945	21.7424	21.8499	21.732	21.9173	21.8801	21.9377
DNAJA2	O60884	20	21.3942	21.2986	21.3125	21.3398	21.2358	21.3573	21.1776	21.1187	21.2038	20.922	21.0629	21.1153	20.989	21.2993	20.8772	21.3216	21.5251	21.3975
BRD4	O60885	4	18.7081	18.9768	18.8106	19.1106	18.572	19.2755	19.0904	18.9989	18.8026	18.5377	19.0837	18.9064	18.8313	18.7017	18.8487	19.1232	18.82	19.1026
CUTA	O60888	2	21.344	21.4035	21.4158	21.4281	21.4075	21.4578	21.3728	21.1252	21.425	21.262	21.4049	21.2459	21.3132	21.2845	21.3306	21.3439	21.3577	21.3609
SMPD2	O60906	2	16.9468	16.6369	16.9504	16.7895	17.0206	16.5638	16.497	16.8781	16.3882	16.424	16.4488	17.0389	16.1945	16.5295	16.6101	16.3761	16.7852	16.3987
PFDN1	O60925	9	21.3354	21.3196	21.4482	21.2792	21.3084	21.3942	21.3408	21.3579	21.2968	21.2908	21.2762	21.372	21.3079	21.3049	21.2371	21.3678	21.4524	21.38
NBN	O60934	2	17.3139		16.0559	17.4428	17.4678	17.4788	16.8484	17.4406		16.0283	16.7977	17.0283	16.9417	16.9405	16.0075	17.1207	17.4379	17.4531
SRGAP2;SRGAP1	O75044	2	16.1275			17.005					16.7481					16.5597		16.5291
WDR1	O75083	17	21.9976	21.9559	22.0154	21.9975	22.0667	22.0645	22.0019	22.0559	22.1084	22.0403	21.9515	21.959	21.8829	21.9311	21.8916	22.07	21.9574	22.0168
ROCK2	O75116	4	19.6751	19.6665	19.8552	19.8255	19.8671	20.0064	19.6194	20.0098	19.8251	19.6179	19.8176	19.511	19.5165	19.6534	19.7132	19.8367	19.7636	19.7377
CLASP2	O75122	3	17.745	17.5675	17.7955	17.7805	17.3536	17.8645	17.7833	17.6161	17.8393	17.7951	17.9197	17.7255	17.382	17.2759	17.5867	17.5558	17.4992	17.9161
CPNE3	O75131	11	21.6596	21.5459	21.7262	21.6903	21.7413	21.6994	21.7303	21.6641	21.7175	21.5881	21.6314	21.6422	21.6202	21.5898	21.5958	21.7349	21.6114	21.6887
HIP1R	O75146	10	20.1084	20.3672	20.4265	20.2603	20.1829	20.0029	20.3805	20.1895	20.3412	20.2276	20.1376	20.1459	20.1828	20.0589	20.2313	20.1327	20.1632	20.1879
RNF40	O75150	4	19.4097	19.2604	19.4715	19.6235	19.5886	19.6768	19.4288	19.4308	19.5195	19.3179	19.5211	19.4105	19.4857	19.5077	19.4213	19.6733	19.2281	19.226
ZC3H11A	O75152	4	19.6491	19.5782	19.9567	19.5479	19.9681	19.985	19.7959	19.9686	19.954	19.6113	19.7778	19.8737	18.7315	18.9861	19.632	19.6315	19.6518	19.5885
CLUH	O75153	22	21.9556	21.7654	21.8436	21.839	21.8126	21.8462	21.8681	21.5253	21.5898	21.5948	21.6537	21.7992	21.1898	21.6116	21.3051	21.9883	21.8948	21.9443
DNAJC13	O75165	2		17.5878	17.5108	16.6384	17.5399		17.2876	16.6148	16.6132	16.7981	17.0253			16.7893	16.7902	17.2727	16.8579	17.8449
CNOT3	O75175	2	17.0124	18.2404	16.2331	16.2693	18.1595	17.5721	16.5271	17.7446	18.2801	18.1391	17.2828	16.3456	17.4188	18.0031	15.9974	17.9589	18.1175	18.4696
GGCT	O75223	6	21.8408	21.8428	21.9843	21.744	21.8031	21.9312	21.9774	21.7954	21.957	21.8933	21.8198	21.8445	21.7355	21.8306	21.7955	22.0131	21.8906	21.8354
NDUFS2	O75306	6	21.1304	21.1198	21.0045	21.0243	21.2792	21.2526	21.1843	20.897	21.0938	20.9536	21.0832	21.2151	21.1624	21.1448	21.1169	20.8495	21.0536	20.8673
PDCD6	O75340	12	21.9843	21.8148	21.9745	21.8475	21.9234	21.9074	21.9664	22.1549	22.1057	21.9556	21.8188	21.9213	21.7415	22.0306	21.7178	22.2112	21.842	22.0353
TBCA	O75347	13	22.8165	22.7614	22.7729	22.7337	22.7426	22.7197	22.7601	22.7312	22.789	22.7227	22.8023	22.7138	22.6558	22.6858	22.6731	22.8025	22.8024	22.7159
VPS4B	O75351	6	19.9889	20.2011	20.0804	19.9925	20.2557	20.2558	20.0326	19.9508	20.1029	19.9533	19.8996	20.1351	19.9531	19.9833	19.78	20.1482	20.1688	20.1666
MPDU1	O75352	4	20.6746	20.9298	20.7986	20.6128	20.9092	20.8128	20.69	20.7617	20.746	20.5566	20.4483	20.8977	20.7037	20.7829	20.6428	20.9443	20.7854	20.8158
H2AFY	O75367	24	22.6329	22.7406	22.7683	22.6774	22.7037	22.8138	22.6586	22.6604	22.7036	22.6587	22.6678	22.716	22.5743	22.5728	22.6175	22.7916	22.7233	22.7082
SH3BGRL	O75368	3	19.025	19.1159	19.0336	18.7785	18.8774	18.9399	19.1332	18.6832	18.8913	17.9053	18.809	18.6548	19.4038	18.9522	18.8441	19.0897	18.814	18.8673
FLNB	O75369	122	22.8884	22.9344	22.9286	22.9114	22.969	22.9509	22.865	22.96	22.8972	22.8756	22.9194	22.9395	22.8048	22.864	22.9486	22.9753	22.7338	22.8921
NCOR1	O75376	6	19.5775	19.6327	19.8534	19.3598	19.5059	19.0338	19.38	19.4164	19.6256	19.4628	19.5619	19.6083	19.6525	19.6898	19.2028	19.6974	19.5449	19.7444
NDUFS6	O75380	5	20.1126	19.9745	19.8536	19.9056	19.9172	19.6928	19.9451	19.8561	19.93	19.9658	20.0623	19.8759	19.7253	19.8281	19.7111	19.9911	19.7566	20.0333
PEX14	O75381	1
CS	O75390	19	23.206	23.1069	23.1437	23.1024	23.1815	23.1603	23.1724	23.1197	23.1441	23.1536	23.0971	23.0824	23.1226	23.0781	23.0645	23.1815	23.0869	23.1288
SPAG7	O75391	3	17.3132	16.8081			17.0964		17.0675	17.0629	17.0397	16.2727	17.0672	17.4497		16.8758	16.6807	16.9151	16.9314
SEC22B	O75396	15	22.1698	22.1113	22.1553	22.2247	22.1516	22.1804	22.1214	22.1073	22.1224	22.0462	22.1378	22.0892	22.0264	22.0475	22.0457	22.211	22.1243	22.2042
PRPF40A	O75400	7	19.1968	19.9097	19.703	18.7043	19.3016	19.1148	19.294	19.7001	19.4562	19.1921	19.1979	19.2123	19.7196	19.7613	19.8067	19.3966	19.5827	19.3304
VPS26A	O75436	13	22.9646	23.0237	23.0703	23.0308	23.0957	23.0797	22.954	23.0652	23.0373	22.9892	23.0332	23.0697	22.9222	22.972	23.0486	23.0935	23.0218	23.0456
PMPCB	O75439	9	20.6159	21.035	20.745	20.8543	20.5882	20.8275	20.6859	20.6752	20.6806	20.2274	20.743	20.5102	20.5063	20.5579	20.6795	20.6645	20.9518	20.9703
PAGE1	O75459	10	22.6262	22.6088	22.5199	22.5902	22.5956	22.5941	22.5039	22.5303	22.5513	22.5833	22.5847	22.5119	22.5635	22.4536	22.547	22.6732	22.5901	22.6141
PSIP1	O75475	27	20.8535	20.9515	21.0327	21.0983	20.9911	21.0828	21.0532	20.9894	21.0814	20.8768	20.9676	20.9206	20.7552	20.8788	20.6109	20.6883	20.9582	20.9153
ERLIN1;ERLIN2	O75477	4	19.7527	19.6217	19.6178	18.937	19.9823	19.4176	19.4036	19.4568	19.5229	19.6698	19.804	19.5113	19.7648	19.3995	19.3623	19.7324	19.3385	19.807
NDUFS3	O75489	10	20.5624	20.5873	20.7637	20.6495	20.7918	20.6537	20.6469	20.5733	20.5853	20.6377	20.5133	20.4944	20.5053	20.5994	20.4245	20.7322	20.416	20.6866
SRSF10	O75494	2			19.6898		19.6979								19.7157			19.57	19.7232
HSBP1	O75506	3	17.5844	17.6727	16.8294	17.2732	17.4842	17.9389	17.1859	17.7329	17.2974	17.828	17.8483	16.8271	17.2766	17.558	17.0471	17.174	17.6212	17.352
ECI2	O75521	15	21.1801	20.6368	20.6502	20.7404	20.9879	20.6203	20.6999	20.6666	20.7379	20.7051	20.4972	20.4986	20.632	20.5288	21.0508	20.8276	20.5421	21.1425
BANF1	O75531	10	22.0787	22.0693	22.1286	22.1442	22.1073	22.0844	22.1283	22.0818	22.04	22.0728	22.0232	21.9964	21.9303	21.9995	22.006	22.1093	22.1182	22.0846
SF3B1	O75533	53	22.5399	22.6121	22.5777	22.7403	22.7011	22.7628	22.4655	22.5634	22.5964	22.4789	22.5792	22.4942	22.401	22.4019	22.4127	22.6448	22.5597	22.5392
CSDE1	O75534	28	21.9697	21.8401	21.8305	21.9271	21.9056	21.9334	21.7103	21.8601	21.8762	21.8014	21.8753	21.8462	21.78	21.6891	21.8501	21.9333	21.8106	21.8668
NPM3	O75607	7	20.818	20.5007	20.824	20.8804	20.8851	20.932	20.7631	20.8545	20.7922	20.5796	20.7998	20.709	20.6855	20.6035	20.5805	20.8838	20.0643	20.7783
LYPLA1	O75608	4	19.8688	19.9088	19.815	20.1093	20.1157	20.2671	20.2683	19.8308	20.1309	20.196	19.9176	20.3333	20.3486	19.8252	19.9522	19.9612	19.5618	19.8637
ERAL1	O75616	3	19.2719	18.896	19.1181	17.6168	18.18	19.3188	18.5905		19.6199	19.028	19.3145	19.2659	18.9785	18.8873	19.0648	19.1458	19.3455	19.3971
SNRNP200	O75643	74	22.2162	22.2678	22.2655	22.3252	22.3165	22.3221	22.2315	22.2437	22.1916	22.1868	22.2708	22.1852	22.0868	22.1275	22.1516	22.2868	22.2209	22.244
TIPRL	O75663	4	18.1516	18.638	18.8373	18.556	18.2909	18.8018	18.7248	18.6374	18.8921	18.2143	18.5112	18.0253	18.3682	18.451	18.8854	18.7503	18.1218	18.553
SURF6	O75683	2	17.8449		17.8615		18.2833	18.27	16.9437		18.0558	17.5914	18.224	17.7371	18.1801	17.6272		16.9016	17.2377	18.2309
PPM1B	O75688	2	16.1954	16.3473	16.6557	17.0628	15.662	17.0487		16.9946	16.86	16.7051			17.1216	16.8523			17.002	16.8443
UTP20	O75691	7	20.6165	20.3928	20.2215	20.201	20.2388	20.4578	20.4864	20.2794	20.2948	20.5445	20.3546	20.4463	19.9891	20.1797	20.2707	20.2704	20.3453	20.4797
NUP155	O75694	43	22.1156	21.9987	22.0889	22.1201	22.1798	22.1165	22.0636	22.1936	22.0874	22.0233	22.0346	22.0205	21.9625	21.9638	21.9169	22.0692	22.0674	22.13
RP2	O75695	3	18.3321	18.1535	18.5168	18.3915	17.8082	17.8284	18.32	18.5065	18.3607	18.1885	18.3815	18.232	18.4872	18.4975	18.4784	17.942	17.3344	17.9915
WDHD1	O75717	2	17.8279		16.0638					18.4913	18.004			18.3245		18.3154	18.3712	18.639
CRTAP	O75718	5	19.3691	19.5531	19.6071	19.382	19.5913	19.386	19.4222	19.5404	19.1763	19.5515	19.6981	19.1991	19.4698	19.3623	19.5254	19.2749	19.5852	19.555
CDC123	O75794	7	21.094	21.0041	20.9748	20.9314	21.0487	20.8727	20.8756	21.0024	20.9223	20.8933	20.9504	20.8154	20.7483	20.793	20.7705	21.0843	21.0267	21.0439
POP7	O75817	2		17.9493	16.8508			16.7255	17.8788			17.6317	17.9003		18.2325		17.651
EIF3G	O75821	17	22.5988	22.5313	22.6509	22.5727	22.6383	22.5909	22.5842	22.5524	22.5754	22.534	22.6237	22.5608	22.4835	22.498	22.4528	22.6271	22.6342	22.6346
EIF3J	O75822	15	22.6238	22.6174	22.6621	22.7234	22.6578	22.7346	22.705	22.7331	22.6422	22.626	22.6071	22.7104	22.5965	22.5993	22.5624	22.8161	22.6575	22.6837
PSMD10	O75832	1
ZMPSTE24	O75844	7	21.9162	21.8565	21.9208	21.8629	21.9793	21.9371	21.8501	21.8871	21.8654	21.8928	21.7583	21.8802	21.7404	21.7803	21.7811	21.9717	21.8756	21.8899
IDH1	O75874	33	23.1891	23.1929	23.0973	23.2349	23.3184	23.3056	23.1841	23.2027	23.196	23.172	23.2199	23.1448	23.0686	23.0828	23.0236	23.2773	23.0194	23.174
CCNK	O75909	2	18.1528	17.786	17.3985	17.4507	17.8728	17.4372	17.869	17.758	17.5946	17.4354	17.0846	17.5301	17.1838	17.352	17.7417	18.1148	17.3684	17.4782
ARL6IP5	O75915	9	21.4885	21.3862	21.3888	21.4121	21.3753	21.3583	21.3741	21.375	21.3675	21.4151	21.3565	21.482	21.328	21.349	21.3496	21.4657	21.4376	21.4477
BCAS2	O75934	4	18.7107	18.75	18.9771	19.2925	18.8087	18.8759		18.4228	18.3392	18.0825	18.3323	19.04	18.3217	18.6108	18.2851	18.1391	18.2509	18.4907
DNAJC8	O75937	11	21.2379	21.3011	21.1974	21.23	21.4091	21.1423	21.2349	21.2432	21.1143	21.1676	21.2195	21.1028	20.8979	20.9966	21.0675	21.3687	21.1256	21.1992
SMNDC1	O75940	3	18.7689	18.4104	18.8046	18.8342	18.1555	18.1061	18.5839	18.9755	18.2789	18.3509	18.7504	18.5602	18.5673	18.4634	18.9151	18.6728	18.5241	18.516
ATP5H	O75947	16	22.6888	22.7399	22.6735	22.7768	22.7994	22.7496	22.702	22.7269	22.6465	22.7505	22.7	22.7105	22.5742	22.5708	22.5875	22.7561	22.6606	22.6762
FLOT1	O75955	3	18.8269	18.7996	17.4102	19.1507				19.2174	19.1135	19.2625	19.3515	19.233			18.9104		18.3573	18.6836
ATP5L	O75964	5	21.9393	22.0369	22.0255	22.0108	22.0378	22.0863	22.0226	22.0439	22.0702	21.9514	22.0144	21.9072	21.8746	21.9048	21.9207	22.0591	22.0754	22.0534
GLRX3	O76003	12	22.3125	22.2537	22.2485	22.2584	22.2801	22.1741	22.2291	22.2405	22.2762	22.135	22.2833	22.1891	22.0974	22.184	22.1686	22.2616	22.2661	22.2274
RSL1D1	O76021	26	23.0857	23.0994	23.1246	23.1785	23.1289	23.1907	23.0932	23.1056	23.1224	23.0254	23.1368	23.0251	23.0362	23.0903	23.0111	23.1722	23.0762	23.0865
WFS1	O76024	1
CLPX	O76031	8	19.7191	19.985	20.0017	20.1794	19.7397	19.8795	19.9148	19.771	19.8042	19.8191	19.8184	20.0147	19.6799	19.6364	19.7792	20.2059	19.6236	19.8225
SNCG	O76070	17	22.8537	22.8558	22.7285	22.9192	22.915	22.8825	22.8196	22.8465	22.8936	22.7672	22.8768	22.7928	22.6796	22.6762	22.7669	22.8995	22.8721	22.7623
CIAO1	O76071	2	17.3323	17.5139	17.2047	17.2561	17.4	17.7329	16.0926	17.0088	16.7674	17.2682	16.9151	15.9125	17.3171	17.2027	17.3293	17.4901	17.3781	16.9217
SRP72	O76094	10	20.549	20.7763	20.621	20.7638	20.6943	20.6581	20.7433	20.46	20.7186	20.7036	20.6693	20.7425	20.3145	20.5446	20.5917	20.474	20.7117	20.7517
DDAH1	O94760	11	21.3463	21.2152	21.288	21.2403	21.359	21.3542	21.3263	21.2952	21.3062	21.2042	21.2808	21.2654	21.1763	21.1592	21.1891	21.1779	21.2759	21.1
MTA2	O94776	17	21.1441	21.2001	21.2738	21.1632	21.0628	21.0485	21.0771	21.1184	21.0874	21.0634	21.0321	20.9987	21.0444	20.9985	21.1795	21.1157	21.2106	21.112
TOMM70A	O94826	20	21.129	20.9672	21.083	21.2071	21.2917	21.3241	21.1295	21.0838	20.9907	20.9016	21.0029	21.228	21.004	21.0174	20.9715	21.2638	20.8342	21.1507
SEC24D	O94855	1
TMEM63A	O94886	1
UBXN7	O94888	4	20.0332	20.1829	20.1118	20.2038	20.1414	19.9296	19.7152	20.2619	20.014	20.3094	19.7089	19.5526	19.8498	19.3081	19.652	19.9161	19.9756	20.5536
TOX;TOX3;TOX4	O94900	1
PRPF6	O94906	14	21.39	21.3695	21.3566	21.4516	21.3805	21.3862	21.4552	21.304	21.4627	21.2833	21.3467	21.3257	21.3122	21.3686	21.3952	21.5073	21.3833	21.422
PCF11	O94913	3	16.9076	17.0984	17.1837	17.1593	17.0441	16.9114	16.6875	16.9988	17.1137	16.9607	17.0647	16.914	16.6807	16.6255	16.7994	16.9595	16.7208	16.8687
FRYL	O94915	3	17.9495	18.1793	18.0012	18.2596	18.1508	18.2315	17.8936	18.1261	18.1657	17.9955	18.0126	17.9647	17.56	17.8441	18.0461	18.1691	18.0521	17.8918
GLS	O94925	5	20.1455	20.0452	20.1834	20.076	20.1034	20.2915	20.1669	20.1183	20.0972	20.1667	20.2386	20.1054	20.0663	20.2775	20.3059	20.0812	20.2508	20.0885
SOGA1	O94964	2	17.0533	17.5065	16.3249	17.7343		16.2379	16.7625	17.7014	17.8981	17.8453	17.3469				17.6711	17.8328	17.2484	16.5536
SEC31A	O94979	27	22.4492	22.3785	22.4114	22.5377	22.4655	22.4461	22.3342	22.4087	22.371	22.3859	22.4229	22.3922	22.2563	22.2632	22.2378	22.3734	22.2443	22.4524
HEXIM1	O94992	8	19.8927	19.7793	19.3485	19.6124	19.7807	19.6821	19.3485	19.7283	19.7683	19.6202	19.6471	19.8737	19.2466	19.5662	19.4002	19.549	19.8161	19.3715
YIF1A	O95070	4	19.3848	19.8727	19.6592	20.0415	20.1269	19.6889	19.9032	19.723	20.0245	20.0679	19.8526	19.7548	19.7451	19.0515	18.8591	19.5407	19.4047	19.9531
AGFG2	O95081	2			18.8823	19.1386	18.9827	19.018	19.0292	19.0875	18.8474	18.6352	18.7674			18.9055	18.6459			18.7268
SCAF4;SCAF8	O95104	2	21.4841						20.6335					21.2995					20.7058
NDUFB6	O95139	5	20.3349	20.8792	21.015	19.7351	21.007	21.7462	21.5177	21.269	20.6643	20.3387	19.397	21.9465	21.5383	21.5887	20.1131	22.1804	20.8231	21.1942
UBE4B	O95155	3	17.8204	18.2186	18.1495	18.3643	17.811	18.1534	18.074	18.332	18.1724	18.177	18.047	18.2733	18.012	17.8389	17.9592	18.1362	18.3268	18.1388
IKBKAP	O95163	9	19.4653	19.3682	19.4027	19.4272	19.3939	19.4542	19.2507	19.4153	19.5294	19.1548	19.2547	19.2832	19.0935	19.2206	19.1684	19.5209	19.466	19.4363
NDUFB4	O95168	1
NDUFA7	O95182	1
RTN3	O95197	2	19.8068	19.7498	19.8003	19.9934	20.0213	20.0871		19.9494	19.8986	19.481	19.7213	19.7499	19.7129	19.5147	19.5993	19.6214	19.8145
LETM1	O95202	11	20.889	20.8221	20.7511	20.8322	20.8166	20.8091	20.8365	20.723	20.6536	20.8471	20.8869	20.6545	20.839	20.5581	20.5386	20.9564	20.8767	20.8941
ZRANB2	O95218	16	21.3015	21.2674	21.3776	21.2236	21.3481	21.2854	21.3146	21.381	21.3028	21.2572	21.2601	21.3181	21.2712	21.2545	21.1175	21.235	21.3341	21.3618
LUC7L3	O95232	12	20.8066	20.7858	20.6824	20.7449	20.6338	20.772	20.6416	20.7728	20.6608	20.6381	20.6735	20.4735	20.7691	20.7096	20.7158	20.7733	20.7701	20.642
GOSR1	O95249	2	17.9695	17.7491	17.4809	17.4062	17.2536	17.1781	16.7969	16.7311	17.8264		17.2225	16.5879	17.0569	17.1793	17.061		16.9906	17.5397
ATE1	O95260	3	18.7294	19.0816	19.0862	18.4091	18.8864	18.7579	18.8639	18.8734	18.6191	19.1255	18.103	18.8633	18.56	17.9991	18.5987	18.9786	18.7926	19.087
VAPB	O95292	14	21.7025	21.7486	21.8828	21.7023	21.7611	21.8334	21.7745	21.7503	21.7113	21.6437	21.729	21.6897	21.5789	21.7432	21.6863	21.7745	21.6906	21.7025
MPZL1	O95297	3	20.5717	20.8717	20.4663	20.5143	20.5754	20.6044	20.7893	20.6798	20.7779	20.4683	20.5086	20.2197	20.7211	20.345	20.306	20.9507	20.4894	20.363
NDUFA10	O95299	4	19.3992	19.3345	19.0303	19.8527	17.7314	19.2135	19.7696	18.9837	19.2158	18.7657	19.297	19.3609	19.1785	19.1275	19.051	19.3321	19.3508	19.245
PGLS	O95336	9	21.6815	21.7178	21.6917	21.7249	21.6076	21.6814	21.6336	21.7043	21.6958	21.6015	21.6534	21.5546	21.562	21.6504	21.5935	21.684	21.6548	21.6376
PAPSS2	O95340	24	21.6569	21.7742	21.6973	21.6808	21.5267	21.3858	21.4137	21.6816	21.6343	21.7029	21.4634	21.6764	21.7702	21.5253	21.7193	21.7857	21.4383	21.5849
SMC2	O95347	23	21.3005	21.4444	21.3657	21.3717	21.4467	21.3822	21.313	21.3715	21.2397	21.3188	21.3559	21.2321	21.1693	21.1843	21.2042	21.4552	21.2787	21.3581
TACC2	O95359	10	20.1973	20.3382	20.219	20.3695	20.4034	20.3865	20.2156	20.2639	20.3006	20.3391	20.3381	20.1404	20.2472	20.1111	20.0223	20.254	20.0725	20.2982
LYPLA2	O95372	2		18.7917			18.591	18.7338		18.6837		18.9078	18.8238			18.762	18.5745	19.0656
IPO7	O95373	39	22.9432	22.9216	22.9265	22.9172	22.94	23.0892	22.9795	22.9474	22.9731	23.0323	22.9258	22.9751	22.7822	22.8591	22.8849	23.0373	22.9713	22.9035
TNFAIP8	O95379	2		17.2564	16.4928	16.5425	16.7922	16.8343	17.406	17.4555	16.6539	16.3785	16.7466	16.4591	16.2518	17.8172	16.8428	17.6006	16.516	17.1394
PGM3	O95394	6	20.7381	20.6914	20.6507	20.72	20.751	20.7717	20.7283	20.8145	20.6914	20.4848	20.7306	20.4759	20.5632	20.6475	20.5971	20.7697	20.6945	20.627
UTS2	O95399	2	23.2373	23.1637	23.2797	23.2593	23.2085	23.0753	23.2132	23.2178	23.2528	23.1754	23.2446	23.1817	23.098	23.2769	23.1209	23.254	23.2582	23.2502
SVIL	O95425	4	19.0116	18.9076	18.9586	18.9968	18.8952	18.7613	19.065	19.0306	19.1824	18.8972	19.077	18.9408	19.2656	19.1322	19.124	19.1028	18.7234	18.8174
AHSA1	O95433	11	21.898	21.8402	21.8302	21.8551	21.9264	21.925	21.7626	21.7833	21.835	21.8033	21.7992	21.7642	21.7149	21.7694	21.7646	21.9405	21.9132	21.7322
PSMG1	O95456	7	21.0924	21.1624	21.1923	21.3322	21.3371	21.3266	21.2097	21.1732	21.2063	21.1699	21.2669	21.2637	20.999	21.0279	21.0123	21.0497	21.1304	21.278
FMNL1	O95466	2	18.9397	18.93													18.5946	18.653	19.0157
NSA2	O95478	9	20.8734	20.9563	20.925	20.8784	20.8611	20.9396	20.942	20.921	20.8631	20.7583	20.8811	20.8079	20.7425	20.7827	20.7814	20.9708	20.874	20.8621
SEC24A	O95486	2		18.0918	17.6391				17.7851			18.1522			17.877	17.2546				18.1149
TDP2	O95551	5	18.2687	18.3873	18.7832	18.9911	18.8511	18.0315	18.6461	18.4633	18.6437	18.9521	18.1991	18.4924	18.4723	18.3554	18.7801	18.9632	19.008	18.2178
SFT2D2	O95562	2	20.1349	20.2478	19.76	20.194	20.3683	20.2199	20.0166	20.2758	20.122	20.1315	20.0445	19.8612	20.1862	19.7225	20.0427	20.3171	20.0977	20.2469
ETHE1	O95571	2	18.5313	18.3218			18.3358	18.3734		17.3669	17.9169			18.2691		18.3527	17.8239	17.9786	18.3321	17.947
ACSL3	O95573	18	20.8825	21.0865	21.034	20.9687	20.9167	20.8362	20.9731	20.9304	20.9509	20.8983	21.0311	20.8812	20.907	20.9778	20.9682	21.056	20.9155	20.9981
POLR1A	O95602	7	19.8357	19.6752	19.6725	19.6281	19.8362	19.7335	19.831	19.6561	19.705	19.349	19.5253	19.5303	19.428	19.6748	19.2556	19.8366	19.7192	19.7099
ECEL1	O95672	2	17.5621							17.9793						18.3714	18.7628	19.0759
SNAP29	O95721	1
OXSR1	O95747	8	21.694	21.5265	21.6219	21.6231	21.7427	21.6393	21.6478	21.5798	21.596	21.4977	21.5728	21.5264	21.4916	21.4757	21.4385	21.811	21.5715	21.6088
HSPA4L	O95757	24	21.6926	21.6865	21.7663	21.7898	21.7393	21.6946	21.7865	21.6311	21.5764	21.5972	21.636	21.6485	21.5738	21.5835	21.6678	21.6173	21.6964	21.7564
PTBP3	O95758	3	18.2447	18.1109	18.7258		18.1609	18.5671	18.1741	18.6083	18.5442	18.0275	18.9617	18.0347	18.1907	18.237	18.3623	19.1594	18.2895	18.716
NAA38	O95777	4	20.4861	20.5842	20.4949	20.6692	20.8233	20.803	20.6309	20.5413	20.7116	20.7763	20.7557	20.8104	20.5694	20.8279	20.6747	19.4139	20.9027	20.7618
AP2A1	O95782	22	20.5574	20.43	20.4683	20.4479	20.5351	20.5256	20.5512	20.3939	20.4736	20.3347	20.384	20.3534	20.1557	20.3509	20.2918	20.438	20.4119	20.5459
WIZ	O95785	3	19.0787	19.066	18.8705	19.0029	19.1249	18.7299	18.8591	18.932	19.1548	18.7893	18.8865	18.9769	18.5787	18.526	18.6852	19.2232	18.8995	18.9228
STAU1	O95793	3	18.7125	19.3622	19.7687		18.7508	19.3147	19.0399		19.3785	18.9593	19.6002		18.8735	19.1769	18.9673	19.3486	18.8935	18.738
BAG2	O95816	10	22.6247	22.6595	22.6844	22.5684	22.6647	22.5961	22.688	22.7009	22.6514	22.58	22.5812	22.5879	22.6198	22.6029	22.6081	22.7127	22.6051	22.6599
BAG3	O95817	37	22.2131	22.1101	22.1041	22.2226	22.3843	22.4084	22.117	22.1596	22.0908	22.0744	22.1025	22.0095	22.1137	22.0253	22.0035	22.2325	22.1384	22.1969
MAP4K4	O95819	5	19.2796	19.3198	19.3431	19.4821	19.5286	19.4279	19.5491	19.4	19.439	19.4513	19.3893	19.4325	19.0716	19.3126	19.1042	19.2571	19.306	19.2718
AIFM1	O95831	28	22.253	22.3196	22.3015	22.2344	22.3123	22.378	22.2821	22.3385	22.2799	22.2379	22.2258	22.1879	22.1383	22.1796	22.0871	22.385	22.4406	22.3275
BPNT1	O95861	6	20.2776	20.4403	20.116	20.4843	20.4836	20.5689	20.2788	20.397	20.5851	20.6	20.3488	20.3896	20.3676	20.1898	20.2111	20.4038	20.2189	20.3845
TXNDC12	O95881	2	20.0873	20.0391	20.1957	20.1943	20.2887	20.2798	20.0732	20.1841	20.1899	20.0531	20.0896	20.1177	19.9903	20.0218	20.0304	20.1432	20.0715	20.2146
SYF2	O95926	3	18.8443	18.7439	18.6003	18.977	18.8045	18.5443	18.6105	18.4322	18.7262	18.4772	18.5795	18.6369	18.5985	18.4995	18.7116	18.509	18.5134	18.7465
MBD3	O95983	4	19.0869	19.0014	18.8809	18.7759	18.7362	18.9464	18.7939	18.7606	19.0456	19.0996	18.6029	18.7919	18.7438	18.7289	18.7773	19.007	18.8483	18.8315
AGR2	O95994	7	21.0716	21.0559	21.1694	21.0496	20.3943	21.2034	21.1689	20.9834	21.2181	21.1216	21.252	21.1278	21.1766	21.1423	21.0073	20.9422	21.1045	20.5975
NDUFB10	O96000	2	19.2608	19.6466	19.6586	19.296	19.6587			18.8399	19.7464	19.2241	19.3909	19.5023	19.1184					19.5359
CLPTM1	O96005	10	20.894	20.83	20.7882	20.8807	20.7032	20.7559	20.6288	20.8542	20.6287	20.734	20.7738	20.4958	20.7392	20.6529	20.6647	20.7871	20.809	20.7407
TOMM40	O96008	11	21.9833	21.4024	21.7924	22.0243	21.9164	22.1999	21.8991	22.1187	22.0494	21.998	21.7918	21.9077	21.9348	22.1335	21.8451	21.8939	21.8791	21.8786
PAK4	O96013	7	19.0644	18.9759	19.0997	19.1187	18.8093	18.8249	19.0066	19.0751	19.0743	18.856	19.1404	18.541	19.3033	19.2448	19.236	19.0281	18.7758	18.7023
ACTL6A	O96019	14	21.7554	21.6509	21.7052	21.66	21.86	21.8767	21.744	21.7094	21.6248	21.4282	21.377	21.5934	21.5022	21.4769	21.5263	21.811	21.5694	21.6868
LDHA	P00338	44	25.5159	25.5395	25.5025	25.5363	25.5593	25.6193	25.5064	25.4796	25.5769	25.5525	25.5117	25.5174	25.472	25.471	25.4909	25.5551	25.5755	25.5002
gnd	P00350	27	20.1013	20.399	20.3057	20.8422	20.8914	20.7227	21.2227	21.1426	21.1137	21.3268	21.374	21.3466	21.7331	21.7453	21.5916	18.3088	17.963	18.6326
GLUD1;GLUD2	P00367	26	21.9354	21.8628	21.8831	21.9167	21.9143	21.9618	21.8898	21.9463	21.9505	21.8134	21.8571	21.8995	21.776	21.7898	21.8012	21.9383	21.9092	21.9352
gdhA	P00370	38	20.7449	21.0107	20.8442	21.3593	21.4093	21.508	21.5397	21.632	21.4499	21.7861	21.8506	21.8369	22.1441	22.2145	22.1628	17.6796	17.9592	18.6635
DHFR	P00374	6	21.3251	21.1235	21.4301	21.1901	21.2178	21.2821	21.3779	21.3336	20.6213	21.2503	21.2984	21.3557	20.8658	21.4329	20.937	21.5601	21.2817	21.4526
CYB5R3	P00387	20	22.1915	22.116	22.1972	22.182	22.2018	22.2316	22.1866	22.2086	22.2117	22.2149	22.1222	22.1411	22.1046	22.0755	22.1081	22.174	22.0995	22.1612
GSR	P00390	11	21.7988	21.805	21.8731	21.7781	21.9579	21.9081	21.7939	21.9056	21.8051	21.7321	21.8536	21.8228	21.7105	21.6997	21.7199	21.906	21.8882	21.9498
MT-CO2	P00403	12	22.6216	22.6205	22.7007	22.6687	22.7042	22.6273	22.6275	22.6723	22.6934	22.6078	22.7066	22.609	22.5118	22.6203	22.6173	22.7012	22.7295	22.662
MT-CO3	P00414	7	21.2968	21.2025	21.1389	21.1884	21.3888	21.2372	21.2307	21.2364	21.1463	21.2141	21.2429	21.1649	20.9553	20.9623	20.953	21.1217	20.8312	21.1618
SOD1	P00441	11	23.063	22.9991	23.0785	23.047	23.0494	23.1074	22.9472	23.0453	23.0817	22.9837	23.0297	22.9916	22.8868	22.9687	22.9826	23.084	23.0841	23.1219
sodA	P00448	16	20.5671	20.5345	20.5554	21.0643	21.2139	21.0956	21.4459	21.3979	21.3823	21.5633	21.638	21.6201	21.884	21.8022	21.7788	19.2757	18.7796	19.6719
nrdA	P00452	1
PNP	P00491	25	22.1357	22.1949	22.2107	22.2032	22.2594	22.2285	22.2113	22.2169	22.1686	22.22	22.198	22.1991	22.0951	22.0719	22.1517	22.2286	22.1562	22.2858
HPRT1	P00492	15	22.1078	22.1401	22.1513	22.1745	22.1928	22.2457	22.1139	22.1329	22.1744	22.0649	22.132	22.1536	22.022	22.0708	22.0175	22.1156	22.1366	22.2056
GOT2	P00505	24	23.0224	23.0264	23.0542	23.0558	23.0992	23.0788	22.9676	23.0642	22.9856	22.9921	23.0124	22.9974	22.9223	22.9837	22.9739	23.0409	23.0281	23.0649
aspC	P00509	15	20.352	20.648	20.5013	20.8059	21.0686	21.0714	21.1807	21.1703	20.9921	21.5553	21.4163	21.7002	21.7058	21.7912	21.8477	19.1771	19.3128	18.8781
EGFR	P00533	9	19.9945	20.2045	20.117	20.027	20.1449	20.1292	20.0204	20.2045	20.1437	20.0127	20.0883	20.0985	19.9754	19.9942	20.0125	20.0233	20.1521	20.1091
PGK1	P00558	68	24.994	24.9722	24.9357	24.9809	25.0159	24.9734	24.9361	24.985	24.9699	24.9114	24.9589	24.8805	24.8916	24.8252	24.8611	25.0479	24.8528	24.9364
thrA	P00561	22	22.1799	22.3839	22.4077	22.4807	22.4404	22.4636	22.602	22.4211	22.6216	22.6726	22.6606	22.7113	22.8477	22.7447	22.7373	21.8351	21.3792	21.3609
AK1	P00568	22	21.6767	21.7215	21.8083	21.7479	21.7585	21.8507	21.8142	21.6874	21.6757	21.7189	21.7372	21.7064	21.6961	21.6207	21.7041	21.8042	21.7179	21.8415
MT-ATP6	P00846	2	20.5698	20.6736	20.6524	20.717	20.7764	20.7503	20.6443	20.6931	20.7359	20.5797	20.6796	20.6215	20.5067	20.5645	20.5576	20.6639	20.6866	20.6777
ppc	P00864	18	19.8276	19.5042	19.5218	20.415	20.2502	20.2073	20.5778	20.5339	20.3794	20.8863	20.883	20.8259	21.2037	21.3054	21.2114	18.7963	17.9851	18.7206
thrC	P00934	4	17.8394	18.1779	17.9833	18.5502	18.114	18.6423	18.7459	18.6886	18.8129	18.2586	18.5213	18.8286	18.9445	18.8953	18.9899	17.3253	17.8448	17.5249
trpS	P00954	5	17.202		16.5512		17.2656		16.9495	17.3536	17.9069	17.4981	18.0371	17.2088	18.0663	17.8737	17.8691
ileS	P00956	3	17.6919	17.2827	17.5224	17.8493	17.9085	17.8033	18.475	18.2798	18.3558	18.8261	18.6796	18.5249	19.1637	19.0384	19.1095
alaS	P00957	10	19.2387	19.3898	19.1208	19.3513	19.7411	19.6957	19.6737	19.9116	19.5575	19.7008	20.2029	19.9256	20.1602	20.0915	20.2501	18.9069	18.5576	19.1027
metG	P00959	2			18.0971	18.622	17.8158	18.8981			19.2361		19.2848		19.6124	19.4854	19.5032			17.3407
glyS	P00961	5	18.247	18.1448	18.2901	19.2274	18.4552	19.0717	19.4331	18.898	19.0832	19.3878	19.6139	19.5798	20.01	19.8778	20.1147
glnS	P00962	2	17.2933	17.1773	16.7807	17.1216	16.8007	17.4932	17.9596	18.0703	17.9916	18.2576	18.3649		18.6984	18.5355	18.6424
ASS1	P00966	32	24.4923	24.5137	24.5317	24.552	24.5793	24.5623	24.55	24.542	24.5319	24.5056	24.5006	24.5297	24.4234	24.442	24.4564	24.5516	24.5654	24.541
carB	P00968	8	19.9938	19.7466	20.0994	20.1189	20.1049	20.2565	20.0031	20.0367	20.1999	20.273	20.4079	20.7522	20.9073	20.9206	20.4605	19.857	19.6066	20.5001
HRAS;NRAS;KRAS	P01112	2	19.9865	19.8802	19.0764	19.7643	19.6802	18.9908	19.6588	19.9576	19.4535	19.8287	19.6938	19.8652	19.5819	19.6347	19.2955	19.8678	19.331	19.6815
HLA-A	P01891	26	22.0737	21.8995	22.0037	21.9177	22.017	21.9657	21.9441	21.958	21.9536	21.9323	21.9133	21.9746	21.8262	21.8814	21.7894	22.1026	21.8512	21.9911
rpsF	P02358	10	21.4236	21.5346	21.3507	21.8295	21.9899	21.7747	22.1476	22.1535	22.2027	22.4105	22.415	22.5193	22.61	22.7359	22.6396	24.7738	20.4577	20.6652
rpsG	P02359	20	20.5847	20.6321	20.8132	21.2223	21.2947	21.2124	21.5294	21.5066	21.6033	21.8361	21.8038	21.7682	21.9418	22.0674	22.0819	17.6066	17.4797	17.612
rplO	P02413	6	20.1839	20.1465	20.1342	20.6764	20.6876	20.637	21.037	21.0299	21.1693	21.3905	21.3395	21.3815	21.4571	21.6539	21.7003		19.1033
COL4A1;COL4A5	P02462	2	17.4421	16.4683	17.5496	17.7257	17.0154	17.2625	17.6373	17.9848	17.5777	17.8546	17.3321	17.3068	16.7992	17.496	17.8411	16.7892	16.8722	17.3291
LMNA	P02545	76	24.3329	24.2662	24.2989	24.3025	24.3879	24.3592	24.2742	24.2986	24.2796	24.231	24.2368	24.2765	24.1719	24.1949	24.1111	24.4142	24.3315	24.3074
TFRC	P02786	41	22.6009	22.6108	22.5954	22.6018	22.6454	22.653	22.5422	22.62	22.5373	22.5037	22.5484	22.5413	22.4435	22.461	22.4942	22.5521	22.5326	22.5678
FTH1	P02794	11	20.6392	20.4788	20.4437	20.6505	20.2596	20.4177	20.4497	20.4952	20.5563	20.5619	20.4508	20.6284	20.2517	20.527	20.3789	20.6758	20.33	20.6022
pinE	P03014	1
MT-ND5	P03915	1
C4BPA	P04003	9	20.1109	20.2409	20.2791	20.1542	20.2403	20.1366	20.064	20.2665	20.3874	20.0743	19.9368	19.9642	20.2091	20.3952	20.2482	20.0315	19.9624	19.9271
CAT	P04040	19	21.6586	21.5641	21.6349	21.4243	21.7207	21.5992	21.6455	21.5972	21.6673	21.57	21.6276	21.5723	21.5266	21.4627	21.4981	21.6467	21.5788	21.685
GBA	P04062	4	18.8821	18.3436	18.6454	18.1112	18.4128	18.8609	18.3994	18.5273	18.6212	19.0736	18.4192	19.1236	18.7611	18.5303	18.8914	19.2789	18.8686	18.7853
ALDOA	P04075	51	25.1354	25.151	25.1643	25.2012	25.2496	25.2663	25.2271	25.1672	25.1846	25.1017	25.1724	25.1955	25.0706	25.0939	25.0838	25.2384	25.1656	25.2088
guaA	P04079	5	18.1085	17.7469	17.5277	18.5559	18.2305	19.0201	19.0278	18.9405	18.732	19.0879	19.1409	18.9973	19.4567	19.1343	19.4645	17.7675	18.0337	17.4424
CSTB	P04080	19	22.6517	22.6985	22.7772	22.7749	22.8463	22.8242	22.7451	22.7844	22.7821	22.7005	22.7403	22.7358	22.607	22.6289	22.6793	22.7641	22.7655	22.8181
ANXA1	P04083	40	23.2304	23.2394	23.2162	23.2376	23.2816	23.257	23.2167	23.2709	23.2721	23.2114	23.1759	23.2284	23.0901	23.0908	23.1094	23.3065	23.2307	23.2847
NR3C1	P04150	8	19.9889	20.0288	20.2461	20.12	20.0118	20.0379	20.0376	19.9811	19.8738	19.8499	19.7996	20.01	19.9151	19.8484	19.8706	19.7754	19.9058	19.8338
SOD2	P04179	6	20.7922	20.5965	20.5894	20.5982	20.5439	20.4693	20.4637	20.6578	20.6071	20.6657	20.5879	20.2397	20.2269	20.5194	20.6739	20.701	20.6807	20.3165
OAT	P04181	7	20.2695	20.3222	20.422	20.268	20.3557	20.226	20.2161	20.2538	20.3744	20.0394	20.1079	20.2365	20.0673	19.9876	20.0744	20.2433	20.2251	20.1957
TK1	P04183	12	19.4582	19.5959	19.4704	19.6286	19.6367	19.5659	19.5169	19.548	19.529	19.4791	19.4965	19.3149	19.4195	19.3156	19.329	19.6117	19.3989	19.5515
KRT1	P04264	1
TUBB4A	P04350	1
GAPDH	P04406	47	25.5386	25.552	25.5376	25.6277	25.6235	25.6251	25.5825	25.6392	25.5784	25.6124	25.5304	25.5854	25.5034	25.5212	25.4926	25.5452	25.6239	25.5453
CAPNS1	P04632	6	20.8468	20.7272	20.8296	20.9029	20.861	20.8837	20.8412	20.9022	20.7775	20.7483	20.7406	20.8434	20.7856	20.8439	20.5866	20.7484	20.7765	20.7763
tyrB	P04693	2	17.2818	17.0597	17.5355	17.2304	18.0477	17.7563	18.1793	17.3832	18.2672	18.3116	18.2838	18.3003	18.9772	19.0361	18.6605
HSPB1	P04792	36	25.0363	25.001	25.0558	25.0669	25.0437	25.0667	25.0248	25.0799	25.0341	24.9853	25.0275	25.0206	24.992	24.9762	24.9404	25.1353	24.9543	25.0725
TYMS	P04818	7	21.2553	21.289	21.0862	21.1322	21.1107	21.2425	21.0969	20.9051	21.1248	20.9636	21.2324	21.2009	20.894	20.9756	20.9356	21.1151	20.7973	21.0017
pepN	P04825	2		17.5099	17.4141	18.2724	18.4094	17.8963	18.4449	18.301		18.9463	18.4903	18.67	18.3686	18.9862	19.0337		15.4002
RPN1	P04843	44	23.0254	22.9983	23.047	23.0957	23.1143	23.1066	23.0623	23.084	23.0755	23.0108	22.9784	23.0462	23.0113	22.9686	22.9497	23.1557	23.0969	23.007
RPN2	P04844	26	21.3682	21.3819	21.3213	21.3649	21.4175	21.2682	21.3013	21.2648	21.364	21.1242	21.3758	21.2071	21.2837	21.1917	21.1581	21.3157	21.3673	21.4116
nlpA	P04846	2	18.678	19.4013	19.4745	18.7815	18.5604	19.8519	19.3553	19.5752	19.2421	19.1933	18.901	18.9041	18.4227	19.4635	19.1738	18.6077	20.4111	19.8631
GNAI2	P04899	3	18.2237	18.7047	18.7018	18.6711	18.6073	18.7505	19.0096	18.6679		17.9734	18.4713	18.5147	17.9502	18.4245	17.8559	18.4597	17.9513	18.7443
SLC4A2	P04920	2	18.0919	18.2917	18.0151		18.0932	18.2388	18.2941	18.2695	18.2247	17.9052	18.2089	18.2604	18.0751	17.8673	17.8824	18.3814	17.9459	17.8037
pyrC	P05020	4	16.8758	16.9176	16.999	18.0656	17.6698	18.0936	18.2701	18.2608	17.8183	18.6175	18.6613	18.5173	18.4737	18.8858	18.6472
ATP1A1	P05023	45	22.78	22.8468	22.8386	22.8668	22.9045	22.861	22.8954	22.8442	22.8995	22.8297	22.8882	22.7973	22.8315	22.8007	22.8092	22.7523	22.698	22.8579
ATP1B1	P05026	5	20.3276	20.4563	20.2924	20.5157	20.4145	20.5223	20.2551	19.9626	20.2466	20.2076	20.4301	20.4351	20.0733	20.0792	20.2069	20.4653	20.5131	20.5113
pnp	P05055	9	18.9643	18.6962	19.0789	18.8533	18.9145	19.1466	19.6168	19.194	19.5144	19.9458	19.546	19.7329	20.2333	20.3562	20.389		18.4942	18.562
HMGN1	P05114	2	22.4419	22.3922	22.4105	22.5901	22.5522	22.5313	22.4255	22.3375	22.4484	22.435	22.4058	22.4563	22.1857	22.2222	22.1844	22.3712	22.3188	22.5254
SLC25A5	P05141	29	24.9225	24.8418	24.8606	24.8764	24.8962	24.8621	24.8796	24.8215	24.8461	24.8718	24.7587	24.9081	24.7552	24.783	24.7877	24.8359	24.8974	24.8406
ISG15	P05161	6	19.6855	19.8262	19.673	19.7923	19.9056	19.9099	19.651	19.5102	19.7924	19.3007	19.8595	19.4386	19.5472	19.675	19.4692	19.5762	19.6659	19.9344
ALPP	P05187	7	19.4452	19.8424	19.7304	19.5805	19.8285	19.2797	19.5553	19.3264	19.7751	19.939	19.8246	19.9838	19.5815	19.7577	19.8303	19.7663	19.7655	19.3709
EIF2S1	P05198	29	22.6259	22.5515	22.6444	22.6404	22.7114	22.6317	22.6136	22.6588	22.7058	22.6357	22.653	22.7047	22.5107	22.5673	22.5355	22.6018	22.6704	22.6227
ICAM1	P05362	1
RPLP1	P05386	7	23.159	23.1398	23.3443	23.0762	23.4458	22.26	23.4069	23.3666	23.315	23.1655	23.0317	23.0038	23.2913	23.1794	22.8787	23.5224	23.2323	23.3839
RPLP2	P05387	16	24.3109	24.3435	24.3373	24.414	24.4397	24.418	24.3681	24.3542	24.4024	24.374	24.3699	24.3736	24.2742	24.2947	24.2741	24.4093	24.3967	24.3864
RPLP0;RPLP0P6	P05388	30	24.3747	24.3553	24.3832	24.435	24.4463	24.4264	24.3555	24.3792	24.3585	24.2975	24.3745	24.344	24.22	24.2242	24.2309	24.4189	24.3685	24.3989
POLR3D	P05423	4	17.9649	18.1474	18.1584	18.3825	18.45	18.4007	18.426	18.0556	17.8106	18.1019	18.1937	18.261	17.9425	18.1659	17.7009	18.5056	18.2939	18.1825
SSB	P05455	24	22.1472	22.2062	22.1885	22.1205	22.1547	22.2966	22.1234	22.2192	22.1634	22.225	22.1799	22.1579	22.1716	22.1027	22.0736	22.1654	22.1421	22.1627
ITGB1	P05556	30	22.7291	22.7607	22.7767	22.8033	22.8694	22.8917	22.813	22.7662	22.7841	22.7518	22.9066	22.6801	22.6547	22.5942	22.6945	22.874	22.8029	22.8405
KRT18	P05783	36	25.614	25.5644	25.5726	25.5985	25.5818	25.5273	25.5625	25.5515	25.5797	25.5586	25.6075	25.5585	25.5181	25.4901	25.5116	25.5822	25.6378	25.5562
ilvD	P05791	3	16.4338	15.8178	16.4177	15.8472	17.095	17.7199	16.8902	16.7935	16.6406	17.6142	16.948	16.8278	18.0039	17.3401	17.8281
ilvC	P05793	47	21.1027	21.3655	21.4588	21.7791	21.7201	22.0299	22.2045	22.0704	22.2813	22.1328	22.4923	22.2656	22.5682	22.533	22.5129	17.7752	18.7068	18.0693
UROD	P06132	5	20.2775	20.3623	20.3148	20.3798	20.3829	20.2109	20.2463	20.3823	20.3496	20.1598	20.2521	20.3752	20.1183	20.1544	20.0932	20.3486	20.1457	20.3655
FYN	P06241	2	18.113	18.2416	18.5874		18.4951	18.0861	18.376		18.8577		18.1309			18.4254	18.1506	18.6006	18.3538	18.2681
PTMA	P06454	20	24.9411	24.9335	25.0844	25.2694	25.0873	25.0866	24.9271	25.0567	24.9397	24.8946	24.9814	24.973	24.8765	24.9006	24.7896	24.4076	24.4722	24.9934
CDK1	P06493	15	22.684	22.7802	22.7298	22.766	22.7885	22.796	22.7507	22.8602	22.9194	22.8168	22.7961	22.744	22.6971	22.6179	22.6133	22.7493	22.632	22.7036
ATP5B	P06576	51	24.2707	24.2985	24.3195	24.3102	24.387	24.3242	24.2959	24.3481	24.36	24.3016	24.3383	24.2778	24.2216	24.2324	24.2283	24.3241	24.3415	24.3181
S100A6	P06703	4	24.3211	24.3053	24.2952	24.2255	24.2162	24.3334	24.2999	24.3062	24.3006	24.2568	24.2861	24.2575	24.1742	24.2374	24.3158	24.3869	24.3083	24.2925
EIF4E	P06730	5	20.7973	20.6677	20.7927	20.8132	20.5938	20.8355	20.7766	20.7458	20.7699	20.8326	20.624	20.6774	20.3587	20.6868	20.5672	20.7214	20.5582	20.379
ENO1	P06733	51	25.8831	25.8826	25.916	25.9469	25.955	25.9183	25.9209	25.8738	25.925	25.906	25.8584	25.8885	25.7523	25.7708	25.7919	25.9082	25.8695	25.9153
GPI	P06744	25	24.3786	24.3455	24.361	24.3885	24.4953	24.4586	24.3656	24.3868	24.4037	24.3725	24.3838	24.3914	24.2981	24.2981	24.3075	24.4358	24.3958	24.3632
NPM1	P06748	38	25.9291	25.8483	25.9353	25.9289	25.8781	25.7943	25.8979	25.8709	25.8808	25.8437	25.9186	25.8349	25.7754	25.7386	25.6792	25.8684	25.9431	25.8247
TPM3	P06753	3	22.4904	22.4844	22.5507	22.4222	22.5687	22.5952	22.3786	22.4237	22.4978	22.392	22.4021	22.4404	22.3034	22.3741	22.4082	22.5131	22.481	22.4742
ITGAV	P06756	6	20.476	20.3742	20.4851	20.6763	20.7844	20.5579	20.3337	20.4615	20.4514	20.5314	20.3353	20.4759	20.1946	20.4198	20.3355	20.3257	20.5111	20.5059
aceF	P06959	28	20.4937	20.4521	20.3534	20.7598	20.4821	20.4339	20.5884	20.9531	20.9715	21.3416	20.744	21.3855	21.8531	21.8289	21.2235	19.2781	19.1327	19.3331
hisC	P06986	4	17.6441	17.5168	17.5945	18.7261	18.0337	17.9649	18.9036	18.5213	18.9243	18.9283	18.6523	19.0771	19.3447	19.3043	18.8251
hisD	P06988	3			17.6793	18.3533			18.3176	18.7557	18.3398	18.1073	18.3133	18.6138	18.5851	18.9921
pntA	P07001	3	19.3863	18.1365	17.9732	18.512	19.1851	19.158	18.8049	18.9621	18.6425	19.147	19.206	19.2281	19.0556	19.1096	18.9113	17.7313	18.6736	18.4942
EPHX1	P07099	12	20.7651	20.8587	20.8265	20.8486	20.7687	20.8453	20.9576	20.8571	20.745	20.6338	20.8754	20.6399	20.6619	20.7383	20.7887	20.8053	20.9081	20.7477
DBI	P07108	11	22.9418	22.96	22.9872	22.9721	23.0214	23.0481	22.8813	22.9383	22.9403	22.9221	22.8908	22.9507	22.7927	22.7736	22.8279	23.0189	22.9441	23.002
valS	P07118	1
LDHB	P07195	45	25.5791	25.5065	25.5772	25.573	25.6093	25.585	25.5737	25.4921	25.5411	25.5163	25.5185	25.5386	25.3908	25.4566	25.4517	25.5833	25.5347	25.504
P4HB	P07237	58	24.0249	24.0376	24.0038	24.0229	24.0387	24.0711	24.0222	24.0005	23.9968	24.0132	23.9843	24.0517	23.93	23.896	23.9761	24.0432	24.0441	24.0534
CTSD	P07339	5	20.259	20.2446	20.286	20.1716	19.9656	20.2087	20.1096	20.2235	20.2384	19.8111	19.9997	19.9346	19.8685	19.9649	19.7914	20.1784	19.7506	19.8692
ANXA2;ANXA2P2	P07355	54	24.8456	24.8768	24.9142	24.8907	24.9419	24.9109	24.9277	24.8722	24.9127	24.8735	24.8858	24.8717	24.7986	24.7562	24.7402	24.8814	24.9411	24.8773
CAPN1	P07384	9	19.2138	19.0116	19.1967	19.4582	19.452	19.2768	19.3523	19.4424	19.2839	18.7405	19.2975	19.1685	18.8826	19.1723	18.8827	19.4681	19.2443	19.7269
pheT	P07395	2	15.408	14.9693	16.5442	16.9534	16.7198		17.3381	17.7159	16.7991	17.6161	17.3799	17.3499	18.2143	17.9486	17.4766
TUBB	P07437	17	24.4464	24.4321	24.4498	24.4397	24.4826	24.4456	24.384	24.378	24.3958	24.3735	24.4253	24.377	24.3024	24.3434	24.3932	24.4781	24.4575	24.4492
PSAP	P07602	13	22.3736	22.2725	22.3028	22.3645	22.3385	22.2702	22.2227	22.2279	22.2777	22.3117	22.3497	22.2858	22.1928	22.2702	22.2247	22.3142	22.1432	22.3411
metA	P07623	2	16.9948	16.8717	16.474	17.3003	17.4616	17.3944	17.6567	17.8132	17.6289	17.9544	18.2417	18.0455	18.3793	18.4411	18.3646
HEXB	P07686	4	18.1175	19.3475	18.3778	18.8859	19.1887	19.3128	19.0048	19.0728	19.5154	18.9847	19.156	19.0042	18.3581	18.0445	18.8154	19.1851	19.0355	19.197
PFN1	P07737	10	24.563	24.5406	24.6185	24.6583	24.5966	24.6539	24.6147	24.6009	24.604	24.5311	24.582	24.5018	24.4946	24.5425	24.4988	24.6975	24.4191	24.5398
APRT	P07741	9	22.5891	22.5154	22.5833	22.5959	22.6075	22.5208	22.5976	22.5954	22.5331	22.433	22.4599	22.5732	22.4471	22.5158	22.4769	22.553	22.5079	22.5999
EPRS	P07814	92	23.3244	23.2902	23.2841	23.3597	23.3405	23.2836	23.325	23.3096	23.3212	23.325	23.3261	23.2455	23.2254	23.2018	23.2309	23.3629	23.3209	23.2993
HSP90AA1	P07900	62	24.9693	24.9717	24.9974	25.0011	25.0411	24.9846	24.9751	24.9991	24.9846	24.8741	24.9501	24.9186	24.8819	24.8944	24.934	24.984	24.9788	24.9865
HNRNPC;HNRNPCL1	P07910	26	24.7842	24.7163	24.8003	24.8237	24.8017	24.8074	24.7856	24.7995	24.7649	24.7472	24.792	24.7392	24.7222	24.6979	24.7071	24.8622	24.7519	24.7986
UQCRH	P07919	6	21.5061	21.4997	21.5376	21.4492	21.6547	21.6859	21.6388	21.4997	21.5447	21.5626	21.5389	21.4474	21.4009	21.5294	21.4745	21.4158	21.4812	21.4518
YES1	P07947	3	18.6439	18.3903	18.4977	18.5981	18.744	18.808	18.698	18.4559	18.6772	18.5121	18.7011	18.642	18.6542	18.5133	18.5173	18.4664	18.4292	18.5943
FH	P07954	32	23.5392	23.5293	23.5171	23.5443	23.5036	23.4936	23.4177	23.5173	23.5375	23.4651	23.4897	23.4083	23.4319	23.365	23.4274	23.6284	23.2424	23.4924
SP1	P08047	3	16.0207	17.5528	17.4803	17.3765	17.399	16.7196	17.6575	17.6162	17.5386	17.7748	17.7061	17.4761	17.844	17.9003	17.7329	17.2597	16.7702	17.1658
HSPA1A	P08107	74	24.8928	24.9515	24.9464	24.9677	25.0062	24.9626	24.8953	24.9052	24.906	24.8555	24.9141	24.8849	24.7933	24.8499	24.833	24.9622	24.9966	24.9375
ANXA6	P08133	55	22.101	22.1353	22.0733	22.1648	22.2516	22.1922	22.0332	22.123	22.1592	22.1523	22.1582	22.0466	21.9518	22.0018	22.0296	22.1612	22.1334	22.1791
CD55	P08174	13	22.9815	22.8606	22.9273	22.9276	22.9613	22.856	22.8679	22.9599	22.8675	22.875	22.8614	22.8506	22.7942	22.8206	22.7535	23.0249	22.9753	22.9074
SLC3A2	P08195	46	24.1355	24.1732	24.2032	24.1911	24.2446	24.2268	24.1273	24.187	24.1558	24.0985	24.1189	24.1144	24.0677	24.0784	24.0789	24.1921	24.1321	24.1623
icd	P08200	51	22.304	22.225	22.2388	22.8412	22.831	22.7104	23.1193	23.1112	23.1779	23.3423	23.3219	23.3437	23.6545	23.6791	23.6527	17.9311	20.0623	18.4919
PFKM	P08237	35	22.6422	22.6347	22.6045	22.6472	22.6437	22.6535	22.6452	22.6523	22.7037	22.6886	22.6136	22.7123	22.4934	22.4164	22.8211	22.6334	22.5473	22.6465
HSP90AB1	P08238	99	26.0598	26.0622	26.0428	26.0311	26.0329	26.153	26.0504	26.0639	26.1052	26.0266	26.0869	26.0334	25.9441	25.9883	26.0052	26.1121	26.0707	26.0645
SRPR	P08240	13	21.2144	21.2218	21.1927	21.1951	21.1554	21.1745	21.1558	21.0357	21.4419	21.1586	21.1944	21.1779	21.0655	21.1926	21.1358	21.2258	21.1322	21.1226
ASNS	P08243	5	19.368	19.85	20.2022	20.3301	20.2273	20.3009	20.2489	20.0775	19.4839	20.3994	19.9388	20.0957	20.0507	19.9355	19.9163	20.4333	20.2866	19.9797
PDHA1	P08559	10	21.4582	21.3952	21.4659	21.4057	21.4502	21.5133	21.361	21.4123	21.4679	21.3704	21.3975	21.4013	21.3864	21.3764	21.3864	21.4728	21.3384	21.4649
CYC1	P08574	14	22.4071	22.3259	22.3425	22.3726	22.4461	22.4377	22.3156	22.3976	22.3688	22.2956	22.3004	22.2888	22.2338	22.3032	22.202	22.4843	22.3914	22.411
SNRPB2	P08579	5	21.9271	21.9073	21.9596	21.7539	21.6267	21.5456	21.9024	21.8548	21.9422	21.7366	21.777	21.6771	21.8929	21.6322	21.5576	21.8895	21.8571	21.828
SNRNP70	P08621	15	22.8162	22.7697	22.839	22.7534	22.8568	22.8163	22.7779	22.8092	22.7775	22.7756	22.7596	22.7664	22.6724	22.7244	22.6447	22.8854	22.7716	22.8292
NFIC	P08651	2	18.4727	18.3863	18.246	18.3263	18.3625	18.5926	18.4072	18.6639	18.6685	18	17.3613	18.5676	17.9071	17.0921		18.7137	18.8563
lysC	P08660	5	18.5938	18.5674	18.6632	19.1537	19.335	19.3269	19.6263	19.5034	19.8991	20.1487	19.6573	19.514	20.2644	20.0579	20.3124	18.6749	18.2162
VIM	P08670	79	25.6348	25.5892	25.6118	25.6412	25.6614	25.5845	25.5803	25.5997	25.6233	25.5906	25.6002	25.5766	25.5046	25.5121	25.4815	25.6292	25.6027	25.5865
GNAI3;GNAI1	P08754	13	21.5801	21.5614	21.5614	21.6763	21.6093	21.653	21.5472	21.6804	21.4712	21.5032	21.5447	21.5478	21.4317	21.4862	21.3787	21.5464	21.6201	21.5556
ANXA5	P08758	32	23.2489	23.2596	23.2517	23.2838	23.3268	23.2973	23.2259	23.2779	23.2968	23.2377	23.2932	23.2479	23.1362	23.1141	23.1433	23.3119	23.3057	23.2779
ptsI	P08839	36	20.6894	20.4643	20.7723	21.181	21.2254	21.091	21.4275	21.4561	21.3527	21.5507	21.709	21.6096	21.9396	21.8899	21.8809	18.2841	19.3085	18.5005
RPSA	P08865	33	24.347	24.3149	24.3491	24.3852	24.406	24.3199	24.3435	24.3529	24.3322	24.3208	24.3069	24.3036	24.2199	24.2468	24.2558	24.394	24.3626	24.363
aceB	P08997	7	19.4255	19.295	19.647	19.7619	19.675	19.7173	20.3587	20.4892	20.5028	20.6689	20.4493	20.5412	20.9375	21.0226	20.8427		21.1358	20.991
MRPL3	P09001	4	19.5106	19.5699	19.7275	19.7216	19.4144	20.4119	19.7684	19.7074	19.6665	19.4848	19.5574	19.6546	19.6061	19.5349	19.6755	19.8259	19.4921	19.7827
SNRPA	P09012	8	21.8601	21.8944	21.9691	21.9395	22.0088	21.9113	21.9339	21.9088	21.9308	21.8952	22.0081	21.8514	21.8066	21.83	21.7973	21.9775	21.9677	21.9292
ACAA1	P09110	2			20.9159			21.3017	19.8524				20.909			20.0338			20.9065
SRP19	P09132	2	20.3542	20.2038	20.3083	20.1813	20.3679	20.2952	20.1791	20.3791	20.1691	20.1048	20.1258	20.1884	20.1245	20.1541	20.0896	20.4336	20.3711	20.2846
leuA	P09151	15	18.6475	19.2558	18.7901	19.3943	19.2459	19.3104	19.4731	19.797	19.8038	19.9658	20.0297	19.8214	20.2398	20.2409	20.1875	18.2086	17.8391	17.4188
SNRPC	P09234	4	21.0397	20.822	20.9613	20.9622	20.925	21.0358	20.7987	20.802	21.0182	20.812	20.87	20.7126	20.7432	20.6606	20.7298	21.0393	20.7324	20.9838
grpE	P09372	1
pflB	P09373	37	20.8202	20.8714	20.7784	21.4086	21.484	21.3754	21.5705	21.672	21.7383	21.9235	21.9481	21.9183	22.2028	22.2232	22.2443	18.4247	18.6347	18.1753
LGALS1	P09382	23	23.8191	23.8198	23.8605	23.8478	23.9172	23.8713	23.8139	23.8516	23.8019	23.7864	23.8039	23.787	23.7022	23.7255	23.7645	23.8646	23.8405	23.8386
HMGB1;HMGB1P1	P09429	25	23.6855	23.6175	23.6663	23.6165	23.6475	23.628	23.696	23.6934	23.6367	23.6074	23.5926	23.6024	23.6217	23.5836	23.5509	23.7039	23.6426	23.6718
CLTA	P09496	9	22.8489	22.8104	22.8836	22.8436	22.8574	22.8117	22.8809	22.816	22.8502	22.835	22.8512	22.736	22.7374	22.665	22.7043	22.8233	22.8255	22.8393
CLTB	P09497	7	20.8835	21.1852	21.1405	21.0844	21.057	21.1734	20.9769	21.1692	21.2173	21.2633	20.9405	20.9747	21.1576	21.1624	20.9581	21.0449	21.1836	20.9814
ANXA4	P09525	13	20.7495	20.7613	20.8812	20.8684	21.0253	20.9975	20.5412	20.8558	20.8047	20.7863	20.747	20.7054	20.6242	20.8951	20.7835	20.773	20.6702	20.6941
CNP	P09543	6	20.073	19.8672	19.9388	19.9252	19.8203	20.1463	19.7761	20.1989	20.0556	19.921	19.8512	19.9541	19.8433	19.8469	19.3581	19.9908	20.1758	20.0816
DLD	P09622	19	22.1454	22.1864	22.264	22.2511	22.2435	22.2978	22.1744	22.2257	22.177	22.1678	22.1902	22.2703	22.1017	22.1076	22.1202	22.1456	22.2094	22.1351
HNRNPA1;HNRNPA1L2	P09651	32	25.1286	25.0489	25.0286	25.1338	25.1454	25.0741	25.0575	25.1219	25.0118	25.0088	24.9485	25.078	24.9027	24.975	24.9251	25.1766	25.1497	25.0821
SNRPA1	P09661	12	21.8603	21.7404	21.8104	21.877	21.8923	21.6152	21.694	21.7081	21.8505	21.7102	21.6505	21.8184	21.7978	21.779	21.7327	21.7611	21.6839	21.6416
gltB	P09831	30	19.2273	19.1846	19.4325	20.0122	19.8739	20.2406	20.0874	19.9555	19.9012	20.3353	20.1571	20.4829	20.6073	20.7553	20.5902	18.5363	19.6182	19.4731
gltD	P09832	14	19.1561	18.9558	18.7123	19.3567	19.5279	19.4234	19.8449	19.8157	19.5961	20.0493	20.0772	19.9509	20.434	20.4427	20.2269	18.1365	16.7425	17.0507
PARP1	P09874	72	22.7861	22.7532	22.7962	22.8114	22.7795	22.8203	22.7772	22.7692	22.7938	22.7236	22.7685	22.7357	22.6689	22.6303	22.6837	22.8538	22.7519	22.7848
POLA1	P09884	3	19.3147	19.3667	19.1103	19.4246	19.2484	19.7406	19.4888	19.5553	19.3633	19.4957	19.5132	19.1489	19.7827	19.508	18.9571	18.873	19.9884	19.6938
LTA4H	P09960	33	21.2915	21.2613	21.3251	21.2297	21.2844	21.2472	21.3462	21.2403	21.2723	21.211	21.3078	21.2832	21.2282	21.2484	21.2043	21.2707	21.3226	21.2771
ALDOC	P09972	6	22.4033	22.5217	22.5082	22.4614	22.5221	22.5296	22.4606	22.466	22.4132	22.357	22.3763	22.4131	22.1883	22.345	22.3063	22.5897	22.4716	22.5027
ackA	P0A6A3	3	17.3379	17.013	17.5429	17.8893	18.1552	17.715	17.9869	18.3336	18.2628	18.0457	18.6716	18.5566	18.8574	18.8412	18.8407
leuC	P0A6A6	3	16.5902	17.4459	18.0457	17.1153	17.8092	17.6235	17.8533	17.4959	18.3278	18.0329	18.1441	18.3971	18.8844	18.7133	19.1076
acpP	P0A6A8	6	21.8926	20.8403	21.5367	22.0953	22.2387	22.4464	22.5906	22.4205	22.5738	22.868	22.9721	22.9185	23.2493	23.2399	23.0031	21.3386	21.3324	21.1118
iscS	P0A6B7	3	17.6053		17.68	17.9761	18.2991	18.4493	18.5773	18.7398	18.9625	18.804	19.0835	18.6544	18.6924	19.4088	19.2812	16.6062	15.9708
argG	P0A6E4	7	20.6672	20.8509	20.8532	20.9666	20.6049	20.1899	20.7884	21.1142	20.9754	20.8945	21.0774	20.9776	21.0114	21.0628	20.5988	20.8343	20.7404	20.8067
carA	P0A6F1	10	18.1625	17.9703	18.5325	19.0492	18.9364	18.8044	19.1166	19.2713	19.4589	19.6123	19.681	19.5422	19.9354	20.1555	20.0987	18.0551	18.3412	18.7045
groL	P0A6F5	36	21.2906	21.2998	21.5597	21.5972	21.8162	21.867	22.0163	21.928	21.9119	22.1262	22.0622	22.0054	22.3848	22.178	22.3916	21.4186	21.3341	21.1317
groS	P0A6F9	11	21.344	21.1918	21.2021	21.7251	21.8548	21.6724	21.9214	22.1383	22.0758	22.1717	22.24	22.2224	22.5078	22.5758	22.5271		17.9641	18.4098
clpP	P0A6G7	2				17.0191	17.1521	16.4603		17.7965	18.1875	18.0592	18.076	17.6037	19.0711	19.0196	19.1508
dapA	P0A6L2	2	17.4135	17.7118	17.006	17.7823	18.0968	18.1063	18.7287	18.243	18.5149	19.1348	18.9665	18.0121	19.4311	19.4889	19.2543
fusA	P0A6M8	48	21.064	20.9178	20.998	21.5875	21.5952	21.6087	21.7926	21.787	21.8208	21.9902	22.1042	21.9547	22.3404	22.3292	22.2525	18.9015	18.8706	19.349
efp	P0A6N4	2	17.2153	17.5266		17.9066		18.3497	18.3	18.369	18.4356	18.6358	18.574	18.8295	19.1941		18.8957
tsf	P0A6P1	20	20.9289	20.967	21.0586	21.4195	21.4002	21.3864	21.6211	21.7256	21.6659	21.8225	21.909	21.7924	22.1572	22.046	22.1649	19.1025	17.9406	18.6061
eno	P0A6P9	45	21.6094	21.6931	21.7318	22.1377	22.1939	22.1627	22.4572	22.414	22.477	22.6615	22.6686	22.63	22.8888	22.9211	22.9152	19.4681	18.718	18.9098
fabA	P0A6Q3	1
pgi	P0A6T1	6	17.673	18.1231	18.1607	18.6116	18.3848	18.1618	18.9981	18.6095	18.7549	18.9644	18.5425	19.2952	19.5346	19.4545	19.2702	17.2806
folE	P0A6T5	11	20.0424	19.9674	20.1763	20.6971	20.825	20.7331	21.0517	21.0717	21.063	21.2845	21.2632	21.3427	21.6349	21.6708	21.6714
greA	P0A6W5	3		20.8081	20.2678	20.7693	20.658	20.9954	20.9847	21.0119	20.9981	21.1554	21.1357	21.4064	21.6598	21.684	21.4069
ihfA	P0A6X7	7	19.9502	19.7384	20.5646	20.1052	20.9286	20.7747	20.8614	20.6568	21.0257	21.1692	21.1823	21.0834	21.5379	21.5202	21.4154	18.3165	19.8577	20.0681
ihfB	P0A6Y1	6	20.3634	20.478	20.0228	21.0245	21.004	20.8416	21.1954	21.1379	21.3204	21.4009	21.6236	21.4752	21.9197	21.896	21.8971	16.6425	16.2717	16.0901
dnaK	P0A6Y8	24	24.6428	24.5682	24.6245	24.7895	24.7373	24.74	24.7277	24.7068	24.6902	24.6839	24.7076	24.5902	24.5888	24.6538	24.5968	24.5893	24.5772	24.5894
infB	P0A705	8	19.4429	19.2484	19.2547	19.9955	19.965	19.9179	20.0545	20.291	20.2459	20.4977	20.451	20.596	20.719	20.8952	20.7187
infC	P0A707	4	17.3689	17.479	17.9924	18.3644	18.8205	17.9783	19.0106	18.5715	18.9813	18.8083	19.2257	19.4459	19.7252	19.9065	19.7167
prs	P0A717	3	17.3627	17.1133	17.0692	16.6015	17.4467	17.1982	18.0913	18.6716	18.3015	18.7552	18.5086	18.5574	18.5324	19.002	19.1749
ndk	P0A763	2	17.0227		17.0301	17.492	17.3749		17.9883	17.9518	18.6206	18.4683	18.0258	17.4563
pyrB	P0A786	25	21.122	20.8086	21.0449	21.3663	21.3265	21.4792	21.6893	21.7647	21.7119	21.9465	21.9135	21.972	22.172	22.1785	22.1777	20.1908	19.1735	18.7917
pgk	P0A799	35	21.5169	21.3439	21.3985	21.9175	22.0245	22.0114	22.2174	22.2705	22.2536	22.4908	22.4964	22.5476	22.7744	22.782	22.7245	17.9505	19.5799	17.352
ppa	P0A7A9	5	19.3917	19.5315	19.6169	19.9209	19.9998	20.08	20.4899	20.3625	20.3472	20.6403	20.5219	20.852	20.7721	20.9633	21.0348	18.0113	18.4116	18.3846
purA	P0A7D4	16	19.6555	19.9032	20.4124	20.2783	20.1913	20.6604	20.7765	20.7654	20.7859	20.5932	20.8431	20.9851	21.2514	21.2682	21.3151	19.2209	18.8881	18.6069
purC	P0A7D7	2			18.739		18.9182		19.1859	19.3645	19.2403	19.393	19.7582	19.5825	20.1784	19.9977	20.1139
pyrI	P0A7F3	16	19.9332	20.191	20.0491	20.5044	20.548	20.6872	20.8096	20.9134	20.8715	21.1144	21.2105	21.2273	21.561	21.6111	21.5705	19.3391	19.7483	18.1377
rplJ	P0A7J3	11	20.449	20.4526	20.5651	21.1044	21.3441	21.2494	21.5994	21.3975	21.5211	22.0121	21.7722	21.6942	22.4701	22.2315	22.3868	20.3993	18.6081	18.9885
rplK	P0A7J7	4	20.4062	20.8342	20.8274	21.3766	21.2726	20.4941	21.6797	21.7197	21.734	22.0733	21.9735	22.0256	22.4099	22.3411	22.3167	19.4509
rplL	P0A7K2	10	22.2599	22.3006	22.2509	22.7807	22.8147	22.7827	23.0795	23.0186	23.0132	23.2714	23.3092	23.2223	23.5999	23.5505	23.4805	19.4521	18.3815	17.7313
rplS	P0A7K6	10	20.4912	20.1688	20.3572	20.935	21.072	20.8709	21.2932	21.2527	21.3303	21.61	21.6352	21.5808	21.8265	21.8405	21.8838	17.8219	17.6495	18.3126
rplA	P0A7L0	20	21.2032	21.1009	21.25	21.6979	21.8767	21.7061	21.959	21.9549	22.0658	22.3457	22.564	22.2783	22.6001	22.3484	22.5276	17.3586	19.6437	19.8534
rplT	P0A7L3	1
rpmA	P0A7L8	8	20.4781	20.4156	20.3203	20.9319	21.0795	20.9253	21.1785	21.2204	21.2194	21.4872	21.5451	21.5194	21.6468	21.7468	21.737	17.7266	19.3426	19.042
rpmC	P0A7M6	10	20.4889	20.5589	20.7088	21.2131	21.2026	21.1131	21.3902	21.3838	21.4486	21.7596	21.7433	21.6794	21.9229	21.988	22.0368	17.7306	19.7187	17.8409
rpmE2	P0A7N1	9	21.0855	20.9538	21.2938	21.7437	21.778	21.7669	21.8965	21.9449	21.9426	22.2375	22.3643	22.1911	22.6866	22.657	22.6882		17.2856
rpmF	P0A7N4	6	20.3038	20.2663	20.2042	20.7719	20.8577	20.8703	21.0783	21.1043	21.2838	21.3704	21.4182	21.3975	21.5639	21.5717	21.4613		19.4785	18.1435
rplI	P0A7R1	17	21.0598	21.0893	21.1756	21.6326	21.6046	21.5843	21.9152	21.8797	21.8509	22.0325	22.0688	22.1046	22.4135	22.3817	22.4673	18.3668	18.2594	18.6169
rpsJ	P0A7R5	8	20.4177	20.45	20.496	21.0753	21.1867	21.0942	21.3385	21.4246	21.5701	21.6117	21.528	21.6369	21.9717	21.8361	21.9464	18.9723	19.1285	19.9609
rpsK	P0A7R9	7	20.0145	20.3085	20.3906	20.5635	20.4641	20.3813	20.7697	20.8346	20.3914	20.8298	20.5522	20.8554	21.3942	20.8289	21.144	20.4402	19.927	20.0687
rpsL	P0A7S3	6	20.7502	20.9181	20.7803	21.0862	20.619	21.0455	21.2588	21.1837	21.0293	21.3765	21.4724	21.422	21.6872	21.6611	21.6347	19.6102	19.5108	19.7014
rpsM	P0A7S9	9	20.3499	20.2737	20.492	20.8434	20.6947	20.6005	21.0223	21.0088	21.0066	21.3836	21.2787	21.4208	21.5548	21.6944	21.5293	17.9097	18.0467	18.7145
rpsP	P0A7T3	10	20.6911	20.8722	20.7506	21.2138	21.3153	21.2658	21.4745	21.4921	21.422	21.6207	21.7313	21.7483	22.0165	22.0448	22.071	19.6725	19.851
rpsR	P0A7T7	2	19.2747	19.1488	19.1274		20.2927	19.9724		20.0592	20.1364			20.3041	20.4597	20.3762	20.7428
rpsS	P0A7U3	9	20.4086	20.6147	20.3744	20.9021	20.9889	20.8356	21.0818	21.0409	21.0271	21.3431	21.2371	21.3625	21.4643	21.5578	21.5065	19.3705	19.6693	19.3137
rpsT	P0A7U7	12	21.2848	21.5425	21.4864	21.8726	21.978	21.9958	22.2762	22.265	22.2915	22.5212	22.5444	22.4633	22.8878	22.89	22.7812	19.1085	19.7816	18.9402
rpsB	P0A7V0	24	20.754	20.7101	20.8294	21.4287	21.3072	21.3651	21.6192	21.5774	21.6905	21.9208	21.8015	21.8229	22.2616	22.2163	22.253	17.8556	18.4493	17.2091
rpsC	P0A7V3	21	20.4024	20.3365	20.1625	20.9002	21.0004	21.0477	21.3731	21.5042	21.3018	21.4684	21.7052	21.5127	21.8584	22.0149	21.8375	19.8147	18.5354
rpsD	P0A7V8	28	21.0124	20.8623	20.784	21.2886	21.3368	21.4	21.6392	21.5717	21.4717	21.9183	21.8524	21.8035	21.7473	22.0398	21.8257	19.7675	18.3038	19.494
rpsE	P0A7W1	16	20.546	20.6293	20.6405	21.2006	21.0783	21.0609	21.4061	21.4091	21.4491	21.7297	21.6912	21.6069	21.9438	21.8533	21.9936	18.8534		19.3435
rpsH	P0A7W7	4	21.3881	21.2815	21.0958	21.6769	21.6392	21.6041	22.0086	21.781	21.9612	22.1091	22.0928	22.1797	22.3827	22.3734	22.4763	19.3051
rpsI	P0A7X3	8	20.6773	20.9209	20.5782	21.3398	21.2584	21.3734	21.5026	21.6865	21.7147	21.9283	21.956	21.889	22.207	22.1725	22.2243
rpoA	P0A7Z4	23	21.039	21.0111	20.9404	21.42	21.514	21.4148	21.6468	21.7408	21.6941	22.0055	21.8757	21.9486	22.187	22.2211	22.1912	19.1435	18.8637	19.3217
rpoZ	P0A800	2	17.4664		17.3623	16.6739	17.854	16.5844	17.4681	16.6052	17.4472		18.6097	16.1218	18.1105	18.5783	18.9986		17.0688	16.8038
frr	P0A805	4	16.6252	17.3738	17.3084	17.5544	17.1504	17.0418	18.2352	18.1562	17.8093	18.1796	18.4825	18.0436	19.6105	19.1136	19.4663
metK	P0A817	23	21.2272	21.0903	21.254	21.6381	21.6661	21.5258	21.857	21.6121	21.6511	21.9211	22.0409	21.5823	22.0804	21.6562	21.7294	21.3692	21.0279	21.374
glyA	P0A825	32	21.5683	21.4879	21.2772	22.0613	22.0723	21.9045	22.3267	22.3544	22.4778	22.5445	22.203	22.6165	22.8635	22.9532	22.6323	19.848	20.9872	19.8289
sucC	P0A836	10	19.5676	19.7052	19.946	19.9683	19.679	20.0081	20.4119	20.2661	20.5127	20.7393	20.2544	20.4331	20.8618	20.6872	20.572	19.0832	19.5131	19.5126
tig	P0A850	21	20.1085	20.5011	20.3896	20.9219	20.9508	20.8222	21.2334	21.3764	21.1359	21.5267	21.6261	21.5805	21.8376	21.9854	21.9487
tolB	P0A855	4	18.9465	18.7041	19.007	19.6622	19.3838	19.2145	19.4016	19.9171	19.953	20.287	20.0156	19.8449	20.1062	20.2803	20.2806			19.1586
tpiA	P0A858	8	20.9879	21.0015	20.899	21.3652	21.3812	21.2825	21.6849	21.6162	21.7051	21.8868	21.8355	21.8895	22.1398	22.1709	22.1516	19.4939	19.2575	19.8392
tpx	P0A862	16	20.5117	20.6117	20.3892	21.0689	21.2265	20.9689	21.4896	21.4524	21.4192	21.6087	21.598	21.6594	22.0569	22.0484	22.0438	17.0108	17.6574	17.01
talB	P0A870	19	19.8583	20.0445	19.9809	20.4046	20.7174	20.5569	20.717	20.6054	20.2823	21.1114	21.274	21.1475	21.5816	21.4826	21.4205	19.5475	19.5439	19.0819
trpB	P0A879	2		16.8058	16.9556	17.0053	17.1193		17.5971	17.2405	18.3573	17.764	18.0291	18.1585	18.6794	18.5392	18.4907
yebC	P0A8A0	2		18.3553	18.2999	18.9719	18.5504	18.8726		18.8505		19.5731	19.3862	19.4395	19.9896	19.9439	19.9968	16.3593	16.8192
yajQ	P0A8E7	7	17.6548	18.3686	18.269	18.7874	18.4723	18.9962	19.0299	19.3882	19.2069	19.3267	19.4603	19.4963	19.8592	19.8555	19.8647
upp	P0A8F0	6	20.1699	20.4114	20.4642	20.8448	20.7519	20.9862	21.0328	21.0614	21.1807	21.4025	21.2526	21.024	21.426	21.3843	21.2426	20.1511	20.2469	19.4902
serS	P0A8L1	8	18.6403	18.6003	18.7305	19.2398	19.388	19.3876	19.6145	19.4723	19.5817	19.7365	19.9611	19.7185	20.165	20.1736	20.314		17.2731	15.5154
asnS	P0A8M0	7	19.315	19.4807	19.5741	19.9895	20.0629	19.8582	20.2529	20.0846	20.1931	20.2484	20.2555	20.3019	20.5776	20.7468	20.494	19.0318	19.3233	17.5321
thrS	P0A8M3	2	16.2994			16.5297	16.6237		16.4603	16.6598	16.6708	17.8751	16.8242	17.8011	18.0526		17.6469
yeeX	P0A8M6	6	19.1647	19.1759	19.1461	19.9457	20.1616	20.1375	20.1643	20.3084	19.9147	20.3529	20.5084	20.4744	20.7878	20.9358	20.7506	21.1276	20.4877	20.6446
rpoC	P0A8T7	14	18.9774	19.1266	18.9618	19.3936	19.5344	19.5328	19.8959	19.8587	19.9915	20.0183	19.9807	20.1946	20.3877	20.5617	20.6792		18.9387	19.0008
rpoB	P0A8V2	22	20.0395	19.5193	19.6935	20.2009	20.3154	20.4689	20.3923	20.5619	20.4261	20.7809	20.7726	20.9636	21.1132	21.2427	21.0859	19.33	18.3808	18.7911
yfbU	P0A8W8	5	19.2345	19.1304	19.2266	19.8749	19.2456	19.9993	19.9952	20.0503	20.0004	20.1416	20.1663	20.1155	20.5621	20.5366	20.3219			18.6906
ompA	P0A910	11	20.1329	19.7381	20.0733	20.675	20.703	20.5783	20.7749	21.0526	21.0876	21.2067	21.274	21.246	21.5742	21.66	21.5019	19.3172	18.9114	19.6645
pal	P0A912	4	17.493	17.7687	17.1798	18.3782	18.5309	18.5285	18.3786	18.5723	18.6347	18.9627	18.9489	18.8658	19.0581	19.1979	18.7823
fabB	P0A953	8	18.9873	19.3678	19.3274	19.1849	19.4108	19.0673	19.6009	19.7589	20.0809	19.7304	19.9339	19.8227	20.4892	20.2148	20.456	19.2169	18.6841	18.6029
eda	P0A955	6	19.5254	19.5087	18.9668	19.7561	19.6484	19.6485	20.253	19.9283	19.9842	20.2007	20.3831	20.3454	20.5624	20.6576	20.5973			18.6827
fbaB	P0A991	2		15.6672	15.25		16.3309	16.4403			17.004	16.7426	16.6977	16.9733	16.9899	17.2778	17.8269
ftsZ	P0A9A6	15	19.7627	19.8607	19.9242	20.1196	19.981	20.1243	20.3221	20.3586	20.0766	20.487	20.5129	20.6584	20.8051	20.805	20.8074	20.2568	19.5078	19.317
gapA	P0A9B2	38	24.2368	24.2184	24.2972	24.681	25.0379	24.9401	24.9167	25.0577	25.3501	25.2265	25.3391	25.418	25.3772	25.3751	25.3796	21.7996	20.6575	21.0876
glnA	P0A9C5	22	20.2461	20.2155	20.125	20.4617	20.7685	20.8557	21.1461	21.1108	21.1787	21.3503	21.4693	21.2856	21.4306	21.6786	21.7766	17.9817	18.1637	17.4131
dapD	P0A9D8	15	19.8746	19.905	19.3979	20.3921	20.3267	20.0524	20.5174	20.5929	20.6609	20.917	20.732	20.9444	21.2333	21.2011	21.0574	18.9916	18.436	17.9776
aceA	P0A9G6	28	21.4124	21.3632	21.1065	21.8008	21.6869	21.9473	22.1504	22.1915	22.1679	22.4161	22.4147	22.3999	22.7266	22.4529	22.5619	19.0293	18.8623	18.7124
slyD	P0A9K9	1
fklB	P0A9L3	3	17.8765	17.7936	17.7808	18.3542	17.8732	17.7521	18.8318	18.444	18.1545	18.8773	18.2173	18.5951	18.6858	18.6192	19.2023	17.256
pta	P0A9M8	9	19.0364	19.2778	18.695	19.4122	19.3594	19.2337	19.5376	19.8128	19.4941	19.6917	19.6982	19.8076	20.1557	20.2814	20.2416	18.7878	19.1614	18.8696
lpdA	P0A9P0	17	19.6164	18.8749	19.0451	19.4714	19.767	19.6527	20.0065	20.2669	20.441	20.8318	20.4996	20.4674	21.0038	21.1248	21.1703			17.5029
adhE	P0A9Q7	36	20.6095	20.4933	20.6041	20.9967	21.1723	20.9721	21.2396	21.2801	21.3128	21.5821	21.4046	21.4433	21.7573	21.8806	21.8368	19.1008	18.6108	19.0485
asd	P0A9Q9	22	21.2655	21.2691	21.2894	21.6936	21.837	21.8433	22.0313	22.0751	22.0307	22.2851	22.3024	22.3224	22.5738	22.6185	22.6256	18.1744	17.8853	16.7953
serA	P0A9T0	28	21.5624	21.6213	21.5454	22.0164	22.0073	22.076	22.3178	22.3087	22.3449	22.4639	22.4795	22.5028	22.7682	22.8135	22.8251	19.6836	19.4042	19.7546
cspC	P0A9Y6	1
ptsH	P0AA04	4	19.0789	18.7341	18.8461		19.3804	19.5466	19.8543	19.9125	19.4438	20.3231	20.1852	20.2799	20.5573	20.3087	20.5789			18.1815
rplM	P0AA10	20	21.2689	21.3265	20.7837	21.7225	21.8225	21.7497	21.9682	21.9459	21.9439	22.187	22.2312	22.2284	22.4683	22.4452	22.4695	19.4795	19.9607	19.7288
trxA	P0AA25	2	17.525	16.9198		17.8679	17.7774	18.1177		18.6245		19.0073	18.9479	18.7759	18.2212	19.2254	17.7476
galF	P0AAB6	2						16.2244	16.9103			17.1565	16.6599				17.5062
fabD	P0AAI9	4	17.9555	18.4054	17.7071	19.0992	18.4045	18.5591	18.7874	18.8412	18.8394	18.8863	19.3778	18.9144	19.6882	19.6136	19.6014
pntB	P0AB67	5	18.1652	18.5793	18.2099	18.287	18.8078	18.685	18.8709	19.0183	18.8459	19.2894	19.1519	19.0859	19.4686	19.8357	19.6664	17.3666		18.0447
fbaA	P0AB71	23	21.0176	21.0369	20.9479	21.4979	21.35	21.4981	21.6889	21.7387	21.7506	21.8909	21.6786	21.9225	22.3105	22.2691	22.277	17.7657	19.2209	19.1876
purB	P0AB89	5	18.187	18.5817	18.3166	19.0946	19.2834	18.3582	18.9197	19.3419	19.0594	19.5825	19.7387	19.3761	19.4206	19.5198	19.557	18.0509	18.6899
aroG	P0AB91	14	19.9101	20.3239	19.8614	20.5029	20.5844	20.6791	20.8955	20.7493	21.0204	20.9797	20.9851	21.1009	21.2937	21.3686	21.326	16.7925	20.6413	20.1647
atpA	P0ABB0	18	19.8332	19.5846	19.7641	20.3707	20.1792	20.1416	20.5716	20.5391	20.4033	20.8028	20.7287	20.9801	21.1089	21.0925	20.9778	20.4448	19.4482	20.4902
atpD	P0ABB4	17	19.0417	18.8852	19.3639	19.6605	19.8143	19.7543	20.2576	19.9234	20.2968	20.442	19.9018	20.5622	20.8049	20.8468	20.8733	18.7862	18.8023	19.5958
gltA	P0ABH7	17	20.8153	20.7659	20.7236	21.2748	21.2541	21.2394	21.4956	21.6032	21.5275	21.7731	21.8666	21.7545	22.0849	22.0884	22.1216	17.8432	18.5675	18.0991
cyoA	P0ABJ1	2		16.2826				16.504			17.1982	17.1591		17.1966		17.6731	17.7046
cysK	P0ABK5	31	20.9006	21.0605	20.8426	21.4179	21.4573	21.3954	21.7856	21.8024	21.7701	22.0185	22.0198	21.848	22.4276	22.4834	22.4691	20.1794	20.5402	19.7584
ychF	P0ABU2	2	19.2697	20.3688	20.5014	21.1224	21.5898	21.3109	21.2632	21.2334	21.1773	21.3291	21.2655	21.3956	21.0897	21.3562	21.4317			20.6097
zwf	P0AC53	2	16.0728	16.2277		16.6108	17.4875	17.2366	17.3833	17.2371	17.4416	17.7868	18.0043		18.1851	18.2452	18.0785
grxD	P0AC69	2	17.4655	17.3047	17.8779	17.4239			18.6133	18.3004	18.641		18.5564	18.7948	19.3689	18.9831
gstB	P0ACA7	3		16.8673		17.465	17.9983	17.6461	18.1631	17.9447	18.6469	18.1258	18.246	18.3142	18.7513	18.867	18.5713
hupA	P0ACF0	6	21.7834	21.9073	21.8058	22.217	22.2843	22.5213	22.5112	22.573	22.6435	22.7711	22.8106	22.7979	23.0891	23.1709	23.1095	19.3673	20.3561	19.4809
hupB	P0ACF4	4	21.6904		21.7706	22.0105	21.8803	22.0316	22.1778	22.1219	22.2926	22.2861	22.3828	22.6113	22.7293	22.6794	22.5007	20.8798		20.6123
hns	P0ACF8	11	20.4856	20.6663	20.7317	21.3401	21.3237	21.1593	21.3609	21.3815	21.4415	21.7011	21.7796	21.7812	22.0114	22.1097	21.9955		20.4167	18.4111
stpA	P0ACG1	5	18.9479	18.9466	19.2201	19.3979	19.5623	19.3951	19.7885	19.4562	19.9128	20.1362	19.8518	19.7803	20.0056	20.0759	20.4984	18.1503	18.0492	18.0925
lrp	P0ACJ0	3	18.5298	19.026	18.8174	19.3525	19.0152	18.7663	18.9566	19.5028	19.5385	18.8856	19.1654	19.1013	19.4507		19.7854	18.9981	18.9089	18.3252
crp	P0ACJ8	7	19.0857	19.5442	19.4327	19.7413	19.8651	19.7197	19.9199	19.9517	20.1546	20.3149	20.0878	20.4518	20.6247	20.3741	20.6913	19.0269	19.0543	19.1873
ivy	P0AD59	2	16.3809			16.5503		17.0031	16.8137	16.9729	16.6807			17.106	17.9558	17.8977	17.4863
pykF	P0AD61	19	20.3868	20.5268	20.8532	21.312	21.2078	21.1634	21.4157	21.1618	21.4483	21.6059	21.4516	21.6349	21.8121	21.556	21.7094	20.3156	20.6854	20.5569
livJ	P0AD96	24	21.3363	21.4333	21.6615	21.8147	21.9946	22.1446	22.197	22.1558	22.3438	22.5727	22.3362	22.3657	22.6343	22.5353	22.6897	17.8337	18.7194	20.9502
guaB	P0ADG7	12	20.1922	21.4133	21.6495	21.5236	21.5726	21.6669	21.9237	21.1333	21.2993	21.1521	22.0997	21.7351	21.3459	21.2292	21.9475	20.3059	20.9098	20.8479
entB	P0ADI4	14	19.2913	19.461	19.5722	20.2658	20.4144	19.8698	20.4682	20.514	20.4706	20.8789	20.7642	21.0209	21.2556	21.3898	21.2335	18.4448	17.3371	18.256
yifE	P0ADN2	6	20.0087	20.0183	20.1428	20.191	20.7803	20.7957	21.0975	20.8939	21.2922	21.3778	21.4692	21.4612	21.5264	21.6055	21.5808	19.7204	18.0286	18.8348
rplN	P0ADY3	8	20.2123	20.0728	20.4404	20.5394	20.573	20.74	20.9825	21.1548	20.917	21.0357	21.0346	21.1397	21.9565	21.9126	21.9488	19.8871		19.873
rplP	P0ADY7	5	20.7427	20.7958	20.6393	21.2277	21.0492	21.2204	21.4486	21.4835	21.5957	21.756	21.8792	21.8036	22.0257	22.1159	22.2292	18.8131	17.9
rplW	P0ADZ0	2	19.0457	19.0631	18.9457	19.6516	19.5903	19.5557	19.8274	20.0223	19.8867	20.0275	20.1386	19.9573	20.4985	20.3302	20.3725
rpsO	P0ADZ4	2		16.8695		18.0713	17.845		18.0713	18.177	19.1436	18.6886		18.3306		18.3179	18.3474
ahpC	P0AE08	28	22.4864	22.4265	22.4711	22.8661	22.8555	22.9269	23.1195	23.1019	23.1213	23.312	23.396	23.3058	23.5656	23.5522	23.555	20.183	17.1702	20.4076
bcp	P0AE52	3	17.6735	17.873	16.9784	18.2924	18.2465	18.226	18.2837	18.596	18.6567	18.5065	19.0078	18.7931	19.079	19.0427	18.9489
corC	P0AE78	2	16.4255	16.2663	16.5998	16.415	17.381	17.4643	17.1254	17.3401	17.2275	17.7299	17.9909	17.6384	17.451	17.9393	17.8766
uspA	P0AED0	10	20.9399	20.9309	20.9748	21.5524	21.452	21.5316	21.7441	21.8269	21.7137	22.0674	22.0782	22.035	22.4807	22.4903	22.3481			18.5291
entC	P0AEJ2	16	19.0509	18.7916	18.9753	19.4603	19.378	19.3287	19.6446	19.4218	19.9443	20.0291	19.9352	20.0229	20.3447	20.3015	20.2403	17.7967		16.7887
fabG	P0AEK2	2	17.7965		17.8947	18.4825		18.5007	18.7913	18.7249	18.5157	18.8877	19.1899	19.0482	19.2909	19.1412	19.6415
fabI	P0AEK4	9	19.3568	19.0863	19.7445	19.7228	20.1009	19.7235	20.2734	19.8775	20.0961	20.3113	20.4706	20.1828	20.6592	20.5188	20.6749	19.8291	18.7627	19.6793
fliY	P0AEM9	3	18.377	18.6302	18.1955	18.6949	18.6144	18.8254	18.796	17.7232	18.1036	19.3925	19.1032	19.3	19.493	19.5206	19.7849	17.3685	17.2507
glnH	P0AEQ3	2		16.2869	16.829	17.6591	17.908	17.9085	18.3837	17.8963	18.2398	18.2755	18.3614	18.4195	18.8915	19.0055	18.7816
gyrA	P0AES4	4	23.2767	23.387	23.2868	23.43	23.374	23.4378	23.4439	23.3674	23.2815	23.382	23.2856	23.28	23.3471	23.2197	23.022	23.3593	23.1174	23.3316
skp	P0AEU7	7	21.0637	21.3396	21.2707	21.5183	21.7203	21.5975	21.8112	21.8425	21.9616	21.9954	22.1626	22.09	22.3788	22.3584	22.349	19.6022	20.5518	20.3744
minD	P0AEZ3	1
moaB	P0AEZ9	12	20.3366	20.4203	20.4083	20.9947	20.9091	20.9575	21.0971	21.2127	21.2299	21.4103	21.3629	21.4776	21.5571	21.604	21.582	19.1108	18.4305	17.9693
zapB	P0AF36	11	20.4647	20.1346	20.3864	20.7213	20.6939	20.7804	20.9764	20.9586	20.9595	21.2061	21.2091	21.1699	21.4516	21.5914	21.4762	19.1629	19.1531	19.2304
ridA	P0AF93	1
nusA	P0AFF6	4	17.2408	17.3417	17.7986	17.291	17.6764	17.3358	18.0342	17.6474	17.266	18.2722		17.7046	17.9209	17.2065	17.4104	15.9206	17.1006	17.4241
nusG	P0AFG0	2		16.2362	16.9493	15.8089	15.7014		17.2931	17.1484	16.964	17.0724	17.5421	17.0855	18.7589	18.4139	18.6117
sucA	P0AFG3	6	16.4327	17.2824	17.557	18.0773	17.4132	17.7294	18.2877	18.0447	18.6408	18.5832	18.5193	18.6818	19.0926	19.1837	19.2515
sucB	P0AFG6	7	18.713	18.8151	18.5386	19.427	19.3329	19.2243	19.8961	19.6802	19.6288	20.0746	19.875	19.8616	20.3538	20.3658	20.1354
aceE	P0AFG8	37	21.3861	21.2067	21.1474	21.1931	21.5381	21.9061	21.4475	21.652	21.6621	21.8509	21.6199	21.6727	22.0415	22.1003	21.947	20.6182	20.9883	20.9586
potD	P0AFK9	2			16.3074					17.2442		16.7467	17.3777		17.8178	16.8381	17.8374
rpe	P0AG07	2												16.9597	16.3112
rho	P0AG30	7	18.2746	18.4108	18.6752	19.314	18.9293	19.2194	19.103	19.0925	19.6703	19.9067	20.0273	19.7061	20.2212	20.2883	20.1527
rplQ	P0AG44	7	20.8256	20.8675	20.8013	21.2787	21.2758	21.3609	21.6498	21.6339	21.6826	21.9419	21.9704	21.9143	22.1944	22.2874	22.1912	18.4295
rpmD	P0AG51	4	19.6294	19.4746	19.5784	20.173	20.2699	20.2137	20.5139	20.5527	20.5054	20.6203	20.7055	20.7273	20.9536	21.078	21.0438
rplF	P0AG55	13	21.0884	21.2115	21.0837	21.6219	21.6122	21.5184	21.8535	21.9715	21.8871	22.0678	22.2047	22.2252	22.4066	22.4683	22.3744	19.5605		19.5341
rpsN	P0AG59	2	18.032	18.0226	18.1588	18.8454	18.5511	18.5359	18.9888	18.7851	18.7364	19.2076	19.0812	19.0962	19.6777	19.57	19.6885
rpsQ	P0AG63	1
rpsA	P0AG67	36	20.8792	20.6164	21.0127	20.9981	21.2874	21.1751	21.0448	21.1809	21.2638	21.1941	20.7171	21.2476	21.058	21.1179	21.0709	19.2219	19.9883	21.4203
secB	P0AG86	5	19.2713	18.8983	18.9918	19.3682	19.2735	18.9695	18.6104	19.7437	19.6813	19.9152	19.8454	19.9623	20.4558	20.4782	20.2994	18.062	17.3256	17.3027
sucD	P0AGE9	5	17.8939	18.7799	18.709	20.0335	19.3673	19.0963	19.3994	19.2621	19.827	19.0453	20.305	19.5424	20.0648	19.7964	19.9586	17.9407		17.4782
tyrS	P0AGJ9	3	16.689	16.8385	17.275	16.6683	17.2958	17.3261	17.6537	17.1069	18.2518	17.8662	17.7758		17.7938	18.4238	18.0534
rplR	P0C018	6	21.246	21.1631	21.3646	21.5007	21.4135	21.4498	21.8279	21.7516	21.9639	22.0168	22.0618	22.0419	22.2428	22.2422	22.2115	20.9761	19.25	20.9821
ibpB	P0C058	4	17.487	16.9899	17.3786	18.3264	18.2717	17.8801	18.131	18.2653	18.4364	18.5552	18.6063	18.5436	18.9081	18.9328	19.0244
tufB;tufA	P0CE48	77	23.4571	23.4696	23.4834	23.9404	23.9865	23.9747	24.2136	24.2792	24.3054	24.3801	24.398	24.4843	24.6846	24.6501	24.5678	18.0407	18.0063	17.8802
PRSS56	P0CW18	18	21.7544	21.6236	21.6412	21.8773	21.7444	21.7974	21.6309	21.6853	21.5421	21.6049	21.7124	21.7105	21.6293	21.6303	21.6437	21.6823	21.4855	21.6631
RPS17L;RPS17	P0CW22	16	23.3366	23.2899	23.3444	23.4204	23.434	23.3523	23.3209	23.375	23.4152	23.3503	23.3025	23.3576	23.3255	23.3425	23.3156	23.3932	23.3337	23.4208
RGPD1;RGPD2	P0DJD0	2		17.7026	17.5081	17.9885	18.2151	17.6841	17.6695	17.5403	17.754	17.7204	17.4106	17.8829	17.4842	17.9021	17.553		17.9469
TROVE2	P10155	6	21.0666	21.0866	21.0829	21.1124	21.0892	21.1377	21.0646	21.0497	21.0338	20.9997	20.8946	21.0634	20.8964	20.9072	20.9585	21.1596	21.0323	21.0363
HLA-A	P10316	2	18.823	18.2996	18.8295	18.596	19.1056	18.8759	18.5004	18.6264	18.5568	18.2512	18.4758				18.3336	18.4788		18.7699
hisA	P10371	1
entE	P10378	1
DLAT	P10515	7	21.2909	21.2241	21.2334	21.2865	21.2791	21.3389	21.2344	21.1761	21.3193	21.2457	21.1834	21.3039	21.1477	21.1605	21.1457	21.2413	21.1381	21.1709
PTPRF;PTPRD;PTPRS	P10586	2		16.5572		17.0168		17.4736	17.4694	16.1409	16.9675	16.6659	17.5078	16.238					16.9781	16.8238
TXN	P10599	15	25.0026	24.9849	25.0734	25.0941	25.0632	25.0962	25.0527	25.1668	25.1207	25.0424	25.0276	25.097	24.9946	24.9888	24.9521	25.1555	25.0375	25.1488
COX5B	P10606	8	22.1509	22.1781	22.1845	22.2341	22.2241	21.999	22.0579	22.2321	22.1142	22.2011	22.1672	22.1537	21.9709	22.1171	21.9254	22.243	22.1827	22.2093
MGST1	P10620	9	21.1018	20.959	21.1672	21.1136	21.1393	21.2738	21.2414	21.0744	20.9983	21.0888	21.3124	21.0907	21.2536	20.8776	21.1715	21.3675	20.8901	20.8773
PRKAR1A	P10644	9	20.7299	20.7372	20.7105	20.7013	20.9198	20.7824	20.8093	20.8823	20.7795	20.7245	20.6569	20.7189	20.5641	20.6374	20.7225	20.7259	20.8964	20.7847
ESD	P10768	9	20.7164	20.6458	20.8009	20.6141	20.5345	20.7208	20.5757	20.5867	20.6072	20.6897	20.6181	20.6643	20.607	20.4216	20.7086	20.8822	20.5367	20.4532
HSPD1	P10809	82	25.4118	25.3767	25.4136	25.4666	25.464	25.4905	25.4381	25.3932	25.4542	25.3884	25.3767	25.43	25.3194	25.3032	25.3313	25.4569	25.3631	25.4199
CLU	P10909	5	18.7774	18.9907	19.0134	19.2309	19.1454	18.8849	18.9398	18.3587	18.9598	19.2772	19.0014	19.2336	18.9167	18.9498	19.0826	19.3599	19.0833	19.0861
HSPA5	P11021	66	24.5343	24.5761	24.5828	24.6299	24.6686	24.6338	24.5559	24.6194	24.6193	24.5358	24.6208	24.559	24.4431	24.4507	24.4986	24.6461	24.5443	24.551
MYH3	P11055	1
HSPA8	P11142	65	25.3768	25.4562	25.434	25.5314	25.4813	25.4488	25.3878	25.4221	25.4175	25.3442	25.4726	25.4405	25.3409	25.3455	25.3231	25.4254	25.4764	25.5072
SLC2A1	P11166	6	21.809	21.9644	22.0496	21.8941	21.9941	22.0099	21.8668	21.8904	21.9386	21.8949	21.9756	21.9309	21.8247	21.8647	21.9021	21.9585	22.0351	21.8867
SLC2A3;SLC2A14	P11169	6	21.0144	21.1927	21.3245	21.0905	20.9529	20.8832	21.1455	21.089	20.9987	21.0839	21.1087	21.0375	21.236	21.1859	21.1415	21.1687	21.0899	21.162
UMPS	P11172	14	22.4694	22.3717	22.4765	22.6077	22.5669	22.486	22.5786	22.61	22.4718	22.4534	22.4644	22.4278	22.4028	22.3865	22.3487	22.5132	22.4713	22.4751
PDHB	P11177	12	21.0395	20.8816	21.0777	21.1254	21.1544	21.1403	20.7106	21.1011	21.1405	20.9499	21.1267	21.0966	20.9572	20.9526	20.7362	21.0477	21.0142	20.9761
DBT	P11182	3	17.0869	18.2173	18.0812	17.0356	16.863	17.3146	17.1059	17.2825	17.527	17.046	18.1272	17.9506	17.0125	17.6224	17.9074	18.1429	17.6741	16.9986
PYGB	P11216	2		16.9841	17.0747	16.6171	16.3876	17.4046	17.0127	17.8373	16.882	16.2856	16.3144	17.0734	16.1967		17.6902	17.5764	16.744	16.1453
RALA	P11233	4	19.7215	19.3829	19.9101	19.6729	19.8022	19.4883	19.4862	19.5261	19.4585	19.6696	19.6303	19.4684	19.8911	18.5829	19.6296	19.8499	19.4127	19.9406
RALB	P11234	2	19.2677	19.4005	19.1372	18.9769	19.3095	19.2336	19.0827	19.3975	19.2822	19.1188	19.2725	19.3029	19.2664	19.2492	19.0629	19.4938	19.1651	18.8244
LAMP1	P11279	4	22.0036	21.9174	21.9909	22.0706	22.0545	22.0579	21.9983	21.9876	22.0404	21.8182	21.9148	21.8902	22.0008	21.8637	21.9474	21.8807	21.8682	21.8926
ACADM	P11310	12	22.005	22.039	22.0766	22.0704	22.0506	22.1371	21.9964	21.9255	21.9182	21.8979	21.9406	21.9549	21.8919	22.0336	21.9556	22.0513	22.1217	22.015
TOP1	P11387	33	21.9616	21.9633	21.9604	22.0077	22.0153	21.9667	21.9686	21.9235	22.0023	21.9191	21.9677	21.923	21.8163	21.8077	21.8742	22.0288	21.9152	22.0068
TOP2A	P11388	39	21.77	21.7908	21.847	21.8769	21.8688	21.8369	21.7737	21.8297	21.7383	21.7838	21.7804	21.7413	21.657	21.6675	21.705	21.8999	21.802	21.8397
G6PD	P11413	45	22.6699	22.6652	22.6446	22.6561	22.6787	22.6888	22.6458	22.6524	22.6431	22.645	22.6445	22.6128	22.5512	22.575	22.5269	22.7081	22.644	22.6355
UBL4A	P11441	5	19.0936	19.5072	19.6836	19.4684	19.3476	19.5932	19.5042	19.6522	19.5822	19.5411	19.5187	19.6461	19.4455	19.6665	19.6385	19.3886	19.3853	19.2439
argH	P11447	1
entF	P11454	11	18.3979	18.5742	18.7531	19.0992	19.4272	19.0434	19.5186	19.6043	19.7601	19.8612	18.8627	19.8563	20.0696	20.1044	20.0837	16.2787	17.4201	17.0744
PC	P11498	30	21.4438	21.3135	21.4448	21.3447	21.4461	21.4801	21.2903	21.3701	21.2737	21.2461	21.3002	21.336	21.2233	21.2161	21.269	21.446	21.4302	21.4434
DMD	P11532	2	15.1676	17.6537	17.2461	17.7887	17.1546	16.7943	17.5624	17.8086	16.7042	17.2973	17.8077	17.4624	17.7265	17.7023	17.6891	16.9784	17.7131	17.6269
damX	P11557	3	17.2446	17.2424	17.0378	17.8032	17.7923	17.7357	17.9504	17.9163	17.7767	18.2342	18.157	18.1295	18.4482	18.486	18.4468
MTHFD1	P11586	60	22.3181	22.2739	22.3439	22.3235	22.3422	22.3818	22.2702	22.3909	22.3947	22.2872	22.4119	22.2911	22.3261	22.2517	22.1864	22.3352	22.3497	22.3272
IGF2R	P11717	9	20.1021	20.0583	20.0703	19.9413	20.1607	20.35	20.133	20.1393	20.2714	20.0921	20.0958	19.9184	20.0427	20.2099	20.0415	20.0295	20.2581	20.3265
ADH5	P11766	17	21.5568	21.5587	21.5199	21.589	21.557	21.5129	21.4772	21.5134	21.5268	21.4023	21.6082	21.4713	21.455	21.5617	21.423	21.5797	21.5219	21.445
CDK4	P11802	3	18.5564	18.2708	18.3711	17.7868	18.527	18.2255	18.2102	18.8791	18.5483	18.5324	18.5368	18.8308	18.0996	18.0958	18.842	18.7608	18.2435	18.8623
argS	P11875	1
PRPS2	P11908	2	19.5805	19.6322	19.7419	19.4975	19.8357	19.5084	19.6897	19.5229	19.7218	19.6155		19.7851	19.5208	19.4661	19.2819	19.9186	19.741	19.6957
PABPC1;PABPC3	P11940	48	23.3234	23.3751	23.4136	23.3563	23.4523	23.4318	23.3262	23.3599	23.3802	23.2822	23.3272	23.3119	23.2513	23.31	23.2683	23.4096	23.3916	23.412
PCNA	P12004	23	23.2986	23.2534	23.3083	23.3096	23.331	23.3088	23.2495	23.2403	23.2868	23.2268	23.2841	23.2071	23.178	23.1182	23.1587	23.2523	23.2706	23.246
HARS	P12081	7	20.4547	20.2632	19.8105	20.1938	20.0559	20.2196	19.9696	20.0365	19.8849	20.1427	20.2317	20.1717	20.1853	20.1445	19.7322	20.2339	20.2285	20.2353
SLC25A4	P12235	2	19.3477			18.8778		19.431	18.8933				19.2312	19.1469		19.164		19.4785	19.1867	19.3401
SLC25A6	P12236	9	22.4235	22.2997	22.3294	22.2802	22.2782	22.2911	22.2225	22.2599	22.3858	22.2911	22.1609	22.2093	22.1804	22.2014	22.1543	22.3868	22.4375	22.4154
IMPDH2	P12268	45	23.4528	23.5627	23.5629	23.6148	23.638	23.5583	23.5079	23.6189	23.5082	23.4623	23.5327	23.583	23.447	23.4394	23.4812	23.6778	23.3799	23.5381
TPR	P12270	54	21.4029	21.4098	21.3831	21.2409	21.4577	21.4309	21.424	21.4298	21.39	21.2988	21.4494	21.4999	21.362	21.335	21.317	21.4257	21.2166	21.3379
CKB	P12277	33	23.4948	23.5367	23.5201	23.545	23.5476	23.5848	23.475	23.5336	23.5255	23.4511	23.5277	23.4865	23.4023	23.4214	23.3881	23.5088	23.4996	23.5264
ANXA3	P12429	5	19.1198	18.7401	18.7215	18.3415	18.6631	18.0898	18.9842	18.6741	19.2579	18.4688	19.1017	18.8815	18.6783	18.8765	18.4112	19.1493	19.0564	19.0256
CKMT1A	P12532	5	19.4048	19.1377	19.6291	19.5256	18.7667	18.7165	19.2845	19.555	19.3413	18.7437	19.4682	19.2996	18.7109	19.0455	19.4537	19.3669	19.1621	19.102
BCKDHA	P12694	7	19.3639	19.3641	19.2583	19.541	19.5696	19.5762	19.3592	19.3039	19.4481	19.373	19.3221	19.3505	19.1737	19.3688	19.2521	19.4586	19.3239	19.3707
ACTN1	P12814	39	22.2626	22.2449	22.1869	22.3228	22.2886	22.3036	22.2481	22.2639	22.288	22.2229	22.174	22.2863	22.1515	22.1412	22.1078	22.245	22.2243	22.2396
XRCC6	P12956	43	23.1984	23.1895	23.2293	23.2323	23.2678	23.2686	23.249	23.1957	23.194	23.1326	23.2228	23.153	23.0589	23.1126	23.1563	23.2265	23.1688	23.2345
bioD1	P13000	2		15.8293	16.5754	15.2584	16.0969	16.0752	16.9398		16.6532	17.4495	17.2048	17.2735	17.3323	17.8515	17.651
XRCC5	P13010	42	23.1276	23.1474	23.171	23.1565	23.2039	23.1968	23.1238	23.1311	23.153	23.0533	23.0964	23.1159	23.0194	23.0156	23.0561	23.2114	23.2422	23.1928
katG	P13029	3		17.3236	17.5139	17.9397	17.6738	17.5686	18.2229	17.8609	18.3255	18.4714	18.6218	18.6708	18.981	18.9829	19.0015
COX4I1	P13073	13	23.2722	23.2724	23.2955	23.2923	23.3425	23.3212	23.2688	23.3058	23.2532	23.3096	23.3048	23.2271	23.1814	23.1401	23.1437	23.3265	23.3089	23.299
IFI30	P13284	2	20.0392	20.1468	19.9998	20.1908	20.1797	20.4742	20.1021	20.0818	20.1872	20.2041	20.074	19.9613	20.0291	20.0004	20.0093	20.2076	20.1575	20.0742
RNH1	P13489	20	22.0021	21.9438	21.9785	22.0268	22.0212	21.9976	21.9471	21.9155	22.0234	21.8777	21.9908	21.9696	21.8357	21.9367	21.8637	22.0019	22.0097	21.9698
EEF2	P13639	125	25.4506	25.4853	25.4885	25.4997	25.5331	25.5424	25.478	25.4756	25.5356	25.4599	25.5031	25.451	25.4186	25.403	25.4045	25.5801	25.4369	25.4782
PDIA4	P13667	54	22.9025	22.8973	22.8416	22.9281	22.9007	22.9076	22.8871	22.8833	22.8718	22.8398	22.8334	22.813	22.7029	22.7628	22.7782	22.9051	22.889	22.867
P4HA1	P13674	13	20.9091	21.0662	20.9138	21.1184	20.9365	21.1485	21.2635	21.0607	21.0198	21.0512	20.9868	20.8474	20.9309	20.8464	20.9302	20.9378	21.0481	20.9606
TPT1	P13693	17	22.9161	22.9262	22.9658	22.8889	22.9373	22.9305	22.9459	22.8952	22.9596	22.9209	22.9594	22.8687	22.9006	22.8836	22.9294	22.9319	22.9205	22.8617
PLS3	P13797	60	23.2815	23.1762	23.245	23.2615	23.2994	23.2601	23.2181	23.2625	23.1278	23.1535	23.1503	23.1774	23.0947	23.1575	23.1329	23.3527	23.2466	23.2175
APEH	P13798	13	21.0466	21.1906	21.2111	21.2321	21.1203	21.2217	21.0532	21.0751	20.9663	21.1478	21.0744	21.1654	20.987	20.9519	21.0514	21.2327	21.0857	21.1804
ETFA	P13804	25	22.3743	22.3015	22.3202	22.332	22.3568	22.3741	22.3855	22.2603	22.3123	22.3044	22.277	22.3622	22.1216	22.2144	22.1752	22.4117	22.2979	22.2919
PRKAR2A	P13861	9	20.8422	20.7546	20.7321	20.813	20.81	20.8351	20.8021	20.7569	20.7909	20.7292	20.8147	20.7545	20.5207	20.7017	20.6912	20.4887	20.7863	20.7586
GTF2F2	P13984	3	18.3292	19.1532	18.8644	18.9845	18.7442	16.8905	18.9989	18.5451	18.2633	19.0989	19.2884	20.1544	18.8061	19.2112	18.8969	18.6719	18.9213	17.9124
CD59	P13987	4	21.6751	21.6807	21.7089	21.7479	21.753	21.6562	21.642	21.6338	21.7726	21.7205	21.6972	21.8008	21.4368	21.679	21.6103	21.779	21.8313	21.7208
MIF	P14174	13	25.2556	25.2965	25.3127	25.3164	25.3219	25.3414	25.2383	25.2634	25.217	25.232	25.2377	25.2359	25.1545	25.1717	25.1845	25.3241	25.2204	25.2821
PRKCSH	P14314	29	22.8519	22.8474	22.8929	22.8498	22.9349	22.9218	22.7764	22.8221	22.8734	22.7752	22.8299	22.8352	22.7822	22.6953	22.7714	22.9502	23.0053	22.8382
FDPS	P14324	10	22.7455	22.6638	22.818	22.8535	22.8282	22.8293	22.743	22.7809	22.8675	22.7278	22.768	22.8185	22.7051	22.6697	22.7162	22.875	22.8131	22.7699
COX7A2	P14406	3	21.4398	21.3902	21.4412	21.4455	21.4621	21.5231	21.3903	21.4654	21.4436	21.3904	21.3884	21.3664	21.2989	21.4091	21.4018	21.5055	21.4302	21.4659
AKR1A1	P14550	13	21.2796	21.2471	21.3361	21.3086	21.4142	21.2994	21.2984	21.3381	21.3603	21.2906	21.1735	21.2626	21.105	21.2044	21.1613	21.318	21.2868	21.2741
PKM	P14618	84	25.3763	25.3806	25.4072	25.4303	25.4488	25.4369	25.3961	25.4371	25.4417	25.3424	25.388	25.4056	25.3217	25.3498	25.3139	25.4026	25.4347	25.4443
ACYP2	P14621	2	17.9343		17.1306			17.8699	16.8692	17.4189	17.7154	17.3245		17.5351	17.7047	17.3973		17.5259
HSP90B1	P14625	58	24.0802	24.074	24.1094	24.0784	24.1267	24.0939	24.0286	24.099	24.0802	24.0329	24.1006	24.0522	24.0083	23.9901	23.9991	24.1334	24.1085	24.1067
CCNB1	P14635	1
IDE	P14735	9	20.7968	20.8564	20.903	20.9689	20.8672	20.9021	20.8619	20.8419	20.9533	20.8008	20.8172	20.8416	20.763	20.6599	20.8199	20.819	20.8456	20.8265
COX6B1	P14854	9	22.1182	22.1451	22.136	22.0063	22.1451	21.957	21.9521	22.0797	22.0802	21.928	22.1194	22.049	21.9357	21.9668	21.9635	22.2562	22.1158	22.0634
HNRNPL	P14866	42	24.0955	24.1972	24.2231	24.2009	24.2478	24.1811	24.2057	24.1419	24.1474	24.1062	24.1785	24.1784	24.0777	24.09	24.1026	24.0766	24.0474	24.1881
DARS	P14868	26	22.0595	21.9215	21.9608	22.0744	21.971	22.0805	21.9505	22.0406	22.0537	21.9292	21.8678	21.9529	21.8481	21.9011	21.9094	22.0468	22.0923	22.038
JUP	P14923	33	21.2748	21.1658	21.2536	21.2321	21.2689	21.2913	21.2721	21.3327	21.3654	21.222	21.2468	21.1987	21.0988	21.0071	21.099	21.1874	21.2382	21.2433
UQCRB	P14927	6	21.0447	21.1051	21.0675	21.1523	21.1896	21.0438	21.01	21.15	21.113	20.9476	21.1432	21.0276	21.1358	20.8619	20.9699	21.0088	21.0889	20.9966
pepP	P15034	2	16.7552	17.1538	16.4087	16.8705	16.7139	17.6207	17.1725	17.3289	17.9367		17.1326	18.1549	18.3305	18.4087	18.5101	15.2034
entA	P15047	2		16.8253	16.1668	16.556	16.6821	17.0897			16.9796	17.645	17.5908	17.6441	17.5695	17.6023	18.0055
AKR1B1	P15121	23	23.3295	23.3701	23.3828	23.4172	23.3854	23.4337	23.3455	23.3897	23.4363	23.4343	23.3662	23.3469	23.2436	23.2538	23.2194	23.4483	23.323	23.3576
PVR	P15151	6	19.9008	19.9232	19.941	19.7959	20.1601	19.9348	19.9427	19.9361	19.9869	19.7638	20.0051	20.0817	19.6237	19.947	19.8556	19.9657	19.631	19.8422
GSPT1	P15170	22	22.5913	22.5946	22.6524	22.5602	22.6624	22.6545	22.6222	22.6798	22.5512	22.6369	22.6329	22.596	22.5123	22.4836	22.5339	22.698	22.6141	22.652
purL	P15254	3	15.6964	15.8161	15.9555	16.5952	16.2654	16.1614	16.9352	17.1887	16.4935	17.2442	17.461	17.3922	17.9722	18.0912	18.0208
pepD	P15288	3	17.7368	17.6475	17.7048	17.8793	18.0801	17.695	18.5351	18.3402	18.6966	18.8878	18.5749	18.4816	18.9899	18.9872	19.1113
EZR	P15311	30	22.9942	22.9877	22.9954	22.9284	22.9561	23.0851	22.9237	23.0079	23.0713	22.8818	22.9978	22.9497	22.8168	22.8734	22.94	23.0252	23.0007	22.9901
ATP6V1B1	P15313	2	19.2011	19.3174	19.4059	19.2207	19.3627	19.2543	19.0755	19.0067	19.0314	19.0025	19.0484	19.0531	18.8807	19.0013	18.9905	19.3399	19.2045	19.2483
FOLR1	P15328	4	21.152	21.0113	21.1503	21.1948	21.2621	21.1254	21.1176	21.1948	21.1345	21.2453	21.1836	21.1061	21.1615	21.113	21.0732	21.2525	21.1716	21.3146
UCHL3	P15374	10	21.0452	21.0171	21.2262	21.1426	21.1074	20.9693	21.0402	21.0864	21.1263	21.0282	21	21.1272	20.9625	21.0499	20.9239	21.1558	20.7838	21.0924
CD46	P15529	4	20.2839	20.412	20.439	20.4667	20.3652	20.574	20.3366	20.5427	20.6501	20.3698	20.3981	20.2231	20.2954	20.4638	20.4199	20.3739	20.3363	20.2659
NME1	P15531	11	24.4023	24.415	24.3361	24.3724	24.4399	24.3635	24.5016	24.3274	24.4355	24.2731	24.2637	24.3374	24.2743	24.2668	24.2878	24.3601	24.3555	24.3465
NQO1	P15559	3	19.1115	19.7737	19.8018	19.8509	19.8527	19.8568	19.7156	19.7658	19.7542	19.7681	19.5934	19.4244	18.9665	18.8997	19.3896	19.8682	19.5171	19.7849
GNS	P15586	6	19.5811	19.8346	19.957	19.8124	19.9447	19.8528	19.8037	19.5943	19.8983	19.8028	19.6962	19.951	20.1395	20.2062	19.8578	19.9744	20.0113	20.0704
purH	P15639	7	18.8182	18.0716	18.5073	18.4458	19.0926	19.4919	19.1029	18.8596	18.7111	19.52	19.2273	19.3623	19.6506	19.746	19.4432	18.254	18.0684	19.073
RPS2	P15880	26	24.2009	24.2046	24.2712	24.2722	24.237	24.2739	24.256	24.2918	24.2878	24.2504	24.1839	24.3002	24.1611	24.1418	24.1582	24.2534	24.2123	24.3043
TCF3	P15923	2	15.3721	15.6883	15.648	15.9693	15.9188	15.3294	15.2967	15.2667	16.0957	15.4164	15.9936	15.8355	15.6705	15.4463	15.7477	15.5565	15.6249	15.4504
DSP	P15924	65	21.935	21.9293	21.8736	21.9151	21.9777	21.7775	21.8266	21.9185	21.9196	21.8762	21.9211	21.7173	21.7557	21.8217	21.8068	21.8591	21.9256	21.9536
RPA2	P15927	4	20.4976	20.9036	20.5959	20.6947	20.7781	20.7403	20.2863	20.9381	20.444	20.5861	20.5255	20.7685	20.437	20.4411	20.6005	20.7552	20.889	20.7084
CD44	P16070	11	21.9233	21.8984	22.0169	21.5341	21.8957	22.2762	21.9095	21.901	22.0024	22.073	21.8846	21.9436	21.7039	21.6677	21.9487	22.2334	22.0163	22.031
NQO2	P16083	8	20.8636	20.869	21.067	21.1909	21.1453	20.7639	20.7222	20.8391	20.908	20.7714	20.5981	20.7756	20.8189	20.7215	20.8695	21.0902	21.1735	21.0283
CBR1	P16152	23	22.1578	22.1456	22.1904	22.0677	22.1832	22.182	22.141	22.1113	22.1147	22.0529	22.0553	22.0649	22.0161	22.0033	22.0519	22.2116	22.0182	22.1294
GLB1	P16278	2				17.2009	17.8964	17.9844	18.2865			18.1977		17.6648	17.661				18.4703	17.8128
HIST1H1B	P16401	8	24.0016	23.8466	23.9226	23.9695	23.9892	23.9749	23.9805	23.9454	23.9633	23.916	23.9652	23.9186	23.8341	23.8744	23.8503	24.026	23.9133	23.9487
HIST1H1C;HIST1H1D	P16403	5	23.3021	23.1946	23.2004	23.3212	23.3193	23.3215	23.2279	23.2739	23.2418	23.2088	23.22	23.2658	23.1294	23.1151	23.0839	23.2877	23.2897	23.3391
POR	P16435	27	22.3045	22.2792	22.3349	22.3115	22.403	22.3793	22.2455	22.3377	22.3849	22.3185	22.3156	22.2505	22.2397	22.2852	22.2454	22.3441	22.3731	22.3244
selD	P16456	2		16.3862	17.2938	17.4839		17.3004	17.9901	17.7188	17.6402	17.8343	18.1095	18.0109	18.4169	18.077	18.595
ATP2A2	P16615	32	21.7449	21.7883	21.7717	21.8443	21.6149	21.7865	21.6471	21.6856	21.6938	21.6739	21.6961	21.6572	21.5898	21.6051	21.5841	21.6084	21.7136	21.6509
proS	P16659	7	17.3738	17.3426	17.5051	17.5707	18.3669	18.1506	18.5029	18.8321	18.7601	19.029	18.9661	19.2294	19.3908	19.368	19.6719
STMN1	P16949	10	23.5415	23.5446	23.4921	23.5431	23.6009	23.5719	23.5052	23.5098	23.5116	23.5941	23.4917	23.4901	23.302	23.3693	23.3016	23.597	23.5145	23.5913
YBX3	P16989	15	22.4349	22.3629	22.409	22.5161	22.5856	22.4988	22.4209	22.3806	22.4158	22.4476	22.5503	22.4874	22.2638	22.2819	22.2513	22.3941	22.4327	22.3777
HSPA6;HSPA7	P17066	3	24.1118	24.254	24.3311	24.2789	24.2822	24.3311	24.2602	24.1678	24.3843	24.276	24.2117	24.2946	24.1326	24.1509	24.2277	24.2584	24.3565	24.3455
HMGA1	P17096	9	24.0477	23.9641	23.9802	23.9769	24.072	24.0542	24.0061	23.9477	23.9524	23.9524	23.9565	23.9053	23.8402	23.8758	23.8758	24.0018	24.0083	24.0309
TMEM11	P17152	2	16.705	16.7355	16.8459		16.7561	16.8529	16.7131	16.2492	16.9514	16.9651	16.3054	16.4981	16.0318	16.6569	17.0365	16.5147	16.1895	16.2664
GOT1	P17174	21	21.3263	21.269	21.3423	21.4174	21.4168	21.3861	21.3496	21.2913	21.423	21.3173	21.3227	21.2978	21.1721	21.2869	21.2074	21.2659	21.3389	21.4297
PRKCA;PRKCB	P17252	1
UBTF	P17480	7	19.5188	19.7476	19.4692	19.2543	19.8688	19.5566	19.5064	19.4913	19.8077	19.5041	19.8141	19.715	19.5633	19.6236	19.5805	19.4459	19.7251	19.5244
NDUFB7	P17568	3	20.4282	20.3252	20.457	20.358	20.4103	17.4805	20.3527	20.1498	20.4855	20.2704	20.3368	20.3256	20.2902	20.2305	20.2582	20.5371	20.4279	20.3526
CAPN2	P17655	24	21.5164	20.6055	21.5681	21.4947	21.5226	21.8873	21.5681	21.4848	21.5686	21.4451	21.4841	21.5808	21.3114	21.4521	21.3919	21.5353	21.4923	21.5553
CTPS1	P17812	30	21.3844	21.4185	21.443	21.4255	21.3223	21.4234	21.3817	21.4193	21.4995	21.3778	21.4139	21.3932	21.2948	21.2759	21.2659	21.4134	21.3797	21.4711
DDX5	P17844	32	23.1718	23.1926	23.1756	23.2398	23.3093	23.2299	23.152	23.2118	23.1681	23.1156	23.1778	23.1109	23.0348	23.079	23.0749	23.2508	23.2052	23.1817
PFKL	P17858	14	21.6933	21.6433	21.6142	21.7377	21.6797	21.813	21.6578	21.5417	21.7724	21.6666	21.5322	21.6929	20.8113	21.5188	21.416	21.7491	21.6341	21.8039
LGALS3	P17931	16	22.3561	22.4512	22.4517	22.4774	22.4938	22.4149	22.4388	22.5256	22.5145	22.4482	22.4312	22.4616	22.3069	22.4308	22.3794	22.4948	22.5167	22.4286
PSMC3	P17980	25	21.6395	21.6814	21.7615	21.7262	21.7112	21.7794	21.658	21.6933	21.7255	21.6604	21.6453	21.6338	21.5471	21.5275	21.6449	21.6755	21.6214	21.6792
TCP1	P17987	47	24.3136	23.7062	24.2874	24.3756	24.3064	24.3256	24.2954	24.2839	24.2873	24.1813	24.2023	24.2442	24.1973	24.0801	24.1241	24.3864	24.0496	23.6963
PTPN1	P18031	7	20.9759	20.966	21.0639	20.8268	21.0319	20.9894	20.7721	21.1233	20.7751	20.8784	20.8255	20.8409	20.8372	20.45	20.6842	21.064	20.8977	21.0087
RPL35A	P18077	8	23.9541	24.0085	24.0032	24.0415	24.0181	24.027	24.0454	23.9902	24.0124	23.9799	23.9611	24.0276	23.7984	23.8903	23.9463	23.988	24.0462	23.9881
ARF4	P18085	12	23.3527	23.4041	23.4134	23.3684	23.4082	23.3868	23.3451	23.3629	23.3542	23.324	23.2628	23.3162	23.256	23.2502	23.193	23.3796	23.3805	23.3937
RPL7	P18124	27	24.251	24.3077	24.2388	24.3087	24.3489	24.3414	24.2271	24.2883	24.2444	24.2622	24.309	24.2522	24.1695	24.1656	24.1475	24.3345	24.2647	24.2906
pncB	P18133	1
VCL	P18206	70	22.624	22.6841	22.6588	22.6877	22.7894	22.7336	22.6788	22.7647	22.6987	22.6517	22.6921	22.6446	22.5948	22.6077	22.6055	22.6204	22.6369	22.6482
ITGB6	P18564	3	21.3485	21.2495	21.445	21.2847	21.0972	21.5092	21.1967	21.0151	21.0194	21.2996	21.0046	21.3154	21.0837	21.0566	21.0837	21.3198	21.2358	21.3076
SON	P18583	11	20.8049	20.8253	20.817	20.6979	20.9727	20.914	20.8017	20.9296	20.7617	20.8066	20.6316	20.6721	20.7454	20.7183	20.6399	20.9339	20.9104	20.8705
NELFE	P18615	1
RPL17	P18621	11	24.0029	23.9794	24.0637	24.0637	24.079	23.9666	23.9587	24.1265	24.1952	24.0118	24.1722	24.1012	23.9235	24.0664	24.0233	24.0193	24.1678	24.0182
PGAM1;PGAM2	P18669	30	23.8434	23.8224	23.857	23.8481	23.8014	23.8411	23.7677	23.7942	23.7885	23.827	23.788	23.7871	23.7219	23.7502	23.7355	23.8995	23.8956	23.8762
RCC1	P18754	12	21.8177	21.8283	21.8898	21.8577	21.9161	21.8518	21.7822	21.7988	21.75	21.7874	21.7769	21.7719	21.6685	21.6915	21.6535	21.893	21.814	21.8613
nadE	P18843	6	18.9403	18.854	18.6679	19.2289	19.199	18.761	19.3223	19.8499	19.5205	19.7015	19.5619	20.0042	20.0472	20.0343	19.8266	18.5382		18.5924
ATF1;CREB1	P18846	6	21.4105	21.8128	21.581	21.5686	21.4956	21.4352	21.6656	21.386	21.4642	21.5977	21.5765	21.3811	21.1635	21.0117	21.4802	21.664	21.5551	21.7177
LIG1	P18858	7	17.94		17.2607	18.2562	17.6921	17.674	17.3122	18.1348	18.3134	17.7449	17.1037	17.6214	17.4161	18.0992	17.6604	17.4385	17.7524	17.7529
ATP5J	P18859	8	22.1719	22.0841	22.0673	22.1673	22.1574	22.136	22.0269	22.0891	22.1209	22.1923	21.9294	22.1601	21.9364	22.0622	22.0204	22.142	22.1466	22.1697
XRCC1	P18887	5	20.2069	20.4717	20.0157	20.0255	20.5357	20.0545	20.0162	20.2415	20.2209	20.2144	20.0183	19.7706	20.1805	19.8588	20.5386	20.7176	20.0591	20.0777
MYL12A;MYL12B;MYL9	P19105	14	22.4734	22.4751	22.5126	22.4418	22.5531	22.6006	22.4499	22.559	22.4439	22.4439	22.4689	22.4038	22.3036	22.3102	22.3302	22.6148	22.5511	22.5763
NCL	P19338	43	24.5722	24.5731	24.5895	24.6321	24.6203	24.6093	24.5922	24.6124	24.6351	24.6483	24.5535	24.5768	24.5326	24.5276	24.5127	24.5942	24.595	24.6158
POLR2E	P19388	7	21.2932	21.3458	21.1681	21.3664	21.3859	21.3514	21.2034	21.1834	21.2074	21.2424	21.3393	21.3261	21.1339	21.2022	21.1604	21.347	21.1171	21.2331
NDUFV2	P19404	2	19.883	19.8973	19.9619	19.9349	19.9307	19.9475	19.8812	19.8474	19.848		19.836	19.8455	19.7365	19.7215	19.8084	20.0199	19.8146	19.9165
EIF2AK2	P19525	12	19.749	19.7565	19.7384	19.4318	19.7406	19.7593	19.6782	19.8643	20.2367	19.8892	19.771	19.8202	19.6398	19.6682	19.8737	19.8871	19.7905	19.6633
SRM	P19623	11	21.1464	21.1466	21.1269	21.2674	21.2819	21.3201	21.171	21.1764	21.1846	21.1081	21.2251	21.1851	20.9066	20.9747	21.0389	21.1609	21.1472	21.2827
CSNK2A2	P19784	2	18.7292	17.681	18.6917		18.578	18.6117	18.588	17.6549	18.5428	18.6469	18.2296	18.5496	18.2734	18.371	18.2912	18.6365	18.0657	18.6634
NFKB1	P19838	1
TYMP	P19971	6	20.6445	20.555	20.5448	20.5431	20.6441	20.6079	20.5862	20.5467	20.6021	20.4967	20.3744	20.3931	20.5323	20.5269	20.4647	20.631	20.4745	20.6155
EIF2S2	P20042	20	22.5176	22.4243	22.4678	22.4911	22.603	22.4477	22.4743	22.615	22.3834	22.4125	22.3893	22.3972	22.431	22.348	22.3817	22.501	22.4574	22.4616
ANXA7	P20073	14	20.3407	20.158	20.2454	20.3871	20.3707	19.7436	20.2842	20.1953	20.3515	20.3042	20.3165	20.1441	20.0658	20.1969	20.2798	20.4017	20.345	19.9481
BTF3	P20290	15	23.0995	23.2058	23.2551	23.1883	23.2591	23.304	23.1526	23.1416	23.1742	23.1603	23.1772	23.2151	23.1423	22.9999	23.1221	23.2521	23.2254	23.2164
RAB5A	P20339	4	19.1181	19.4255	18.5826	19.3981	18.9385	19.1047	18.5094	19.4109	19.3387	18.6405	19.3174	19.3146	19.2766	19.4311	18.9737	19.1466	18.8996	18.8298
RAB6A;RAB6B;RAB39A	P20340	2	22.0734	22.1589	22.1606	22.2115	22.1313	22.157	22.0963	22.1355	22.1669	22.1509	22.218	22.2446	22.0795	22.0911	22.048	22.1624	22.2294	22.2365
MSH3	P20585	3	19.713	19.7281	19.9131	19.7263	19.9465	19.7145	19.7177	19.9513	19.957	19.4475	19.3266	19.4644	19.9128	19.5025	20.1362	19.9398	19.6202	19.0936
PSMB1	P20618	18	22.1968	22.257	22.3258	22.3161	22.3496	22.4025	22.2941	22.3381	22.3011	22.2395	22.317	22.3246	22.1813	22.1974	22.2031	22.3278	22.3303	22.2196
M6PR	P20645	4	21.4729	21.2059	21.3722	21.4947	21.1692	21.5206	21.5739	21.5561	21.5278	21.5825	21.6521	21.5873	21.3535	21.3697	21.5905	21.6327	21.4569	21.4564
COX5A	P20674	7	22.6487	22.6285	22.6784	22.7343	22.7233	22.7109	22.6244	22.7019	22.6963	22.6502	22.5863	22.5878	22.597	22.5781	22.5374	22.6919	22.6167	22.7327
LMNB1	P20700	42	22.7416	22.6901	22.7325	22.7433	22.8049	22.8181	22.6525	22.7597	22.7869	22.6488	22.7459	22.7114	22.6765	22.6289	22.5827	22.7206	22.6978	22.7337
CAST	P20810	47	22.1289	22.1815	22.206	22.2234	22.2379	22.1604	22.1566	22.1461	22.1528	22.1771	22.2081	22.1961	22.0733	22.1281	22.0425	22.2344	22.0393	22.145
IMPDH1	P20839	9	21.1253	21.1569	21.1292	21.0398	21.1148	21.0038	20.9951	20.9731	21.0139	21.096	20.8718	20.9723	20.6257	20.7905	21.0053	21.1355	20.8751	21.0549
C4BPB	P20851	3		17.9002	19.2285	20.3001	17.271	17.215	19.7208	17.7233	17.7154		18.5119	16.664	15.6297	16.9551		16.9688	17.7706	18.3658
COL5A1	P20908	2	18.352	18.3612	18.2941	18.2952	17.9571	18.3096	18.3011	18.4575	18.386	18.353	18.3085	18.1618	18.1558	18.0815	17.964	18.6369	17.5022	18.4477
PTMS	P20962	8	23.2521	23.3689	23.4137	23.191	23.1727	23.0602	23.185	23.2114	23.2155	23.2255	23.4313	23.2937	23.1992	23.4336	23.2967	22.9517	23.411	23.1942
GSTM3	P21266	23	22.2427	22.1558	22.2646	22.1841	22.2634	22.2307	22.1738	22.1854	22.1979	22.1848	22.1882	22.2511	22.1057	22.1213	22.1414	22.3162	22.2345	22.3216
ATP6V1C1	P21283	4		19.6692	19.7784	19.1638	19.6207	19.6421	19.2909	19.6403	19.2348	19.2687	18.7305	19.4528	19.0587	19.0409	19.1874	19.8219	18.8503	19.147
CSRP1	P21291	19	21.9024	22.3136	22.3426	22.3591	22.3347	22.2288	22.2707	22.0366	22.3592	22.1208	22.1741	22.108	21.9714	22.2141	22.1034	21.9605	22.1521	22.0672
FLNA	P21333	193	23.8165	23.7268	23.7099	23.7965	23.8253	23.8165	23.6824	23.7447	23.6809	23.7349	23.7012	23.7543	23.5748	23.6048	23.5798	23.8668	23.526	23.7672
ACO1	P21399	18	20.9111	20.8781	20.9249	20.9178	20.915	20.927	20.7793	20.8587	20.8382	20.8523	20.7094	20.8196	20.7419	20.7967	20.795	21.0384	20.6462	20.8385
rne	P21513	3	18.5918	18.4129	18.2432	19.1649	19.2179	19.2393	19.2596	19.3754	19.4224	19.5824	19.7437	19.5558	19.8808	19.7883
VDAC1	P21796	26	23.357	23.3401	23.3857	23.4289	23.4724	23.4339	23.3479	23.3514	23.3107	23.3021	23.3864	23.3419	23.2444	23.2608	23.2701	23.4014	23.3369	23.3891
cysS	P21888	2	14.9834														17.0335
aspS	P21889	7	18.8692	18.7763	18.9728	19.3877	19.2257	19.1706	19.4612	19.5565	19.5022	19.7661	19.7334	19.86	19.9621	19.8871	19.4162	19.022	17.4698	18.358
SDHB	P21912	4	20.0805	20.2629	20.174	20.231	20.3845	20.3119	20.1885	20.2682	20.2977	20.281	20.1859	20.2464	19.9038	20.2078	20.1281	20.1344	20.316	20.4138
CD9	P21926	6	21.4441	21.4464	21.5322	21.5965	21.6431	21.6264	21.4436	21.5764	21.6566	21.4805	21.4301	21.3405	21.4651	21.4989	21.3366	21.4285	21.6552	21.6299
COMT	P21964	15	21.6901	21.5287	21.4989	21.7429	21.6186	21.6506	21.6408	21.7106	21.5637	21.3984	21.5301	21.6051	21.4907	21.5041	21.4297	21.6696	21.5783	21.6008
OSBP	P22059	8	21.0866	21.0605	21.0793	21.121	21.1386	21.0934	21.0887	20.9893	20.9917	20.9513	20.9201	21.0579	20.8827	20.8672	20.7608	21.1863	20.8346	21.1252
PCMT1	P22061	17	21.4119	21.4531	21.5697	21.5183	21.5029	21.5721	21.5117	21.3843	21.6897	21.5267	21.3475	21.4299	21.3371	21.3293	21.3869	21.5301	21.4278	21.4005
FBL	P22087	16	22.1293	22.0717	22.2263	22.108	22.4443	22.1485	22.1265	22.1772	22.0988	22.098	22.1302	22.1412	21.982	22.2322	21.9933	22.2778	22.2075	22.2423
GART	P22102	45	22.7744	22.8076	22.7879	22.8036	22.9139	22.8259	22.8637	22.7423	22.7788	22.8074	22.7579	22.7722	22.6045	22.6212	22.7345	22.7483	22.7888	22.7584
asnB	P22106	4	17.6263	16.8771	17.7698	18.2426	17.8384	16.9715	18.1268	18.4377	17.9745	18.223	18.9209		19.4433	19.2935	19.2915	17.0505	16.332	16.955
PAICS	P22234	37	23.3255	23.3485	23.3301	23.4228	23.4523	23.4377	23.3514	23.4016	23.3915	23.3265	23.3935	23.2954	23.2784	23.2803	23.3051	23.3382	23.3751	23.3316
SCP2	P22307	5	20.729	20.7686	20.8198	20.9431	20.9502	20.6548	20.8581	20.82	20.9824	20.8933	20.8909	20.9301	20.6458	20.7708	20.4998	20.6166	21.0365	20.8159
UBA1	P22314	56	23.5357	23.5025	23.5218	23.5407	23.5898	23.5434	23.5018	23.5268	23.5026	23.4892	23.5093	23.4919	23.4018	23.4053	23.4172	23.5585	23.5118	23.5288
NME2;NME2P1	P22392	32	25.0964	25.0666	25.0961	25.1283	25.1696	25.1422	25.1023	25.1609	25.1155	25.0752	25.0874	25.1083	25.0426	25.0478	25.0206	25.1258	25.154	25.0992
FDXR	P22570	5	19.9124	19.9663	19.9097	20.0343	20.0378	19.9637	19.9295	20.071	19.9108	19.9569	20.0036	19.9579	19.7894	19.7944	19.79	19.9178	19.8251	20.0779
HNRNPA2B1	P22626	34	25.3947	25.3686	25.3439	25.3443	25.3852	25.3621	25.3209	25.3463	25.2878	25.2977	25.3347	25.2397	25.2799	25.2385	25.2272	25.3761	25.3383	25.3268
PRKACB	P22694	8	20.9458	20.9747	21.0275	20.8442	20.8601	20.8674	20.954	21.0074	20.9037	20.7398	20.8612	20.8795	20.8621	20.942	20.9319	21.0046	20.8693	20.9459
UQCRC2	P22695	35	22.5436	22.476	22.566	22.5894	22.5142	22.5035	22.5131	22.4942	22.4936	22.4229	22.4872	22.5271	22.3922	22.4292	22.44	22.4241	22.3319	22.5041
FECH	P22830	2	16.6829	16.8383	17.0865	16.7926	16.8141	17.2529	16.1581	16.9793		17.3819	17.1886	16.4128		16.6621			17.0344	17.0322
TCEA1	P23193	12	20.8135	20.7581	20.8826	20.9275	20.8149	20.7854	20.8743	20.8723	20.7109	20.8801	20.7297	20.7559	20.7251	20.5907	20.663	20.8746	20.8723	20.8412
ITGA6	P23229	3	19.0244	19.1804	18.9976	19.4297	19.256	18.9644	18.8904	18.868	19.5846	19.1453	18.8513	18.9671	19.1947	19.1282	19.0104	18.9782	18.9868	19.0818
SFPQ	P23246	65	23.7856	23.7224	23.7371	23.7016	23.7612	23.7701	23.7631	23.7033	23.6943	23.6678	23.751	23.7021	23.7078	23.5746	23.627	23.7348	23.7933	23.6301
PPIB	P23284	21	24.835	24.8502	24.8647	24.8851	24.9534	24.903	24.8754	24.8869	24.9051	24.8179	24.8694	24.7944	24.7699	24.798	24.7959	24.904	24.8705	24.8669
ME2	P23368	4	20.2963	20.424	20.507	20.2643	20.1771	19.85	20.412	20.3018	20.09	20.0969	20.235	20.3792	19.99	19.8683	19.9859	20.8462	20.2035	20.5464
WARS	P23381	25	21.9608	21.987	21.9261	22.0357	22.0027	22.0206	21.9234	21.9693	22.0261	21.8698	22.0124	21.8577	21.7726	21.8194	21.8741	22.0205	21.8855	21.9385
RPS3	P23396	36	24.3433	24.2716	24.3092	24.3366	24.389	24.3378	24.2476	24.3462	24.2669	24.2543	24.2403	24.3137	24.2006	24.1999	24.1874	24.4027	24.3673	24.36
GCSH	P23434	5	20.6332	20.747	20.5045	20.6098	20.7336	20.92	20.4787	20.5298	20.8202	20.541	20.7056	20.7551	20.5346	20.625	20.5561	20.6289	20.7854	20.6958
AHCY	P23526	32	23.1898	23.2795	23.3425	23.2914	23.3437	23.4066	23.2873	23.2484	23.3288	23.2385	23.2519	23.2866	23.1119	23.0926	23.1347	23.3139	23.3152	23.2924
HIST1H2BO;HIST2H2BE;HIST1H2BB;HIST1H2BJ;HIST3H2BB	P23527	3	20.5935	19.8631	19.4163	21.1099	20.2037	20.8565	20.9512	19.8137	20.8474	20.2507	20.5561	20.3756	21.1997	21.2668	21.4635	21.2387	19.6474	20.8746
CFL1	P23528	29	24.837	24.8062	24.803	24.8516	24.8711	24.8427	24.7704	24.7739	24.7694	24.7407	24.7719	24.7453	24.6394	24.6437	24.6336	24.832	24.844	24.8583
ppsA	P23538	4	21.0541	21.2069	20.4765	21.259	21.4334	20.9675	21.299	21.2718	19.9846	21.4218	21.0752	21.2192	21.5034	21.3573	21.4536	20.9752	20.9503	20.9099
EIF4B	P23588	43	23.6623	23.561	23.5846	23.6445	23.675	23.5817	23.5563	23.6038	23.5583	23.5441	23.5158	23.5975	23.461	23.3991	23.4162	23.6576	23.5604	23.6199
ATP2B4	P23634	11	20.834	20.7278	20.6494	20.8569	20.816	20.989	20.7864	20.4541	20.8252	20.5066	20.613	20.5742	20.5309	20.2686	20.5031	20.8734	20.8063	20.6027
serC	P23721	30	20.8828	20.7658	20.8979	21.3658	21.1696	21.2255	21.6449	21.6889	21.6991	21.8879	21.9028	21.894	22.1771	22.2409	22.1359	18.8864	17.7657	18.319
CPT2	P23786	2	17.4603	17.382	17.6446	17.3739	17.4546	17.7173	17.1937	17.2425	17.5926	17.2587	17.4988		17.2718	16.8865	17.3588	17.4973	17.0504	17.534
oppA	P23843	24	19.5078	19.9063	19.7909	20.5506	20.4671	20.379	20.8099	20.7793	20.6343	21.0317	21.2568	20.9921	21.3007	21.3279	21.3324	18.8096	18.847	18.4884
dppA	P23847	12	19.8039	19.6556	19.4649	20.4716	20.3266	20.269	20.7952	20.7145	20.8706	21.0013	21.1172	20.9752	21.5056	21.1507	21.4496		17.6929	18.719
ppiB	P23869	15	21.1238	21.3253	21.2591	21.8803	21.7431	21.8104	21.9947	21.7469	22.0163	22.2017	22.1651	22.2295	22.4128	22.2395	22.357	20.0115	20.3431	20.1044
hemL	P23893	2			15.3798		17.1159	16.7175	17.6419	17.3099	17.4975	17.8652	17.1673	17.1471	18.0801	17.9834	17.9847	16.6438	17.0742	15.9231
DTYMK	P23919	3	20.1135	19.9029	20.1806	19.9518	20.0916	20.0794	20.1841	20.0559	19.8535	19.9863	20.0949	19.7448	19.8198	19.9298	19.856	20.1415	19.8869	19.9586
RRM1	P23921	35	22.3726	22.3043	22.3274	22.3207	22.4496	22.4298	22.2676	22.3408	22.3428	22.2852	22.2635	22.2816	22.2332	22.2108	22.1992	22.4052	22.2806	22.3131
accC	P24182	3			16.9876	17.7037	17.6877	17.8285	17.9143	17.5361	17.6028	17.8638	17.7169	17.8302	18.3152	18.2272	18.4226	17.0335	16.6869	17.224
EEF1B2	P24534	14	23.4186	23.3464	23.443	23.4364	23.4933	23.4172	23.4011	23.4511	23.4448	23.4452	23.3896	23.346	23.3265	23.3322	23.2655	23.4779	23.2991	23.3915
ATP5F1	P24539	13	22.7082	22.7245	22.648	22.809	22.8118	22.7232	22.6071	22.7092	22.7088	22.7603	22.8222	22.6883	22.5629	22.5956	22.5599	22.8072	22.5084	22.7555
ACP1	P24666	6	21.6403	21.5574	21.6743	21.7508	21.6666	21.6123	21.6265	21.5383	21.7559	21.6015	21.6232	21.5959	21.4323	21.5363	21.4864	21.7166	21.5091	21.7463
ACAT1	P24752	18	22.1186	22.1548	22.1447	22.152	22.2157	22.1967	22.0177	22.0261	22.107	22.0387	22.0554	22.0589	21.9901	21.9901	21.9853	22.1859	22.1813	22.1889
POLR2A	P24928	15	20.9609	20.8972	21.0148	20.9796	21.1355	21.0358	20.9043	20.9522	20.9591	21.0599	20.9705	21.0087	20.7798	20.754	20.7156	20.9749	20.9703	20.9066
CDK2	P24941	13	21.1039	21.1187	21.1003	21.1396	21.0532	21.1836	21.089	21.083	21.0274	21.0154	20.9262	21.0313	20.9325	20.9246	20.9782	21.1304	21.1403	21.1609
MCM3	P25205	38	22.4334	22.4186	22.542	22.5567	22.4855	22.5306	22.4984	22.4482	22.4815	22.4831	22.5655	22.424	22.4273	22.4578	22.4013	22.5687	22.3049	22.5011
MPST	P25325	6	19.9162	20.0232	19.8546	20.0296	20.0531	19.9678	19.7298	19.6344	20.1692	20.0629	20.3428	19.747	19.8053	19.6424	19.7718	19.9785	19.7946	19.9218
RPS12	P25398	26	24.1581	24.0971	24.1908	24.1803	24.2039	24.1205	24.1235	24.0951	24.1614	24.0866	24.1167	24.008	23.9909	24.0648	23.9998	24.112	24.1114	24.1625
BRD2	P25440	8	20.0927	20.4233	19.9206	20.0406	20.038	20.1899	19.9391	20.1127	19.9979	19.8819	20.5571	20.1284	19.9807	20.1024	20.0557	19.6751	20.2296	19.916
FAS	P25445	2	18.0949	18.4068	18.3483	16.9047	18.4904	18.5482	18.0141	18.5655	18.1913	18.5918	18.2894	18.4312	18.291	18.1481	17.8461	18.1887	18.1995
aldA	P25553	5	18.7061	18.3656	17.6181	18.6015	18.1555	18.6733	18.9354	19.2211	18.4491	18.6815	18.9078	18.7281	19.616	19.7322	19.8166	19.0396	18.9041	18.5731
metE	P25665	83	22.6358	22.5648	22.7584	23.0342	23.1348	23.1279	23.3096	23.3686	23.3514	23.5251	23.5118	23.5448	23.7735	23.8674	23.7743	19.4607	19.3623	19.6971
DNAJB1	P25685	14	21.1658	21.0725	21.0808	21.1597	21.1407	21.1471	21.0986	21.075	21.1508	21.0882	21.0484	21.1155	21.0352	20.9949	20.988	21.0801	21.0731	21.1822
ATP5A1	P25705	45	24.6193	24.678	24.6439	24.6806	24.7139	24.6827	24.665	24.7082	24.6563	24.5774	24.6647	24.591	24.5701	24.567	24.7254	24.6971	24.6238	24.7483
PSMA1	P25786	28	23.2228	23.1944	23.1895	23.2321	23.2439	23.2187	23.1895	23.1613	23.1898	23.1288	23.1962	23.1367	23.0981	23.101	23.1148	23.3112	23.2806	23.2205
PSMA2	P25787	12	21.6109	21.3887	21.6559	21.3847	21.4597	21.6543	21.3492	21.5541	21.7048	21.5279	21.6255	21.6125	21.0835	21.2767	21.2439	21.39	21.5615	21.4976
PSMA3	P25788	15	22.2892	22.3452	22.3426	22.3845	22.4274	22.3773	22.3055	22.3608	22.4015	22.2737	22.3449	22.2954	22.2618	22.239	22.2734	22.3437	22.3247	22.3403
PSMA4	P25789	16	22.288	22.2821	22.3078	22.3768	22.371	22.376	22.2919	22.2676	22.2726	22.1346	22.2754	22.235	22.1681	22.1856	22.16	22.3025	22.3125	22.3001
S100P	P25815	4	22.6839	22.859	22.8271	22.8651	22.9529	22.821	22.6278	22.8177	22.7184	22.7491	22.8005	22.7364	22.6865	22.6511	22.6796	22.8972	22.8354	22.7632
ITGA3	P26006	3	19.371	19.5654	19.2968	19.7611	19.0533	19.5376	19.6372	19.4374	19.457	19.2606	19.7601	19.3637	19.6083	19.2205	19.4618	19.5911	19.6035	19.3532
MSN	P26038	68	24.0658	24.0228	24.0884	24.0301	24.1452	24.1501	24.0518	24.097	24.0905	24.0124	24.0081	24.0426	23.8934	23.9339	23.899	24.1206	24.0728	24.0588
DDX6	P26196	12	21.338	21.3018	21.3177	21.3811	21.3884	21.3379	21.2456	21.3231	21.4399	21.4291	21.3962	21.4308	21.117	21.1785	21.1846	21.2547	21.4	21.353
DNMT1	P26358	33	21.4421	21.3729	21.4248	21.5036	21.5792	21.5597	21.329	21.4142	21.4738	21.3876	21.4653	21.3749	21.3022	21.2421	21.2644	21.511	21.3841	21.4871
U2AF2	P26368	18	21.7136	21.7137	21.6831	21.7142	21.661	21.7301	21.6281	21.695	21.5539	21.5885	21.6377	21.6531	21.6126	21.4623	21.4993	21.787	21.7129	21.77
RPL13	P26373	19	24.6351	24.6507	24.682	24.7146	24.7124	24.6943	24.6352	24.6801	24.6182	24.6819	24.6393	24.6595	24.5033	24.5803	24.5761	24.6967	24.6697	24.6469
CHML	P26374	2	17.0299	17.2771	17.2668	16.6531	17.1065	17.0549	17.7436	16.9617	17.3918	16.9081	16.886	17.3866	17.1074	17.313	16.9333	17.4055	17.3492	17.1797
S100A4	P26447	7	24.7982	24.8358	24.8905	24.9428	24.944	24.9362	24.8414	24.9196	24.8557	24.8809	24.868	24.8977	24.7627	24.8061	24.7378	24.9133	24.9057	24.9203
HMGB2	P26583	6	21.1301	21.0827	20.9972	20.915	21.085	21.0004	20.9426	21.1235	21.1865	21.1586	20.8933	21.0186	20.9278	20.7176	21.0321	20.941	21.0639	21.1099
PTBP1	P26599	33	23.9153	23.8556	23.9555	23.9047	23.9689	24.0102	23.8727	23.9368	23.9157	23.833	23.9694	23.8615	23.8567	23.896	23.7871	24.0485	23.8338	23.8668
TARS	P26639	55	23.6256	23.6106	23.6802	23.6964	23.7013	23.6916	23.6745	23.6123	23.6555	23.6262	23.5988	23.6862	23.4736	23.5386	23.5365	23.6712	23.5988	23.6549
VARS	P26640	47	22.4749	22.4378	22.4473	22.3866	22.4536	22.4641	22.4547	22.4496	22.5008	22.3433	22.4384	22.3857	22.3574	22.3179	22.3257	22.3971	22.3918	22.4097
EEF1G	P26641	47	24.9287	24.8564	24.9543	24.9611	25.0158	24.9803	24.9211	24.9466	24.9542	24.8798	24.8857	24.9169	24.843	24.8241	24.8597	24.94	24.8965	24.9527
FKBP2	P26885	6	20.7007	20.7179	20.9314	20.6791	20.9522	20.8712	20.8103	20.6999	20.8554	20.6636	20.7674	20.6026	20.5585	19.7545	20.4632	20.8749	20.7495	20.8038
STOM	P27105	10	21.3452	21.1819	21.3516	21.2331	21.1814	21.1502	21.0651	21.1186	21.0957	21.0604	21.0007	20.9857	20.9516	20.8909	20.9346	21.0104	21.2059	21.1877
tktA	P27302	25	19.2008	19.223	19.4383	19.8163	19.8839	20.0953	19.9642	19.9676	19.9654	20.0834	20.337	20.2396	20.4133	20.4321	20.3608	18.6362	19.125	19.0607
YWHAQ	P27348	22	23.0884	23.0661	23.0661	23.0806	23.0999	23.1708	23.0718	23.0489	23.1442	23.1258	23.0782	22.992	22.9632	22.9751	22.9974	23.192	23.0896	23.0597
ATP6V0C	P27449	3	17.6691	18.9936	18.664	18.9289	19.2143	19.1071	18.9757	19.0523	18.3725	18.7164	18.456	18.1062	19.0982	18.7026	19.0815	19.045	17.9446	19.0135
RPL10;RPL10L	P27635	14	24.1708	24.2452	24.2013	24.337	24.3396	24.254	24.1731	24.282	24.1643	24.1922	24.2579	24.2364	24.1208	24.0622	24.1747	24.3127	24.1411	24.2515
RPA1	P27694	18	21.5824	21.4755	21.5268	21.5955	21.6706	21.6484	21.4645	21.523	21.4849	21.5255	21.4595	21.5604	21.3738	21.4323	21.2942	21.6625	21.401	21.5072
APEX1	P27695	22	22.5858	22.5302	22.6227	22.5769	22.5866	22.6088	22.564	22.5737	22.5488	22.5694	22.6305	22.5827	22.43	22.5204	22.4875	22.6289	22.6416	22.5784
CAD	P27708	32	21.5982	21.4982	21.5413	21.5537	21.639	21.6229	21.5784	21.5386	21.653	21.4711	21.477	21.4603	21.3858	21.4733	21.4498	21.5997	21.5364	21.5769
CALR	P27797	43	24.5354	24.5038	24.5291	24.5806	24.5953	24.5684	24.5219	24.4947	24.4692	24.4689	24.4905	24.4803	24.4028	24.4065	24.4449	24.6969	24.5628	24.529
MAP4	P27816	51	22.6964	22.6096	22.7609	22.7166	22.8017	22.8352	22.7046	22.7402	22.6731	22.6226	22.6773	22.6468	22.5369	22.5854	22.6311	22.7221	22.698	22.6863
CANX	P27824	45	24.1712	24.162	24.2179	24.1842	24.2329	24.1756	24.18	24.1946	24.1834	24.1528	24.1634	24.1599	24.102	24.1112	24.1128	24.2612	24.2635	24.2144
PSMA5	P28066	19	22.9998	23.0022	23.051	23.0519	23.0701	23.0716	23.0642	23.0115	22.9746	23.0735	22.988	23.0228	22.876	22.8844	22.9611	23.0193	23.0911	23.0386
PSMB4	P28070	6	22.353	22.4872	22.4285	22.4624	22.5362	22.5105	22.5033	22.5162	22.4171	22.4181	22.4732	22.3758	22.2681	22.2803	22.3019	22.5383	22.5069	22.4341
PSMB6	P28072	4	22.0933	22.1496	22.2014	22.3066	22.158	22.3186	22.2325	22.263	22.2891	22.1738	22.3104	22.1821	22.1701	22.1415	22.0858	22.3003	22.2515	22.1728
PSMB5	P28074	17	23.0641	22.959	23.0495	23.1088	23.1236	23.1672	22.9166	23.0637	23.1648	22.9368	23.0547	23.0689	22.8289	23.0265	22.8874	23.2234	23.0112	22.9219
ABCD3	P28288	9	20.8479	20.8454	20.8099	20.6794	20.8688	20.7639	20.7261	20.8694	20.8962	20.8023	20.8166	20.583	20.8963	21.0633	20.6636	21.1001	20.9415	20.7964
NDUFS1	P28331	15	20.403	20.6572	20.6476	20.7622	20.6302	20.8176	20.6662	20.6601	20.5651	20.5537	20.7071	20.6528	20.3724	20.5507	20.6354	20.7011	20.6757	20.7607
POLD1	P28340	7	19.8006	19.577	19.8773	19.7373	19.8797	19.8139	19.7688	19.6633	19.9446	19.7786	20.0714	19.8202	19.8008	19.8973	19.667	19.6962	19.7377	19.8016
MAPK1	P28482	15	21.1757	21.0787	21.1097	20.9849	21.102	21.189	20.9131	21.0682	21.1207	21.0471	21.1306	20.942	21.0051	20.887	21.1613	21.1723	20.9251	20.9626
metQ	P28635	4	16.6519	16.8847	17.3468	17.6787	18.2862	17.254	17.5693	18.4579	18.1736	18.3941	18.3829	18.728	18.8425	18.9061	19.0398
LAP3	P28838	13	20.2653	20.4334	20.5325	20.3462	20.4723	20.3791	20.3275	20.5325	20.5254	20.5144	20.1289	20.0164	20.4894	20.3001	20.3612	20.631	20.369	20.4158
GTF2E1	P29083	2	19.6372	19.5497	19.7426	19.7573	19.6953	19.5231	19.3582	19.6863	19.3778	19.6613	19.588	19.4747	19.6416	19.4	19.3512	19.7105	19.4307	19.6585
TPP2	P29144	11	21.3599	21.2255	21.4073	21.1712	21.2903	21.3418	21.2441	21.4046	21.3869	21.262	21.3704	21.3679	21.283	20.99	21.1342	21.3961	21.3075	21.4248
IMPA1	P29218	2		17.6036	16.9422		18.0075		17.9301		17.6268	18.284	16.568	17.9437			17.7662	17.8164	18.2524	17.5233
MPG	P29372	7	19.3897	19.637	19.4595	19.5689	19.2914	19.4622	19.1067	19.3155	19.5449	19.3272	19.5262	18.9684	19.3915	19.3345	19.1133	19.6784	19.7988	19.6444
TKT	P29401	68	24.8637	24.8598	24.8999	24.9918	24.9401	24.9445	24.8616	24.8751	24.9254	24.8492	24.9578	24.8779	24.7969	24.7569	24.7471	25.0062	24.8061	24.8584
EEF1D	P29692	30	23.8837	23.9156	23.9375	23.9715	23.9659	23.9565	23.9146	23.9215	23.8941	23.8321	23.8319	23.8196	23.7744	23.7867	23.7976	23.917	23.8289	23.9064
MARCKS	P29966	11	23.2583	23.333	23.1894	23.2967	23.3156	23.3015	23.1626	23.1881	23.2084	23.2017	23.1949	23.1287	23.0857	23.0704	23.1193	23.3781	23.3283	23.2816
GNA11;GNAZ;GNAQ;GNA13;GNA12	P29992	4	19.9643	20.0408	20.0546	19.7631	20.0966	20.0918	19.7886	19.9053	19.9897	19.9822	19.8382	19.9133	19.798	19.7795	19.7816	20.2806	19.7339	19.9797
ERP29	P30040	16	22.487	22.5026	22.5098	22.4796	22.4415	22.5139	22.4866	22.5108	22.4276	22.3727	22.4805	22.4679	22.3478	22.3692	22.4211	22.5313	22.5248	22.5481
PRDX6	P30041	35	24.6866	24.6762	24.7661	24.7068	24.76	24.7691	24.6692	24.6981	24.7237	24.6051	24.6967	24.7348	24.5799	24.6554	24.6205	24.7388	24.7339	24.7437
C21orf33	P30042	7	19.8505	20.0562	20.1875	20.1986	20.16	20.4736	19.8727	20.3358	20.0666	19.9664	19.9462	19.7072	19.7692	20.0549	19.8037	20.2112	20.1961	19.6696
BLVRB	P30043	17	22.4363	22.4597	22.4726	22.5099	22.4813	22.5681	22.4485	22.3744	22.64	22.4692	22.4658	22.4671	22.4463	22.4421	22.4721	22.5338	22.4223	22.4902
PRDX5	P30044	18	22.916	22.7209	22.8177	22.8494	22.8931	22.9136	22.767	22.8045	22.8907	22.8072	22.8066	22.786	22.7554	22.7806	22.7564	22.9408	22.8688	22.8483
DDT;DDTL	P30046	8	24.0733	24.2131	24.2696	24.4104	24.2981	24.4819	24.2739	24.2133	24.4446	23.8577	24.3859	24.1322	24.0783	24.1176	24.0478	24.2116	24.1259	24.2424
GCHFR	P30047	2	18.3369	18.7775	18.3762	17.6796	17.138	17.809	17.511	17.6837	17.9598	18.0103	17.8175	17.8247	17.7889	17.6464	18.1517	18.648	18.4149	18.1425
PRDX3	P30048	14	23.516	23.4265	23.5641	23.4798	23.5542	23.5927	23.4943	23.5466	23.604	23.4561	23.4163	23.4284	23.3397	23.3459	23.3	23.5243	23.4714	23.4336
ATP5D	P30049	6	22.8792	22.7835	22.8529	22.8319	22.8709	22.784	22.7537	22.7528	22.7595	22.7489	22.8116	22.7523	22.6716	22.7531	22.6427	22.8841	22.7795	22.8134
RPL12	P30050	17	23.8879	23.879	23.9358	23.9256	23.9784	23.9693	23.8963	23.972	23.933	23.8593	23.8929	23.9473	23.8177	23.8221	23.8396	24.0094	23.9835	23.9703
ECHS1	P30084	29	22.4148	22.4091	22.4685	22.5681	22.4788	22.5351	22.5551	22.477	22.4843	22.4405	22.4564	22.4657	22.3351	22.2696	22.3077	22.5292	22.4041	22.4755
CMPK1	P30085	13	21.7235	21.7118	21.7615	21.7447	21.7735	21.7903	21.7073	21.7083	21.7369	21.6269	21.789	21.6353	21.5869	21.6385	21.6403	21.7854	21.843	21.7501
PEBP1	P30086	18	23.7493	23.7534	23.7516	23.7488	23.7957	23.7977	23.6909	23.7519	23.7479	23.7509	23.7426	23.6943	23.6518	23.616	23.6549	23.7667	23.7625	23.727
PDIA3	P30101	47	23.916	23.8214	23.8407	23.8863	23.8717	23.895	23.9102	23.8377	23.8412	23.8653	23.8516	23.8863	23.7481	23.7912	23.7329	23.8821	23.8975	23.8788
leuB	P30125	8	19.5502	19.8708	19.6002	19.9301	20.0808	19.8555	20.2883	20.1021	20.5279	20.6666	20.6129	20.605	20.9791	21.0159	21.1	19.7908	19.7634	19.7811
PPP2R1A	P30153	42	23.1304	23.1187	23.197	23.2308	23.279	23.2049	23.1028	23.1804	23.171	23.1343	23.175	23.1449	23.0286	23.0525	23.0459	23.2375	23.0908	23.128
ybiC	P30178	2	16.5243			17.3649		16.3349					17.4029	16.0824	17.5804		16.6728
PPIF	P30405	2	18.7316	18.8094	18.8621	18.613	18.7575	18.3967	19.1339	18.9584	18.9585	18.8349	19.0872	18.8005	19.3562	19.1235	19.2678	18.9627	18.511	19.0711
NMT1	P30419	16	21.654	21.6559	21.8495	21.7429	21.7761	21.878	21.8012	21.7743	21.652	21.6195	21.7059	21.6404	21.6071	21.7155	21.6745	21.7395	21.3878	21.7457
HLA-A	P30453	2	19.689	19.7312	19.9075	19.4716	19.4757		19.6514	19.6142	19.6894	19.4111	19.615	19.7725	19.5792	19.7188	19.6715	19.7457	19.695	19.8873
ADSS	P30520	13	20.977	21.1167	21.0408	21.03	21.0119	21.0173	21.1295	21.1171	20.8992	20.8786	21.0224	20.9714	20.8195	20.7456	20.8901	21.14	20.8793	20.9038
TSPO	P30536	3	20.7071	20.8941	20.8536	20.8167	20.8985	20.7913	20.6629	20.6831	20.6472	20.6573	20.6951	20.6934	20.6616	20.5739	20.6102	20.8999	20.736	20.8328
ADSL	P30566	10	21.6648	21.6284	21.669	21.5774	21.6455	21.6675	21.5355	21.6559	21.6088	21.5574	21.6954	21.5938	21.5573	21.6353	21.5389	21.6682	21.7496	21.5446
CLIP1	P30622	11	21.1297	21.2147	21.1272	21.4093	21.1868	21.3547	20.9734	21.3235	21.4092	21.0056	21.3701	21.466	21.0977	21.0385	21.6207	21.2884	21.2207	21.2634
SRI	P30626	10	22.0421	21.9948	22.0146	22.0632	22.031	22.1231	21.991	22.0214	22.0596	21.9386	21.9961	21.9761	21.989	21.9657	22.0401	22.0616	22.0053	21.9979
SERPINB1	P30740	9	21.1134	21.0456	21.1659	21.1451	21.0363	21.1637	20.8585	21.1303	21.0995	21.2141	21.0911	21.1126	21.008	21.0619	20.966	21.2385	21.2379	21.1957
SLC7A1	P30825	4	19.0519	19.265	18.7864	18.9685	19.2517	19.3438	19.0849	19.1978	18.3729	19.2151	19.7934	19.1166	19.0137	18.6895	18.6742	19.3106	19.4698	19.2627
ALDH1B1	P30837	4	17.4563	18.1835	18.1322	18.4981	18.5103	18.5443	18.48	18.3213	18.289	17.8624	18.3797	17.2625	17.7803	18.159	18.64	18.0491	18.5157	18.9426
rnb	P30850	3		16.6349	16.4091		17.1143	15.9924	16.8054	16.4092	17.6555	17.4858	17.3947	17.1189	16.4044	18.0961	17.9623
artJ	P30860	2	15.4337		15.6908				16.1579	16.6293	16.637	16.4451	17.0364	16.9802	17.4109	17.467	17.4476
POLR2B	P30876	9	21.2324	21.1363	21.2159	21.2903	21.0895	21.3064	21.2873	21.2661	21.2544	21.2044	21.2459	21.1774	21.1514	21.2371	21.2044	21.2655	21.0695	21.262
SDHA	P31040	48	24.2873	24.308	24.2853	24.2926	24.3381	24.3712	24.3393	24.3314	24.3418	24.3439	24.3053	24.315	24.2231	24.2189	24.2431	24.3805	24.3395	24.3041
GDI1	P31150	6	19.3136	19.4674	19.5303	18.9429	19.1697	19.6613	19.4302	19.1926	19.2929	19.4104	18.8549	19.3196	19.0982	19.3987	19.346	19.344	19.6331	19.5654
MAT2A	P31153	23	22.2877	22.2573	22.3638	22.3739	22.3774	22.3848	22.3094	22.307	22.3933	22.3271	22.3301	22.304	22.2512	22.1931	22.2554	22.3377	22.3602	22.4281
acrB	P31224	1
CPS1	P31327	108	23.4939	23.485	23.5193	23.5391	23.5958	23.5884	23.507	23.5345	23.5005	23.4281	23.489	23.4303	23.3625	23.3648	23.3467	23.5397	23.5139	23.4959
RRM2	P31350	10	19.7641	20.1333	20.167	20.1793	19.8165	20.0685	19.9431	19.8865	20.1864	19.9019	19.8188	19.95	19.7755	20.0388	19.9798	19.6522	19.6227	19.7508
SLC6A6	P31641	1
DNAJA1	P31689	8	21.5485	21.5237	21.6003	21.5095	21.6211	21.6071	21.608	21.6486	21.622	21.4952	21.5476	21.6062	21.4853	21.5458	21.4942	21.567	21.557	21.577
AKT1	P31749	2	16.5484	16.6653	17.1509	16.2925	16.5186	15.6096	16.9395	16.618	16.4635	16.5433	16.8915	16.614	17.1897	16.8253	17.1638	16.3792	16.5458	16.6065
UQCRC1	P31930	26	22.2235	22.2467	22.2347	22.2502	22.2263	22.2784	22.1425	22.2214	22.2149	22.0968	22.1222	22.0537	21.9965	22.0302	22.1061	22.3152	22.3096	22.2278
HIBADH	P31937	6	20.0499	19.9211	19.7465	20.1036	19.9059	19.9894	19.685	19.6005	19.8716	19.921	19.8586	20.0501	19.8025	19.8724	19.9688	19.8182	19.6595	19.9342
ATIC	P31939	40	22.5984	22.6754	22.6581	22.7336	22.6953	22.6974	22.6872	22.7767	22.7355	22.7076	22.6392	22.742	22.639	22.6388	22.6586	22.7267	22.6104	22.6339
HNRNPH3	P31942	13	21.6118	21.6139	21.7223	21.728	21.7312	21.7919	21.706	21.7676	21.7659	21.635	21.6687	21.584	21.5226	21.6302	21.5519	21.7251	21.6523	21.629
HNRNPH1	P31943	29	23.6755	23.618	23.6235	23.5775	23.6164	23.5809	23.626	23.5414	23.5585	23.5189	23.5584	23.5417	23.4122	23.4719	23.4664	23.6893	23.662	23.6189
YWHAB	P31946	16	24.1295	24.1425	24.1054	24.2163	24.2396	24.1022	24.0718	24.1293	24.1705	24.0737	24.1657	23.9779	24.0158	23.979	24.0093	24.2555	24.1309	24.1772
SFN	P31947	18	23.176	23.1888	23.1641	23.2797	23.2871	23.296	23.2183	23.1864	23.2453	23.2556	23.1797	23.1353	23.0713	23.1125	23.0627	23.2572	23.2495	23.2617
STIP1	P31948	50	23.7244	23.6896	23.7503	23.7889	23.7368	23.7799	23.712	23.7105	23.687	23.6786	23.6314	23.7391	23.5792	23.5316	23.6198	23.7934	23.7058	23.6511
S100A11	P31949	10	24.7115	24.6918	24.6087	24.7184	24.7507	24.7171	24.7141	24.6654	24.6692	24.6267	24.6666	24.5943	24.5246	24.5885	24.5503	24.7444	24.6704	24.6859
L1CAM	P32004	19	21.5673	21.6155	21.6025	21.6335	21.6172	21.6824	21.5589	21.5618	21.5472	21.3825	21.5162	21.4262	21.3341	21.3302	21.3514	21.5965	21.5873	21.5598
PRDX2	P32119	26	24.1688	24.0512	24.1115	24.1705	24.1816	24.1464	24.1609	24.1463	24.1743	24.099	24.0758	24.1137	24.0387	24.0412	24.0548	24.1874	24.0934	24.1654
typA	P32132	4	17.0048	16.0191	17.0365	16.9003	16.7388	16.8418	17.4559	16.8102	17.0738	18.6824	16.8315	17.4041	17.8388	17.7753	17.7314			15.8207
CDA	P32320	3	17.4032	17.5232	17.3665	18.0075	17.5795	16.9307	17.3084	17.9175	17.8168	17.7624	17.5543	17.8757	17.3606	17.6528	17.6929	17.83	18.1248	17.7961
DCTD	P32321	2	16.6798	16.8628	17.2587	16.7831	16.1327	16.3433	16.7557	17.0409	16.8921	16.7754	16.8989	16.7464	17.2684	17.3721	17.44	16.8468	16.5625	16.6487
PYCR1	P32322	19	21.8481	21.88	21.8447	21.9596	21.945	21.9993	21.912	22.0026	21.9541	21.9297	21.9041	22.0194	21.8219	21.8212	21.8425	21.9924	21.8655	21.9142
HPD	P32754	43	23.3786	23.3484	23.4136	23.3684	23.3969	23.448	23.2768	23.3015	23.4221	23.3187	23.2791	23.3247	23.1947	23.2844	23.2891	23.421	23.2841	23.3947
CTH	P32929	7	20.9166	20.9665	21.0314	20.9971	21.0324	20.9093	21.0145	20.8986	21.0595	20.658	20.8799	20.8326	20.7512	20.8332	20.7522	21.0811	20.9905	21.1172
RPL9	P32969	28	23.5219	23.4738	23.5729	23.6165	23.5835	23.6438	23.5376	23.5396	23.5879	23.5827	23.5696	23.4828	23.4632	23.5176	23.4572	23.6693	23.4574	23.5493
KIF5B	P33176	33	21.8604	21.9432	21.833	21.9803	21.957	21.9547	21.8878	21.9561	21.9197	21.897	21.9208	21.8582	21.7525	21.6849	21.7175	21.882	21.6825	21.9521
CSTF2	P33240	5	20.2866	20.6924	20.5938	20.8993	20.5625	20.7166	20.2363	20.4931	20.8611	20.6879	20.5995	20.6904	20.2741	20.5126	20.3742	20.4634	20.7549	20.5384
DUT	P33316	17	22.4906	22.5274	22.5439	22.5733	22.5685	22.5534	22.4623	22.4024	22.4515	22.5021	22.4733	22.4566	22.2583	22.3875	22.3992	22.5803	22.5664	22.5122
CKS2	P33552	2	17.9382	17.8069	17.3993		17.4834	17.1271	17.5563	17.1295	16.7188	17.4784	16.9145	17.7336		16.5926	17.5528	17.4313	17.7384	18.0621
nuoG	P33602	2								16.3806	15.9278	16.1593	16.8675		17.0284	17.1861	17.1151
ABCD1	P33897	4	19.4197		19.0219	19.2714	19.6511	18.9427	19.3479	18.4518	18.9526	18.9044	18.2999	19.3755	19.6721	18.8725	19.0656	19.9249	19.8016	19.0298
MCM4	P33991	36	21.4868	21.5355	21.601	21.5551	21.5973	21.6652	21.5531	21.6104	21.5985	21.6042	21.5473	21.5647	21.4944	21.4621	21.4559	21.6135	21.4687	21.5938
MCM5	P33992	27	22.079	22.1429	22.1318	22.1673	22.1076	22.1565	22.0924	22.1089	22.0846	22.0518	22.0588	22.0738	22.0185	21.9765	22.0674	22.1554	22.1234	22.1558
MCM7	P33993	36	21.5966	21.5488	21.6907	21.6131	21.6878	21.6796	21.6526	21.6329	21.7187	21.5568	21.6465	21.6127	21.5432	21.4699	21.5874	21.6401	21.7198	21.6346
SHMT1	P34896	6	19.286	19.1416	19.6201	19.5496	19.4461	19.4108	19.6539	19.255	18.9497	19.4791	19.176	18.9148	19.5489	19.2893	19.5279	19.3767	19.2288	19.1052
SHMT2	P34897	39	23.1681	23.2163	23.0899	23.2664	23.276	23.275	23.1788	23.2044	23.0448	23.27	23.1511	23.1626	23.2669	23.1702	23.0451	23.238	23.2417	23.2865
HSPA4	P34932	67	23.107	22.9374	23.0114	23.0152	23.0623	22.9931	22.9898	23.0636	22.925	22.8654	22.8281	22.9323	22.86	22.916	22.8462	23.1093	23.0726	23.0211
CTNNA1	P35221	23	21.2448	21.1679	21.2707	21.2315	21.2954	21.3047	21.2453	21.234	21.219	21.1652	21.1505	21.1615	21.0321	21.1474	21.0607	21.3475	21.2513	21.1466
PHB	P35232	32	23.7183	23.6875	23.7261	23.7309	23.7247	23.7474	23.7141	23.6614	23.7409	23.7269	23.687	23.7562	23.5915	23.6494	23.6517	23.7193	23.7184	23.7073
SERPINB6	P35237	26	22.8127	22.8297	22.8455	22.8063	22.8966	22.8435	22.7787	22.7576	22.8061	22.6782	22.7829	22.7078	22.6722	22.691	22.7061	22.8598	22.8651	22.8497
RDX	P35241	30	22.1229	22.2262	22.2081	22.2608	22.3205	22.3147	22.2833	22.2447	22.2509	22.2145	22.1446	22.1629	22.1306	22.1775	22.0871	22.2616	22.2053	22.1942
RPA3	P35244	4	16.5693	18.0712	17.7307	19.3707	18.3577	18.2632	17.9328	18.632	18.0225	18.3978	17.497	18.6429	18.3144	18.6455	17.9402	18.3671	17.9087	18.2118
RFC4	P35249	13	20.7704	20.8044	20.9024	20.8153	20.871	20.912	20.8919	20.8567	20.8112	20.7593	20.779	20.809	20.6668	20.7972	20.7246	20.8639	20.7137	20.6948
RFC2	P35250	7	18.3049	19.522	18.1682	19.4102	19.443	18.0971	19.0899	18.8255	19.3671	18.4538	19.1575	19.117	18.4664	19.1547	18.9534	18.7131	19.0794	19.4785
RFC1	P35251	2	18.4729	18.5671	18.4761	18.527	18.161	18.3662	18.0996	18.1765	18.5406	18.079	18.222	18.2122	18.0496	18.2397	18.2537	18.3794	18.5815	18.4174
RPL22	P35268	4	23.3822	23.4154	23.4363	23.3819	23.4784	23.4671	23.381	23.4152	23.4678	23.3917	23.3639	23.3821	23.3141	23.3049	23.2736	23.4487	23.4656	23.4487
GTF2F1	P35269	14	20.3666	20.476	20.6424	20.5918	20.5593	20.5604	20.5477	20.4127	20.5852	20.442	20.4801	20.4595	20.3357	20.4358	20.4206	20.4523	20.3408	20.3897
SPR	P35270	11	20.5523	20.5253	20.6426	20.6365	20.6809	20.6468	20.5661	20.6533	20.5582	20.4765	20.6258	20.5509	20.3545	20.4792	20.3629	20.6868	20.4912	20.601
ahpF	P35340	1
CBS	P35520	20	22.2961	22.2798	22.2858	21.9949	22.3718	22.2451	22.2183	22.264	22.1297	22.2174	22.1858	22.2533	22.1472	22.2551	22.1941	22.4025	22.2066	22.2743
FBN1	P35555	2	16.4752	16.5139	16.6792	16.6766	16.5635	16.6234	16.5507	16.4963	16.8168	16.4463	16.6437	16.6188	16.3372	16.4415	16.333	16.5099	16.6578	16.5104
AGL	P35573	18	20.8932	20.741	21.0772	21.1217	20.6742	20.8709	20.9151	20.8574	20.5581	20.8127	20.7997	20.7989	20.6778	20.6376	20.9057	20.5389	20.74	20.8249
MYH9	P35579	180	23.2694	23.2795	23.2648	23.3176	23.2803	23.3874	23.2792	23.2732	23.3143	23.2763	23.272	23.2621	23.2008	23.1621	23.0948	23.4514	23.3069	23.3051
COPB2	P35606	17	21.3595	21.3862	21.4344	21.4249	21.4795	21.4294	21.3866	21.3902	21.469	21.395	21.3651	21.4342	21.3497	21.4338	21.4017	21.4008	21.3512	21.4883
SOAT1	P35610	10	20.911	20.9408	20.9043	20.9974	21.0859	21.021	20.927	20.8969	20.8966	20.8811	20.9275	20.8428	20.6737	20.7255	20.7666	20.9821	20.8431	20.9144
ADD1	P35611	5	18.6573	18.8608	18.8311	19.0383	18.77	18.7185	18.8812	18.8565	18.9356	18.6425	18.9692	18.3446	17.9978	18.3701	18.6375	19.0085	17.8763	18.6664
BSG	P35613	20	22.9156	22.8745	22.9671	22.8614	22.8014	22.7015	22.7657	22.9065	22.7592	22.7686	22.8136	22.862	22.6889	22.8011	22.7423	23.0117	22.9375	22.9649
FUS	P35637	20	23.7667	23.8892	23.8645	23.8899	23.9307	23.9049	23.8456	23.8613	23.8182	23.7768	23.8222	23.8173	23.6769	23.6942	23.7924	23.8693	23.8765	23.8416
NUP214	P35658	6	20.693	19.741	20.0238	20.0826	20.3894	19.832	19.3832	21.4087	20.1013	20.6972	20.87	20.6275	19.3338	18.4091	20.234	19.6648	19.9438	19.0263
DEK	P35659	17	21.658	21.6691	21.6988	21.6798	21.79	21.7217	21.4433	21.7026	21.6136	21.5705	21.6583	21.6996	21.443	21.6381	21.5425	21.7729	21.6744	21.6327
GLRX	P35754	2	19.8483	19.8089	19.8759		19.8575	19.9427	19.8233	19.8069		19.7363	19.7762	19.7965	19.5952		19.7823	19.8902	19.8327	19.2713
PSMC2	P35998	28	22.6358	22.6234	22.605	22.5894	22.6606	22.6354	22.6117	22.5924	22.6337	22.5245	22.5815	22.5602	22.4988	22.5295	22.5117	22.6688	22.5892	22.6308
ARL3	P36405	4	20.3318	20.1186	19.9211	20.2934	20.2967	20.2971	20.2117	20.3675	20.2818	20.2024	20.3205	20.0492	20.316	20.1766	20.2163	20.3127	20.304	19.9818
MAP2K2	P36507	11	21.283	20.9217	21.14	21.1282	21.1998	21.0815	20.9493	21.2684	21.0802	21.1142	21.0723	21.1421	21.0799	21.0543	20.965	21.2272	21.0471	21.0612
ATP5C1	P36542	13	22.3367	22.3591	22.4162	22.3756	22.4403	22.359	22.3795	22.3512	22.3061	22.338	22.3795	22.3388	22.2376	22.2747	22.213	22.3539	22.4214	22.391
CPOX	P36551	2	17.5603	17.9654	17.9197	17.9419	18.1246	17.9794	17.6042	17.4576	18.1613		17.9598	17.7575	17.7446	17.8761	17.7672		18.1945	17.9668
RPL4	P36578	37	24.6852	24.6863	24.7819	24.751	24.7279	24.7597	24.756	24.7379	24.6974	24.6901	24.7366	24.6538	24.5851	24.6547	24.5928	24.73	24.7289	24.722
NUDT1	P36639	1
acnB	P36683	11	18.706	18.6785	18.9118	19.2637	19.1057	19.3969	19.2421	19.6377	19.2005	19.9446	19.5873	19.8571	20.1811	20.1251	19.9657		17.2175	16.8181
LONP1	P36776	29	21.8557	21.796	21.8717	21.9602	21.8925	21.8275	21.9245	21.8717	21.8855	21.8755	21.8221	21.7912	21.835	21.8291	21.8261	21.9062	21.7685	21.9084
PGM1	P36871	39	22.5243	22.5561	22.5665	22.5493	22.6012	22.628	22.5544	22.6529	22.5672	22.5338	22.5919	22.5708	22.4417	22.4919	22.523	22.5313	22.5563	22.5603
PPP1CC	P36873	8	21.5343	21.4024	21.5122	21.5329	21.4646	21.463	21.4672	21.5045	21.4993	21.2074	21.4372	21.4486	21.1095	21.2428	21.2387	21.4839	21.4107	21.4528
GNL1	P36915	3	18.2976	18.8342	18.9587	19.1447	18.8802	19.0282	19.2623	18.9985	18.8001	18.7205	19.1115	18.637	18.4612	18.9816	18.8374	18.7443	18.5219	18.8224
SERPINB5	P36952	14	21.6626	21.7074	21.6987	21.7331	21.7866	21.7351	21.7058	21.6785	21.7063	21.6556	21.6628	21.5742	21.5616	21.6962	21.5429	21.8006	21.7868	21.8352
DLST	P36957	4	21.1509	21.3047	21.3369	21.3056	21.3519	21.2775	21.042	21.2939	21.2159	21.151	21.3326	21.2574	21.2138	21.3019	21.1753	21.4634	21.1768	21.3091
purU	P37051	1
SRP14	P37108	9	22.1725	22.1885	22.1459	22.2659	22.3052	22.3285	22.1768	22.2275	22.2215	22.1869	22.1858	22.0719	22.0447	22.0443	22.1615	22.2298	22.1044	22.2153
NUP62	P37198	10	20.3108	20.0715	20.0988	19.8579	19.9144	20.3173	20.1999	20.2625	19.8205	19.6371	20.1934	20.4504	20.1909	20.0985	20.1225	20.1733	20.1329	20.0397
FDFT1	P37268	4	18.3342	17.9655	17.4265	18.07	17.3794	18.7546	17.1488	18.5339	18.1152	18.2594	17.21	18.3078	17.0779		17.7923	17.6869	17.2179
ghrB	P37666	2	16.8882	17.522	17.5073	18.1488	18.116	17.133	18.3246	18.6765	18.4322		18.9257		18.9458	19.227	19.1006
gpmI	P37689	5	19.8676	18.5632	17.8335	18.7087	19.3371	18.2057	18.2377	19.0187	20.4577	20.1379	19.8636	20.0744	20.8078	19.2592	19.9191		18.3375
TAGLN2	P37802	31	24.3407	24.3396	24.354	24.3697	24.3947	24.4218	24.3391	24.3324	24.3487	24.3324	24.3357	24.3485	24.2669	24.2785	24.2885	24.3737	24.3606	24.3487
TALDO1	P37837	29	23.6724	23.6301	23.6679	23.7029	23.6925	23.6354	23.6325	23.6814	23.6677	23.6078	23.6669	23.5748	23.5725	23.6092	23.5686	23.754	23.5165	23.6276
SNCA	P37840	4	18.5687	18.3779	18.5011	18.6137	18.1957	18.9984	18.5261	18.9735	18.1886	18.6156	18.3632	18.4128	18.7295	18.3523	18.0165	17.4893	18.4307	17.6165
uspF	P37903	2										17.8034		17.4514		17.744	16.8085		17.2661	17.2708
ETFB	P38117	26	22.9654	22.8692	22.9283	22.9641	23.0432	23.0365	22.9446	22.9518	22.916	22.8694	22.8724	22.8766	22.7975	22.7931	22.847	22.8316	22.887	22.8591
RBMX;RBMXL1	P38159	22	23.6896	23.6179	23.6777	23.7766	23.7683	23.8282	23.6687	23.6174	23.6566	23.6555	23.7111	23.6338	23.5113	23.5198	23.526	23.759	23.6076	23.6802
COIL	P38432	4	19.2384	19.3886	19.5095	19.5812	19.5488	19.5081	19.5016	18.9504	19.4062	19.1442	19.2617	19.2836	19.1256	19.1735	19.2263	19.1273	19.1869	19.734
GGCX	P38435	2		17.5063	17.852	17.9391	17.8312	17.3841		17.9797	18.2854	18.1205		18.0865			17.5465	17.7856		17.9225
yggL	P38521	2	15.8285				16.1915			15.7931	16.743	16.6276	16.8395	15.6598	17.2308		17.2782			16.0404
ATP6V1A	P38606	26	21.7715	21.8107	21.8404	21.8285	21.8143	21.8006	21.7966	21.8346	21.8549	21.8201	21.7963	21.803	21.7487	21.715	21.767	21.8184	21.8382	21.8539
HSPA9	P38646	62	24.5239	24.4682	24.4929	24.466	24.5326	24.5126	24.452	24.5034	24.4778	24.4048	24.4231	24.4194	24.3819	24.4109	24.4086	24.5014	24.4181	24.506
EIF4A3	P38919	47	23.2558	23.2463	23.2842	23.305	23.2828	23.3248	23.2302	23.3148	23.2708	23.2623	23.2346	23.2365	23.1118	23.1502	23.1995	23.3212	23.3148	23.2597
RPS19	P39019	10	24.3517	24.2932	24.3322	24.3301	24.3633	24.3238	24.3182	24.3523	24.4116	24.334	24.3097	24.2889	24.2486	24.2414	24.2243	24.364	24.3735	24.3599
RPL3	P39023	35	24.2846	24.2786	24.3256	24.3107	24.2959	24.3107	24.2977	24.2855	24.3017	24.2421	24.3238	24.2475	24.2466	24.321	24.2456	24.3417	24.295	24.3684
znuA	P39172	25	21.652	21.7204	21.62	22.1761	22.1174	21.9048	22.3964	22.3446	22.3122	22.6875	22.7115	22.7008	22.9929	23.0113	22.9897	17.9881	19.0213	19.1762
yeaD	P39173	2	15.9788	15.2548	14.9254	16.6693	16.8393	15.896	16.3555	16.2808	16.1068	17.388	17.2474	17.1977	17.5387	17.9119	17.7113
DDOST	P39656	12	22.2061	22.2035	22.1766	22.2324	22.2566	22.2001	22.1747	22.1696	22.1834	22.1355	22.1751	22.0851	22.0538	22.0538	22.114	22.3067	22.1701	22.2475
ANP32A	P39687	20	22.7206	22.6727	22.6681	22.7329	22.6877	22.7584	22.6838	22.7251	22.6596	22.5977	22.7003	22.642	22.5914	22.6635	22.5732	22.773	22.734	22.6709
FEN1	P39748	20	22.8279	22.8639	22.927	22.9108	22.931	22.8348	22.8151	22.8516	22.9527	22.8597	22.8498	22.9621	22.8132	22.8157	22.8093	22.9186	22.9432	22.9371
CAPG	P40121	23	22.2406	22.1815	22.2313	22.2612	22.1797	22.267	22.158	22.1692	22.093	22.194	22.2155	21.9978	22.0561	22.019	22.2134	22.1974	22.1078	22.1859
TXLNA	P40222	6	19.6702	19.428	19.7274	19.6062	19.8009	19.7484	19.7214	19.7318	19.4178	19.6855	19.6636	19.1156	19.2389	19.5797	19.3627	19.3142	19.7357	19.3859
CCT6A	P40227	44	22.9555	22.9838	23.0561	23.0251	23.0472	22.9481	23.0343	23.0518	23.087	22.9918	22.9303	22.8892	22.9189	22.9587	22.9053	23.043	22.9756	23.0064
NNMT	P40261	4	20.9912	20.8858	20.491	20.5854	21.0326	21.1297	21.1549	21.1934	21.0453	20.9108	21.1963	21.1147	20.8379	21.2726	20.7351	20.9119	20.9802	20.9252
RPL13A	P40429	11	23.7673	23.8016	23.859	23.8283	23.8368	23.8572	23.7664	23.8409	23.8012	23.7737	23.705	23.7859	23.7126	23.6901	23.6693	23.8563	23.8586	23.7607
ARL1	P40616	3	20.4811	20.4812	20.5861	20.393	20.6185	20.6025	20.414	20.3813	20.5036	20.3614	20.588	20.3681	20.4369	20.5463	20.3669	20.5748	20.5306	20.3227
MLH1	P40692	3	17.4865	17.6238	17.8735	17.9133		18.1447			18.1965	18.1259	18.092	17.4995	17.4117	17.7656	17.7118	18.451	17.3567	17.7592
STAT3	P40763	21	20.3822	20.4548	20.5677	20.5115	20.6029	20.6455	20.5096	20.6079	20.5358	20.416	20.4184	20.5496	20.4483	20.5512	20.366	20.4824	20.5853	20.5623
USP8	P40818	3	17.9956		18.0919	18.0056	17.5259	18.2117	18.4313		16.8478	17.8035	17.9246	18.1385	17.4759	18.1678	18.0917	17.7668	18.368	17.4543
MDH1	P40925	22	23.1717	23.142	23.1135	23.1512	23.1519	23.0973	23.1029	23.1392	23.0883	23.1226	23.1078	23.0488	22.9953	23.0261	23.0466	23.1702	23.1701	23.1419
MDH2	P40926	28	23.6963	23.7698	23.7656	23.7783	23.8329	23.8702	23.7333	23.7851	23.7022	23.6825	23.7234	23.7443	23.6551	23.6736	23.6674	23.7698	23.7013	23.7569
RFC5	P40937	11	21.0319	21.0525	20.9046	20.861	20.994	20.902	21.0066	20.9456	21.0131	20.864	20.9035	20.7972	20.7564	20.705	20.7133	20.9418	20.7962	21.1009
RFC3	P40938	10	21.2809	21.2186	21.2157	21.405	21.3489	21.2641	21.3002	21.3335	21.3236	21.256	21.2805	21.1742	21.1433	21.2168	21.1763	21.4128	21.1542	21.2658
HADHA	P40939	33	22.9882	22.944	22.9205	23.0573	23.0255	23.0397	22.9722	23.0329	22.9818	22.9136	22.9418	22.8893	22.8588	22.8708	22.8417	22.926	22.9792	22.934
EIF2S3;EIF2S3L	P41091	38	22.7478	22.6941	22.7227	22.6987	22.7569	22.7774	22.6657	22.775	22.7762	22.6529	22.6695	22.6815	22.5068	22.6448	22.5775	22.7341	22.6838	22.7613
EIF2D	P41214	2		16.5144	17.8004	17.373						18.2387	17.3735	16.6562
BUD31	P41223	4	19.8692	19.9781	20.0174	19.8508	20.2331	20.1888	20.0904	19.6287	19.7838	19.9788	19.8759	19.803	19.6578	19.855	19.7312	19.6261	19.8866	19.9273
NAA10	P41227	5	21.2071	21.292	21.3614	21.4385	21.4959	21.4845	21.409	21.3177	21.2013	21.2162	21.2869	21.3358	21.1581	21.1958	21.1593	21.2528	21.2857	21.3337
PPP1R2;PPP1R2P3	P41236	11	21.9278	21.8084	21.8421	21.9428	21.9874	21.9523	21.8109	21.8579	21.8283	21.7527	21.74	21.7809	21.7321	21.7012	21.7253	21.9523	21.7708	21.8594
GARS	P41250	31	22.8933	22.7571	22.8247	22.8602	22.9262	22.7612	22.8035	22.8888	22.7283	22.733	22.7665	22.8151	22.7472	22.7478	22.7509	22.8899	22.7891	22.7846
IARS	P41252	62	22.3654	22.3522	22.3573	22.4072	22.3944	22.3956	22.3078	22.4017	22.3597	22.2918	22.362	22.3486	22.2478	22.2519	22.2989	22.3604	22.3843	22.3554
EIF1;EIF1B	P41567	5	21.8233	21.8487	21.8892	21.85	21.9498	21.9086	21.842	21.8439	21.9626	21.7797	21.8702	21.8828	21.7932	21.8291	21.7872	21.9493	21.8822	21.8291
PRKCI	P41743	5	19.5888	18.741	19.0752	18.8652	19.2977	19.1599	19.5461	19.2234	19.3458	20.0128	18.3891	19.4374	19.1486	18.8247	19.266	19.5821	19.4961	19.8154
ECI1	P42126	8	22.9663	23.0308	23.0251	23.0142	23.0565	23.0688	22.9443	23.0256	22.9104	22.915	23.0183	22.9871	22.8928	22.8969	22.9661	23.0794	22.9374	23.0198
TMPO	P42166	27	22.3623	22.4533	22.4036	22.4796	22.5811	22.4646	22.3587	22.5331	22.3773	22.3688	22.4183	22.4143	22.2713	22.3247	22.4028	22.5714	22.2152	22.4061
TMPO	P42167	9	21.8741	21.8977	21.9508	21.9662	22.0345	22.0129	21.8611	21.8302	21.9499	21.8461	21.8626	21.9086	21.7454	21.7676	21.7817	21.9704	21.9193	21.868
STAT1	P42224	6	20.64	20.5353	20.5277	20.5662	20.5711	20.5735	20.6243	20.5491	20.5336	20.3639	20.5895	20.4717	20.4923	20.4353	20.256	20.5229	20.5577	20.5352
SKIV2L2	P42285	25	20.6329	20.6655	20.6483	20.7447	20.7065	20.7704	20.6888	20.6851	20.7308	20.778	20.7317	20.6538	20.6615	20.5998	20.6117	20.7852	20.7507	20.7878
RPS27	P42677	14	23.522	23.5561	23.5294	23.5431	23.6471	23.6354	23.5618	23.6147	23.4868	23.427	23.4905	23.498	23.4624	23.5236	23.4728	23.5676	23.5393	23.5489
RBM34	P42696	1
LRPPRC	P42704	101	22.6944	22.7283	22.7522	22.7941	22.7401	22.7748	22.7845	22.7228	22.7405	22.7612	22.6824	22.7087	22.5997	22.6187	22.6592	22.7827	22.7451	22.7079
ACAA2	P42765	22	21.8851	21.6733	21.7738	21.8836	21.8803	21.7206	21.789	21.8258	21.7041	21.6575	21.696	21.7379	21.6315	21.7033	21.681	21.8856	21.7126	21.8608
RPL35	P42766	4	23.8095	23.7447	23.8063	23.8276	23.8356	23.8151	23.7769	23.8107	23.7637	23.7218	23.7509	23.7807	23.681	23.6613	23.6916	23.8521	23.8069	23.8401
CDKN2A	P42771	6	21.3389	21.3181	21.3613	21.334	21.4279	21.3841	21.3345	21.2339	21.3435	21.175	21.2441	21.2794	21.0899	21.1491	21.1753	21.4085	21.2991	21.3783
SLC1A3	P43003	3	19.7137	19.8261	19.7586	19.8096	19.7517	19.9507	19.6825	19.6907	19.7748	19.6097	19.8767	19.5803	19.6079	19.6157	19.661	19.6059	19.6075	19.8381
PAFAH1B1	P43034	12	21.3538	21.0888	21.1101	21.0635	21.1283	21.1421	21.1621	20.9948	21.2874	21.1558	21.1775	21.106	21.0576	21.0258	21.1864	21.3654	21.2777	21.1975
MCAM	P43121	10	21.3062	21.2361	21.2335	21.2129	21.148	21.0993	21.1315	21.2802	21.0763	21.152	21.4611	21.2044	21.1902	21.0955	21.1833	21.3923	21.266	21.1165
MATR3	P43243	52	22.9932	22.9723	23.0108	23.0571	23.0545	23.0836	22.929	22.9908	22.9185	22.891	22.9883	22.9359	22.8612	22.8863	22.8373	23.0593	22.9413	23.0386
MSH2	P43246	9	20.9981	20.7339	20.9662	21.047	20.8589	20.9877	20.8834	20.9758	21.0756	20.9217	20.7992	20.9434	20.867	21.0666	20.9392	20.8775	20.9231	20.6482
GPD2	P43304	13	20.3454	20.4353	20.3838	20.4847	20.457	20.3229	20.409	20.4182	20.3525	20.3321	20.4186	20.3133	20.3313	20.296	20.4398	20.5964	20.5276	20.3348
SSR1	P43307	5	21.2737	21.1189	21.276	21.1738	21.276	21.3356	21.3133	21.35	21.2272	21.0666	21.1344	21.0775	21.039	21.0515	21.053	21.3752	21.1808	21.1158
RANBP1	P43487	10	23.1199	23.0483	23.1584	23.1558	23.1206	23.2704	23.1297	23.1484	23.0707	23.0763	23.0824	23.0774	23.0365	23.001	23.0023	23.1604	23.15	23.1283
NAMPT	P43490	13	21.3546	21.4507	21.3785	21.6224	21.5074	21.521	21.1367	21.3234	21.5379	21.5601	21.3018	21.4963	21.6095	21.3823	21.489	21.8505	21.4678	21.4252
PSMC4	P43686	29	23.3347	22.0207	22.0476	22.1551	22.1454	22.1961	22.1256	22.1736	22.732	23.2981	22.0447	22.5829	23.3412	23.1682	22.5283	23.3461	22.1214	22.0879
TSFM	P43897	12	21.9093	21.8315	21.7929	21.7788	21.8039	21.9235	21.7963	21.8997	21.938	21.8539	21.5737	21.8368	21.7847	21.6549	21.7902	21.8935	21.8935	21.8904
fkpA	P45523	1
proQ	P45577	6	18.3618	18.5294	18.7286	19.1489	19.175	19.1827	19.2507	19.044	19.2328	19.4766	19.5388	19.5141	19.872	19.8225	19.695	18.079	17.6173
VDAC2	P45880	23	23.2748	23.2949	23.2737	23.295	23.349	23.335	23.2639	23.276	23.2448	23.2236	23.2392	23.2128	23.1543	23.2118	23.1917	23.3237	23.2794	23.2902
CBX5	P45973	14	21.9465	21.9243	22.0793	22.0754	22.029	22.0178	21.9851	22.0608	21.9978	21.9683	22.0056	21.9436	21.9926	22.025	21.9498	21.8196	21.9815	21.9336
USP5	P45974	24	21.7302	21.6989	21.7385	21.6883	21.7804	21.7638	21.6913	21.7341	21.7257	21.6745	21.7803	21.6561	21.6056	21.5691	21.653	21.7954	21.7113	21.7745
MKI67	P46013	88	22.1934	22.0959	22.0986	22.2898	22.2391	22.2609	22.1108	22.2012	22.1062	22.1375	22.1382	22.1557	21.9567	21.9418	21.9293	22.2587	22.0935	22.2229
RANGAP1	P46060	15	21.2116	21.1965	21.2319	21.1332	21.1011	21.1604	21.254	21.1982	21.2649	21.1158	21.0319	21.0522	21.1403	21.0857	21.0913	21.2087	21.3295	21.2334
RECQL	P46063	17	21.5583	21.6422	21.7129	21.6842	21.6914	21.6255	21.6256	21.6484	21.6575	21.6644	21.6773	21.7005	21.5636	21.5535	21.5291	21.6185	21.6268	21.6258
NOP2	P46087	18	21.84	21.8595	21.9023	21.9332	21.9431	21.9438	21.8178	21.8729	21.9747	21.802	21.8486	21.8064	21.7636	21.7548	21.7865	21.8438	21.955	21.924
CRK	P46108	3	18.3848	18.7992	18.8378	18.7567	18.6355	18.6473	18.2454		18.065	18.2937	18.4558	18.2807	18.441	18.5105	18.4301	18.4313	18.7808	18.3925
CRKL	P46109	2	18.9136	18.8567	18.0117	18.5599	18.9488	18.7825			18.7068	19.115		18.4853	18.6961	18.8265	18.7368	19.1302	19.0626	18.7772
BAG6	P46379	16	20.7793	20.8711	20.6529	20.8647	20.9073	20.9112	20.7964	20.867	20.851	20.8126	20.8854	20.749	20.3278	20.6947	20.7239	20.8383	20.7822	20.8608
NSF	P46459	2	17.2134	17.7504	17.0928		17.5909	16.9558	17.4265	16.255	17.495		17.4121	16.7488	17.0851	18.4232	17.1715	16.7679
RPL27A	P46776	9	23.9338	23.9046	23.9968	23.9901	24.0084	24.0306	23.9023	23.9277	23.9249	23.8764	23.8624	23.9289	23.8087	23.8801	23.8422	23.9891	23.9777	23.9814
RPL5	P46777	32	23.9441	23.9214	23.9672	24.0173	24.0122	24.0016	23.9041	23.9741	23.9101	23.9094	23.9137	23.8708	23.8011	23.8491	23.7752	24.022	23.9176	23.9605
RPL21	P46778	12	23.2031	23.2327	23.2491	23.2577	23.3666	23.2648	23.1668	23.2185	23.2505	23.2246	23.2469	23.1875	23.1631	23.1702	23.1411	23.2728	23.3732	23.2183
RPL28	P46779	10	23.9557	23.9754	23.9305	23.982	24.0236	24.12	23.9687	23.9475	24.0986	23.9578	24.0106	23.9731	23.875	23.9032	23.9182	24.0576	23.9679	23.9047
RPS9	P46781	26	24.0741	24.0565	24.0982	24.1481	24.1878	24.1564	24.1167	24.1436	24.1152	24.0714	24.1135	24.0541	24.0134	24.0246	24.0107	24.126	24.1385	24.0757
RPS5	P46782	25	24.0161	24.0014	24.0827	24.0659	24.1124	24.1076	24.0302	24.0247	24.0595	24.012	23.9874	24.0148	23.9198	23.9258	23.9691	24.0284	24.0916	24.0937
RPS10	P46783	17	23.7275	23.6559	23.7311	23.7919	23.8199	23.7847	23.7418	23.747	23.7175	23.6572	23.7249	23.6427	23.585	23.6092	23.576	23.7563	23.6693	23.7318
GNPDA1	P46926	6	20.2035	20.3446	20.2713	19.9597	20.3829	20.3997	20.104	20.1939	20.1104	20.2381	20.3565	20.0636	20.2729	20.3703	20.1826	20.5269	20.2182	20.3136
YAP1	P46937	1
IQGAP1	P46940	98	22.9637	22.8739	22.952	22.9404	22.9253	22.9184	22.8885	22.9385	22.9807	22.876	22.8101	22.9311	22.7476	22.8107	22.8705	22.9822	22.9408	23.0008
GYG1	P46976	2	19.4164	19.0103		18.9322			19.4876		19.0647	19.389		19.1738		19.5356		19.1362	19.4648
STT3A	P46977	3	19.3514	20.1935	19.5974	20.6775	20.6342	19.8933	20.4072	20.4812	20.5349	20.4573	20.4374	20.4071	20.4451	20.369	20.3618	20.3392	20.2229	20.2374
PLA2G4A	P47712	13	21.4826	21.3169	21.3403	21.4496	21.4429	21.466	21.399	21.3402	21.4253	21.4475	21.2788	21.3839	21.3304	21.3707	21.3779	21.3221	21.2425	21.4389
CAPZB	P47756	13	22.1966	22.0475	22.187	22.2295	22.2338	22.2015	22.1085	22.2096	22.235	22.0963	22.0884	22.1031	21.9541	22.0244	22.0589	22.2131	22.2411	22.1277
EIF1AX;EIF1AY	P47813	7	22.7743	22.7072	22.8596	22.9279	22.7627	22.9762	22.7898	22.8168	22.8187	22.8247	22.8622	22.7775	22.8062	22.6719	22.7038	22.7981	22.7553	22.7498
QARS	P47897	44	22.209	22.2192	22.265	22.2308	22.3396	22.2815	22.15	22.1763	22.1936	22.2383	22.1881	22.1854	22.01	22.0691	22.1316	22.2215	22.0581	22.108
RPL29	P47914	5	23.676	23.6579	23.7386	23.7	23.6607	23.6868	23.6261	23.6244	23.6599	23.6726	23.76	23.6642	23.6434	23.6205	23.6478	23.674	23.6738	23.7139
UQCRFS1;UQCRFS1P1	P47985	12	21.8992	22.0381	22.0458	22.1199	21.916	22.0605	21.9941	22.0492	21.989	21.9449	21.9898	21.9399	21.8183	21.9995	21.7778	22.2345	21.9827	22.0839
ATP5O	P48047	15	22.5453	22.5606	22.5936	22.6569	22.6765	22.674	22.6614	22.7268	22.7288	22.6851	22.6293	22.6835	22.597	22.5657	22.5673	22.6241	22.6465	22.7129
LIMS1;LIMS2	P48059	1
PREP	P48147	23	22.0993	21.9393	22.0196	21.9026	22.1048	21.9665	21.975	22.0958	21.9118	21.9695	21.9852	21.9739	21.9846	21.7917	21.9196	22.1935	21.9466	21.9966
ME1	P48163	7	19.0677	19.2246	19.3508	19.6569	19.2201	19.4709	19.5897	19.0558	19.4493	19.8064	20.0227	19.6112	19.1539	19.4053	18.6961	19.4027	19.0375	19.5073
RFX5	P48382	1
ARCN1	P48444	22	21.9588	21.8965	21.9834	22.0226	22.0535	22.0228	21.9523	21.9626	21.9714	21.9073	21.9248	21.8756	21.8573	21.846	21.8292	21.941	21.9138	21.9686
GCLC	P48506	4	18.791	18.5798	18.8908	18.6293	18.7051	19.0436	18.7389	18.9891	18.945	18.6411	18.8152	18.8187	18.7431	17.97	18.6181	18.9731	18.873	18.7859
GCLM	P48507	7	20.5129	20.4381	20.5135	20.5526	20.5784	20.5358	20.4268	20.4355	20.6463	20.4368	20.6117	20.5143	20.337	20.4916	20.5831	20.4999	20.432	20.2245
PSMD8	P48556	10	20.9598	21.0159	21.1139	20.9457	21.0398	21.1068	21.0491	20.9379	20.9918	20.8887	21.0445	21.0045	20.9209	20.9432	20.9209	21.0088	20.9771	21.0657
PRRC2A	P48634	8	20.871	20.8234	20.8374	20.8297	20.9121	20.9186	20.7239	20.8484	20.8012	20.7815	20.8926	20.6702	20.5583	20.689	20.6572	20.9442	20.815	20.7568
GSS	P48637	4	19.6729	19.6171	20.1699	20.1519	20.3769	20.5537	21.1388	19.5635	20.0906	20.402	19.9763	20.3436	19.8408	20.8429	19.7826	20.1031	19.4633	19.9052
CCT5	P48643	73	23.5837	23.5477	23.6628	23.6236	23.6804	23.6717	23.596	23.5716	23.6823	23.5572	23.618	23.5138	23.457	23.5258	23.4745	23.5948	23.5327	23.6311
NES	P48681	3	18.4678	18.0704	18.7785	18.7156	18.426	18.8379	18.9042	18.326			17.8242	18.5783	18.382	18.404			17.6476
CSNK1A1	P48729	10	20.7822	20.939	20.8586	20.8788	20.902	20.9496	20.8631	20.923	20.9155	20.8229	20.877	20.8773	20.6899	20.7102	20.7111	20.916	20.8928	20.8285
IDH2	P48735	6	20.282	20.0359	20.1004	20.175	20.215	19.8417	20.052	20.2071	20.2123	19.9509	20.0839	19.8776	19.171	20.0332	19.8236	20.1605	20.2494	20.1997
PITPNB	P48739	9	20.751	20.7989	20.8134	20.6537	20.8655	20.7417	20.7749	20.8456	20.7623	20.758	20.7847	20.8543	20.6147	20.5353	20.5822	20.6925	20.5464	20.69
CD97	P48960	6	19.2253	19.2674	19.2857	19.0116	19.2295	19.4569	19.0342	19.2825	19.2753	19.1521	19.5457	19.1297	18.7763	19.1615	18.8897	19.3595	18.8896	19.172
POLD2	P49005	2	16.5506	16.9152	17.6872	17.9917	17.6961	17.297	17.3922	17.8836	18.2731	16.775	16.8208	18.1525	17.2151	17.6877	17.8785	18.2248	16.8118	18.2751
MARCKSL1	P49006	2	21.8216	21.6432	21.6698	21.7569	21.8358	21.7395	21.6548	21.7621	21.6587	21.621	21.5619	21.7076	21.5208	21.5218	21.5022	21.8868	21.7794	21.7449
PXN	P49023	1
ALDH9A1	P49189	16	22.2755	22.3583	22.2931	22.2741	22.3348	22.362	22.2914	22.2774	22.3241	22.3059	22.1311	22.2524	22.088	22.155	22.1808	22.3313	22.2936	22.348
RPL34	P49207	10	23.4928	23.5293	23.5963	23.6014	23.6718	23.618	23.6008	23.6661	23.5909	23.5641	23.5601	23.5569	23.5809	23.4966	23.6073	23.5969	23.5552	23.5816
LMAN1	P49257	18	21.7635	21.697	21.7102	21.8497	21.4912	21.8259	21.5643	21.5764	21.8002	21.7428	21.2237	21.6534	21.7341	21.5894	21.3993	21.7925	21.852	21.6413
NASP	P49321	28	22.4517	22.4332	22.5428	22.5551	22.5604	22.5206	22.56	22.5187	22.5312	22.4984	22.4476	22.5065	22.4667	22.5027	22.3743	22.5695	22.5487	22.5355
FASN	P49327	182	23.7386	23.7399	23.7337	23.8098	23.7604	23.87	23.7849	23.7527	23.7484	23.7647	23.7611	23.779	23.6826	23.7163	23.6686	23.8065	23.8108	23.7683
FNTA	P49354	4	19.2638	18.8975	18.9018	18.756	18.8107	18.7928	18.6412	19.0415	18.5835	18.476	18.7246	18.594	18.08	18.8341	18.5974	19.2018	19.1444	19.0535
CCT3	P49368	58	23.7852	23.7579	23.8264	23.8106	23.8378	23.8675	23.751	23.7769	23.7133	23.7535	23.7545	23.7266	23.6354	23.6572	23.6279	23.8376	23.7242	23.7807
MRPL19	P49406	4	19.2436	19.3277	19.6834	19.3703	19.5105	19.8053	19.3567	18.1552	19.5	18.6001	19.123	19.0342	18.9317	17.8471	19.7587	19.6998	19.7003	19.8507
TUFM	P49411	70	23.7012	23.6402	23.6687	23.7114	23.7375	23.7244	23.6794	23.6843	23.683	23.7039	23.6607	23.6732	23.5765	23.5765	23.5754	23.6744	23.682	23.6872
ALDH7A1	P49419	9	21.4015	21.3882	21.4045	21.3823	21.3192	21.3515	21.3288	21.3602	21.4411	21.169	21.2394	21.2485	21.1928	21.3154	21.3228	21.4826	21.4387	21.3531
CENPF	P49454	2	18.6533		17.2879		19.1354		18.0987	18.8343		18.8114		19.0658			18.1488		18.2233
SRP9	P49458	6	21.4256	21.6443	21.3454	21.9761	21.9944	21.7873	21.5015	21.8664	21.4671	21.4858	21.7478	21.6024	21.5474	21.4568	21.7283	21.794	21.8527	21.5765
AARS	P49588	58	23.175	23.2148	23.2277	23.2012	23.2265	23.2018	23.2198	23.1976	23.1904	23.1623	23.1509	23.1551	23.0852	23.1088	23.1082	23.2209	23.2075	23.1799
CARS	P49589	7	20.614	20.6576	20.7282	20.7476	20.6821	20.7427	20.6651	20.5685	20.607	20.6018	20.5713	20.5558	20.4551	20.4342	20.5939	20.6872	20.4713	20.5817
SARS	P49591	24	21.9898	21.9744	22.0594	21.9974	22.0348	22.0857	21.9384	21.8702	22.0534	21.963	21.9238	22.0127	21.8797	21.9194	21.9158	22.0318	22.0145	22.0457
PRIM1	P49642	2	19.0315	19.0655	19.3112	19.3226	19.4286	18.9182		19.2936	19.1366		19.1634	19.1453	19.2857		18.8581	19.0039	19.0226	19.2804
PRIM2	P49643	2	18.1199	17.7252	16.9834	18.1027	18.3619	17.654	17.9498	18.0753	18.4004	18.0811	18.0533	18.4182	17.4938	16.8164		18.1873	18.3346	17.8102
CTCF	P49711	3	15.471			16.7221	17.2991		16.971	16.8671		16.2582	16.4415	17.1735	17.0664	16.6928	16.6632			16.7225
PSMB3	P49720	11	21.9106	22.2324	22.1942	22.1722	22.2209	22.317	22.206	22.1309	22.003	22.1	22.4965	22.1858	21.9903	21.7492	22.0639	22.3156	22.0413	22.2919
PSMB2	P49721	10	22.4756	22.433	22.5559	22.6308	22.6071	22.5151	22.4908	22.491	22.4863	22.4402	22.4452	22.4209	22.3121	22.3887	22.4207	22.5977	22.5421	22.5305
MCM2	P49736	34	21.5235	21.4672	21.5487	21.4857	21.5918	21.6701	21.4681	21.5721	21.526	21.421	21.5389	21.5117	21.1743	21.4433	21.4477	21.4903	21.5087	21.4971
ACADVL	P49748	27	21.921	21.8747	21.9351	21.9678	22.0104	22.0126	21.907	21.923	21.9343	21.8437	21.9244	21.8869	21.7918	21.6925	21.7204	22.0108	21.8803	21.9585
YLPM1	P49750	5	19.6923	18.4809	19.2519	19.2856	19.4329	19.1511	19.1387	19.4515	19.2311	19.2091	19.4234	19.2381	19.6248	19.3301	19.5365	19.7482	19.4221	19.6327
TMED10	P49755	14	22.4971	22.484	22.5842	22.59	22.541	22.5967	22.4504	22.54	22.5859	22.4743	22.5523	22.4729	22.3281	22.4601	22.2363	22.6188	22.539	22.5137
RBM25	P49756	7	20.3841	20.4053	20.382	20.5198	20.5127	20.4862	20.4174	20.4999	20.3815	20.2822	20.4323	20.1225	20.4291	20.3914	20.3894	20.4041	20.4508	20.557
EIF2B2	P49770	6	20.3451	20.4331	20.5543	20.5331	20.5372	20.5123	20.5382	20.3223	20.43	20.2979	20.3907	20.4514	20.2651	20.2644	20.2913	20.3488	20.3338	20.4697
HINT1	P49773	18	23.2578	23.199	23.2054	23.3025	23.2773	23.2731	23.2265	23.2517	23.2564	23.2338	23.2129	23.2629	23.1524	23.1283	23.1488	23.256	23.2541	23.2473
NUP153	P49790	4	18.4316	19.1445	19.0029	18.9216	18.9965	18.9566	18.6992	18.5771	18.8756	18.4915	18.769	18.6603	18.7727	18.639	18.7324	18.9923	18.6997	18.9115
RANBP2	P49792	37	20.8558	20.9104	20.6833	21.0232	21.1213	21.0938	20.8708	20.775	20.9131	21.0181	21.1275	21.0572	20.6312	20.76	20.6695	20.9213	20.5398	20.9697
NDUFV1	P49821	7	19.6659	19.4892	19.6212	19.7132	19.8476	19.6154	19.8098	19.424	19.4461	19.8469	19.5666	19.8149	18.889	19.0476	19.1098	19.409	19.1693	19.1148
GSK3B;GSK3A	P49841	3	19.8015	17.9896	19.8662	19.8052	19.8434	19.8904	19.9312	19.8139	19.4849	19.3975		19.6306	19.5926	19.7896	19.723	19.9365	19.6063	19.8742
NT5C2	P49902	4	19.0145	19.2649	19.2589	19.1868	19.3741	19.2192	18.9182	19.3623	19.2971	18.9145	19.0709	19.041	19.1525	18.6501	19.1537	19.2033	19.2645	19.3372
SEPHS1	P49903	7	20.3879	20.3704	20.4526	20.3008	20.4881	20.4216	20.3564	20.3956	20.2627	20.1899	20.3229	20.3798	20.0442	20.1628	20.0946	20.2915	20.266	20.4111
GMPS	P49915	32	22.6986	22.6211	22.6492	22.6324	22.7037	22.6715	22.6046	22.6943	22.6029	22.5746	22.5884	22.562	22.513	22.5303	22.6194	22.7317	22.5837	22.6593
LIG3	P49916	4	19.1145	18.8627	18.5101	18.9015	19.2168	19.1144	18.9817	18.9469	19.0145	19.3609	19.1376	19.2135	18.988	19.008	19.2554	19.2109	19.2818	18.9948
MRE11A	P49959	6	20.5996	20.5111	20.7514	20.5053	20.4301	20.481	20.5981	20.6934	20.6392	20.5374	20.6439	20.6479	20.4967	20.6585	20.4866	20.7419	20.555	20.6221
IDH3A	P50213	7	21.0443	21.0204	21.1279	21.1861	21.1184	21.2591	20.9199	21.1773	20.9226	20.9709	21.0223	20.911	20.9287	20.9651	20.9524	21.1239	21.1907	21.0757
SULT1A3;SULT1A1	P50224	6	18.8553	18.753	18.876	18.7271	19.0826	19.1604	18.4419	18.8456	18.9245	18.5953	18.7851	18.5586	18.8529	18.711	18.9594	18.8871	19.0151	18.5273
CRIP1	P50238	9	22.7466	22.7965	22.7901	22.7645	22.8341	22.8714	22.8057	22.8383	22.6894	22.7696	22.7773	22.7827	22.7243	22.6984	22.7443	22.8433	22.9033	22.8262
GDI2	P50395	38	23.0688	23.0962	23.1387	23.1742	23.1265	23.1339	23.0586	23.097	23.0938	23.0549	23.0982	23.0832	22.9573	23.0146	23.0486	23.1235	23.1005	23.1377
EMD	P50402	13	21.828	21.7362	21.7464	21.7347	21.8368	21.8307	21.8489	21.7869	21.7779	21.6352	21.8223	21.8162	21.6044	21.7394	21.538	21.7982	21.878	21.848
CPT1A	P50416	18	21.6031	21.501	21.5778	21.5752	21.7097	21.5441	21.574	21.5649	21.5453	21.495	21.4886	21.5044	21.3318	21.3854	21.4301	21.44	21.5549	21.5189
SERPINH1	P50454	29	23.5668	23.5469	23.6578	23.6227	23.674	23.642	23.535	23.5384	23.6443	23.5747	23.544	23.5894	23.4646	23.4725	23.5422	23.6455	23.6291	23.6094
ST13;ST13P5;ST13P4	P50502	20	22.8977	22.8511	22.9527	23.028	23.0199	22.9665	22.9176	22.9531	22.9698	22.9107	22.9009	22.9642	22.837	22.8787	22.833	22.9575	22.9269	22.9751
VASP	P50552	4	21.3906	21.4331	21.43	21.4053	21.5559	21.4676	21.4291	21.3981	21.3995	21.4221	21.3974	21.362	21.3112	21.2595	21.2741	21.5275	21.321	21.4159
DNM2	P50570	22	21.2884	21.3523	21.4096	21.2492	21.4268	21.3615	21.221	21.3573	21.3017	21.2193	21.2276	21.2706	21.1394	21.2829	21.1661	21.3212	21.25	21.2769
METAP2	P50579	22	21.2157	21.1714	21.2183	21.2382	21.3121	21.3039	21.2635	21.1837	21.1261	21.1392	21.0935	21.1339	21.1116	21.2056	21.0785	21.2213	21.4166	21.2293
NUDT2	P50583	3	18.9411	18.2211	19.1998	19.204	18.769	18.8222	19.1841	18.5352	18.984	19.1342	19.118	18.4953	18.7711	18.0782	18.9732	19.0927	19.1703	18.9583
CDK7	P50613	2							17.8347			17.9628	18.626	16.7485	18.3699		17.2055		17.7921	18.1911
KNTC1	P50748	2	17.6029	17.6225	17.6265	17.2389	17.5233	17.5149	17.6427	17.3992	17.4051	17.2826	17.9181	17.9537	17.5284	17.5069	17.1368	17.8882	17.2978	17.8548
CDK9	P50750	5	19.9638	19.9328	20.0164	20.0262	20.0344	19.7939	19.6315	19.8688	20.0301	19.9948	19.8788	19.8226	19.7518	19.5832	19.7067	19.8343	19.8198	19.8898
PPT1	P50897	2								18.2011				17.4545
RPL14	P50914	10	23.7941	23.6999	23.7881	23.8126	23.8394	23.7556	23.7339	23.7789	23.7776	23.7387	23.7576	23.741	23.641	23.7104	23.6562	23.7973	23.7367	23.78
CCT8	P50990	64	24.0187	24.0741	24.0674	24.1338	24.1133	24.0849	24.0549	24.1	24.1147	24.0795	24.0935	24.0875	23.9717	23.9573	23.9871	24.1495	23.9415	24.081
CCT4	P50991	54	23.7948	23.7421	23.8059	23.7914	23.8499	23.8585	23.714	23.8344	23.8821	23.7248	23.7865	23.7531	23.6526	23.7172	23.6722	23.8834	23.7761	23.7407
ANXA11	P50995	19	21.4736	21.4015	21.5782	21.4766	21.6038	21.4888	21.4571	21.5624	21.5587	21.58	21.5415	21.4682	21.4042	21.4982	21.4146	21.5604	21.5301	21.4278
PAPOLA	P51003	3	17.4648	17.8386	18.0549			18.1092		17.965	18.1581	17.5085	17.9136	17.7874	17.8174	17.6057	18.0677	17.7197	18.3056
FXR1	P51114	3	20.4886	20.4445	20.5055	20.5888	20.5787	20.6025	20.4252	20.4695	20.6109	20.405	20.1722	20.4993	20.4442	20.3914	20.3387	20.525	20.464	20.5247
FXR2	P51116	11	21.1467	21.072	21.0736	21.1964	21.2194	21.1783	21.1285	21.1061	21.1258	21.161	21.1522	21.0397	20.936	20.987	20.9352	21.1632	21.0156	21.1711
RAB5C	P51148	12	22.9539	22.8667	22.8623	22.8845	23.0001	22.9746	22.8188	22.8774	22.8707	22.8905	22.8576	22.8935	22.7752	22.7584	22.752	22.9602	22.8765	22.8888
RAB7A	P51149	12	22.349	22.3527	22.369	22.4606	22.469	22.4701	22.4222	22.4534	22.4585	22.4016	22.4309	22.4882	22.3043	22.3661	22.3476	22.4185	22.4862	22.399
RAB9A	P51151	4	20.1803	20.0973	20.2331	19.3667	20.2506	20.1439	20.0934	19.9169	20.1001	20.2389	19.8556	19.9233	19.9014	20.15	19.8575	20.1084	20.4013	20.3135
RAB13	P51153	5	20.7806	20.858	20.8768	20.8281	20.7633	20.9816	20.9044	20.7653	20.8495	20.5626	20.3413	20.8161	20.6236	20.6108	20.784	20.7072	20.8785	20.8584
DAP3	P51398	5	20.3801	20.3814	20.3521	20.2644	20.3814	20.4013	20.3116	20.4718	20.3479	20.2335	20.2831	20.2504	20.206	20.2876	20.2143	19.3384	20.1324	20.2952
SMARCA2	P51531	3	18.4776	18.1009	18.2823	18.1745	17.2731	18.0484	18.4572	18.2529	18.1588	18.2549	18.0949	17.9127	17.5572	17.9228	17.2471		17.6511	17.995
SMARCA4	P51532	10	21.372	21.3588	21.39	21.4469	21.4488	21.4828	21.3782	21.2522	21.2791	21.3596	21.3556	21.3353	21.1491	21.2131	21.0838	21.2703	21.2218	21.4045
GALK1	P51570	6	20.1421	19.999	20.337	20.2707	20.3091	20.3281	20.0736	20.1882	20.2388	20.02	20.2749	20.1568	20.0597	20.118	19.863	20.1856	20.1316	20.0653
SSR4	P51571	11	21.8023	21.9335	21.8733	21.7966	21.8279	21.8956	21.8774	21.9571	21.8592	21.8272	21.8856	21.7713	21.9058	21.9315	21.8588	21.9477	21.9559	21.7307
BCAP31	P51572	12	22.3956	22.4129	22.4061	22.3554	22.3579	22.3055	22.4315	22.3907	22.3896	22.4044	22.389	22.3364	22.3366	22.3094	22.3155	22.4397	22.3792	22.4041
TPMT	P51580	2	18.6038	18.7849	18.3084	18.8477	18.6221	18.9839	18.6776	18.6896	18.8123	18.4752	18.9207	18.686	18.4334	18.8376	18.5383	18.6975	18.8329	18.865
MECP2	P51608	4	18.9786	19.2116	18.6599	19.5308	19.4104	19.1427	19.2087	19.2993	19.0362	19.1982	18.9285	19.224	18.9999	19.1103	18.7741	19.0596	19.0376	19.1611
HCFC1	P51610	17	20.9466	20.9154	20.9524	20.8174	20.889	20.6956	20.9112	20.9923	20.9005	20.8825	20.8787	20.8011	20.9504	21.0338	20.8338	21.0507	20.6851	20.9504
CAV2	P51636	6	20.4223	20.5344	20.4792	20.5638	20.6183	20.5262	20.4792	20.4411	20.4989	20.495	20.5186	20.506	20.349	20.2664	20.3595	20.5811	20.5792	20.5417
ALDH3A2	P51648	2	19.2561	19.2069	19.2278	19.1717	19.216	18.8478	19.0766	19.0778	19.1258	19.0298	19.0885	19.0199	18.8885	19.051	18.9707	19.2949	19.3087	19.3862
HSD17B4	P51659	32	21.76	21.7481	21.7297	21.8247	21.7678	21.7594	21.6708	21.7137	21.6989	21.6913	21.7701	21.6854	21.5395	21.7005	21.5708	21.7602	21.66	21.7675
PSMD7	P51665	17	22.1568	22.0482	22.1435	22.1921	22.1308	22.1451	22.1717	22.1351	22.121	22.0898	22.1351	22.0657	22.0111	21.984	22.0484	22.1514	22.0236	22.095
DYNLT3	P51808	2	18.9237	19.0934	19.2132	19.0538		18.9575	18.7541	18.8333	18.9975	19.1093		19.0214	18.8346	18.7135	18.7681	19.2433	19.1062	19.2374
VAMP7	P51809	2				18.6548							17.8588	18.844
RPS6KA3	P51812	5	18.9286	18.8748	18.8874	18.9211	18.7267	19.9561	19.2871	19.2584	19.2708	19.3639	19.2238	18.9328	19.3758	19.2917	18.9426	19.3292	19.4387	19.3093
HDGF	P51858	32	23.1837	23.1241	23.1261	23.1922	23.1181	23.165	23.1729	23.1407	23.1693	23.1277	23.1557	23.165	23.1354	23.1292	23.1214	23.2297	23.2186	23.1741
NDUFA8	P51970	8	21.0315	20.8878	21.0166	20.9426	20.9066	21.0629	20.7738	20.7581	20.977	20.9169	20.8191	20.854	20.5972	20.6217	20.6956	21.0159	20.8309	20.9724
HNRNPA3	P51991	29	23.5619	23.5006	23.5969	23.5086	23.617	23.6057	23.522	23.5699	23.6059	23.4394	23.4816	23.4967	23.3713	23.4242	23.369	23.4835	23.5024	23.4908
PGD	P52209	26	22.1142	22.0509	22.1551	22.1927	22.1867	22.1938	22.1264	22.0546	22.2797	22.128	22.0895	22.1284	22.0877	22.1218	22.076	22.156	22.2323	22.1602
HNRNPM	P52272	66	24.0144	24.0053	24.0347	24.0504	24.0635	24.0734	23.9563	23.9869	24.042	23.9881	23.9718	23.9885	23.8861	23.9302	23.9634	24.0929	23.9404	24.0597
KPNA2	P52292	23	22.4241	22.3986	22.4818	22.4497	22.4543	22.4645	22.432	22.4417	22.4723	22.3948	22.4528	22.3993	22.3798	22.3353	22.3664	22.3289	22.3832	22.4107
KPNA1	P52294	1
NCBP2	P52298	1
RAP1GDS1	P52306	7	20.3109	20.2065	20.3599	20.2626	20.3039	20.3063	20.2528	20.0592	20.1102	20.1963	20.1522	20.1806	20.0691	20.0947	19.9244	20.3143	20.1758	20.301
POLR2H	P52434	5	20.4986	20.3781	20.3247	20.56	20.4652	20.4149	20.3895	20.1973	20.3483	20.2258	20.4638	20.0601	19.9602	20.0159	19.9836	20.2683	20.3194	20.289
MAP2K6	P52564	8	20.3473	20.1719	20.4867	20.5205	20.6219	20.6288	20.5026	20.6068	20.5399	20.6114	20.5174	20.6085	20.4712	20.0255	20.1353	20.6215	20.338	20.6017
ARHGDIA	P52565	16	22.9808	22.955	22.9707	22.9567	23.0082	22.9988	23.0061	22.9971	23.0267	22.9583	22.9763	22.9184	22.8885	22.8538	22.8965	23.0414	23.0345	22.9936
HNRNPF	P52597	18	23.2446	23.1749	23.201	23.2798	23.2812	23.2841	23.1904	23.2231	23.156	23.0888	23.1601	23.1794	23.0763	23.0883	23.0192	23.3202	23.1925	23.2201
MSH6	P52701	22	20.3454	20.3519	20.5381	20.4147	20.5433	20.6713	20.4406	20.5929	20.7139	20.4515	20.5922	20.4008	20.3594	20.4391	20.5203	20.6557	20.5241	20.7002
ZNF143	P52747	1
RBM5;RBM6	P52756	1
HRSP12	P52758	1
SMS	P52788	12	21.4146	21.5284	21.4508	21.4347	21.5883	21.4489	21.1752	21.411	21.4184	21.3434	21.2372	21.2084	21.2255	21.2566	21.2321	21.6166	21.4909	21.3566
HK2	P52789	18	20.299	20.5177	20.6252	20.4766	20.4923	20.2266	20.4895	20.5519	20.1599	20.5273	20.4081	19.9891	19.9647	20.1995	20.2068	20.5901	20.5528	20.385
MRPL12	P52815	7	21.8341	21.7148	21.7896	21.7369	21.7088	21.7675	21.7246	21.6849	21.732	21.6907	21.7608	21.8704	21.6376	21.6529	21.6815	21.8034	21.7213	21.7997
THOP1	P52888	23	21.5043	21.2929	21.457	21.4068	21.4035	21.3793	21.404	21.4396	21.4518	21.3307	21.476	21.3732	21.249	21.2695	21.2156	21.3802	21.0989	21.3493
CAPZA1	P52907	19	21.9145	21.8282	21.9199	21.8845	21.8191	21.8378	21.8625	21.8598	21.8422	21.8329	21.8252	21.7498	21.6819	21.7007	21.7149	21.8819	21.9123	21.8493
CRIP2	P52943	4	19.0072	19.0181	18.8845	18.7005	18.9355	18.5474	18.3473	18.2837	18.7778	18.7572	18.6369	18.8554	18.6635	18.8603	18.425	18.81	18.7926	19.3521
NUP98	P52948	21	20.953	20.7997	20.8725	20.7123	20.7814	20.8284	20.886	20.9978	20.7336	20.8244	21.0033	21.0252	20.8003	20.9182	20.7799	21.1014	20.7729	20.9704
BLVRA	P53004	9	21.075	21.1469	21.1365	21.1825	21.1812	21.274	21.1062	21.2028	21.2144	21.1416	21.1568	21.1935	20.9509	21.072	20.995	21.1693	21.1743	21.2827
SLC25A1	P53007	6	21.2526	21.4198	21.3507	21.331	21.4664	21.327	21.3465	21.4673	21.3864	21.3667	21.294	21.2901	21.1326	20.6994	21.15	21.3094	21.2541	21.2762
PPP5C	P53041	7	21.51	21.3928	21.4619	21.4588	21.5735	21.5026	21.556	21.5054	21.4657	21.4398	21.3975	21.379	21.3125	21.3165	21.2822	21.683	21.4486	21.5006
ARFIP2	P53365	6	20.6482	20.4102	20.5542	20.6231	20.7122	20.6348	20.4088	20.595	20.4003	20.4871	20.4567	20.4571	20.3953	20.2162	20.3888	20.7814	20.3559	20.5519
NUBP1	P53384	3	18.8282	19.0509	19.0063	18.1551	18.4134	19.1338	18.6631	18.6654	18.9272	18.253	18.5704	18.629	18.5055	18.6887	18.208	18.8639	19.0521	18.7265
ACLY	P53396	73	23.1174	23.1021	23.1399	23.1976	23.2152	23.1916	23.1337	23.128	23.1929	23.0618	23.1455	23.0842	23.0493	23.0382	23.0247	23.2109	23.0509	23.1464
METAP1	P53582	6	20.2849	20.374	20.4183	20.2024	20.1974	20.2699	20.2584	20.3657	20.1937	20.541	19.7586	20.1689	20.0398	20.1503	20.2435	20.1925	20.1154	19.9909
SUCLG1	P53597	10	21.0648	21.1521	21.1983	20.4912	20.6506	20.8256	21.0052	20.8703	21.081	21.0117	20.6854	21.1172	20.936	21.0584	21.2491	20.7015	20.7473	20.4881
MVD	P53602	3	18.5395	18.4862	18.6248	18.7428	18.7254	18.7467	18.4903	18.6338	18.6	18.4048	18.7044	17.8947	18.5448	18.2546	18.7954	18.0722	18.018	18.4598
RABGGTB	P53611	4	19.7243	20.0246	19.8229	19.8752	19.8735	20.1569	20.0272	19.977	19.7286	19.8332	20.3602	19.8946	20.0543	19.7407	19.8708	20.5991	20.5961	20.3715
COPB1	P53618	27	21.7351	21.62	21.803	21.8608	21.7654	21.8539	21.6811	21.6327	21.7521	21.7229	21.7628	21.701	21.6601	21.62	21.5876	21.7456	21.6199	21.7223
COPA	P53621	59	22.3273	22.2998	22.2911	22.4514	22.446	22.4429	22.3551	22.2563	22.3517	22.3596	22.3237	22.3251	22.1475	22.1702	22.1325	22.4121	22.2749	22.4165
CTSC	P53634	7	20.5975	20.5607	20.7631	20.7444	20.6879	20.7578	20.7013	20.8329	20.6627	20.6058	20.8558	20.7203	20.5088	20.5427	20.666	20.7771	20.8181	20.6521
CLTCL1	P53675	1
HCCS	P53701	12	20.8857	20.8538	20.8006	20.7864	20.892	20.8923	20.7391	20.9591	20.9315	20.8282	20.8223	20.8615	20.8943	20.8779	20.6998	20.8926	20.9254	20.8838
SLC16A1	P53985	8	20.2847	20.296	20.1941	19.9214	19.9201	20.0979	20.0333	20.1264	20.0239	20.0684	20.0746	20.1368	20.0527	20.0862	20.0586	20.1352	20.2776	20.2626
IST1	P53990	7	20.1262	20.0421	19.8196	19.8978	20.0037	20.2994	20.1044	19.9562	20.2094	19.7927	20.0541	20.0414	19.9536	19.6924	19.893	20.0044	20.0364	19.9637
SEC24C	P53992	10	20.1449	19.9681	20.2504	20.2175	20.1249	20.2232	20.1239	20.1371	20.1227	20.0937	20.0489	19.9857	19.9094	19.9138	19.9883	19.7486	20.2812	20.1454
SUB1	P53999	10	24.007	23.9453	23.9867	23.9965	24.0201	24.0106	23.963	23.9461	23.9802	23.9216	23.9561	23.9543	23.8826	23.8889	23.9222	24.0434	24.0041	24
RARS	P54136	39	22.4328	22.3799	22.5067	22.4731	22.5028	22.5047	22.3721	22.4454	22.4501	22.3298	22.4476	22.3877	22.2326	22.3987	22.36	22.4646	22.4458	22.5227
ATN1	P54259	1
TERF1	P54274	2	17.0479	17.5325	17.3105	16.5479	17.7376	17.0836	16.4029	17.1874	17.4931	17.5535	17.3236	17.063	16.8332	17.0492	17.2781	17.3904	17.0411	17.4541
PMS2	P54278	3	17.9993	18.0553	18.0123	17.7108	18.1827	18.1472	17.9773	17.597	17.8755	17.6906	17.697	17.5061	17.5576	17.4626	17.3059	18.0565	18.0465	17.7554
YARS	P54577	36	22.4659	22.4945	22.4329	22.5192	22.5678	22.5679	22.5045	22.4815	22.4854	22.4483	22.4829	22.3993	22.3046	22.3497	22.4027	22.5107	22.2568	22.4542
USP14	P54578	23	22.6271	22.6576	22.6617	22.6854	22.7207	22.7231	22.6563	22.6498	22.6387	22.5824	22.6267	22.6643	22.5428	22.5063	22.5146	22.5931	22.5634	22.6797
PRKAG1	P54619	2	16.4634	17.2599	16.7855	17.2199	17.3045	17.2804	17.5471	17.4797	17.1998	16.0976	16.0297	17.2808	16.6799	16.9423	16.4626	17.5817		16.755
HSPA2	P54652	4	18.97	18.8777	18.882	19.2121	19.2732	19.1326	18.9876	18.9941	18.9006	18.8815	19.1056	19.0566	18.8207	18.7281	18.7819	18.8916	18.9979	19.0998
ATP1B3	P54709	12	22.3288	22.3097	22.4249	22.3338	22.2681	22.3764	22.2988	22.4443	22.3956	22.2625	22.314	22.296	22.2226	22.3551	22.2157	22.3623	22.3678	22.3863
RAD23A	P54725	8	21.1633	21.2619	21.3215	21.228	21.155	21.3216	21.1436	21.3172	21.2694	21.3684	21.1214	21.1503	21.2674	21.0358	21.1433	21.3563	21.1653	21.3252
RAD23B	P54727	22	22.9052	22.9287	22.8564	22.9176	22.9188	22.9297	23.0289	22.8993	22.9871	22.8377	22.8407	22.8727	22.7755	22.8193	22.8399	22.8703	22.8825	22.8776
AK2	P54819	24	22.7668	22.7061	22.7242	22.8065	22.7887	22.6962	22.7278	22.6885	22.7051	22.6453	22.6528	22.7113	22.5849	22.573	22.6074	22.7316	22.7122	22.5891
ALDH18A1	P54886	35	21.7426	21.7872	21.8674	21.8214	21.9128	21.9541	21.8765	21.8701	21.8608	21.7857	21.8432	21.8094	21.7281	21.8036	21.7736	21.7949	21.8655	21.875
NAPA	P54920	10	19.5983	19.9016	20.1698	19.6541	20.0485	20.1071	20.066	19.9773	20.1252	20.1641	19.8272	19.8307	20.1259	19.9853	19.7407	20.2954	20.0632	19.8317
EIF5	P55010	11	20.756	20.4734	20.688	20.5269	20.4529	20.6564	20.586	20.5759	20.4532	20.5186	20.4077	20.4036	20.5633	20.4428	20.4839	20.8131	20.55	20.5608
SLC12A2	P55011	1
PSMD4	P55036	9	21.5997	21.4647	21.5322	21.5116	21.7024	21.391	21.508	21.4856	21.6032	21.6932	21.5014	21.7104	21.4247	21.0877	21.6442	21.4045	21.5444	21.5488
DRG2	P55039	4	19.4203	19.8463	19.3184	19.6482	19.4002	19.3523	19.1768	19.5638	18.9367	19.2212	19.0541	19.4009	19.073	19.1898	18.852	19.0256	19.0092	19.435
CSE1L	P55060	56	22.933	22.9501	22.9635	22.9766	23.0197	22.9534	22.9198	22.9707	22.8387	22.8453	22.9176	22.9166	22.7897	22.9039	22.8394	23.0236	22.8944	22.9419
VCP	P55072	77	23.3895	23.3986	23.3913	23.4156	23.3904	23.4522	23.3512	23.3941	23.349	23.3248	23.3734	23.3442	23.2725	23.3447	23.3013	23.4565	23.361	23.4033
HADHB	P55084	21	21.503	21.2989	21.4675	21.4922	21.501	21.5765	21.4034	21.3965	21.5155	21.4584	21.4229	21.4152	21.3014	21.3052	21.3215	21.2772	21.3059	21.3608
MANF	P55145	9	20.7889	20.7159	20.8143	20.838	20.8415	20.493	20.7413	20.8942	20.7093	20.8162	20.8855	20.8151	20.6701	20.7109	20.7084	21.0232	20.86	20.9726
NAP1L1	P55209	13	23.0305	23.0067	22.9663	23.0323	23.0736	23.1062	22.9736	23.0256	23.0732	23.0862	22.8556	22.9915	22.8282	23.0074	22.7787	23.0851	23.0016	22.9232
ADK	P55263	10	20.9703	21.0009	20.9727	21.1387	21.1133	20.644	21.1183	21.0203	21.1227	21.098	20.9581	21.1371	20.9386	20.7473	20.9954	21.1077	21.215	20.9507
ADAR	P55265	17	21.814	21.844	21.8309	21.8691	21.9544	21.9564	21.8622	21.8645	21.9468	21.8699	21.9103	21.8284	21.7044	21.6816	21.6576	21.8563	21.8038	21.8566
TPD52	P55327	11	22.5362	22.436	22.3719	22.4524	22.5098	22.3926	22.3871	22.5568	22.3699	22.2919	22.3827	22.4079	22.409	22.275	22.3374	22.552	22.4723	22.4047
SEC13	P55735	15	22.0034	21.8755	21.9126	21.9345	21.9285	21.9999	21.9447	21.8956	21.8634	21.7443	21.9493	21.8983	21.7763	21.7607	21.7305	21.9395	21.9487	21.9497
NHP2L1	P55769	8	22.2596	22.2865	22.3381	22.3204	22.3987	22.3993	22.2958	22.2923	22.3583	22.2476	22.2521	22.3393	22.1691	22.2376	22.222	22.4125	22.3514	22.3928
NPEPPS;NPEPPSL1	P55786	36	22.0652	22.1449	22.1926	22.1463	22.1736	22.2092	22.0392	22.0835	22.1323	22.0004	22.1752	22.0379	22.0275	22.1197	22.1194	22.1163	22.1854	22.0783
HNRNPH2	P55795	3	18.7897	19.646	19.6969	19.5972	19.1873	19.6452	19.2027	19.6375	19.3248	19.5137	19.4665	19.8476	18.978	19.7766	19.6337	19.5406		19.566
OXCT1	P55809	30	22.6591	22.6885	22.6858	22.813	22.8082	22.8364	22.7162	22.7329	22.6892	22.6985	22.7466	22.7008	22.6515	22.6932	22.6388	22.6983	22.693	22.6306
EIF3B	P55884	39	22.9924	23.0202	23.0673	23.0956	23.1323	23.0658	22.9982	22.9474	22.9791	23.0144	23.0478	22.9842	22.8758	22.8517	22.818	23.061	23.0185	23.0848
BID	P55957	7	19.7102	19.717	19.6055	19.4818	19.7067	19.8323	19.2897	19.3862	19.7072	19.303	19.5714	19.1398	19.1028	19.1616	19.5018	19.7284	19.5855	19.4071
ATP5J2	P56134	4	20.9314	20.9245	21.034	20.8548	21.013	20.96	20.9104	20.9226	21.0679	21.0213	20.9569	20.9395	20.9423	20.9321	20.9455	21.0486	21.0937	20.9849
RRP1	P56182	14	21.3485	21.2842	21.2773	21.5435	21.6194	21.4546	21.2691	21.2828	21.3987	21.2951	21.3998	21.2788	21.2597	21.1446	21.1238	21.2831	21.3996	21.2613
MARS	P56192	35	22.0587	22.1039	22.1118	22.1153	22.1694	22.1248	22.0897	21.9959	22.1067	22.0077	22.0738	22.0332	21.9165	21.9327	21.9458	22.0994	22.0938	22.1022
ITGA1	P56199	6	21.7374	21.5734	21.4235	21.5311	21.8178	21.7922	21.4717	21.8292	21.258	21.2958	21.6636	21.5114	21.105	21.1141	21.3946	21.7274	21.6906	21.5197
MAZ	P56270	2	19.0016	18.4073		18.9495		18.9174			18.7392							18.8521
ATP5I	P56385	5	21.2981	21.232	21.2229	21.3694	21.408	21.3479	21.1136	21.1645	21.0875	21.2568	21.1339	21.2911	21.0853	21.2315	20.8139	21.1096	21.3708	21.2915
EIF6	P56537	17	21.8832	21.733	21.7946	21.7583	21.8788	21.9031	21.7814	21.7681	21.7996	21.7562	21.8771	21.7499	21.6755	21.6203	21.7111	21.8886	21.8745	21.9175
CTBP2	P56545	5	20.9279	21.0288	20.9625	21.1193	20.737	20.8769	21.0612	21.1524	21.0165	20.984	20.8975	21.093	20.9999	21.1033	21.078	21.1237	20.9542	20.9177
RP1	P56715	2	19.583	19.6688	19.4533	19.6705	19.5069	19.6367	19.6894	19.4733	19.5063	18.9983	19.6853	19.9386	19.3337	19.302	19.3487	19.8098	19.7819	19.5253
WDR4	P57081	2	16.6561		17.3974		16.9876				16.9904		16.4579			17.5182	17.0774			17.3846
TMEM33	P57088	12	21.543	21.4692	21.5104	21.5243	21.6103	21.5706	21.5603	21.4815	21.4878	21.548	21.5426	21.5672	21.432	21.4479	21.4707	21.5806	21.5489	21.4987
GEMIN4	P57678	2	17.7331	17.5317	18.4451	18.5334	18.7921	18.6245	18.3253	17.5543			18.3067	18.7215	18.5975		18.0214	18.8088	18.7935	18.8328
NUP107	P57740	6	19.3671	19.7703	19.5311	19.7774	19.6609	19.7404	19.7085	19.5097	19.759	19.3096	19.9136	19.2925	19.1876	19.5291	19.6982	19.3127	19.7199	19.4623
EPPK1	P58107	64	22.239	22.11	22.2273	22.2198	22.2705	22.2295	22.14	21.9612	22.0953	22.0792	22.0763	22.1913	22.0208	22.0677	22.082	22.3417	22.2192	22.163
MTPN	P58546	10	21.9729	22.0114	21.9829	22.1052	22.119	22.0207	22.02	22.0472	22.0299	21.9914	22.0821	21.9591	21.9174	21.955	21.9561	22.1007	21.9956	22.0666
ARPC4	P59998	5	21.5353	21.5526	21.536	21.4721	21.5602	21.5066	21.4417	21.5024	21.5533	21.4239	21.4931	21.4388	21.2812	21.3499	21.3784	21.5487	21.6008	21.5064
ANAPC15	P60006	1
CD81	P60033	2		18.1719			18.4363	18.8395					18.7236			17.628			18.3619
SEC61G	P60059	3	20.0126	20.1195	20.0928	20.2082	20.2791	19.9989	20.0856	20.0898	20.1258	19.9312	20.0224	19.9202	20.0183	20.0623	20.0762	20.1597	20.1902	19.8403
TPI1	P60174	51	25.4583	25.2844	25.4622	25.5008	25.3647	25.4328	25.4546	25.4776	25.432	25.3765	25.4318	25.3944	25.3749	25.3108	25.2414	25.5669	25.382	25.41
EIF3E	P60228	28	22.2857	22.3222	22.3737	22.3659	22.4054	22.3437	22.3375	22.3394	22.3287	22.2833	22.3161	22.2937	22.2067	22.287	22.2675	22.3379	22.3004	22.382
rplB	P60422	22	21.4237	21.4737	21.4577	21.892	21.9555	21.7746	22.122	22.2692	22.0988	22.4109	22.4511	22.3658	22.7594	22.7223	22.6962	17.1938	20.3331	19.896
rplC	P60438	15	21.5086	21.4865	21.4546	21.9988	22.0056	21.9827	22.2058	22.2723	22.2013	22.4323	22.4303	22.4589	22.7289	22.7421	22.6882		17.3865
SEC61B	P60468	6	22.3681	22.3366	22.3453	22.3733	22.4433	22.3268	22.2124	22.269	22.2644	22.3641	22.297	22.3782	22.1784	22.2426	22.1808	22.448	22.322	22.3364
guaC	P60560	2	17.2354	16.6923		17.6131	18.7735	17.1574	18.9544	18.5192	17.2995	19.3148	19.0645	19.215	19.3812	19.3191	19.3888	16.6916	16.1916	16.414
ROMO1	P60602	2	17.755		17.7926	17.774	17.6154	17.7377	18.3352	17.606	17.8317	18.2501	17.8057	17.6546	18.4254	17.0832	17.996	18.345	17.9626	17.9949
rplX	P60624	14	20.076	19.8061	19.9026	20.4156	20.4377	20.4993	20.7752	20.8213	20.8405	21.0015	21.0639	21.111	21.3698	21.3229	21.4275	17.1907
MYL6	P60660	16	23.6329	23.619	23.635	23.6107	23.6505	23.6285	23.6247	23.5985	23.5685	23.5736	23.5857	23.6049	23.4949	23.5445	23.5577	23.6504	23.6965	23.6174
rplD	P60723	14	20.4576	20.3489	20.6511	21.2887	21.0806	21.109	21.3154	21.2232	21.213	21.5833	21.3506	21.5932	21.8982	21.9539	21.9863	19.0378	19.7901	19.0561
hisG	P60757	6	18.633	18.4071	18.4115	19.2591	19.2822	19.1476	19.561	19.5818	19.4312	19.6669	19.6436	19.9565	20.1931	20.1842	20.0929			17.9622
EIF4A1	P60842	45	24.5402	24.5179	24.5874	24.4929	24.6495	24.6428	24.4897	24.5937	24.6918	24.5064	24.4675	24.4697	24.3947	24.4308	24.3897	24.5997	24.5132	24.5652
RPS20	P60866	8	24.496	24.4533	24.5	24.5252	24.5331	24.5268	24.5293	24.5717	24.5642	24.4926	24.4883	24.5343	24.4816	24.4759	24.432	24.5071	24.4384	24.501
PRPS1;PRPS1L1	P60891	17	22.8417	22.6562	22.8582	22.9061	22.8997	22.923	22.7188	22.8274	22.9636	22.7881	22.7768	22.9189	22.7008	22.7544	22.6693	22.9567	22.7811	22.7442
PSMA6	P60900	19	22.4775	22.4849	22.4887	22.5035	22.5471	22.4893	22.5098	22.4588	22.5037	22.4109	22.4448	22.4223	22.3725	22.41	22.4085	22.5414	22.4254	22.4822
S100A10	P60903	9	23.2961	23.2821	23.257	23.2919	23.325	23.3424	23.2777	23.3043	23.2851	23.268	23.2308	23.2617	23.202	23.2289	23.2491	23.3264	23.3003	23.3045
CDC42	P60953	15	23.0907	23.0216	23.0171	23.043	23.0884	23.0493	22.9756	22.9888	23.0572	22.9754	23.036	22.9392	22.8937	22.8663	22.8969	23.1031	22.9473	23.0141
DSTN	P60981	11	22.2745	22.3113	22.346	22.3691	22.3272	22.3569	22.3577	22.3344	22.3859	22.2909	22.2561	22.3561	22.2846	22.3272	22.2249	22.3929	22.4257	22.3089
GMFB	P60983	5	19.144	19.2841	19.5624	19.884	19.5078	19.7501	19.6062	19.4471	19.8233	19.6428	19.3259	19.3883	19.6254	19.1681	19.588	19.4643	19.1116	19.634
RAB8A	P61006	11	22.0802	21.9698	22.0584	22.0138	22.1311	22.0687	21.9907	21.8766	21.947	21.9143	21.9576	22.0037	21.7536	21.8416	21.8059	22.0104	22.0652	22.0938
RAB2A;RAB2B	P61019	14	21.9295	21.6029	21.6432	21.6848	21.6597	21.6635	21.6225	21.6599	21.7501	21.6326	21.57	21.6827	21.7522	21.6527	21.3941	21.5972	21.6545	21.5252
RAB5B	P61020	4	20.3457	20.6564	20.7226	20.4889	20.7509	20.6173	20.7448	20.7777	20.583	20.7356	20.3993	20.2602	20.3627	20.8347	20.2908	20.7906	20.5088	20.527
CKS1B	P61024	2		18.2424	18.537	18.3237	18.3362	18.023	18.5656	18.2947	18.2184	17.5827	18.5732	17.3262	17.7754		17.5491	18.2907	18.0078	17.8359
RAB10	P61026	6	21.6005	21.7834	21.6417	21.603	21.7644	21.72	21.6952	21.6859	21.5465	21.6988	21.7589	21.6039	21.3957	21.4694	21.3597	21.7408	21.7481	21.7466
UBE2M	P61081	10	22.1325	22.072	22.163	22.1522	22.1191	22.1121	22.1695	22.0625	22.0422	22.1401	22.1454	21.8748	22.1227	22.0273	21.9735	22.2488	22.1437	22.0395
UBE2K	P61086	3	17.5553	18.2568	17.9482	16.8261	18.0309	17.9923	18.4046	18.3279	18.7027	18.3992	17.709	18.3351		17.0717		18.662	17.9214	18.4035
UBE2N;UBE2NL	P61088	12	22.7238	22.7272	22.7519	22.7412	22.7725	22.7852	22.7264	22.6417	22.8256	22.6844	22.6998	22.7009	22.6788	22.671	22.6686	22.6941	22.7763	22.7513
RAB14	P61106	12	21.4586	21.5025	21.463	21.5344	21.5764	21.5538	21.5605	21.5089	21.5206	21.4437	21.4641	21.6089	21.328	21.3831	21.4855	21.5543	21.5207	21.5037
ACTR3	P61158	20	22.0525	22.0144	22.1292	22.1047	22.0525	22.0867	22.0483	22.1065	22.0774	22.0121	22.1197	22.0407	22.0008	22.0199	21.9458	22.1559	22.026	22.1021
ACTR2	P61160	11	21.8175	21.8488	21.671	21.6385	21.7906	21.7906	21.6318	21.6702	21.5892	21.1327	21.7448	21.7784	21.7334	21.7843	21.5461	21.8805	21.9011	21.8902
ACTR1A	P61163	6	21.7559	21.7018	21.7534	21.6689	21.6657	21.8124	21.7145	21.643	21.6129	21.6867	21.601	21.611	21.6511	21.5707	21.6587	21.8165	21.4897	21.7502
TMEM258	P61165	3	19.8798	19.8554	19.7228	20.0736	19.8935	19.9725	19.9571	19.9081	19.9298	19.8065	19.9343	19.6159	19.6667	19.8988	19.7028	19.897	19.825	19.8013
rplV	P61175	5	18.9266	18.9774	19.0065	19.551	19.5868	19.5519	19.7852	19.9	19.5432	20.0787	19.5851	20.2438	20.7575	20.748	20.3043			18.8049
COPS2	P61201	21	22.5306	21.3542	22.0334	21.9888	22.7454	22.6229	22.3872	22.4575	22.395	22.3102	21.9341	22.411	22.4606	22.3646	21.8388	22.8575	22.4095	22.4367
ABCE1	P61221	21	21.36	21.6382	21.5771	21.6529	21.7436	21.746	21.5429	21.6697	21.5592	21.6443	21.6146	21.5979	21.3288	21.4588	21.4138	21.7453	21.4961	21.6542
RAP1B	P61224	13	21.574	21.5964	21.6238	21.6373	21.7298	21.5169	21.4652	21.5471	21.5514	21.5747	21.6182	21.6196	21.4661	21.5369	21.4687	21.7607	21.7253	21.6201
RPS3A	P61247	37	24.3994	24.3883	24.4484	24.4207	24.4351	24.4369	24.3649	24.3871	24.3573	24.3365	24.4124	24.3438	24.3275	24.2969	24.3156	24.4035	24.3587	24.4484
RPL26	P61254	14	23.6613	23.7673	23.803	23.8511	23.8543	23.7558	23.6243	23.7679	23.7077	23.7298	23.8223	23.7937	23.6344	23.6132	23.6333	23.877	23.5882	23.8051
PSME3	P61289	11	21.6317	21.7347	21.7467	21.7441	21.6869	21.8504	21.7041	21.6766	21.7534	21.6103	21.6507	21.5905	21.4659	21.5319	21.5149	21.7645	21.7807	21.647
RPL15	P61313	29	24.0309	23.983	24.0182	24.0123	24.0425	24.0465	24.005	23.9932	23.9647	24.0401	23.9577	24.0638	23.8739	23.9426	23.9186	24.0966	24.0329	24.0389
RPL27	P61353	15	23.0701	23.0624	23.1603	23.0678	23.1099	23.1336	23.0999	23.1439	23.1192	23.0824	23.0557	23.0452	22.9424	23.011	23.0248	23.1019	23.2137	23.1525
ATP6V0D1	P61421	3	19.3224	19.3459	19.2264		18.7075	18.0002	19.4619	19.1452	18.6251	18.9824	18.9963	19.2238	19.5656	19.1395	18.8791	19.6755		19.4484
RPL37A	P61513	5	21.5185	21.6421	21.7946	21.5917	21.5053	20.6257	21.614	21.7385	21.6805	21.727	21.8026	21.765	21.5709	21.5043	21.5036	21.7384	21.6857	21.9697
RHOA;RHOC	P61586	14	23.3409	23.3702	23.3612	23.3825	23.3811	23.4025	23.371	23.3533	23.4025	23.3031	23.3227	23.3449	23.2843	23.2785	23.3167	23.3951	23.4128	23.304
HSPE1	P61604	14	24.378	24.3966	24.4161	24.4464	24.4955	24.4606	24.4363	24.4943	24.4603	24.4253	24.4148	24.3912	24.3322	24.3403	24.3418	24.4296	24.4579	24.4298
SEC61A1;SEC61A2	P61619	9	22.3986	22.4008	22.4219	22.4437	22.4555	22.5401	22.4421	22.4144	22.5196	22.3736	22.4383	22.4827	22.3725	22.3403	22.3217	22.4384	22.4457	22.4038
ribE	P61714	4	17.7898	18.3897	18.0837	17.9469	18.6836	18.3089	18.1058	18.7139	19.335	19.1418	19.0957	19.0318	19.6209	19.1913	19.2847		17.4756
VBP1	P61758	9	21.1749	21.058	21.2568	21.0166	21.2531	21.1325	21.0913	21.0845	21.2094	21.1662	21.213	21.1796	21.0811	20.9447	20.981	21.2834	21.2521	21.1368
STXBP1	P61764	9	20.119	19.8017	19.9239	20.1313	20.0713	20.1198	19.8857	19.9975	20.2159	19.8479	19.8653	19.5922	19.6588	19.6474	19.795	20.0539	20.0338	20.1506
B2M	P61769	10	22.9173	22.9713	22.9821	23.0538	23.0374	23.2004	23.0405	22.9141	22.9509	22.9773	23.0432	22.9781	22.8937	23.0112	22.9468	23.0755	22.7415	23.0598
DAD1	P61803	4	19.8357	20.3172	20.3376	20.1331	20.2258	20.4719	19.7738	20.0339	20.063	20.0384	20.1732	20.0645	19.7768	20.1422	20.3018	19.9494	20.2321	20.3181
mdh	P61889	32	21.0129	21.0941	21.0658	21.6727	21.6391	21.6052	21.7909	21.8924	21.8742	22.0073	22.1354	21.9165	22.2858	22.3826	22.3872	19.2269	20.7292	19.554
NPC2	P61916	5	20.183	20.5925	20.5131	20.7926	19.652	20.9231	20.3935	20.2695	20.5566	20.0362	20.6059	20.0192	20.4213	20.2561	20.0767	20.2815	20.2479	20.642
COPZ1	P61923	7	20.6225	20.7405	20.8849	20.9113	20.839	20.7978	19.9119	20.1644	20.8047	20.6503	20.666	19.8573	20.6305	20.3328	20.483	20.829	20.5776	20.7339
fldA	P61949	2	16.359	17.1046	16.3659	17.6698	17.2253	17.2994	17.7088	17.3278	17.141	17.3719	17.2781	17.1663	17.6714	18.4669	17.3584		15.5956
SUMO2;SUMO4;SUMO3	P61956	4	23.4072	23.3243	23.3958	23.4308	23.4375	23.3315	23.4416	23.3814	23.3466	23.3499	23.3883	23.4037	23.2817	23.308	23.2928	23.4015	23.3548	23.365
UFM1	P61960	5	20.8512	20.7053	20.8664	20.8195	20.9609	20.7629	20.7109	20.9063	20.759	20.5596	20.816	20.9325	20.7294	20.7402	20.6563	20.7059	20.8406	20.7091
WDR5	P61964	6	19.6998	20.1427	20.1788	20.038	19.7272	19.7994	20.072	20.0693	20.1839	19.835	20.0015	20.1104	20.0698	19.8779	20.0129	20.147	19.9847	19.8767
NUTF2	P61970	12	22.241	22.2641	22.3531	22.3617	22.3435	22.3967	22.4032	22.4298	22.3809	22.3419	22.3109	22.2535	22.2917	22.2144	22.2639	22.3274	22.3538	22.2345
HNRNPK	P61978	52	24.52	24.4891	24.5313	24.538	24.5792	24.5356	24.4909	24.5058	24.5874	24.4671	24.5237	24.5201	24.4394	24.4531	24.4281	24.4907	24.5477	24.5393
YWHAG	P61981	14	23.5874	23.4928	23.528	23.5453	23.5766	23.466	23.49	23.5784	23.4703	23.4599	23.4604	23.455	23.4084	23.4465	23.4497	23.6142	23.4182	23.5497
RRAS2	P62070	6	19.5562	19.5084	19.5729	19.5973	19.4409	19.6127	19.3889	19.5811	19.3933	19.2866	19.4169	19.5488	19.3741	19.0147	19.0396	19.5529	19.3247	19.8025
RPS7	P62081	14	23.3592	23.3129	23.3347	23.4188	23.3784	23.3791	23.3566	23.3697	23.3138	23.2643	23.3276	23.3108	23.1887	23.2517	23.2087	23.434	23.3004	23.3331
PPP1CA	P62136	4	19.8261	19.9776	19.601	19.723	19.8525	19.9953	19.8573	19.9965	20.1698	19.6481	18.1064	19.977	19.8111	19.0688	19.9203	19.8472	20.3079	19.8055
PPP1CB	P62140	24	22.2662	22.3294	22.3443	22.3347	22.3912	22.3819	22.3045	22.2945	22.2294	22.2987	22.305	22.3363	22.2589	22.2157	22.2187	22.3979	22.3796	22.3717
CALM1	P62158	19	24.3998	24.4136	24.4669	24.4777	24.4676	24.4626	24.419	24.3855	24.4428	24.3922	24.4766	24.3953	24.3422	24.313	24.3849	24.4962	24.4895	24.4593
PSMC1	P62191	19	21.4768	21.358	21.2399	21.4301	21.39	21.3608	21.4347	21.2979	21.339	21.2508	21.3155	21.185	21.2375	21.2547	21.1566	21.3481	21.371	21.3016
PSMC5	P62195	29	22.1171	22.108	22.1721	22.2091	22.1772	22.1844	22.089	22.103	22.0886	22.0189	22.062	22.0452	21.9933	22.0179	21.916	22.2277	22.1062	22.1334
RPS8	P62241	24	24.2367	24.2607	24.2436	24.2306	24.3062	24.2798	24.2054	24.2665	24.2651	24.2678	24.1886	24.2363	24.1155	24.1543	24.1767	24.2574	24.3192	24.3035
RPS15A	P62244	8	22.6358	22.5852	22.6092	22.6328	22.6709	22.6149	22.6435	22.6416	22.6199	22.6507	22.629	22.6615	22.5844	22.5659	22.5561	22.6333	22.6646	22.6235
RPS16	P62249	13	24.1812	24.1584	24.2198	24.2298	24.2713	24.3064	24.1671	24.1946	24.2233	24.1623	24.1664	24.2054	24.0777	24.129	24.1724	24.2109	24.1289	24.2142
UBE2G1	P62253	6	19.0606	19.4597	19.2802	19.2524	19.5822	18.8082	19.266	19.8943	19.079	19.9359	19.5868	19.6685	19.3101	19.2408	19.6591	19.6535	19.4995	19.5191
YWHAE	P62258	37	24.5737	24.5952	24.557	24.5333	24.6	24.5563	24.4753	24.5341	24.5235	24.5048	24.492	24.5236	24.3847	24.3777	24.4564	24.5913	24.5821	24.5522
RPS14	P62263	13	24.3659	24.4226	24.3857	24.4289	24.4149	24.4366	24.4532	24.3592	24.4044	24.4054	24.3219	24.4364	24.299	24.3237	24.2998	24.4822	24.4139	24.3982
RPS23	P62266	10	23.9292	23.9152	23.8769	23.9838	23.9981	23.8734	23.8975	23.9468	23.9114	23.8544	23.9913	23.8224	23.8496	23.8514	23.8603	24.0631	23.8061	23.9375
RPS18	P62269	14	24.4255	24.4283	24.5147	24.4935	24.5033	24.5158	24.512	24.493	24.3821	24.485	24.4599	24.4225	24.3726	24.3886	24.4135	24.4904	24.4624	24.4674
RPS29	P62273	10	22.0723	22.0573	22.0654	22.0619	21.9051	22.0044	22.1805	22.083	22.1832	21.9858	22.0222	22.0442	21.8733	22.0256	21.9103	22.1273	21.9741	22.0964
RPS13	P62277	18	24.114	24.1323	24.1714	24.1769	24.212	24.1965	24.1787	24.1958	24.1683	24.1244	24.0796	24.1567	24.0774	24.0618	24.0387	24.1226	24.1537	24.1127
RPS11	P62280	20	23.849	23.8089	23.7788	23.8446	23.8448	23.8315	23.8845	23.8572	23.8537	23.783	23.7974	23.7441	23.7246	23.7445	23.6655	23.7985	23.8047	23.8462
SNRPE	P62304	4	21.6925	21.71	21.6687	21.7703	21.7719	21.8546	21.6552	21.7192	21.8713	21.6	21.6166	21.6624	21.6425	21.6567	21.6807	21.6858	21.7765	21.8522
SNRPF	P62306	8	21.9426	21.9546	21.8973	21.8831	21.7287	21.9961	21.9029	21.8804	22.012	21.9284	21.8065	21.7039	21.8367	21.8457	21.8764	22.028	21.9789	21.9928
LSM3	P62310	3	21.0688	21.1638	21.098	21.176	21.1394	21.2351	20.868	21.2096	21.0834	21.0782	21.088	20.9664	20.9264	21.0255	21.0334	21.0499	21.0274	21.1392
SNRPD1	P62314	13	21.8404	21.882	21.879	21.9577	21.9225	21.9923	21.8814	21.9527	21.9861	21.8555	21.8454	21.925	21.8	21.8109	21.8408	21.9314	21.9358	21.9789
SNRPD2	P62316	12	22.9207	22.914	22.9412	22.9032	22.983	22.8599	22.8612	22.9412	23.0476	22.9584	22.8921	23.0237	22.8255	22.9578	22.8401	22.9012	23.0573	22.9722
SNRPD3	P62318	7	22.6094	22.7288	22.7609	22.7723	22.6979	22.7913	22.7094	22.7593	22.7693	22.6878	22.8005	22.8221	22.649	22.5598	22.6881	22.6683	22.7823	22.7214
TMSB4X	P62328	4	24.5735	24.5604	24.5489	24.4982	24.586	24.5341	24.5912	24.5746	24.5325	24.5356	24.5359	24.5295	24.4743	24.5671	24.5062	24.5843	24.59	24.5156
ARF6	P62330	2	19.0626	18.9208	18.7112	18.8577	19.2165	18.5969	18.6166	19.132	19.1332	18.8857	18.8609	18.981	18.8513	18.6154	19.1113	18.966	18.7269	19.2574
PSMC6	P62333	18	22.111	22.0862	22.1247	22.0527	22.0616	22.0526	22.0771	22.0627	22.0352	21.9708	22.043	22.0529	21.9686	21.9771	21.9922	22.1438	22.0136	22.0598
rplE	P62399	22	20.5709	20.5955	20.6659	20.9758	21.0555	21.1408	21.294	21.2678	21.3486	21.6344	21.5059	21.5715	21.7717	21.8885	21.9059	17.881	18.3142	17.9268
RPL7A	P62424	21	24.5058	24.5128	24.5602	24.581	24.6238	24.5793	24.5515	24.52	24.5558	24.5219	24.5472	24.5294	24.4253	24.4108	24.4313	24.5439	24.5425	24.5076
ETF1	P62495	26	22.0779	22.0386	22.0942	22.1232	22.1425	22.1588	22.0435	22.0502	22.1585	22.0337	22.038	22.0229	21.9319	21.9069	21.9604	22.1666	22.0523	22.1196
CNBP	P62633	7	20.762	20.6591	20.8401	20.6288	20.4637	20.4057	20.4454	20.8205	20.7544	20.7608	20.3964	20.5795	20.4542	20.3793	20.5282	20.8923	20.0764	20.6187
RPS4X	P62701	30	24.4868	24.4681	24.5333	24.5342	24.5621	24.5111	24.5533	24.5018	24.5125	24.504	24.504	24.4981	24.4115	24.4662	24.4033	24.4772	24.506	24.4945
gpmA	P62707	16	20.8018	20.7397	20.7981	21.2971	21.6352	21.4375	21.6378	21.6677	21.5725	21.9158	21.8291	21.8656	22.1084	22.1461	22.0737	17.5305	22.0539	17.2787
RHOB	P62745	2	17.076	16.8832	15.6764		16.7092		15.6678	16.3541	16.8335	16.0868	17.1345	16.1806	16.7906	16.8634	16.7933	16.703	16.5383	16.2611
RPL23A	P62750	10	24.1861	24.0757	24.1387	24.1079	24.1302	24.1288	24.2259	24.0523	24.0432	24.1317	24.0946	24.1291	23.9182	24.0311	23.9258	24.1771	24.1149	24.0796
RPS6	P62753	15	23.9039	23.8642	23.9744	23.8968	23.9335	24.0144	23.8147	23.9218	23.9097	23.852	23.8727	23.8991	23.7428	23.8073	23.858	23.9625	23.9615	23.9747
yaeH	P62768	2	18.6038	18.8278		18.9491	18.7441	19.1035	19.2765	19.4335	18.5262	19.5906		19.3082			19.3623
HIST1H4A	P62805	17	26.5656	26.626	26.4219	26.6254	26.6324	26.6338	26.6135	26.6683	26.6222	26.5949	26.5646	26.6175	26.5369	26.5314	26.5163	26.6811	26.5981	26.5898
RAB1A	P62820	8	22.0054	21.9713	22.0615	21.8883	21.9608	21.8293	21.8928	21.9827	21.9733	21.9019	22.0146	21.8724	21.8594	21.8478	21.8105	22.1083	22.0766	22.0393
RAN	P62826	30	24.9623	24.9569	24.9862	25.0271	24.9865	24.9829	24.9572	24.9416	24.9959	24.9113	24.9638	25.0387	24.88	24.8806	24.937	24.9963	24.9794	25.0526
RPL23	P62829	15	24.2734	24.3946	24.4688	24.4477	24.4359	24.4563	24.3973	24.4127	24.3353	24.4013	24.3161	24.295	24.3209	24.253	24.3311	24.5201	24.4662	24.3881
RPS15	P62841	9	23.5039	23.4923	23.5198	23.5121	23.5785	23.5157	23.5448	23.4729	23.4244	23.5576	23.5245	23.4218	23.3872	23.3096	23.4309	23.5539	23.5674	23.5247
RPS24	P62847	5	22.7306	22.6146	22.6639	22.7311	22.6485	22.6831	22.6433	22.7086	22.757	22.6743	22.731	22.6873	22.5866	22.561	22.6134	22.673	22.7446	22.7875
RPS25	P62851	6	23.7243	23.7151	23.7319	23.6043	23.779	23.7843	23.654	23.6517	23.761	23.6104	23.6627	23.6256	23.543	23.6059	23.6205	23.7556	23.6216	23.6518
RPS26;RPS26P11	P62854	8	22.7631	22.7575	22.7724	22.7534	22.7874	22.8452	22.7615	22.8186	22.8227	22.6082	22.7789	22.7012	22.672	22.6269	22.6299	22.7749	22.7721	22.7588
RPS28	P62857	6	23.5974	23.5681	23.5707	23.6011	23.6461	23.6177	23.539	23.5805	23.5315	23.5958	23.5788	23.5643	23.4631	23.4879	23.489	23.6425	23.5913	23.6099
FAU	P62861	2	23.0404	23.1031	23.1174	23.0777	23.129	23.112	23.0391	23.1104	23.1247	23.0161	23.087	22.9718	22.9421	23.056	23.0344	23.1096	23.0815	23.0629
GNB1	P62873	2	18.1613	17.9595	17.9448	17.6475	18.3928		17.9847	17.9547	18.0751	17.9034			17.8066	18.2293	18.2809	18.0415	18.1195	17.5886
POLR2L	P62875	2		19.066		19.2872		19.0482	19.3047	19.2803	19.3386	19.1734	18.799	19.1783	18.9608		19.0708	19.3658		19.1107
RBX1	P62877	4	20.762	20.9261	20.8667	20.842	20.8929	20.9351	20.9298	20.5073	20.6538	20.8755		20.9199	20.7683	20.7236	20.8664	20.9395	20.6767	20.7394
GNB2	P62879	14	21.4524	21.3712	21.4917	21.2793	21.5499	21.4794	21.4789	21.4409	21.4153	21.4123	21.3409	21.5349	21.3082	21.4175	21.2535	21.5998	21.5479	21.3866
RPL30	P62888	13	23.5018	23.4646	23.5228	23.4677	23.5315	23.5486	23.4273	23.4864	23.4553	23.4684	23.446	23.4739	23.3556	23.3767	23.3832	23.5579	23.508	23.4802
RPL31	P62899	9	24.1459	24.1208	24.126	24.1918	24.2581	24.2471	24.1593	24.187	24.1293	24.097	24.1364	24.0905	24.1033	23.9995	24.0487	24.1592	24.161	24.1606
RPL10A	P62906	21	24.2203	24.2448	24.2448	24.2794	24.274	24.3008	24.2548	24.2612	24.3088	24.1639	24.2441	24.2252	24.1349	24.1748	24.1379	24.2639	24.2423	24.2875
RPL32	P62910	17	24.8695	24.6624	24.6541	24.8537	24.7887	24.6698	24.7629	24.1238	24.4753	24.7828	24.4399	24.7323	24.6886	24.5701	24.5834	23.8692	24.3473	24.1843
RPL11	P62913	14	23.9923	23.9421	23.9795	23.9932	23.9897	24.0101	23.9289	23.9831	23.9957	23.8878	23.9204	23.9691	23.8389	23.9094	23.8988	24.0309	23.9739	24.055
RPL8	P62917	22	23.9741	24.0531	24.0813	24.0685	24.0683	24.1432	24.0548	24.0662	24.0686	24.0184	24.0481	23.9918	23.9343	23.902	23.9756	24.0822	24.0936	24.0472
PPIA	P62937	36	26.0764	26.0921	26.1241	26.103	26.1452	26.1433	26.0476	26.1179	26.0575	25.9842	26.0456	26.0637	25.9115	25.9971	25.9974	26.0949	26.0848	26.0948
FKBP1A	P62942	10	21.5037	21.4567	21.4777	21.4312	21.5948	21.5451	21.471	21.5016	21.5319	21.3877	21.5262	21.4105	21.393	21.4292	21.4081	21.61	21.5761	21.5094
RPS27A;UBA52;UBB;UBC	P62979	16	26.1795	26.1808	26.1436	26.1542	26.1926	26.1671	26.1235	26.1541	26.1201	26.1216	26.0775	26.0789	26.0361	26.0276	25.9914	26.2179	26.1963	26.1646
GRB2	P62993	5	19.9267	20.2265	20.0097	20.1396	20.1449	20.1628	20.1098	19.8319	19.903	20.1121	20.2602	19.816	19.5752	20.0731	19.9629	20.1017	20.1813	20.2449
TRA2B	P62995	6	21.4066	21.5341	21.6026	21.4726	21.4115	21.5563	21.4708	21.4819	21.4248	21.3015	21.2447	21.4482	21.3891	21.3325	21.4592	21.5032	21.5351	21.4486
RAC1;RAC3;RAC2	P63000	10	22.4678	22.4353	22.569	22.502	22.5077	22.4906	22.4786	22.53	22.3682	22.4646	22.4007	22.4049	22.236	22.358	22.3387	22.4456	22.4439	22.5538
AP2B1	P63010	34	21.6471	21.6682	21.7032	21.6352	21.6602	21.7221	21.6394	21.6952	21.6405	21.4992	21.5966	21.5006	21.5733	21.6593	21.4421	21.8143	21.6515	21.7004
GNAS	P63092	13	21.6047	21.5539	21.5811	21.7184	21.6712	21.7854	21.6031	21.6242	21.4473	21.5879	21.4418	21.4011	21.5807	21.5003	21.5501	21.6244	21.5394	21.6852
PPP3R1	P63098	2	17.1781		17.4733	16.4115	17.5716		17.1158	17.0723	17.0047	17.4646	15.7382	17.6367			17.0695	17.5844		16.2019
YWHAZ	P63104	35	24.6226	24.5713	24.5811	24.594	24.6124	24.5977	24.6129	24.6132	24.5591	24.509	24.5377	24.6093	24.4169	24.5278	24.485	24.7345	24.633	24.6209
PPP2R2A;PPP2R2C	P63151	3	18.2562	18.6363	18.7426	18.8168	19.1244	18.6972	18.5742	18.3915	18.2982	18.6538	18.448	18.5231	18.7993	18.6786	18.1711	18.5739	18.1904	18.2091
SNRPN;SNRPB	P63162	10	22.0912	22.1131	22.1991	22.1557	22.1415	22.1729	22.1312	22.0996	22.1549	22.1792	22.1276	22.1781	22.0578	22.021	22.0149	22.1915	22.1685	22.0868
SUMO1	P63165	10	21.3393	21.1963	21.1478	21.1138	21.2312	21.2186	21.1713	21.056	21.1344	21.2245	21.0685	21.2239	21.3287	21.3584	21.1914	21.0718	21.2473	21.1426
DYNLL1	P63167	4	20.1296	19.9681	20.3233	20.1396	20.283	20.0278	19.9244	19.8305	20.0152	19.6617	20.1342	20.2935	20.2146	19.9529	19.8567	20.3147	20.1734	19.6878
RPL38	P63173	6	22.5487	22.5261	22.605	22.5386	22.6	22.5411	22.5352	22.5731	22.5982	22.485	22.5054	22.5386	22.4872	22.4738	22.4929	22.6509	22.55	22.5606
SKP1	P63208	21	22.4319	22.4964	22.4347	22.5911	22.5308	22.4719	22.4582	22.4514	22.4557	22.4069	22.4415	22.4443	22.3266	22.2695	22.1901	22.526	22.4237	22.4707
GNG5	P63218	2	18.2703		18.1794	18.5076	18.4497	18.397	18.1602	17.8624		18.3056	18.0924	18.3166	18.4913	18.0645		18.6199		18.7263
RPS21	P63220	13	23.4807	23.4487	23.4691	23.4562	23.4882	23.4868	23.443	23.4503	23.4201	23.4505	23.4087	23.4277	23.3554	23.3607	23.3556	23.4589	23.4759	23.4421
gmhA	P63224	6	20.8827	20.4834	20.5249	20.8452	21.0141	20.7175	20.9339	20.9898	21.0069	21.2142	20.9976	21.2412	21.1936	20.9822	21.1901	20.8383	20.4457	20.8481
EIF5A;EIF5AL1;EIF5A2	P63241	21	24.9215	24.8307	24.9191	24.9346	24.8983	24.9647	24.8684	24.8993	24.9386	24.8636	24.8643	24.8836	24.7979	24.8175	24.8345	24.9433	24.8028	24.9281
GNB2L1	P63244	41	24.0498	24.0285	24.0681	24.0582	24.1221	24.0656	24.0358	24.0789	24.0891	24.005	24.0256	24.0221	23.9593	23.9654	23.9497	24.0537	24.0775	24.1005
ACTG1;ACTB	P63261	76	27.5675	27.5244	27.4823	27.5392	27.5349	27.5136	27.5695	27.4877	27.56	27.4729	27.5672	27.479	27.4636	27.3366	27.3886	27.4536	27.5286	27.4485
UBE2I	P63279	10	22.5308	22.5727	22.6392	22.6207	22.6392	22.675	22.544	22.6388	22.5911	22.4977	22.5948	22.4861	22.5051	22.517	22.4453	22.6838	22.6612	22.6553
clpB	P63284	3	16.5542	17.5396	17.1497	17.7052	17.8101	17.8159	17.3896	17.3755	17.1882		18.1117	18.0375	18.5395	17.4393	19.0974	18.7564	18.6307
TMSB10	P63313	2				24.3508	24.236		24.2245	24.2806					24.1074	24.2209			24.3333
PPP2CA	P67775	9	22.1581	22.1497	22.1722	22.1267	22.1818	22.1246	22.1072	22.1146	22.118	22.1049	22.0687	22.1046	22.0435	22.0138	22.0753	22.1758	22.1282	22.1843
YBX1	P67809	31	23.8666	23.8495	23.8764	23.9588	23.9689	23.9499	23.8738	23.9341	23.877	23.8328	23.8231	23.8868	23.7626	23.768	23.6809	23.9429	23.8641	23.888
SEC11A	P67812	4	19.9657	19.9602	19.9613	19.805	19.9161	19.8884	19.8009	19.7913	19.8859	19.8502	19.6568	19.9415	19.6602	19.6073	19.7349	19.8167	19.7645	19.8848
CSNK2B	P67870	12	21.671	21.6605	21.7191	21.6597	21.6904	21.8297	21.6544	21.6861	21.7924	21.6724	21.4977	21.5612	21.4652	21.4465	21.3767	21.6244	21.6003	21.6481
TPM4	P67936	16	22.5447	22.5197	22.5587	22.4794	22.5268	22.5293	22.501	22.5288	22.4449	22.4448	22.4298	22.4474	22.4345	22.5584	22.4827	22.5649	22.5602	22.5851
ACTC1;ACTG2;ACTA2;ACTA1	P68032	9	24.7986	24.7444	24.8688	24.8429	24.8139	24.8024	24.7673	24.8608	24.7743	24.7407	24.7271	24.7764	24.6259	24.6363	24.7394	24.9285	24.8187	24.8767
UBE2L3	P68036	14	22.6801	22.6334	22.6517	22.761	22.6618	22.7478	22.7082	22.6516	22.6274	22.6447	22.627	22.6636	22.5412	22.5329	22.519	22.7694	22.6644	22.5977
grcA	P68066	2	18.1182				18.5384		18.4001	18.8775	19.1279	18.758	18.9409	19.1779	19.9408	19.7919	19.7764
EEF1A1;EEF1A1P5	P68104	70	26.3204	26.3171	26.3422	26.3534	26.3752	26.3619	26.3163	26.3646	26.3282	26.3214	26.3112	26.2977	26.2528	26.2236	26.2401	26.3664	26.3279	26.345
sra	P68191	2	17.1888			17.4436	17.7851	17.1538	17.7473	18.4672	17.8256	18.1971	17.8319	17.9724	18.3183	17.6568	18.476
TUBA1B	P68363	55	25.8085	25.8115	25.7584	25.7898	25.7781	25.7974	25.7678	25.773	25.7979	25.6908	25.7254	25.7136	25.6334	25.6649	25.6498	25.8136	25.8089	25.7829
TUBA4A	P68366	6	21.7995	21.8353	21.9532	21.7923	21.9315	21.949	21.7246	21.6406	21.8943	21.7624	21.6497	21.7139	21.7277	21.7413	21.7317	21.9403	21.7152	21.8565
TUBB4B	P68371	63	25.2296	25.2422	25.2339	25.2657	25.2601	25.2975	25.2396	25.2256	25.2441	25.205	25.158	25.2371	25.1205	25.1336	25.1301	25.2492	25.2557	25.2274
CSNK2A1;CSNK2A3	P68400	11	20.9693	20.9945	21.0428	20.996	21.124	21.0545	20.9896	21.0352	20.973	20.8679	20.9828	20.9742	20.7496	20.8462	20.6527	21.0528	20.794	21.0319
PAFAH1B2	P68402	2									19.4647								19.7389
rpsU	P68679	3	20.0173	19.7976		20.1472	20.2976	19.6582	20.6502	20.3498	20.7028	20.6654	20.6509	20.6739	20.618	20.6205	20.8171
rplY	P68919	7	20.0723	20.0676	20.3019	20.9375	20.663	20.6662	21.1158	21.2532	21.2149	21.27	21.4761	21.7228	21.8727	21.8111	21.6776	18.9541	18.1327	18.929
tatA	P69428	3	17.2971	17.0909	17.2831	17.6837	17.727	17.88	17.7608	17.9129	17.874	18.2228	18.554	18.5141	18.624	18.6573	18.5988
adk	P69441	10	20.3444	19.9601	20.2588	20.7547	20.8812	20.2782	21.1539	21.3759	20.7245	21.0617	21.2358	20.8509	21.6288	21.6543	21.5946	18.6395	19.4583	18.5851
apt	P69503	5	18.2107	18.1716	17.9841	18.8511	18.5439	18.6404	18.8156	18.7381	19.0464	19.2595	19.2858	19.0627	19.4954	19.5162	19.387	17.8241	17.8772
lpp	P69776	8	19.9549	19.9825	19.8626	20.5057	20.3821	20.3047	20.6344	20.5525	20.503	20.532	20.8578	20.9993	21.212	21.1334	21.0537	17.5008	17.769	17.7488
crr	P69783	12	20.2725	20.6142	20.2303	21.1995	21.3479	21.1732	21.3511	21.5716	21.2387	21.7234	21.4306	21.9313	22.1219	22.1212	21.9047	21.5475	19.8955	20.8143
pliG	P76002	7	19.7701	19.662	20.1669	20.3531	20.4449	19.9522	20.7458	20.4665	20.5048	20.6082	20.6494	20.8549	20.959	20.8579	20.9747	18.9878	18.8146	18.8381
yncE	P76116	18	20.0615	20.0243	20.1785	20.5962	20.5293	20.4209	20.8941	20.9487	20.8342	21.0626	21.2294	21.1905	21.6192	21.5825	21.6353	19.5086	18.8327	19.8918
zinT	P76344	16	22.1622	22.1684	22.1798	22.7176	22.7546	22.7555	22.9439	22.9667	23.0475	23.1853	23.2341	23.2422	23.4905	23.4938	23.4519	17.5789	18.1218
sufB	P77522	2	17.0093	16.4874	16.7732	16.8935	17.4813	17.6601	17.5612	17.5682	16.6977	17.8254	17.6768	17.3532	17.9162	17.2535	17.4703	16.4826	16.7102	14.6362
NOP14	P78316	6	18.8502	18.8497	18.6938	18.9929	19.3327	18.2857	18.8022	18.8789	18.6724	18.5814	18.73	18.8818	18.4167	19.0491	18.3619	19.0564	18.9771	18.828
IGBP1	P78318	8	21.1234	21.2771	21.1529	21.1932	21.1023	21.2877	21.1352	21.2655	21.3178	21.054	21.1047	21.0482	20.9098	21.1256	21.0593	21.0898	21.2691	21.1477
PSPH	P78330	2	21.4489	22.2986	21.4757	22.3654	22.3719	22.1911	22.2289	22.3358	22.0003	21.9253	22.3615	22.0564	21.788	22.0475	21.5045	22.0856	22.0772	22.1524
EIF4G2	P78344	20	20.7578	20.7484	20.915	20.8345	20.8654	20.9209	20.8023	20.7526	20.8094	20.7272	20.7604	20.6633	20.5641	20.6737	20.6392	20.9096	20.7651	20.8129
RPP30	P78346	4	17.4429	18.6188	18.4127	18.5272	18.1773	17.9409	18.0852	17.5866	18.2041	18.0969	18.3091	17.6561	17.9575	18.2828	17.6775	18.8071	18.6997	18.3592
GTF2I	P78347	27	21.717	21.8376	21.7912	21.8219	21.7458	21.8562	21.8376	21.7631	21.7602	21.7791	21.8697	21.7954	21.7044	21.7144	21.7372	21.8576	21.834	21.8428
SRPK2	P78362	1
CCT2	P78371	51	23.5985	23.5751	23.6271	23.6316	23.6635	23.6639	23.6101	23.6091	23.6244	23.5578	23.5974	23.6423	23.4868	23.5705	23.5221	23.6964	23.6153	23.6367
RAE1	P78406	13	21.1163	21.1815	21.0302	21.1665	21.1618	21.1143	21.111	21.1207	21.007	21.0723	21.1568	21.038	20.9673	20.9425	21.0107	21.3384	21.1501	21.2592
GSTO1	P78417	20	22.6547	22.627	22.6951	22.7082	22.7111	22.6931	22.5707	22.6025	22.6192	22.6385	22.6307	22.6002	22.508	22.4918	22.5081	22.6915	22.5702	22.6864
PRKDC	P78527	203	23.0019	22.9897	23.0341	23.0398	23.0769	23.0738	23.0242	23.0676	23.0457	23.0002	22.9743	23.012	22.9304	22.9452	22.9326	23.0697	23.0471	23.0306
IFI35	P80217	3	19.3395	19.208	19.124	19.9599	19.3956		19.4971	19.2514			19.3611	19.3547	19.297	19.2422	19.4809	19.3643	19.5764
NUCB2	P80303	4	19.8598	20.0812	19.9963	20.1353	20.0646	20.1192	20.0598	20.0292	20.0391	20.0175	20.1581	20.0533	19.883	19.953	19.9988	20.0713	19.5867	19.9454
BASP1	P80723	55	25.3542	25.252	25.2789	25.3593	25.423	25.3169	25.2516	25.3165	25.245	25.1901	25.2446	25.2347	25.2192	25.1118	25.2162	25.3833	25.2985	25.2992
MRPS22	P82650	6	20.5724	20.6348	20.681	20.755	20.5747	20.688	20.576	20.6304	20.6628	20.4904	20.6997	20.542	20.4894	20.6024	20.4845	20.6536	20.641	20.7957
MRPS25	P82663	3	19.3623	19.4865	19.6351	19.5205	19.585	19.3797	19.0775	19.3102	19.3538	19.3654	18.8575	19.2404	19.2574	19.2999	18.4603	19.17	19.2817	19.5018
MRPS35	P82673	2		17.4998	17.4305		16.3433		17.5999		18.2522	17.4745	17.0895	17.87	17.4572	18.1223	17.6303	17.6086	17.5795
MRPS5	P82675	3	17.0986	18.4583	18.0978	17.7372	18.3392	18.1537	17.9539	18.2615	18.2088	17.985	18.4389	17.8036	18.3818	17.9099	17.909	18.1167	18.2809	18.4158
MRPS36	P82909	4	19.9262	20.1464	19.5751	20.0633	19.6934	19.2244	20.501	20.0682	19.8783	19.747	20.168	19.6673	19.7702	19.8815	19.2378	20.111	20.0278	19.7307
MRPS15	P82914	2	18.7279		19.3581		19.2769	19.4849		19.383			19.3471					19.2822	18.9717
MRPS21	P82921	2	17.8352				17.8841	17.4466		17.8644					17.8377		17.895		16.9194	17.5762
MRPS34	P82930	8	20.9495	20.9694	20.9829	21.0418	21.0158	21.0119	21.0018	20.9381	20.9095	20.9398	20.9704	20.8679	20.9093	20.985	20.8182	21.0895	20.9145	21.0638
MRPS6	P82932	5	20.7517	20.7736	20.9154	20.9064	20.9011	20.9368	20.6916	20.7892	20.675	20.7143	20.8036	20.7048	20.7681	20.696	20.5778	20.8783	20.6472	20.6361
MRPS9	P82933	6	21.5873	21.3026	21.2779	18.9257	20.9765	21.1667	21.0319	21.1767	21.2172	20.9889	21.2088	21.2333	21.1348	21.1056	21.2421	21.4572	20.4219	21.2737
HMGN5	P82970	19	21.4562	21.3753	21.5589	21.5398	21.3806	21.5874	21.4941	21.4845	21.2559	21.3568	21.4522	21.3324	21.3301	21.3664	21.438	21.4585	21.3773	21.4574
SARNP	P82979	14	22.3941	22.3694	22.3815	22.4306	22.4744	22.4166	22.5007	22.4406	22.4524	22.3417	22.4746	22.3654	22.3037	22.3681	22.1729	22.421	22.3463	22.4659
RPL24	P83731	8	23.7462	23.7896	23.8052	23.8612	23.8665	23.8968	23.7756	23.8056	23.8099	23.7285	23.7617	23.8133	23.6798	23.7029	23.7285	23.7684	23.792	23.7983
RPL36A;RPL36AL	P83881	8	23.4002	23.3551	23.4085	23.285	23.2884	23.1269	23.2954	23.3098	23.1905	23.2215	23.3164	23.2355	23.3006	23.1707	23.2198	23.4219	23.3137	23.3642
SMAD3;SMAD2;SMAD9	P84022	2	19.1212	19.162	19.1343	19.079	19.1897	19.2289	18.9585	19.1632	19.0699	19.0357	19.1048	18.9296	18.7887	18.9256	18.8456	19.1363	18.9207	19.304
HPCA;HPCAL1;NCALD	P84074	5	19.7611	19.8546	19.6075	19.8765	19.9257	19.8704	19.2551	19.799	19.3076	19.8494	19.7422	19.8013	19.7542	19.7041	19.6509	19.7326	19.7701	19.7503
ARF1;ARF3	P84077	4	23.0045	23.0058	23.0983	23.0742	23.0928	23.0726	23.0179	22.9945	23.0323	22.8187	23.0187	23.0426	22.8883	22.9586	22.9342	23.0912	23.0312	23.138
ARF5	P84085	6	20.4198	20.2492	20.4746	20.3024	20.3356	19.7929	20.2239	20.3214	20.4291	20.42	20.1582	20.2956	20.3133	20.1154	20.2039	20.3831	20.3305	20.174
ERH	P84090	6	22.7245	22.6172	22.6816	22.6456	22.5881	22.717	22.5829	22.6163	22.676	22.6403	22.6181	22.597	22.5765	22.6001	22.5596	22.8022	22.6834	22.692
RHOG	P84095	6	20.2545	20.2521	20.0304	20.0373	20.1503	20.2052	19.9322	20.153	20.1606	20.1055	19.6059	20.0839	19.3899	20.013	19.9097	20.2446	19.9619	20.2649
RPL19	P84098	6	22.4511	22.3962	22.5056	22.5104	22.4115	22.4584	22.4249	22.3913	22.4091	22.4676	22.4552	22.4357	22.292	22.3023	22.372	22.5347	22.3778	22.4781
SRSF3	P84103	11	23.5577	23.5886	23.5624	23.6053	23.6087	23.6489	23.5673	23.5669	23.5727	23.5398	23.5715	23.4812	23.4415	23.5046	23.4538	23.6274	23.5939	23.6092
MXRA7	P84157	3	18.6001	18.3845	18.5098	17.9749	18.4824	17.9431	19.0471	18.6543	18.0028	18.2662	18.1189	18.1296	18.8579	18.1927	18.607	18.7057	18.6628	18.4592
FOXK1	P85037	4	19.2073	19.5338	19.2645	19.6683	19.7061	19.7604	19.4809	19.2809	19.2557	19.3284	18.9886	19.4082	19.2036	19.1118	19.1983	19.5037	19.2592	19.356
DAB2	P98082	6	20.6789	20.8989	20.8342	21.0929	20.8727	20.8541	20.7855	20.9222	20.9726	20.8443	20.873	20.8815	20.7774	20.6476	20.9722	21.1255	20.7653	20.4169
RBM10	P98175	4	20.575	20.5797	20.6035	20.5228	20.5132	20.4353	20.5004	20.433	20.5618	20.453	20.4206	20.4569	20.0971	20.2056	20.3278	20.4705	20.3666	20.594
RBM3	P98179	3	18.6312	18.7339	18.8124	19.0829	19.0026	18.7031	18.7464	18.1426	18.7448	18.8115	18.3304	18.7694	18.4958	18.6485	18.7327	18.4131	18.5832	18.5496
CYCS	P99999	10	22.5796	22.6111	22.6128	22.5841	22.68	22.7294	22.6086	22.6365	22.5768	22.4973	22.5829	22.4807	22.5307	22.5021	22.4979	22.7041	22.659	22.6523
TFAM	Q00059	3	19.9204	19.2622	19.9625	19.5843	19.8487	18.836	19.8927	19.4658	19.5979	19.6251	18.7329	19.4802	19.4372	19.7122	19.4335	19.946	19.995	19.3969
PITPNA	Q00169	3		18.7766		19.2173	19.5963	19.187			19.084	19.15	18.84	19.2965	18.4456		18.6786	19.2976
SLC25A3	Q00325	19	23.7192	23.7389	23.749	23.7921	23.8206	23.8295	23.7876	23.825	23.7749	23.7083	23.7597	23.7275	23.6315	23.7071	23.6932	23.7635	23.7543	23.7678
HDLBP	Q00341	30	22.2922	22.3487	22.3508	22.4523	22.4213	22.3493	22.2905	22.3607	22.2907	22.3026	22.2435	22.318	22.1302	22.2174	22.2094	22.4646	22.2319	22.3154
GTF2B	Q00403	5	22.8064	22.6788	21.0366	22.5234	22.3159	22.2821	19.4288	22.697	20.6783	19.2219	22.1825	20.8728	21.8714	21.9358	20.9155	22.8904	22.2962	22.8507
PURA	Q00577	1
CLTC	Q00610	107	23.172	23.213	23.1383	23.302	23.2811	23.2061	23.1816	23.1898	23.1508	23.1721	23.2067	23.2288	23.0425	23.0921	23.0266	23.2895	23.0768	23.2203
NFKB2	Q00653	3	19.0617	19.2532	19.1151	19.2687	19.3754	19.1443	19.017	19.3947	19.2683	19.1265	19.3187	19.1778	18.962	18.5658	18.5562	19.1142	18.6554	19.0519
FKBP3	Q00688	10	21.3657	21.5381	21.5311	21.3382	21.5046	21.593	21.5461	21.5978	21.5198	21.4085	21.4467	21.3745	21.393	21.3888	21.4151	21.5886	21.4921	21.5966
REEP5	Q00765	2	18.8897	18.4792	18.4815	18.7209	17.8128	18.3636	18.4313	18.4739	18.6188	18.2768	18.6231	18.2792	18.4956	18.6301	18.5088	18.7943	18.472	18.2868
SORD	Q00796	21	21.9169	21.9945	21.9433	21.9343	21.9476	22.0654	22.0063	21.9548	22.049	22.0254	21.9335	21.9402	21.8262	21.8443	21.9003	22.054	22.0196	21.98
HNRNPU	Q00839	55	24.0919	24.0724	24.0997	24.0665	24.0974	24.0972	24.0201	24.0571	24.0488	23.978	24.0459	24.0207	23.9362	23.9635	23.9778	24.116	24.1079	24.111
U2AF1;U2AF1L4	Q01081	8	21.8336	21.9107	21.9248	21.9606	21.9887	21.952	21.8962	21.8354	21.889	21.8099	21.9224	21.8	21.8184	21.7411	21.7541	21.9744	21.919	21.8776
SPTBN1	Q01082	129	22.2828	22.1406	22.2821	22.3294	22.3226	22.3152	22.2321	22.2639	22.3164	22.2964	22.2839	22.2287	22.215	22.1989	22.1915	22.3233	22.1823	22.2699
TIAL1;TIA1	Q01085	3	19.077	19.3035	19.42	18.8357	19.396	19.4531	19.5493	19.237	19.5788	19.2509	18.3343	19.3818	19.2118	19.0429	19.496	19.5904	19.5617	19.3645
SET	Q01105	18	24.0007	23.9451	23.9522	23.9321	24.0107	23.9397	23.9162	23.9749	24.0011	23.8868	23.967	23.9308	23.8485	23.8742	23.8479	23.9422	24.0061	23.9629
SRSF2	Q01130	11	23.6823	23.6134	23.6245	23.6723	23.6268	23.5931	23.6308	23.7029	23.6754	23.5668	23.6116	23.5668	23.5825	23.5896	23.5059	23.705	23.6082	23.7085
AMPD2	Q01433	6	19.6708	19.9772	20.1049	20.177	20.2195	20.2289	19.9981	20.0278	19.9804	19.8931	19.9881	19.6185	19.7069	19.5576	19.6237	20.0509	20.0682	20.0504
CAP1	Q01518	35	23.1971	23.1529	23.2022	23.2472	23.2725	23.2436	23.2197	23.1775	23.1868	23.1299	23.2284	23.1164	23.0873	23.0763	23.0515	23.2084	22.9964	23.195
IFITM3;IFITM1;IFITM2	Q01628	1
SLC7A5	Q01650	16	24.0614	23.9878	24.0493	23.9926	24.0928	24.097	23.9742	23.9834	24.0688	24.0002	24.0065	24.0092	23.8901	24.0453	23.8798	24.2113	24.0336	23.9473
EXOSC10	Q01780	4	19.3815	19.5502	19.6619	19.3075	19.5108	19.2612	19.3776	19.5211	19.6005	19.5635	19.5339	19.5323	19.4284	19.3901	19.3284	19.5552	19.4231	19.4457
PFKP	Q01813	40	22.6948	22.6879	22.7223	22.6917	22.8472	22.8207	22.8215	22.7581	22.6833	22.8518	22.7864	22.8446	22.669	22.7262	22.7296	22.7707	22.736	22.8059
EWSR1	Q01844	6	21.7946	21.7354	21.9716	21.8209	21.8841	21.9054	21.8391	21.7806	21.9357	21.7976	21.8131	21.8227	21.7656	21.7307	21.7261	21.9378	21.9681	21.9245
AKAP17A	Q02040	1
OGDH	Q02218	31	21.5814	21.5468	21.5351	21.5509	21.6446	21.5726	21.4344	21.6203	21.5281	21.4887	21.5834	21.4892	21.2332	21.2295	21.3538	21.64	21.5883	21.5454
SP3	Q02447	4	19.1355	19.2785	18.8206	19.133	19.035	19.2867	19.0372	19.2449	19.0722	19.1229	19.3306	19.1247	19.2213	18.7763	18.9941	19.3242		19.2632
RPL18A	Q02543	12	23.7683	23.7645	23.7618	23.8046	23.778	23.8233	23.7421	23.7597	23.7743	23.7646	23.7426	23.7547	23.6291	23.6503	23.6624	23.7806	23.7903	23.7641
MAP2K1	Q02750	2			19.2005	19.0315				19.0445	19.5313		19.3582	19.4631		19.2992	19.1369			19.0777
FKBP4	Q02790	56	23.6848	23.6386	23.6361	23.7745	23.7903	23.7211	23.6244	23.6186	23.6661	23.698	23.6268	23.6632	23.4229	23.4509	23.4637	23.6425	23.5374	23.715
PLOD1	Q02809	13	20.1174	19.8535	20.0365	20.0596	20.24	20.1483	20.1121	20.0822	20.1039	20.1022	20.1084	20.1418	19.8945	20.0798	19.9868	20.1332	19.7379	19.9494
NUCB1	Q02818	10	21.1494	21.1885	21.2411	20.9145	21.0349	20.9438	21.0607	21.1431	21.1213	20.9381	21.0999	21.2195	21.0259	21.2098	21.0768	21.1461	20.9978	21.2162
RPL6	Q02878	26	24.4421	24.4059	24.4399	24.4543	24.4459	24.5137	24.451	24.4296	24.4062	24.4086	24.4511	24.4182	24.3436	24.3357	24.3533	24.4703	24.4751	24.4582
TOP2B	Q02880	3	19.1857	19.1104	18.6679	19.2186	19.1416	19.0462	18.9349	19.2131	19.1204	19.1076	18.7741	19.0198	18.753	18.7688	19.0544	19.3539	18.9852	18.9474
SLC25A11	Q02978	11	21.7101	21.7767	21.5351	21.7866	21.7748	21.7959	21.7268	21.6583	21.7057	21.6266	21.838	21.7554	21.6686	21.5876	21.6365	21.7121	21.776	21.7063
DST	Q03001	2	21.232	23.6503	23.6523	23.6737	23.6866	23.8255	23.7086	23.6048	23.64	23.7442	23.6046	23.8203	23.5149	21.1818	23.6459	23.7737	23.6736	21.3463
CAV1	Q03135	7	21.7995	22.2292	21.8134	22.2716	22.0854	22.2215	22.2202	22.5647	22.1547	22.1432	22.2623	22.1924	22.2769	22.2454	22.2069	22.1132	22.1132	22.1019
LMNB2	Q03252	13	21.9932	21.8364	21.9544	22.0152	22.0388	21.9893	21.8361	21.939	21.9456	21.8108	21.9853	21.9328	21.6317	21.695	21.8321	22.0213	21.5663	21.8067
TAP2	Q03519	2	16.8099		17.3019	17.0592							16.7646		16.9088	16.7295	16.449	17.0787	17.3339	16.4784
CEBPZ	Q03701	10	19.7257	19.958	19.5614	19.7725	19.9168	19.2506	19.7814	19.6172	20.0367	19.8709	19.8617	19.1018	19.8214	19.5459	19.6366	19.9405	19.839	19.4492
RELA	Q04206	4	20.2674	20.1481	20.2895	20.3427	20.3942	20.3059	20.2309	20.2185	20.2468	20.0388	20.1286	20.1842	20.0548	20.1629	20.1442	20.3973	20.3559	20.3565
UBXN1	Q04323	9	21.3728	21.2977	21.2524	21.4158	21.4375	21.3591	21.3611	21.4882	21.4799	21.3394	21.3277	21.463	21.187	21.2879	21.3126	21.2458	21.3674	21.284
GBE1	Q04446	7	19.7972	19.7285	19.8049	19.9502	19.8749	20.0624	19.8414	19.9373	19.707	19.7937	20.0328	19.7847	19.6455	19.7524	19.624	19.7852	19.2885	19.8008
EIF4G1	Q04637	55	22.8184	22.8164	22.7706	22.9344	22.9054	22.9772	22.8367	22.8639	22.9026	22.8387	22.8649	22.7833	22.6682	22.7451	22.6975	22.8223	22.7361	22.8293
TLE3	Q04726	1
GLO1	Q04760	12	22.6709	22.7289	22.7592	22.7905	22.8136	22.7981	22.7281	22.6808	22.7379	22.7115	22.6899	22.7696	22.5913	22.6006	22.6361	22.7886	22.7583	22.7562
SSBP1	Q04837	10	22.9303	22.8787	22.815	22.8378	22.8698	22.7953	22.8747	22.8525	22.8488	22.8725	22.8176	22.7456	22.8337	22.787	22.7611	22.8842	22.8935	22.9007
YWHAH	Q04917	10	21.7326	21.7981	21.7761	21.7488	21.7486	21.7643	21.8136	21.6975	21.7488	21.7346	21.8293	21.7653	21.6361	21.5534	21.6837	21.7743	21.7866	21.8987
PLP2	Q04941	2	21.2122				21.0511	21.1521				21.6741		21.4702	21.2325	21.3306	21.1915		21.4865	21.4088
PTPN12	Q05209	2	18.3569	17.9536	18.2186	18.4319	18.1433	18.4925	18.2828	17.976	17.9907	17.976	18.0822	17.923	18.288	17.906	18.0744	18.2341	18.1861	18.3591
PTK2	Q05397	3	17.8589	18.0637	17.5459	18.342	18.1342	18.0693	17.9645	17.5449	17.597	17.6012	17.1587	17.9126	17.5884	17.9115	17.7908	18.0413	17.6862	18.2529
SRSF11	Q05519	6	20.3417	20.337	20.4628	20.1621	20.2815	20.413	20.3601	20.4504	20.209	20.536	20.3889	20.0336	20.3778	20.329	20.258	20.5127	20.376	20.4835
CALD1	Q05682	28	21.9167	21.991	21.9609	22.1477	22.0915	22.0729	21.9863	22.0396	21.9418	21.9683	21.9323	22.0138	21.8527	21.7928	21.8704	22.1006	21.9103	21.9801
PTPN11	Q06124	1
PPAT	Q06203	4	20.2695	20.1016	19.707	20.2194	19.9339	19.8281	19.8971	19.9019	20.1726	20.0313	19.9123	19.9432	20.0601	19.7001	20.1039	20.0137	19.8361	19.7848
GFPT1	Q06210	38	21.6758	21.6631	21.7213	21.6835	21.7548	21.7156	21.6911	21.6019	21.7025	21.6697	21.5518	21.6038	21.5551	21.6097	21.5685	21.6747	21.688	21.7239
EXOSC9	Q06265	3	19.908	19.9896	19.9533	19.9448	19.9673	20.0587	19.8793	19.845	20.0165	19.904	19.8706	19.9962	19.7892	19.692	19.7919	20.0587	19.7913	19.8612
PSME1	Q06323	18	22.1648	22.1643	22.2884	22.2413	22.2667	22.279	22.1741	22.2052	22.2339	22.1245	22.1999	22.2034	22.0741	22.0888	22.1321	22.1758	22.2017	22.2201
RING1;RNF2	Q06587	3	19.1223	18.9866	18.6575	19.031	18.598	18.8371	18.9099	19.0233	18.7355	18.8656	17.9798	18.7536	18.6884	18.7574	18.7815	18.8541	18.6285	18.981
PRDX1	Q06830	43	25.2658	25.2858	25.2997	25.325	25.36	25.3104	25.2849	25.361	25.3341	25.2735	25.2871	25.3059	25.2292	25.2383	25.2168	25.3541	25.3011	25.3146
RPL18	Q07020	15	24.1656	24.1919	24.2702	24.2745	24.3254	24.3438	24.2771	24.2448	24.3364	24.233	24.3157	24.2687	24.138	24.2137	24.1996	24.2803	24.3278	24.3058
C1QBP	Q07021	15	22.9738	22.9846	22.984	23.078	23.0633	23.0342	22.9631	22.9951	22.9976	22.9718	22.9671	22.9088	22.8633	22.8628	22.8475	23.0722	22.9338	22.974
CKAP4	Q07065	50	22.437	22.3032	22.4175	22.3917	22.5176	22.458	22.3252	22.4446	22.3652	22.2727	22.2872	22.4209	22.2079	22.2959	22.2919	22.4753	22.3033	22.3187
TJP1	Q07157	8	20.4458	20.4685	20.2907	20.5304	20.6015	20.6135	20.4256	20.4589	20.4293	20.4921	20.4672	20.4967	20.1927	20.1643	20.186	20.5024	20.2245	20.5079
KHDRBS1	Q07666	16	22.6355	22.7187	22.7054	22.8409	22.6458	22.7137	22.7424	22.6515	22.5793	22.6048	22.6683	22.593	22.5476	22.5172	22.5691	22.6836	22.5899	22.629
BAX	Q07812	6	19.4755	19.6502	19.704	19.8623	19.5687	19.8914	19.6603	19.3384	19.7339	19.8197	19.7278	19.2281	19.1675	19.2149	19.8083	19.4113	20.0924	19.8195
POLE	Q07864	3	17.8637	18.3046	17.1896	17.7756	17.8322	17.2628	17.0731	17.8671	18.3471	17.6701	17.9088	16.7587	17.71	17.8721	17.5223	18.3327	17.7621	18.4413
KLC1	Q07866	5	20.0278	20.0353	19.9062	20.1738	20.1347	19.9801	20.1241	20.1256	20.1741	20.1875	20.1367	19.9022	19.9938	19.9471	20.1718	19.8806	20.0769	20.144
SRSF1	Q07955	18	23.1614	23.0742	23.1587	23.1383	23.1071	23.2096	23.0719	23.136	23.0828	22.9849	23.1233	23.0765	22.9764	23.0371	23.0493	23.1713	23.2075	23.1684
ARHGAP1	Q07960	9	21.1082	21.0082	21.0544	21.2537	21.2442	21.2019	20.9164	21.0141	20.9274	20.9298	20.5352	20.9806	21.1449	21.0649	21.005	20.8799	20.9137	21.1211
AES	Q08117	1
SRSF4	Q08170	2		15.2438	16.1879			14.1574	15.5043	15.2894	15.0902	14.6067	15.3417	14.2002	16.2342	16.1513	16.0055	14.811	14.9465	15.0827
PPP3CA	Q08209	5	19.9658	19.8035	19.7482	20.0442	19.926	19.8023	20.0263	20.1888	20.1234	19.8692	19.9758	19.9573	19.8417	19.9663	19.5306	19.0976	19.6613	19.7243
DHX9	Q08211	86	23.6811	23.6739	23.6432	23.6907	23.6874	23.6723	23.5995	23.6754	23.6412	23.636	23.6601	23.6919	23.5253	23.5405	23.4974	23.6788	23.5658	23.6626
CRYZ	Q08257	14	21.8604	21.7572	21.8203	21.8785	21.8172	21.897	21.8732	21.8893	21.9185	21.8292	21.8243	21.8072	21.8052	21.7483	21.7345	21.8809	21.8588	21.8626
GOLGA2	Q08379	12	20.4594	20.4693	20.4772	20.4921	20.5033	20.4925	20.2982	20.4979	20.4802	20.4674	20.3388	20.5167	20.3038	20.3614	20.2861	20.5821	20.3002	20.4907
LGALS3BP	Q08380	7	19.558	20.5357	20.4422	20.5347	20.458	19.9026	20.3413	20.4815	20.2007	20.419	20.385	20.4486	20.535	20.5778	20.5455	20.2331	20.3407	20.5115
PDE4D	Q08499	2	18.0189	17.7401	17.9976	16.8774	16.7071	16.8158	18.5206	17.561	18.2867	17.1455	17.7941	17.6922	18.4498	18.2055	18.3078	17.3046	17.4439	16.6538
SSRP1	Q08945	26	21.4726	21.5449	21.5326	21.6408	21.5865	21.6279	21.5062	21.6735	21.5481	21.5796	21.5973	21.5002	21.5249	21.4463	21.4637	21.6215	21.6041	21.6447
CAMSAP2	Q08AD1	5	18.9824	19.1465	19.0958	19.3277	19.4169	19.3676	19.261	19.0857	19.2561	19.1478	19.2724	18.7532	19.0712	19.0757	19.0394	18.9718	18.8422	18.9962
NSUN2	Q08J23	59	23.3215	23.2898	23.3254	23.2816	23.407	23.3546	23.2895	23.332	23.3228	23.2847	23.2842	23.2917	23.1538	23.2037	23.1669	23.3879	23.3363	23.3151
RBBP4	Q09028	14	22.3219	22.3767	22.2639	22.4625	22.4028	22.394	22.3455	22.3657	22.3145	22.3628	22.3676	22.2536	22.2193	22.2741	22.2115	22.384	22.4471	22.4081
NCBP1	Q09161	12	20.5424	20.5255	20.6036	20.5891	20.6191	20.5965	20.5114	20.5155	20.3593	20.5536	20.5545	20.155	20.3207	20.0637	20.4993	20.4948	20.3613	20.5851
EP300	Q09472	3	18.2114	18.4594	17.5876	18.6003	18.6648	18.2377	17.2827	18.2131	18.2792	18.1558	18.5252	18.31	17.4746	18.3764	17.6736	16.9961	18.2222	18.205
AHNAK	Q09666	282	24.0958	24.0412	24.147	24.1557	24.1766	24.1616	24.0977	24.1003	24.1319	24.0705	24.0691	24.1013	24.0401	24.0504	24.0476	24.1713	24.118	24.1471
HSPA14	Q0VDF9	7	20.6227	20.4315	20.3795	20.557	20.6278	20.4497	20.3055	20.676	20.3909	20.4034	20.5231	20.4297	20.5369	20.3707	20.517	20.4898	20.6279	20.568
GALNT2	Q10471	21	21.5902	21.6628	21.6574	21.6628	21.6474	21.5979	21.5932	21.6173	21.644	21.6009	21.5878	21.5652	21.4519	21.4629	21.3955	21.7003	21.6177	21.6019
AP1B1	Q10567	10	20.2141	20.3788	20.3809	20.3526	20.4707	20.3445	20.303	19.825	20.0575	19.5808	20.3193	20.1379	19.9599	20.1117	20.2436	20.2415	20.6031	20.1202
CPSF1	Q10570	2	17.1772	17.1985	16.9259	17.1374	16.9709	16.9008	16.7395	17.8318	16.4905	17.2142	16.8657	16.4505	17.6313	16.9326	16.9667		17.6683	16.8204
BST2	Q10589	2	20.3414	20.443	20.4592	20.4154	20.3514	20.5286	20.451	20.3691	20.4567	20.0724	20.3919	20.5872	20.2063	20.2175	20.2832	20.5157	20.6344	20.493
PMPCA	Q10713	12	19.8032	20.0031	20.1332	19.5712	19.8324	19.7719	19.9965	20.1389	19.9441	19.9377	19.9846	19.7833	20.1562	19.9752	20.013	19.7313	20.0643	19.8219
NUP160	Q12769	16	21.9823	22.054	22.1466	22.0856	22.195	22.0525	22.1026	22.1386	22.0861	21.9683	22.0866	22.006	21.9127	21.9344	22.0115	21.9985	21.8376	22.0027
TBL3	Q12788	10	20.4164	20.3749	20.5722	20.4358	20.2769	20.3342	20.5533	20.5304	20.9811	20.551	20.4733	20.29	20.1596	19.9746	20.4338	20.6704	20.6112	20.5322
GTF3C1	Q12789	4	18.9872	18.8225	18.3969	18.417	18.5048	18.3169	18.7313	18.4639	17.3965	17.981	18.203	18.5436	17.5603	17.6669	17.8721	17.8275	18.2767	18.6856
TWF1	Q12792	13	21.2879	21.2865	21.3691	21.3991	21.3958	21.4584	21.2772	21.463	21.4593	21.3113	21.3885	21.4411	21.3529	21.3421	21.2915	21.3729	21.4594	21.3948
ASPH	Q12797	15	21.0446	20.9439	21.0015	21.1249	21.1622	21.1675	20.9836	21.0455	21.0081	20.9451	21.1024	20.8871	20.8514	20.8365	20.8976	21.1523	21.1474	21.0149
AKAP13	Q12802	4	18.4955	18.1619	18.2064	18.0746	18.3051	18.414	17.9774	18.2338	18.1601	17.9236	18.4032	18.1281	18.0596	18.0258	18.1357	18.4287	18.4353	17.9919
SMARCB1	Q12824	2		18.3845	18.6077						18.7852			18.308	17.352			17.7363	18.4862
BPTF	Q12830	2	18.0795	18.0325	18.4005				17.8796	18.3171	16.3588			18.1715	18.3534		18.2214		18.1348
CDC20	Q12834	2	17.3232	17.286				17.6836				17.1773							17.612
GRSF1	Q12849	8	20.202	20.0805	20.1626	20.0804	20.3365	20.2187	20.287	20.2116	20.2272	20.0917	20.0411	20.0856	20.0068	20.1664	20.1715	20.4163	20.2331	20.1543
NFIA	Q12857	3	19.2584	19.0567	19.1301	19.297	18.4399	19.3665	19.0391	18.9461	19.3154	19.1085	19.1771	19.0756	19.2783	19.2287	18.9604	19.4472	19.0628	19.0949
CHD3	Q12873	3	18.2267	18.0067	17.9338	17.837	18.4382	17.1988	17.6085	18.2801	17.7202	18.0631		17.4678	17.8158	18.2659		18.2996	18.3516	18.5481
SF3A3	Q12874	13	22.1913	22.1199	22.103	22.2027	22.2594	22.1608	22.115	22.2048	22.1226	21.9822	21.8617	22.1151	22.0701	22.0733	21.9464	22.1803	22.2066	21.8811
TP53BP1	Q12888	10	19.4907	19.7838	19.573	19.5596	19.3697	19.3255	19.4762	19.0657	18.9907	19.0994	19.4656	19.3187	19.5089	19.4979	19.4489	19.5989	19.6718	19.3618
AIMP1	Q12904	12	21.599	21.561	21.6491	21.6392	21.6183	21.6341	21.5513	21.6445	21.6475	21.5083	21.5876	21.5673	21.4977	21.4722	21.4814	21.6495	21.5948	21.6299
ILF2	Q12905	27	23.4341	23.3794	23.4677	23.4628	23.464	23.5269	23.4168	23.4669	23.4645	23.3224	23.4538	23.3501	23.3402	23.3316	23.3084	23.485	23.4608	23.4706
ILF3	Q12906	57	23.0891	23.0594	23.1047	23.0915	23.1193	23.0663	23.1205	23.092	23.0804	23.099	23.1316	23.0514	22.9624	22.9886	23.0127	23.1009	23.1274	23.0644
LMAN2	Q12907	7	21.2721	21.3144	21.2628	21.3133	21.2362	21.1105	21.2523	21.2543	21.2714	21.1591	21.3115	21.2962	21.2495	20.8619	21.1655	21.3679	21.3885	21.2704
TRAP1	Q12931	36	23.1041	23.1957	23.115	23.2207	23.1614	23.1602	23.0935	23.1396	23.1074	23.1034	23.066	23.0975	23.0155	23.058	23.0605	23.192	23.0882	23.1502
DLG1;DLG2	Q12959	3	19.2311	19.0393	19.0678	18.8932	19.1604	18.9203	18.6771	19.0581	19.0404	18.9217	18.7703	18.8752	18.8037	18.8905	18.8131	19.215	18.9623	19.197
MYO1E	Q12965	22	21.749	21.8265	21.7703	21.8662	21.8975	21.8163	21.7951	21.7936	21.764	21.7457	21.8198	21.7725	21.6617	21.6758	21.6614	21.8742	21.6982	21.8074
PPP1R8	Q12972	4	19.0719	19.2211	19.1968	18.8712	19.2017		19.0941	19.2855	18.9234	19.1283	19.002	19.1943	19.0648	18.8291	18.8696	19.1981	19.1362	18.9928
NPRL3	Q12980	1
CSTF3	Q12996	5	20.5957	20.6255	20.5583	20.556	20.5652	20.6511	20.5416	20.5646	20.5469	20.4895	20.524	20.3901	20.3681	20.4522	20.5419	20.6252	20.5646	19.9709
ECH1	Q13011	20	22.4502	22.3804	22.4644	22.4345	22.5607	22.4709	22.3067	22.3671	22.4574	22.3828	22.341	22.4331	22.2987	22.2757	22.2951	22.5146	22.4127	22.5059
PRDM2	Q13029	1
FLII	Q13045	7	20.3124	20.2143	20.1173	20.0351	20.2443	20.2456	20.0171	20.0435	19.8381	20.012	19.6581	20.0284	19.9921	19.9446	20.0075	20.342	20.0119	20.0179
COASY	Q13057	12	21.0898	20.8579	21.0684	21.2019	20.9651	21.1458	20.9987	21.0439	21.1399	21.0421	20.9988	21.0164	20.9388	20.8813	20.5934	20.9837	21.0898	21.0757
GAGE4;GAGE12I;GAGE12G;GAGE12F;GAGE7;GAGE1	Q13068	8	20.8993	20.8196	20.8281	20.6699	20.6828	20.9453	20.7039	20.4013	20.6497	20.5287	20.5836	20.5649	20.2189	20.567	20.1361	20.9083	20.84	20.9619
MRPL28	Q13084	3	19.527	19.6535	19.5363	19.6373	19.5324	19.6224	19.479	19.7116	19.4934	19.4099	18.9459	19.5566	19.4752	19.4637	19.3684	19.6038	19.4299	19.5751
ACACA	Q13085	7	18.9943	19.2652	18.9039	19.0568	18.5389	19.2755	19.159	18.9776	19.2745	19.0988	18.9662	18.4164	18.8262	18.0962	18.8144	19.399	17.9077	19.2675
GPS1	Q13098	9	20.9571	20.7755	21.1143	21.1458	20.9987	21.041	21.1735	21.1459	21.1981	21.1539	21.0682	21.151	21.0713	20.74	20.9081	21.0567	21.0956	20.9326
CHAF1B	Q13112	4	18.3988	19.0118	18.6417	18.6374	18.8041	18.7243	19.0875	18.8524	18.9105	18.6295	18.7912	18.6224	18.0702	18.6711	18.8773	19.0369	18.7405	18.5125
IK	Q13123	5	20.3208	20.4053	20.3583	20.2956	20.427	20.1848	20.1535	20.3825	20.2284	20.0834	20.5309	19.6017	20.1333	20.2948	20.4084	20.4462	20.6029	20.4101
MTAP	Q13126	12	21.2081	21.3723	21.3945	21.4232	21.3575	21.3753	21.2993	21.306	21.4008	21.3128	21.2996	21.3376	21.1481	21.2044	21.2861	21.3547	21.2271	21.286
RLF	Q13129	2		17.7788	18.0401	18.2442	18.0452	17.9781			18.2667		18.0629	17.6949		17.8105			17.849	17.731
PRKAA1	Q13131	6	19.181	19.1521	19.0336	18.4913	19.0146	18.9744	19.195	18.9989	18.92	18.8827	18.8994	18.8753	18.5999	18.393	18.9466	19.1586	19.1423	19.0679
TARDBP	Q13148	12	21.2938	21.2568	21.2363	21.3661	21.3659	21.2134	21.2566	21.1564	21.3169	21.2708	21.3423	21.2014	21.1388	21.1431	21.1428	21.2863	21.3247	21.2489
HNRNPA0	Q13151	14	23.4803	23.4574	23.3643	23.4496	23.3728	23.5085	23.5074	23.462	23.4571	23.5052	23.3123	23.3195	23.4382	23.3491	23.3683	23.625	23.5976	23.5242
AIMP2	Q13155	13	22.0144	21.876	21.9139	21.9195	21.8681	21.8499	21.9608	21.9404	21.9133	21.8504	21.8646	21.9213	21.8781	21.9018	21.8636	22.0543	21.5113	21.9654
PRDX4	Q13162	26	22.8064	22.8036	22.8349	22.7636	22.8176	22.8069	22.7111	22.811	22.8138	22.763	22.8406	22.7711	22.7479	22.6442	22.666	22.8074	22.7929	22.7811
PAK2	Q13177	8	20.1625	20.1387	20.263	20.2098	20.3302	20.1398	20.1759	20.2358	20.1802	19.8829	19.4575	20.1939	19.9261	20.1714	19.873	20.4326	20.2559	20.2013
CBX3	Q13185	17	22.694	22.6659	22.5966	22.6281	22.6792	22.7088	22.5758	22.669	22.6528	22.6338	22.6777	22.6936	22.4646	22.5815	22.612	22.6991	22.7592	22.7369
PSMD2	Q13200	48	22.5882	22.5455	22.6169	22.6155	22.6248	22.5703	22.6078	22.6325	22.5938	22.5758	22.6041	22.5808	22.4934	22.4663	22.4899	22.6226	22.5815	22.6378
SELENBP1	Q13228	21	21.774	21.765	21.811	21.8565	21.9092	21.8975	21.744	21.8218	21.8382	21.7602	21.8689	21.7539	21.6586	21.7738	21.7402	21.7565	21.7946	21.8383
SRSF9	Q13242	12	21.4521	21.49	21.4904	21.6169	21.5809	21.432	21.3639	21.4995	21.4565	21.4228	21.4448	21.3855	21.1752	21.1775	21.2324	21.6744	21.5228	21.6436
SRSF5	Q13243	5	19.6375	19.6597	20.2266	20.0301	20.0153	19.9067	20.037	20.1595	20.0505	19.8405	19.9502	20.1401	19.7258	19.8152	19.8619	20.2814	20.094	19.8901
SRSF6	Q13247	5	22.2601	22.2078	22.2362	22.2676	22.3365	22.2825	22.2099	22.2653	22.257	22.1783	22.212	22.1462	22.1038	22.1055	22.0183	22.381	22.2379	22.2118
TRIM28	Q13263	40	22.4655	22.3946	22.4985	22.4398	22.503	22.4926	22.4134	22.4496	22.4289	22.4211	22.3679	22.4509	22.3009	22.3099	22.3458	22.4768	22.4362	22.504
G3BP1	Q13283	34	22.8367	22.8221	22.8777	22.8816	22.9375	22.9465	22.8727	22.887	22.8657	22.7761	22.8272	22.8347	22.7186	22.7185	22.7531	22.8344	22.8172	22.8458
PABPC4	Q13310	12	21.8102	21.8248	21.8588	21.8246	21.8887	21.9093	21.7036	21.827	21.823	21.7606	21.7936	21.7807	21.7388	21.7862	21.7255	21.8468	21.7482	21.7895
MTA1	Q13330	3	19.7695	16.8919	19.9232	20.4206	19.9193	20.0137	18.4292	19.5486	17.5789	19.9415	19.6028	19.5747	19.7819	19.1221	19.2374	19.9158	19.4956	19.755
EIF3I	Q13347	32	22.7194	22.6612	22.6752	22.7466	22.7528	22.6041	22.6184	22.6701	22.6591	22.7104	22.6524	22.6446	22.4562	22.5443	22.5282	22.641	22.4044	22.6903
PDCL	Q13371	4	18.347	18.1403	18.3137	17.9982	18.2266	18.0594	18.2554	17.9481	18.4163	18.3895	18.2249	17.9404	17.8745	17.3643	17.9441	18.0887	17.6974	17.9406
UBE2V1	Q13404	10	23.8016	24.0126	24.0976	24.0767	24.0249	24.1026	23.9623	24.0812	23.7362	23.7499	24.0426	23.9499	23.6008	23.9984	24.1341	24.0064	24.0302	24.0087
MRPL49	Q13405	5	19.7717	19.8141	20.0895	20.0708	19.8992	20.2105	19.8532	19.6109	19.9544	19.8832	19.6262	19.8312	19.9039	19.5471	19.7979	20.0047	19.79	19.8449
DYNC1I2	Q13409	12	20.5264	20.6394	20.1772	20.6867	20.7872	20.5622	20.5736	20.6987	20.4429	20.5217	20.5293	20.3649	20.0577	20.703	20.4891	20.7968	20.792	20.7497
ILK	Q13418	4	19.1492	19.1038	19.2452	19.1439	18.7878	18.9525	19.2108	19.0277	18.8668	19.1757	18.9022	19.0756	19.0123	19.1408	18.8731	19.3827	19.0832	19.1352
NNT	Q13423	1
SNTB2	Q13425	2	17.124	17.5789		17.9918	17.6652	17.3218	17.1815	17.4189	17.2866		17.7813	17.7716	17.8806	17.0458	17.106		17.0158	17.4911
TCOF1	Q13428	32	22.0089	21.9657	22.0428	22.0013	22.0399	22.0423	22.0055	22.0043	22.0605	21.9764	21.9724	21.9953	21.8726	21.968	21.8457	22.128	21.9818	21.9849
SLC39A6	Q13433	2		17.056	17.0944	17.5636	17.5172	17.2066					17.2137	17.2021	17.4665	17.036	17.1802		17.3787	17.0332
SF3B2	Q13435	33	22.7046	22.6395	22.668	22.731	22.7013	22.669	22.6586	22.7249	22.7347	22.6552	22.7064	22.6567	22.5852	22.5809	22.6119	22.7313	22.7364	22.6579
PDAP1	Q13442	15	21.5279	21.4698	21.5584	21.6235	21.5305	21.4781	21.5179	21.4993	21.5687	21.4791	21.422	21.5124	21.3998	21.4536	21.3642	21.5259	21.4977	21.5182
TMED1	Q13445	4	21.0519	21.2893	21.5697	21.391	21.3564	21.5943	21.2248	21.164	20.9775	21.118	21.7061	21.4595	20.9834	21.0646	20.6498	21.4035	21.1429	21.3196
FKBP5	Q13451	5	19.563	19.2409	19.0696	19.3943	19.3037	19.264	19.0079	19.3843	19.327	18.6488	19.2355	19.2028	18.7079	19.0191	18.8119	19.3081	19.6609	19.2074
TOP3A	Q13472	2		17.9313	17.707	17.6916	17.9228	18.1594	18.0564			17.3744	17.8705	18.0051	17.6272	17.7479		17.7033	17.7101	17.7514
PICALM	Q13492	5	21.1099	21.1548	21.4121	20.7468	21.3272	21.0976	21.0173	21.1454	21.0697	21.0284	21.2247	21.1944	20.9234	21.0451	20.9812	20.673	20.8801	20.9655
SQSTM1	Q13501	11	21.3309	21.3197	21.3204	21.4388	21.4653	21.4252	21.318	21.277	21.3301	21.3297	21.3474	21.2579	21.1686	21.1409	21.1937	21.3365	21.2632	21.3032
TUBB3	Q13509	4	19.818	19.7672	19.8798	19.9438	19.9935	19.956	19.8615	19.8256	19.9108	19.9435	19.9161	19.8091	19.7428	19.8651	20.0674	20.1185	19.7717	19.9706
PRPF4B	Q13523	2	17.1913	17.1306	17.3529				17.0524	17.281	16.7619	16.6675		16.9155	16.9848	16.8533	16.782	17.0859	16.715	17.1041
EIF4EBP1	Q13541	2	19.6904	19.6249	19.8178	19.9865	19.9698	19.9391	19.8569	19.8217	19.8122	19.7309	19.9345	19.7134	19.8381	19.5557	19.7254	19.434	19.6903	19.9374
EIF4EBP2	Q13542	2	18.6691	18.639	18.7016	18.7951	18.6937	18.8512	18.7733	18.4881	18.6482	18.2933	18.5532	18.4708	18.5203	18.4335	18.2619	18.0937	18.5263	18.4788
RIPK1	Q13546	4	20.363	22.8086	20.443	22.9476	20.764	23.1359	21.238	23.1065	22.8861		22.9953	21.6479	22.9516		22.5696	21.6105	23.0318	21.7755
HDAC1	Q13547	1
CAMK2G;CAMK2B	Q13555	4	18.7006	18.9886	18.971	19.1056	19.0853	18.8245	18.7569	19.0468	19.0036	18.8817	18.6234	18.7959	18.6783	18.7782	18.9089	18.911	18.828	18.9327
DCTN2	Q13561	18	21.4408	21.4403	21.5306	21.4784	21.4688	21.4588	21.5074	21.4095	21.4358	21.3663	21.3519	21.3352	21.3813	21.2871	21.3418	21.487	21.3897	21.4571
NAE1	Q13564	2	18.6069	18.4331	18.3775	18.5926	18.3076	18.4779	18.4912	18.0352	18.6542	18.3699	18.5216	18.5764	18.5268	18.1562	18.3319	18.6727	18.8474	18.7237
SNW1	Q13573	8	20.0017	19.7919	19.9283	19.6115	20.0973	20.144	20.0517	19.8484	19.768	19.7374	19.7432	19.9483	20.0511	19.944	19.7007	20.0131	20.1431	19.8593
STIM1	Q13586	5	19.4224	19.295	19.7699	19.6593	19.6448	19.6843	19.4893	19.4839	19.5739	19.9316	19.7068	19.5805	20.016	19.7637	19.3751	19.2155	18.9526	19.437
SNX1	Q13596	6	20.0953	20.3322	20.2794	20.1532	20.0554	19.84	20.0273	19.895	20.4733	20.2588	20.3775	20.2323	20.2509	20.0951	19.9974	20.2795	20.3731	20.2853
KRR1	Q13601	1
PWP1	Q13610	2	16.8096	17.2588	18.0497	17.2061	17.6232	17.2804	17.673	17.7761	17.3667	16.2871	17.4621	17.5008	17.9934	17.6108	17.9762	18.0239	17.8434	18.0192
MTMR2	Q13614	1
CUL1	Q13616	6	19.4181	19.2719	19.5032	19.1631	19.5486	19.5114	19.5873	19.6819	19.3964	19.3022	18.9924	19.2467	19.1244	19.232	19.0942	19.487	19.3813	19.2802
CUL2	Q13617	4	19.5544	19.6361	19.5459	19.3718	18.6582	19.9947	18.8505	18.8398	19.2391	18.3398	18.9691	19.3262	19.1844	19.2212	19.3108	19.663	19.4881	19.9775
CUL3	Q13618	4	19.9071	20.1981	20.0617	20.3698	20.362	20.417	20.0739	20.145	20.4597	20.3462	20.0642	19.3861	20.1241	19.274	19.6977	20.4614	20.2959	20.0815
CUL4A	Q13619	29	21.7121	21.7427	21.7384	21.817	21.8525	21.7488	21.7381	21.7821	21.6949	21.7499	21.7772	21.7509	21.6471	21.5941	21.6109	21.8065	21.6775	21.7365
CUL4B	Q13620	6	20.7515	21.8587	21.8444	20.0683	21.0052	20.3639	20.0848	21.1165	21.1351	21.154	20.2438	20.6564	20.3532	19.8521	20.8231	21.2397	21.0602	21.1943
RAB31;RAB22A	Q13636	3	19.5604	19.6811	19.7953	19.553	19.5834	19.3495	19.7459	19.8847	19.5811	17.969	19.5524	19.6936	19.8337	19.7846	19.7604	19.8519	19.5854	19.632
FHL3	Q13643	2	18.5998	18.5022	18.7073	18.4126	18.2137	18.5414	18.6172	18.4865	18.4486	18.4904	18.4892	18.4375	18.4652	18.4307	18.4004	18.4091	18.5742	18.6159
MOGS	Q13724	7	20.4458	20.4409	20.3927	20.4896	20.6023	20.5306	20.3921	20.3994	20.5662	20.4008	20.5043	20.3873	20.1584	20.3555	20.2952	20.2751	20.4137	20.5172
NACA	Q13765	10	23.1255	23.0476	23.1141	23.0389	23.1166	23.1033	23.136	23.0373	23.0332	23.0693	23.0218	23.0022	22.9215	22.9065	22.9992	23.2289	23.1525	23.0766
THOC5	Q13769	1
SPTAN1	Q13813	146	22.6195	22.5426	22.5425	22.6226	22.6261	22.5345	22.5293	22.6214	22.4906	22.435	22.4927	22.4843	22.4688	22.4884	22.4544	22.6797	22.5639	22.6097
GNL2	Q13823	2	18.9214	19.246	18.9079	19.1673	18.575	19.2848	19.4019	18.698	19.0568	18.21	19.2604	19.1905	19.1324	19.2757	18.4152	19.3409	19.0666	18.7244
DDX39B	Q13838	25	22.7293	22.8032	22.8317	22.8421	22.8377	22.8433	22.7987	22.838	22.8246	22.7107	22.7723	22.721	22.6572	22.6986	22.6523	22.8169	22.8301	22.7889
BLMH	Q13867	4	20.7796	20.6983	20.7693	20.9106	20.9195	20.7781	20.6992	20.7115	20.8417	20.6648	20.5909	20.8224	20.5429	20.7646	20.6886	20.7556	20.8387	20.6962
EXOSC2	Q13868	2	17.9171	17.6874	18.1741	17.9345	17.6127		18.2236		17.7411	18.0831	18.1656		17.8392		18.03	18.0313	17.2109	18.0556
BYSL	Q13895	7	20.4754	20.4351	20.5186	20.5561	20.5281	20.6389	20.3301	20.4393	20.5345	20.3933	20.4607	20.4254	20.3482	20.3071	20.473	20.5434	20.4888	20.5136
IDI1	Q13907	12	20.8307	20.7377	20.8929	20.9573	20.8159	20.8459	20.8822	20.8522	20.7635	20.6954	20.886	20.8222	20.5309	20.6471	20.6554	20.8245	20.114	20.8158
CUX1	Q13948	2				16.3688	16.7076	16.7664			16.3982	15.7864		15.7055		16.5557	15.9202
CDK13;CDK5;CDK3;CDK6;CDK15;CDK14;CDK18;CDK16;CDK17;CDK12	Q14004	2	16.1061	17.7064	16.8728	18.6842	18.2095	18.338	17.137	17.7678	17.9526	17.066	17.7132	18.3581	17.8798	17.9153	17.6526	18.0263	17.7542	17.8652
CKAP5	Q14008	5	19.84	19.4896	19.8631	19.7581	19.4388	19.7505	19.9157	19.6254	19.8014	19.4622	19.6565	19.7372	19.575	19.5815	19.1904	19.883	19.725	19.6371
CIRBP	Q14011	4	20.8993	20.8818	20.9258	20.903	20.9049	20.8735	20.9565	20.8218	20.9066	20.705	20.8685	20.8179	20.8746	20.6436	20.6412	20.9032	20.9664	20.9535
COTL1	Q14019	16	24.3202	24.3848	24.3916	24.3472	24.4005	24.3445	24.3171	24.4299	24.3563	24.3987	24.3939	24.3581	24.2834	24.3174	24.2304	24.3143	24.48	24.3892
COX17	Q14061	8	21.9162	21.8704	21.8162	22.0073	21.8989	21.9311	21.81	21.829	21.8658	21.8718	21.9149	21.8852	21.7116	21.6788	21.6747	21.5206	21.6817	21.9462
HNRNPD	Q14103	16	23.2971	23.4155	23.3424	23.3496	23.2663	23.1564	23.4151	23.3105	23.3897	23.2768	23.3645	23.2329	23.261	23.3471	23.2627	23.4936	23.3734	23.4716
SCARB2	Q14108	7	19.9578	19.6765	19.0992	19.6959	19.8953	19.5546	19.4693	19.6643	19.8628	19.676	19.5861	19.7817	19.5727	19.4682	19.3537	20.1189	19.644	19.6014
IL18	Q14116	3	20.5562	20.6833	20.6338	20.6762	20.682		20.5294	20.2887	20.7845	20.5614	20.5958	20.5316	20.3312	20.5797	20.42	20.7531	20.6019	20.6525
DSG2	Q14126	19	20.9286	20.8041	20.8166	20.8614	20.8987	20.9136	20.895	20.9342	20.7895	20.7385	20.794	20.8449	20.5997	20.7163	20.7016	20.8032	20.8561	20.8203
TRIM29	Q14134	2		18.075	17.8359	17.6304		18.4125		17.8646	17.9993		17.5677	18.5561		18.0767	18.2585
BOP1	Q14137	7	20.8062	21.2916	20.5899	21.622	20.7684	21.5018	21.0995	20.7835	21.5773	20.833	21.5384	20.799	21.7973	20.7073	20.8874	21.1297	20.5601	20.9029
SEPT6	Q14141	5	20.2351	20.192	20.2752	20.1158	20.2584	20.0741	20.0245	20.1384	20.0095	19.8889	20.3059	20.1077	20.1113	20.1387	20.1373	20.1586	20.2588	20.3417
SAFB2	Q14151	6	19.8939	20.0337	20.202	20.068	19.9302	19.9231	20.1546	19.9823	20.1497	19.6091	19.8818	19.9428	20.0913	19.786	19.3815	20.0536	20.2559	19.8347
EIF3A	Q14152	80	22.6992	22.7966	22.7976	22.8858	22.8923	22.8189	22.7901	22.7774	22.7323	22.7086	22.7704	22.7378	22.6671	22.664	22.7004	22.8491	22.6321	22.745
UBAP2L	Q14157	26	21.6336	21.5406	21.6154	21.6213	21.724	21.5432	21.6171	21.5567	21.642	21.5106	21.5236	21.5267	21.5066	21.4366	21.4291	21.6548	21.5427	21.5772
SCRIB	Q14160	6	20.0218	20.2945	20.187	20.1019	20.2685	20.2846	20.0447	20.2029	20.1105	20.0796	20.2861	20.1478	20.0349	19.9691	19.8784	20.227	19.9048	20.1961
MLEC	Q14165	3	18.9542	19.0871	18.9728	18.9441	18.8067	19.1784	19.0424	18.979	19.174	19.0174	19.1275	19.1223	19.0391	19.0245	19.1529	19.294	19.2164	18.9446
TTLL12	Q14166	19	21.0347	21.108	21.1041	21.1384	21.2117	21.2343	21.0981	21.1064	21.069	21.0628	21.0876	21.1083	20.9383	20.9841	21.0591	21.2304	21.1822	21.1127
POLA2	Q14181	3	18.7868	18.7159	19.1283	18.7491		19.0433	18.7363	18.93	18.6233	18.6726	17.3722	18.5829	18.8772	18.7781		18.7282	18.9816	18.8596
FHL2	Q14192	2	20.1554	20.0966	20.3009	20.2065	20.1776	20.0891	19.5637	19.9929	20.0244	19.8212	19.8303	19.7059	19.3817	19.574	19.7645	20.2754	20.2006	20.2471
ZMYM3	Q14202	3	17.7024	18.1475	18.1396	17.9909	17.8683	18.2559	18.1528	18.2589	17.7746	17.792	18.0968	18.0179	17.8684	17.5915	17.7162	17.9979	16.9477	17.8933
DCTN1	Q14203	13	21.3885	21.4305	21.4388	21.4622	21.3253	21.3399	21.3116	21.5578	21.5179	21.2991	21.458	21.3639	21.1433	21.2905	21.1642	21.4664	21.4574	21.4016
DYNC1H1	Q14204	133	22.6723	22.6254	22.7775	22.6155	22.6502	22.64	22.6841	22.6193	22.6913	22.6107	22.6121	22.5575	22.4532	22.4794	22.5232	22.6779	22.7146	22.6429
EIF2B1	Q14232	7	20.2972	20.2541	20.3557	20.4035	20.3702	20.3986	20.4836	20.4068	20.4774	20.5172	20.3175	20.2658	20.3594	20.0311	20.0864	20.5454	20.3765	20.3224
EIF4A2	Q14240	7	20.5548	20.6164	20.3167	20.6871	20.7436	20.6999	20.6036	20.6648	20.6179	20.7633	20.5389	20.584	20.3832	20.4302	20.4729	20.5086	20.5217	20.8862
MAP7	Q14244	12	22.0661	22.2841	22.2481	22.2279	22.3721	22.1024	22.2558	22.2442	22.2672	22.2946	22.2685	21.7695	21.97	21.3804	22.064	22.1653	22.0953	21.8592
CTTN	Q14247	15	22.5836	22.4641	22.4728	22.5068	22.591	22.5647	22.472	22.52	22.4318	22.4885	22.4217	22.5067	22.3518	22.4023	22.3333	22.6954	22.3591	22.5027
FLOT2	Q14254	7	19.7714	19.9306	20.0222	19.998	19.9938	19.9898	19.7416	19.8362	19.8409	19.6884	19.6842	19.7681	19.7005	19.6197	19.4554	19.9944	19.8541	19.9586
RCN2	Q14257	6	19.6716	19.8299	19.8671	19.4246	19.8152	19.8919	19.6881	19.5012	19.9067	19.1457	19.4668	19.6201	19.4806	19.3745	19.5002	19.7818	19.8283	19.6764
TRIM25	Q14258	19	21.2223	21.4259	21.3077	21.3533	21.3416	21.4199	21.3111	21.2869	21.4218	21.2966	21.2418	21.2761	21.1024	21.1959	21.1822	21.3335	21.3637	21.3011
FKBP8	Q14318	4	20.3868	20.0673	20.4959	20.5194	20.1704	20.5848	20.4433	20.4771	20.6337	20.3126	20.3182	20.3687	19.7067	20.0788	20.2559	20.7872	20.3397	20.5053
FAM50A;FAM50B	Q14320	10	21.1916	21.2277	21.2919	21.1794	21.2618	21.2445	21.0971	21.2229	21.0893	21.1076	20.997	20.9729	20.9293	20.8583	20.9734	21.1467	21.0651	21.169
GAMT	Q14353	7	20.3147	20.3854	20.8027	20.4146	20.381	20.3873	20.6428	20.1773	20.5397	20.1272	20.3699	20.3258	20.1725	20.3032	20.447	20.55	20.4745	20.1759
PDE3A	Q14432	2	17.92	17.4591		17.2957	17.4033				17.8506		17.6132	17.3199			17.0592	17.3571		16.7363
CAPRIN1	Q14444	18	22.7791	22.7902	22.7297	22.8521	22.8563	22.7512	22.7693	22.7662	22.8116	22.7536	22.7841	22.6438	22.6928	22.6591	22.7233	22.8406	22.7507	22.7452
RBM39	Q14498	12	21.9548	21.9846	21.9885	22.0248	22.0009	22.0008	21.9993	21.9797	21.9508	21.9102	21.9516	21.9032	21.7886	21.894	21.9068	21.9889	21.9505	21.994
HLTF	Q14527	6	19.386	19.2416	19.4752	19.5018	19.4137	19.1886	19.5085	19.3624	19.1015	19.6463	19.3706	19.1083	19.0951	19.3828	19.2677	19.4574	19.5853	19.0292
PDIA5	Q14554	2	18.4191	19.4707	19.4606	19.1462			19.2358	18.7918	18.7266	19.1933	18.8476	19.0833	19.5181	19.3509	18.6286	18.9984	18.9714	19.377
PRPSAP1	Q14558	2	18.4186	18.2247	18.2891	18.4727	18.7261	18.6384	18.3541	18.1405	18.6521	18.1295	18.5674	18.1522	18.5874	18.5365	18.4233	18.2938	18.6206	18.5515
DHX8	Q14562	3		15.1869		15.8826	16.4296		16.2961				16.1695	15.5176			15.1208		14.5438	15.2052
MCM6	Q14566	31	22.2017	22.1395	22.1069	22.1485	22.4256	22.3238	22.1717	22.2317	22.0879	22.2251	22.0861	22.1559	22.028	22.1015	22.0058	22.2901	22.1171	22.2024
ITPR1	Q14643	6	19.1238	19.4029	19.4484	19.1798	19.232	19.5514	19.2308	19.4666	19.335	19.3612	19.1662	19.2083	19.1786	19.2819	19.4578	19.4484	19.1788	19.3576
LAGE3	Q14657	2	17.3834	17.8199	18.24	18.0672	18.2303	18.408	18.0793	17.6051	17.8985	17.9294	17.9414	17.8081	17.8467	17.8557	17.7217	17.8273	17.6286	17.7175
MDC1	Q14676	4	18.7803	19.0406	19.2578	19.356	19.4205	19.332	19.2751	18.5568	19.2662	18.5191	19.3664	18.6619	19.0939	18.8547	18.6965	19.2943	19.2523	19.3161
CLINT1	Q14677	14	21.5982	21.5032	21.5128	21.5776	21.7462	21.6328	21.5381	21.528	21.4895	21.4525	21.3615	21.4376	21.3358	21.3342	21.4128	21.6285	21.5786	21.4728
SMC1A	Q14683	21	21.5858	21.1321	21.5317	21.4711	21.6767	21.5841	21.3754	21.0373	21.5383	21.2742	21.4811	21.221	21.2853	21.5135	22.0968	21.0295	21.2974	21.0433
RRP1B	Q14684	5	19.8718	19.7128	19.6982	19.4215	19.4625	19.73	19.5585	19.454	19.8335	19.6386	19.5901	19.3501	19.4647	19.3563	19.3618	19.7252	19.784	19.5238
PDCD11	Q14690	13	20.1647	20.3812	20.2659	20.4047	20.4793	20.4379	20.2667	20.379	20.1643	20.3	20.1095	20.2539	20.1235	20.0499	20.053	20.2128	20.2614	20.2102
BMS1	Q14692	6	19.7813	19.3845	19.6967	19.9498	20.0008	19.8211	19.7489	19.9158	19.8876	19.6906	19.7417	19.84	19.3675	19.7414	19.4004	19.8641	19.5149	19.832
USP10	Q14694	6	20.0558	19.8166	19.5634	20.0763	19.8163	19.8357	19.9154	19.7414	19.9622	19.88	19.8196	19.7345	19.7188	19.866	19.6654	19.6268	19.9126	19.8033
MESDC2	Q14696	4	20.2022	20.1447	19.5492	19.9509	20.2064	20.261		20.0812	19.1822	19.8217	19.5937	19.9486	19.4874	19.5745	19.6167	19.5293	21.104	19.6468
GANAB	Q14697	61	23.5394	23.568	23.5757	23.577	23.5627	23.5934	23.5119	23.5515	23.5797	23.5104	23.5596	23.5132	23.4531	23.4771	23.4523	23.6046	23.5817	23.5592
MFSD10	Q14728	1
PPP2R5D	Q14738	5	19.9173	20.0888	20.0742	20.0556	18.635	19.5734	19.913	20.049	20.085	20.0688	19.8782	19.9434	19.8974	19.4381	20.0983	19.636	19.9958	20.2915
LBR	Q14739	2	19.2304	19.6349		19.8345	19.4898	19.3236	19.5796		19.5115	19.2727	19.8001	19.7222	18.9403	19.0054	18.808	19.47	19.1973	19.0742
MVP	Q14764	12	20.5309	20.4701	20.5285	20.4661	20.5235	20.3657	20.4383	20.3714	20.2806	20.2951	20.291	20.323	20.186	20.1732	20.2418	20.5119	20.3708	20.5368
CBX2	Q14781	2	15.3448	16.0018	15.5195		15.2522		15.0655	14.2949	15.4089	15.1472	15.465	15.0333	15.9135	15.1141	15.2822	15.5319	15.8419	16.0252
GOLGB1	Q14789	7	19.8559	19.7252	19.5736	19.488	19.5543	19.6407	19.5206	19.4885	19.3822	19.2361	19.6357	19.3061	18.9977	19.3328	19.2675	19.8636	19.5036	19.7976
CASP8	Q14790	3	22.4933	21.9247	21.969	22.6858	21.7235	21.9487	21.7319	22.3392	21.8418	21.4953	21.9228	22.516	21.4417	22.6255	21.9429	22.1984	21.8619	21.6187
CHD4	Q14839	33	21.3748	21.2794	21.2861	21.2711	21.4039	21.3759	21.2096	21.3427	21.3379	21.2435	21.3573	21.3163	21.2404	21.2132	21.1607	21.4067	21.3754	21.3636
LASP1	Q14847	22	22.8575	22.8439	22.8764	23.0078	22.9219	22.9051	22.8981	22.8606	22.7768	22.8064	22.81	22.7908	22.7358	22.8085	22.7089	22.9833	22.8023	22.9109
PTGR1	Q14914	10	20.7767	20.9121	20.9431	20.8262	20.991	20.7924	20.8739	20.8823	20.9445	20.9049	20.7884	20.8307	20.846	20.6499	20.7854	20.7473	20.8512	20.897
KPNB1	Q14974	47	22.9397	23.0687	23.0635	23.0837	23.1194	23.2003	23.1004	23.169	23.0031	23.0115	23.0341	23.0633	22.9481	22.9487	22.9626	23.0964	23.0523	23.0644
NOLC1	Q14978	21	22.8797	22.8302	22.7919	22.7713	22.802	22.7929	22.7814	22.804	22.8112	22.7035	22.7894	22.8017	22.8507	22.8351	22.7454	22.8572	22.7616	22.8001
NUMA1	Q14980	54	21.4497	20.9917	21.3807	21.5662	21.5209	21.2905	21.4378	21.4862	21.4407	21.4623	21.4213	21.5506	21.4277	21.2527	21.4361	21.5157	21.3512	21.4379
GAPVD1	Q14C86	7	19.4963	19.3688	19.4917	18.9823	19.5211	18.8679	19.3838	19.4678	19.2912	19.4718	19.3602	19.3557	19.5508	19.5407	19.6356	19.5422	19.493	19.4624
NAA25	Q14CX7	3	18.9935	18.8059	18.0788	18.9418	18.843	19.0516	18.7933	18.9564	18.8567	18.8109	18.4688	18.4879	18.3897	18.6611	18.8477	19.088	19.035	18.8106
NCAPH	Q15003	8	21.0444	20.8865	20.8678	21.1117	20.9816	21.1507	21.0284	21.0509	20.8514	20.728	20.968	21.0067	20.8213	20.8146	20.5805	20.8228	20.7255	21.0049
KIAA0101	Q15004	2	16.7224	17.2971	17.3173	17.2482	17.6498	17.9378	16.9725	17.102	17.8287	17.4798	17.1386	17.0551	16.8735		17.4515		16.4852	17.7797
SPCS2	Q15005	12	20.4077	20.3663	20.4972	20.5539	20.544	20.5432	20.4977	20.5273	20.3424	20.3476	20.3134	20.4059	20.343	20.4015	20.3643	20.4772	20.4992	20.5484
EMC2	Q15006	4	19.6466	20.006	19.8296	19.7627	20.0138	19.8736	19.6574	19.8836	19.862	19.5892	19.6994	19.7463	19.9026	19.4508	19.4759	19.652	19.8524	19.7331
WTAP	Q15007	2	17.5784	18.0333	17.5765	18.3899	18.1873	18.2733		18.2909	18.1296		17.7621	17.9568			17.9206	17.8645	18.1221
PSMD6	Q15008	20	21.4899	21.7244	21.7616	21.6914	21.8261	21.7609	21.7543	21.7914	21.8098	21.6551	21.7241	21.744	21.6284	21.588	21.6218	21.7159	21.7942	21.7264
HERPUD1	Q15011	2	17.8497	18.0699	17.426		17.9021		17.6753	17.8558		17.8487	18.1026		18.0278			18.0133	17.6201
FAM175B	Q15018	4	19.6129	19.2712	19.683	19.5208	19.6199	19.7003	19.0335	19.4364	19.5521	19.3401	19.495	19.5883	19.286	19.15	19.2422	19.5453	19.5068	19.638
SEPT2	Q15019	16	21.7993	21.8667	21.9243	21.7308	21.9061	21.8873	21.8392	21.919	21.8339	21.8106	21.9172	21.8836	21.784	21.7913	21.8897	21.8706	21.7973	21.8731
SART3	Q15020	5	19.8776	20.0508	19.7879	19.8933	20.2353	19.8968	20.1535	20.094	20.0252	19.8135	19.8383	20.0732	19.8146	20.0977	19.8836	19.9762	20.0248	19.3529
NCAPD2	Q15021	24	20.8825	20.828	20.9443	20.976	20.8403	20.9785	20.8984	20.9371	20.936	20.7759	20.8465	20.8592	20.7224	20.7518	20.6702	21.0585	20.7168	20.7987
EFTUD2	Q15029	46	23.2234	23.2522	23.2294	23.3177	23.2708	23.3019	23.1849	23.1975	23.2812	23.1182	23.1975	23.1855	23.0959	23.096	23.153	23.2492	23.1934	23.1642
LARS2	Q15031	4	20.3025	19.6814	20.3305	20.4013	20.3502	20.4564	20.2253	20.3491	20.3297	20.1497	20.4106	20.2632	20.314	20.3097	20.2333	20.4175	20.1946	20.4013
ARL6IP1	Q15041	2	18.5363	18.3048	18.5144	17.8204	17.9835	18.4039	18.4017			18.5942	18.5167	18.7858	17.9517	18.3515	18.4823	18.3291	18.0321	18.2547
KARS	Q15046	22	22.3284	22.2544	22.2787	22.2836	22.2745	22.2473	22.2552	22.2891	22.2634	22.1568	22.2366	22.1305	22.2195	22.2231	22.2023	22.3168	22.2993	22.2516
RRS1	Q15050	12	19.6814	19.7608	19.8116	19.8256	19.8914	19.8105	19.827	19.9037	19.8532	19.8145	19.7903	19.9414	19.7663	19.8738	19.7344	19.9135	19.894	19.7451
EIF4H	Q15056	12	22.6411	22.7081	22.6362	22.6503	22.5904	22.5633	22.5406	22.5359	22.521	22.55	22.5591	22.4842	22.5746	22.508	22.558	22.5436	22.5438	22.565
ACAP2	Q15057	2		17.0803	16.2226	16.4784		16.8833			16.9565	16.1639	16.2905	15.9625	16.6235	16.2709				17.2985
WDR43	Q15061	4	20.2071	20.2396	20.1923	20.295	20.4325	20.2802	20.3245	20.2548	20.3373	20.0494	20.4676	20.1421	20.0837	20.2831	20.2217	20.4191	20.2332	20.2075
ACOX1	Q15067	3	18.5534	18.7841	18.66	18.9023	18.8585	18.5831	18.61	18.6281	19.0481	18.5436	18.8209	18.4198	18.9119	18.7564	18.7053	18.3823	18.9231	18.7052
OXA1L	Q15070	7	20.1543	19.9532	19.7227	19.9918	19.6464	20.2894	20.1697	19.894	20.4345	20.5278	20.258	19.8654	20.2122	19.8399	19.7963	19.9623	20.0126	19.8765
EEA1	Q15075	8	19.8067	19.7438	19.7272	19.5365	19.6597	19.8986	19.576	19.8146	19.7237	19.7097	19.1499	19.7159	19.5792	19.4537	19.6045	20.0258	19.6815	19.7556
PDIA6	Q15084	30	22.893	22.9144	22.9028	22.9199	22.9477	22.9976	22.8697	22.899	22.8638	22.8122	22.8883	22.818	22.8072	22.8496	22.8227	23.0172	22.938	22.9382
PAFAH1B3	Q15102	7	20.7534	20.7501	20.8281	20.5959	20.6997	20.6118	20.802	20.5792	20.6215	20.6035	20.7585	20.7045	20.6542	20.6079	20.7798	20.8101	20.8675	20.7109
EBP	Q15125	10	23.5631	23.5086	23.5127	23.5196	23.5992	23.598	23.4867	23.5153	23.52	23.4584	23.4865	23.4921	23.3264	23.3697	23.308	23.605	23.2337	23.4885
PLEC	Q15149	292	23.7636	23.6778	23.6718	23.7356	23.8014	23.7811	23.7492	23.7282	23.7098	23.5927	23.7213	24.016	23.8466	24.3309	23.5894	23.8365	24.0361	23.6476
NOMO1;NOMO3;NOMO2	Q15155	17	21.0901	21.091	21.0793	21.1496	20.9895	21.0925	21.0432	21.0083	20.9228	20.8143	21.0784	21.0068	20.7745	20.9214	20.9721	21.1625	20.9922	21.1323
PON2	Q15165	5	20.2398	20.2415	20.1466	20.0214	20.1098	20.2813	20.1545	19.9325	20.1311	20.2807	19.9197	20.2507	19.9397	19.9179	19.8412	20.1894	19.8886	20.0407
PPA1	Q15181	24	22.6588	22.7018	22.7627	22.7697	22.7297	22.7653	22.6852	22.6568	22.6863	22.6774	22.695	22.7461	22.588	22.6416	22.6734	22.7319	22.7531	22.6992
PTGES3	Q15185	15	23.4602	23.4382	23.4741	23.4985	23.5123	23.5161	23.3953	23.4735	23.4454	23.3841	23.3985	23.4413	23.3145	23.4002	23.4036	23.55	23.4449	23.4817
NONO	Q15233	54	23.8946	23.8772	23.8611	23.9138	23.9555	23.8845	23.8635	23.89	23.8834	23.7925	23.8559	23.8651	23.7759	23.7316	23.7013	23.8527	23.8539	23.8521
PPP2R4	Q15257	6	20.0609	20.2556	20.2121	20.2457	20.304	20.1976	20.3317	20.2601	20.0053	20.0913	20.3026	19.9989	20.0831	20.0572	20.0234	20.1976	20.1274	20.2274
PWP2	Q15269	4	19.6165	19.9577	19.7555	19.8719	19.5853	19.9128	19.7633	19.5663	19.92	19.6757	19.2735	19.6473	19.7282	19.7562	19.6719	19.7068	19.6938	19.7073
RAB35	Q15286	2	19.8804	20.0345	19.4987	19.759	20.0004	19.4897	19.2059	19.3042	19.6755	19.7505	19.6738		19.8152	19.7129	19.2759	19.8394	19.5263	20.0752
RNPS1	Q15287	11	21.8033	21.6786	21.7692	21.7882	21.768	21.8316	21.6519	21.8073	21.7945	21.7749	21.8679	21.8392	21.8308	21.6804	21.6534	21.8132	21.665	21.4879
RCN1	Q15293	22	22.3733	22.3915	22.3478	22.3567	22.3934	22.405	22.4088	22.3549	22.3468	22.3492	22.3698	22.3893	22.3141	22.3041	22.3432	22.4441	22.4974	22.3888
TMED2	Q15363	9	21.5855	21.7351	21.8382	21.6685	21.8121	21.8358	21.9653	21.5719	21.6614	21.5329	21.6742	21.6447	21.8382	21.8218	21.7614	21.7811	21.9205	21.8003
PCBP1	Q15365	26	24.0929	24.0438	24.074	24.0776	24.0875	24.062	24.0644	24.0213	24.0726	24.0553	24.05	24.0601	23.9546	24.0123	23.9565	24.0791	24.0157	24.0362
PCBP2	Q15366	13	23.4487	23.4573	23.5193	23.5317	23.5665	23.5116	23.4635	23.4837	23.4838	23.4522	23.4615	23.4421	23.4121	23.3824	23.3952	23.4684	23.4661	23.5036
TCEB1	Q15369	10	21.8259	21.7279	21.7866	21.7724	21.6157	21.8211	21.8127	21.6151	21.6999	21.7864	21.6976	21.6809	21.5928	21.6975	21.6293	21.9365	21.8585	21.8129
TCEB2	Q15370	12	22.8676	22.8673	22.8656	22.8699	22.8889	22.9362	22.8668	22.8761	22.8634	22.8355	22.8564	22.7909	22.797	22.7993	22.8246	22.8631	22.8862	22.867
RHEB	Q15382	11	21.2251	21.0771	21.1991	21.242	21.2898	21.2573	21.1787	21.2016	21.277	21.1291	21.0792	21.1243	21.0398	20.9872	21.0898	20.9795	21.0845	21.2369
DHCR24	Q15392	4	20.6617	20.6096	20.7514	20.7807	20.9341	20.9085	20.8216	20.8611	20.7943	20.7775	20.8041	20.8012	20.7268	20.8039	20.8906	20.7068	20.7567	20.8085
SF3B3	Q15393	38	22.2128	22.2114	22.2527	22.2083	22.3133	22.3229	22.1581	22.2336	22.2133	22.2129	22.2338	22.1887	22.0633	22.1388	22.1592	22.3524	22.2859	22.2719
KIAA0020	Q15397	5	20.3409	20.3955	20.3216	20.4781	20.3472	20.3313	20.3826	20.284	20.4154	20.4152	20.3834	20.5634	20.2773	20.442	20.2771	20.5696	20.4115	20.4258
RSU1	Q15404	10	20.1063	20.2344	20.2528	20.0387	20.318	20.3945	20.2202	20.3239	20.1143	20.2523	20.3396	20.3579	20.3814	20.3058	19.9871	20.317	19.9335	20.2122
RPS6KA1	Q15418	14	20.6945	20.6455	20.7013	20.727	20.7492	20.7553	20.6414	20.7746	20.6742	20.6734	20.6956	20.7712	20.691	20.6315	20.5537	20.7833	20.5397	20.7456
SAFB	Q15424	30	22.1738	22.188	22.2355	22.2528	22.3074	22.1801	22.2052	22.1884	22.2208	22.1595	22.2061	22.1625	22.1152	22.0362	22.1021	22.171	22.1948	22.1366
SF3B4	Q15427	4	20.1087	19.9766	20.0417	19.2722	19.4575	19.7071	17.6032	18.7998	19.7058	18.5639	19.8014	19.5517	19.3686	20.0077	19.6463	20.3186	20.1855	19.4377
SF3A2	Q15428	6	21.8446	21.7581	21.8314	21.7508	21.8889	21.8304	21.7642	21.877	21.6399	21.8391	21.7038	21.8306	21.6618	21.6584	21.6776	21.9914	21.715	21.877
SEC23A	Q15436	24	21.7898	21.757	21.7152	21.7829	21.8732	21.8433	21.7217	21.7251	21.7653	21.7647	21.7621	21.7465	21.5642	21.6203	21.6323	21.7244	21.7555	21.7841
SEC23B	Q15437	13	20.7034	20.865	21.0395	20.9125	20.6948	20.7234	20.9972	20.8077	20.7905	20.6646	20.9155	20.7275	21.0098	20.9695	20.9961	20.7696	20.7112	20.8177
SF3A1	Q15459	36	21.9066	21.8834	21.8398	21.9228	22.0416	21.9492	21.891	21.921	21.9952	21.888	21.9822	21.881	21.8686	21.7796	21.842	21.954	21.917	21.9474
SKIV2L	Q15477	5	19.0137	18.9063	18.5686	18.8038	18.8131	18.9904	18.7285	18.3172	19.0663	18.6688	18.9484	19.1089	18.7287	18.5693	18.5037	18.903	18.6907	18.9183
SURF1	Q15526	3	18.6697	18.1275	18.5321	18.6055	18.6631	18.4288	18.5491	18.1245	18.8117	18.7344	18.3657	18.8076	18.7807	18.4886	18.0926	18.5905	18.2115	18.8262
TRAM1	Q15629	7	21.7472	21.8471	22.0783	21.9528	21.9717	21.8508	21.902	22.1646	21.8539	21.8663	21.9134	22.0221	21.8679	21.8547	21.7991	21.9043	21.8538	22.0841
TSN	Q15631	16	21.9071	21.8745	21.943	21.9832	21.9225	22.0243	21.891	21.8824	21.9501	21.8838	21.9458	21.9111	21.8766	21.8599	21.7759	22.0134	21.8398	21.7945
SF1	Q15637	15	21.1484	21.2544	21.1638	21.1466	21.364	21.3082	21.149	21.2123	21.1786	21.2211	21.2484	21.1282	21.0108	20.9156	20.9624	21.3416	21.281	21.2592
TRIP10	Q15642	5	19.7688	19.8922	19.682	20.0027	19.8568	19.4923	19.9098	19.8698	19.5338	19.3509	19.5138	19.7397	19.8151	19.5643	19.91	19.7299	19.5194	19.6801
TRIP11	Q15643	1
TRIP13	Q15645	15	21.9613	21.9931	21.9728	22.0393	22.0412	22.0445	22.0209	21.9531	21.9937	21.8849	21.9137	21.8878	21.8323	21.8673	21.8795	22.044	21.9619	22.0209
MED1	Q15648	3	16.9953	15.7293	16.537	16.8427	17.1497	16.828				17.0103	16.7977	16.9833	16.6624	16.9303	17.9299	15.499	16.7038	16.7811
NFKBIB	Q15653	4	18.7871	19.0018	18.9888	18.9398	19.1304	18.9588	18.9653	19.0967	18.9734	18.9265	18.9657	18.8516	18.6634	18.712	18.4626	18.9567	18.6086	18.875
TRIP6	Q15654	6	21.4617	21.5365	21.5072	21.5882	21.6392	21.6862	21.4068	21.5866	21.5312	21.5231	21.5051	21.4157	21.2823	21.2733	21.4359	21.6146	21.4	21.5129
MAPRE1	Q15691	22	22.2876	22.3492	22.3245	22.4248	22.4099	22.3934	22.3304	22.3063	22.299	22.3124	22.3674	22.2929	22.2102	22.27	22.2233	22.445	22.2211	22.4385
ELAVL1	Q15717	18	22.2979	22.3987	22.4331	22.3968	22.5089	22.5188	22.3162	22.4781	22.2957	22.3265	22.3711	22.2357	22.011	22.2713	22.2309	22.5345	22.4422	22.5127
NSDHL	Q15738	8	20.5554	20.5802	20.4211	20.7016	20.4918	20.7265	20.8222	20.7899	21.0017	20.8471	20.9033	20.9634	20.8849	21.1136	21.1995	21.0323	20.623	20.6625
SLC1A5	Q15758	13	21.8877	21.8695	22.0219	21.9569	22.0045	21.9613	22.0208	21.9774	21.871	21.8285	22.001	21.9418	21.8279	21.8348	21.8102	21.8579	21.9207	21.8453
MLF2	Q15773	3	18.7272	18.774	18.7255	18.5449	18.8713	18.1895	18.0312	18.963	18.8942	18.781	18.4278	18.4767	18.5227	18.6162	18.4664	19.0079	18.5345	18.6342
TOMM34	Q15785	6	20.4231	20.5423	20.5158	20.4921	20.5715	20.6859	20.3375	20.3639	20.5866	20.3865	20.3276	20.3569	20.1636	20.2867	20.311	20.5226	20.3895	20.4144
ITSN1	Q15811	1
TBCE	Q15813	2	15.5397	16.2402				15.8886	17.1232							14.7246
TBCC	Q15814	1
VAMP3;VAMP2	Q15836	4	19.0504	19.2036	19.2311	19.5625	19.6015	19.4634	19.6616	19.5218	19.795	19.5565	19.2376	19.3083	19.4884	18.5331	19.5391	19.6341	19.7638	19.4848
NEDD8	Q15843	3	21.7434	21.663	21.5295	21.7276	21.7729	21.7308	21.7083	21.64	21.5764	21.5528	21.6753	21.4839	21.6206	21.6425	21.5435	21.819	21.7221	21.7417
ADIRF	Q15847	2	18.185		17.5915	18.5456	17.84	18.161	18.3568	18.4884	18.1963		18.4793	18.242	18.2279		18.419	18.0858	18.2087	18.4025
ATP6AP1	Q15904	2	16.8193		18.8829	18.8788	18.3365	18.7094		18.6017	18.3784	18.2599	17.9332	17.9925	18.1774	17.8629	18.4967	18.6968	18.763	18.5778
RAB11B;RAB11A	Q15907	12	21.8797	21.8698	21.9361	21.6716	21.9137	22.0298	21.9322	21.4489	21.892	21.8525	21.9123	21.8266	21.8234	21.843	21.8565	21.8835	21.8283	21.9715
EZH2	Q15910	2			16.5833		16.9415	16.2276				16.2826				16.6395	16.1599		16.9729
ZYX	Q15942	16	21.8704	21.7301	21.8043	21.8637	21.7779	21.8227	21.6927	21.7721	21.7957	21.7783	21.7915	21.7224	21.6764	21.6616	21.6478	21.8194	21.7953	21.7369
SEPT7	Q16181	24	21.7446	21.7419	21.7312	21.8842	21.9219	21.8022	21.7469	21.7535	21.85	21.7327	21.8748	21.6687	21.5479	21.6148	21.6143	21.8315	21.7672	21.7746
ADRM1	Q16186	8	21.382	21.4654	21.342	21.5889	21.53	21.4647	21.3816	21.4464	21.3622	21.2827	21.321	21.3474	21.1678	21.2911	21.129	21.5338	21.3775	21.4593
CCDC6	Q16204	8	21.8423	21.8986	21.82	21.8765	21.8542	21.751	21.7975	21.8702	21.7356	21.7305	21.8821	21.7979	21.6875	21.7383	21.7577	21.8452	21.7775	21.8461
UAP1;UAP1L1	Q16222	3	18.6601		18.9869		17.5044	18.188	19.2944	18.9299	18.6016	18.7818	18.8814	19.0565	19.2174	19.1587	18.9744	18.6305	18.5392	18.8695
PSMD5	Q16401	19	21.0045	20.844	21.043	21.0808	21.1084	21.1877	21.0932	20.9468	20.9932	20.899	20.9526	20.8956	20.9399	20.9555	20.8314	21.0051	21.0108	20.9053
PKN2	Q16513	16	20.6286	20.7265	20.4836	20.8951	20.6942	20.6313	20.4968	20.7727	20.8488	20.8511	20.704	20.7133	20.7252	20.6666	20.5513	20.6772	20.4131	20.7738
DDB1	Q16531	34	22.1422	22.2022	22.2265	22.2668	22.2628	22.233	22.1706	22.18	22.3	22.1284	22.1992	22.1622	22.0942	22.1928	22.1389	22.2218	22.1855	22.2175
MRPL23	Q16540	2	17.8672		17.532	18.2231		17.3782	17.9314		17.95	17.7322	17.5493	18.189	17.0608	17.4699	17.0198	17.5162	17.635	17.3496
CDC37	Q16543	12	22.6861	22.8026	22.7592	22.782	22.8485	22.9261	22.7279	22.891	22.7589	22.7196	22.7832	22.7932	22.702	22.6648	22.7112	22.8534	22.8213	22.8087
DPYSL2	Q16555	17	20.8294	20.742	20.8056	20.7143	20.7774	20.7523	20.699	20.7776	20.7927	20.7575	20.7468	20.641	20.5037	20.6871	20.6406	20.6699	20.7653	20.7509
SYPL1	Q16563	2	20.2153	20.2164	20.1341	20.1177	20.3508	20.2323	20.2198	20.1686	20.2067	20.1416	20.0972	20.0843	20.1411	20.1545	20.1972	20.2483	20.1522	20.1975
RBBP7	Q16576	24	23.2636	23.2782	23.3242	23.3464	23.3633	23.3738	23.2906	23.3721	23.2639	23.2003	23.3121	23.2626	23.222	23.2462	23.2172	23.3915	23.2524	23.3203
SRSF7	Q16629	6	22.6609	22.6293	22.6299	22.6822	22.7013	22.6484	22.6003	22.5719	22.5741	22.5402	22.7237	22.6247	22.5124	22.5629	22.5592	22.7767	22.615	22.6285
CPSF6	Q16630	13	21.5352	21.5066	21.5669	21.6025	21.8178	21.7263	21.5607	21.6079	21.6267	21.4019	21.5875	21.4362	21.4497	21.4729	21.3347	21.6444	21.579	21.5299
SMN1	Q16637	1
DBN1	Q16643	15	21.2987	21.2174	21.271	21.2902	21.254	21.1407	21.3292	21.3096	21.2982	21.2566	21.2534	21.333	21.1889	21.2743	21.1802	21.2375	21.2702	21.2386
FSCN1	Q16658	46	23.8974	23.9023	23.9021	24.0201	23.9948	23.9838	23.8705	23.9481	23.9217	23.8572	23.9552	23.8542	23.809	23.8503	23.8267	24.0277	23.9352	23.9365
IFI16	Q16666	10	19.5507	19.6268	19.3842	19.4548	19.4758	19.2497	19.5248	19.5186	19.2104	19.5649	19.0744	19.5161	19.4518	19.4228	19.4856	19.6184	19.5757	19.5091
DECR1	Q16698	7	20.2753	20.0723	20.2696	20.29	20.3372	20.3628	20.2005	20.4103	20.303	20.3959	20.1818	20.1251	20.2462	20.2381	20.1037	20.4143	20.1575	20.2253
NDUFA5	Q16718	7	20.5856	20.4055	20.2978	20.2955	20.6214	20.6463	20.361	20.4871	20.3056	20.2547	20.3408	20.4137	20.5401	20.1378	20.3653	20.6728	20.078	20.129
KYNU	Q16719	24	21.4518	21.4645	21.6083	21.5445	21.5677	21.5486	21.4759	21.5376	21.5683	21.4718	21.5601	21.5284	21.4702	21.4571	21.4117	21.4668	21.4833	21.573
CLPP	Q16740	6	21.2865	21.528	21.5612	21.501	21.5328	21.5814	21.4582	21.5264	21.5523	21.5761	21.5387	21.4729	21.2267	21.4457	21.3982	21.357	21.4445	21.5118
TST	Q16762	8	20.2891	20.2009	20.1665	20.135	20.1628	19.8558	20.0515	20.2567	20.3271	19.9354	20.1604	20.1417	19.9146	19.7543	19.8781	20.3923	20.0088	20.216
HAGH	Q16775	9	20.3672	20.5493	20.4461	20.4153	20.4954	20.481	20.4515	20.3905	20.5354	20.3435	20.5183	20.3113	20.32	20.2537	20.3984	20.4979	20.3792	20.4211
LAMA3	Q16787	3	18.6266	19.1253	19.1673	19.1587		19.2443	18.7164	18.9043		19.1385	18.748	18.4097	19.3586	18.9578	19.2813	18.6517		19.175
NDUFA9	Q16795	13	20.7559	20.7968	20.8182	20.7042	20.8253	20.7638	20.6465	20.7281	20.8264	20.6931	20.7102	20.7402	20.6817	20.6677	20.7302	20.7468	20.7336	20.769
HADH	Q16836	9	22.1982	22.2135	22.2111	22.2914	22.2018	22.2162	22.2613	22.2522	22.2224	22.2086	22.1719	22.1563	22.168	22.1526	22.0722	22.1948	22.1553	22.1926
CYP51A1	Q16850	4	17.6091	17.6718	17.3158	18.5147	17.77	18.6715	17.9072	18.0871	16.8668	18.327	18.2559	17.5817	17.9894	18.4564	17.3741	18.1959	18.1344	17.6423
UGP2	Q16851	28	22.1997	22.1646	22.1726	22.1342	22.2106	22.2403	22.1574	22.1655	22.2089	22.1316	22.188	22.1982	22.0801	21.9599	22.0814	22.1718	22.1478	22.1253
TXNRD1	Q16881	22	22.8377	22.7987	22.8225	22.8672	22.7748	22.9687	22.8379	22.8622	22.9318	22.8188	22.8136	22.8362	22.7629	22.7467	22.7808	22.8378	22.8325	22.8639
IMMT	Q16891	34	22.05	22.1721	22.2061	22.1057	22.1594	22.1256	22.1561	22.1529	22.1907	22.1682	22.0856	22.1754	22.0677	22.0828	22.0118	22.1466	22.1651	22.0758
KNOP1	Q1ED39	5	19.3944	19.6942	19.5025	19.371	19.3906	19.256	19.6925	19.3556	19.4262	19.5993	19.4295	19.2814	19.4938	19.5398	19.3921	19.377	19.0676	19.6244
HNRNPUL2	Q1KMD3	10	21.2231	20.9904	21.0585	21.1837	21.1585	21.2919	20.8606	20.9693	21.1615	20.9763	20.9575	20.9034	20.9709	20.7284	21.0039	21.2044	21.1938	20.8868
INF2	Q27J81	4	18.581	18.9952	19.3339	18.8286	19.2252	18.7226	18.6203	18.8859	19.335	18.7511	19.4086	18.7104	19.1476	19.2019	18.9616	19.1755	18.7122	18.6607
HLA-C	Q29963	10	21.9296	21.9403	21.8512	22.0952	22.093	22.0987	21.9876	22.0717	22.0328	22.159	22.1646	21.9459	22.0436	21.9333	21.9084	21.6434	21.852	22.0894
PDS5A	Q29RF7	19	21.8555	21.8217	21.8892	21.991	22.0008	21.7527	21.909	21.7442	21.8761	21.8684	21.9257	21.8018	21.6459	21.701	21.7326	21.9788	21.7842	21.819
rpmJ2	Q2EEQ2	4	19.9902	19.9797	20.0696	20.4556	20.5841	20.638	20.7534	20.8058	20.7862	20.9378	21.1013	20.8969	21.3497	21.2825	21.3373		17.8983	17.5492
KIAA1033	Q2M389	2	16.0181	15.9167	16.2904	15.6737	16.0176	14.4387	16.572	16.4036	16.226	15.8509	15.5806	16.1928	16.3175	16.0949	16.7183	16.5072	16.2861	15.9902
TSR1	Q2NL82	7	19.9083	19.9977	20.1943	19.8586	19.8069	19.9047	19.6005	19.7606	20.1277	19.9529	20.0627	19.9837	19.8579	19.7886	19.7539	20.2521	19.8046	19.8301
SMU1	Q2TAY7	5	20.5725	20.8413	21.0436	21.2822	21.112	21.2347	21.0523	20.9829	21.1351	20.9609	20.9561	20.7672	20.4839	20.5219	20.3816	21.0966	20.9654	21.1001
LRRFIP1	Q32MZ4	13	21.4116	21.2689	21.3105	21.2224	21.443	21.4044	21.2541	21.3189	21.2774	21.156	21.2763	21.2692	21.1259	21.1332	21.1081	21.3914	21.2432	21.2612
C18orf21	Q32NC0	2		16.0169	16.9253	16.9312	16.964	16.7474	16.9841	15.2675	17.071	17.1366	16.3331	16.372	16.2451	16.6935	16.0872	17.1644	17.0421	16.8208
LEPRE1	Q32P28	7	20.024	20.3437	20.2517	20.2366	20.5316	20.1957	20.0104	20.2177	20.1264	20.2081	20.2999	19.9992	20.1362	19.9978	20.0838	20.4823	20.175	20.1266
TWISTNB	Q3B726	3	17.6594		17.4313	17.6535	17.2956	17.8046	17.1957	17.0343	17.3148	17.4667	17.7479	17.2199	17.5756	17.4925	17.1604	17.5953	17.745	17.6164
MAP7D1	Q3KQU3	1
DAK	Q3LXA3	12	21.3998	21.1874	20.9555	21.145	21.2575	21.2224	21.0853	21.2581	21.4387	21.4832	21.2909	21.3199	21.4149	21.4472	21.3956	21.4886	21.5948	21.248
LSM12	Q3MHD2	4	19.515	19.1088	19.7987	19.009	19.4825	19.3818	19.5849	18.8643	19.4929	19.5326	19.3605	19.4173	19.7333	19.4642	19.5341	19.46	19.4383	19.2474
TUBB8	Q3ZCM7	7	21.2458	21.1875	21.3545	21.2757	21.3299	21.2321	21.2665	21.0699	21.2134	21.2121	21.2868	21.1298	21.108	20.9433	21.0314	21.1319	21.1812	21.3375
TIMM50	Q3ZCQ8	10	20.7353	20.8246	20.6273	20.8257	20.929	20.8462	20.7298	20.8458	20.6113	20.8567	20.8863	20.7683	20.646	20.5856	20.616	20.7992	20.9997	20.7783
queF	Q46920	1
GLYR1	Q49A26	3	18.1398	17.9541	18.2612	18.0548	18.2967	17.9117	18.0607	17.8411	17.3929	17.9655	17.2043	17.5586	17.7859	17.7673	17.9257	18.0378	17.9794	18.056
NADK2	Q4G0N4	1
PREPL	Q4J6C6	3	18.3127	18.0054	18.4048	18.1488	18.4555	18.4454	18.5533	18.1911	18.5306	18.3149	18.1095	18.2922	18.2477	17.9474	18.2018	18.6125	18.2867	18.614
TBC1D10B	Q4KMP7	2	19.0661	19.1112	19.1346	19.2533	19.4078	19.248	19.1353	19.2035	19.0371	19.0722	19.0965	18.9531		18.9179	18.6816	19.1809	19.0979	19.1767
ANO6	Q4KMQ2	3	16.6327	17.6547	17.5839	17.8011	17.0756	16.8742	17.6003	16.8965	16.9946	17.3812	18.0852	17.8644	17.368	17.0186	17.8857	17.8741	17.8711	17.8357
PLCH1	Q4KWH8	4	20.375	20.3226	20.4984	20.3417	20.5326	20.605	20.3095	20.2122	20.3608	20.3493	20.3007	20.4474	20.053	20.1565	20.2284	20.4563	20.3614	20.4139
GRIPAP1	Q4V328	1
CCDC58	Q4VC31	6	20.3473	20.5331	20.3794	19.6738	20.2459	20.3194	20.3445	20.1573	20.1591	20.5156	20.4672	20.4121	20.243	20.1484	20.3381	20.4253	20.2337	20.5338
FAM98B	Q52LJ0	5	19.1976	18.7681	19.2584	19.303	19.1077	19.501	19.1419	19.0507	19.0443	19.3876	18.9934	19.3561	19.3305	18.9286	19.1091	19.2674	19.366	19.3262
PDCD4	Q53EL6	24	22.0464	22.028	22.0426	22.1266	22.1198	22.1365	21.9313	22.0512	22.0456	21.9936	22.0198	22.033	21.9121	21.9328	21.9137	22.0799	22.0952	22.026
CEP55	Q53EZ4	2	17.6318	18.0985	17.6503	18.0707	18.1586	17.7949	17.8211	17.8773	18.0406	17.8319	17.9761	17.821	17.7966	17.6374	17.4595	17.8176	17.1229	17.9987
C11orf73	Q53FT3	2	19.1032	19.0421	19.4087	19.0712	18.4926	19.2781	19.2295	18.9292		18.7526	19.4123	18.8602	18.7664	18.3135	18.7614	19.3155	19.3077	19.0928
USP39	Q53GS9	7	19.6304	20.01	20.0798	19.9652	20.0039	20.0882	20.1676	19.8756	20.221	19.9136	20.2126	19.9927	20.0813	20.2673	20.2522	19.5426	19.5312	19.9775
LACTB2	Q53H82	10	19.6071	19.7964	19.7836	19.7391	19.6638	19.5173	19.3737	19.6413	19.7928	19.8951	19.7709	19.6856	19.314	19.2375	19.3766	19.7278	19.7531	19.6549
PYCRL	Q53H96	9	20.3146	20.3739	20.2117	20.2268	20.3094	20.3179	20.2727	20.2609	20.5023	20.2635	20.2736	20.0597	20.0638	20.1913	20.0547	20.1046	20.3097	20.2045
COBLL1	Q53SF7	3	17.7217	17.4153	17.7149	17.6986	17.5849	17.3322	17.6287	17.6801	17.2376	17.3584	17.5574	17.6897	17.8335	17.8916	17.9508	17.7183	17.0953	17.5191
ACTBL2	Q562R1	3	21.0898	22.4634		22.5019	21.2344	21.0806	22.5596	21.9411	21.2488	21.5382	22.1908	22.4148	21.7603	20.9885	21.9231	22.1303	20.8347
MPV17L2	Q567V2	3	17.097	18.4364	18.2654		17.6975	17.7639	17.9761		18.3161	18.2809	18.355	17.7898	18.132	17.766	17.983		17.8961	18.3651
truD	Q57261	2			14.0647		15.5235	15.3661			15.8634	16.4558	16.1561	16.4034	16.54	16.9964	16.769
HSP90AB2P	Q58FF8	4	23.503	23.4691	23.4948	23.479	23.5253	23.5277	23.4243	23.485	23.4066	23.4214	23.4132	23.3434	23.2697	23.2923	23.318	23.5428	23.4527	23.4657
DCAF6	Q58WW2	2	16.5578					18.3704			18.2927	16.2394							16.7262	16.3247
[truncated: 1,201 more rows]

## Sheet: IceR_1H25_T5_H
Aggregation of feature quantification by IceR using the MaxLFQ algorithm
Gradient: 1h25min; TopN: 5; Injection amount: high
Gene_Name	UniProt_Identifier	num_quant_features	20200110_QE1_DDA_1H25_T5_E3_R1	20200110_QE1_DDA_1H25_T5_E3_R2	20200110_QE1_DDA_1H25_T5_E3_R3	20200110_QE1_DDA_1H25_T5_E4_R1	20200110_QE1_DDA_1H25_T5_E4_R2	20200110_QE1_DDA_1H25_T5_E4_R3	20200110_QE1_DDA_1H25_T5_E6_R1	20200110_QE1_DDA_1H25_T5_E6_R2	20200110_QE1_DDA_1H25_T5_E6_R3	20200110_QE1_DDA_1H25_T5_E7_R1	20200110_QE1_DDA_1H25_T5_E7_R2	20200110_QE1_DDA_1H25_T5_E7_R3	20200110_QE1_DDA_1H25_T5_E9_R1	20200110_QE1_DDA_1H25_T5_E9_R2	20200110_QE1_DDA_1H25_T5_E9_R3	20200110_QE1_DDA_1H25_T5_H100_R1	20200110_QE1_DDA_1H25_T5_H100_R2	20200110_QE1_DDA_1H25_T5_H100_R3
RBM47	A0AV96	3	18.8897	18.9664	18.5099	18.6456	18.677	18.5989	18.1895	18.4757	18.4305	18.4954	18.4654	17.322	18.4431	18.2439	18.1166	18.4863	18.5443	18.5254
UBA6	A0AVT1	3	19.0969	19.6288	19.4446	19.4487	19.4477	19.4518	19.2615	19.0731	19.2512	19.399	19.3654	19.2708	19.1775	19.1997	18.896	19.4599	19.5037	19.4716
ESYT2	A0FGR8	14	20.5022	20.5793	20.4843	20.5097	20.4686	20.4578	20.1621	20.2389	20.0914	20.388	20.3298	20.2197	20.2433	20.2235	20.0375	20.3384	20.437	20.5067
KIAA1598	A0MZ66	9	20.3979	20.4197	20.4066	20.2678	20.1732	20.252	20.1334	20.1225	20.123	20.1998	20.2646	20.3657	20.3223	20.083	20.1864	20.1839	20.3463	20.3391
ILVBL	A1L0T0	7	19.9695	19.7673	19.7105	19.916	19.7271	19.898	19.9034	19.7309	19.4776	19.4681	19.6584	19.5591	19.6762	19.44	19.5017	19.863	19.84	19.8427
VWA8	A3KMH1	4	18.7706	18.6864	18.8929	18.791	18.842	18.8977	18.6383	18.6933	18.6333	18.5509	18.5506	18.6241	18.463	18.6665	18.5949	18.6312	18.63	18.8538
CNOT1	A5YKK6	19	20.5284	20.4215	20.3329	20.4805	20.3395	20.2994	20.2758	20.196	20.3599	20.012	20.1872	20.1752	20.1748	20.2327	20.1784	20.3418	20.3859	20.2709
PGP	A6NDG6	14	21.9091	21.9999	21.9142	21.9328	21.9356	21.8006	21.9284	21.8191	21.9192	21.8115	21.7922	21.8413	21.7733	21.7999	21.7864	21.9554	21.9248	21.9583
C5orf51	A6NDU8	2	17.0336	16.8237	17.5646	17.2853	16.9534	17.2675	17.1764	17.2748	17.0086	16.4659	16.5017		16.8611	16.3784	16.4226	17.2115		17.4406
TUBAL3	A6NHL2	2	19.7557	19.1758		19.8786			19.7954	19.8221	19.5457	19.4691	19.6551	19.6291	19.5632	19.3511	19.5111	18.9727	19.4845	19.4475
FBLL1	A6NHQ2	2	21.7606	21.652	21.7769	21.6937		21.7331		21.7332		21.6867	21.698		21.6809	21.7549	21.7017		21.6836
UNC119B	A6NIH7	1
RGPD3;RGPD4	A6NKT7	2	19.1021				19.0219	18.9313				18.7297	18.536	18.97	18.5858	18.6308	18.9042	18.8718	18.9423	19.1144
FAM127A	A6ZKI3	4	19.4345	19.5061	19.3928	19.3489	19.4419	19.4101	19.3489	19.3198	19.2666	19.1572	19.33	19.2119	19.0278	19.086	19.0875	19.2427	19.4781	19.3269
POM121C;POM121;POM121B	A8CG34	2	17.7744	17.8726	17.7128	17.2212	17.5136	17.7234	17.3133	17.4713	17.4019	17.4634	17.6716	17.2115	17.1501	17.3697	17.7313	17.3687	17.7754	17.4782
WDR64	B1ANS9	1
AGPS	O00116	11	20.5061	20.3981	20.4261	20.7158	20.367	20.36	20.3804	19.9949	20.3533	20.3926	20.1888	20.1515	20.1619	20.348	20.2722	20.3104	20.3364	20.3926
KIF2A	O00139	5	19.3161	19.2492	19.538	19.3313	19.2645	19.1514	19.163	18.9447	19.2519	19.1802	19.2145	19.3467	19.2413	19.0895	18.8458	19.3753	19.7156	19.2759
DDX39A	O00148	6	21.3629	21.327	21.2175	21.4631	21.4381	21.4546	21.2413	21.458	21.3217	21.2416	21.3287	21.231	21.2204	21.3607	20.9149	21.4071	21.6061	21.1926
PDLIM1	O00151	17	22.0568	22.0358	21.957	21.9542	22.0414	22.0008	21.8507	21.9179	22.0172	21.829	21.9065	21.7955	21.7345	21.7236	21.8003	21.9261	22.0449	22.0456
ACOT7	O00154	7	20.6305	20.3861	20.7199	20.5959	20.5709	20.5716	20.4417	20.4417	20.5212	20.4688	20.4034	20.2772	20.2266	20.2814	20.3547	20.5861	20.5783	20.6306
MYO1C	O00159	26	21.5392	21.4719	21.5625	21.5326	21.5219	21.4906	21.4919	21.4038	21.4127	21.4001	21.4739	21.4605	21.2503	21.4156	21.3352	21.531	21.6029	21.5629
SNAP23	O00161	4	19.8786	19.6639	20.0993	19.9381	20.089	20.012	19.8498	19.8727	19.6666	19.7634	19.7006	19.8169	19.373	19.5815	19.4358	19.0408	19.713	19.7745
AIP	O00170	7	20.548	20.6647	20.5362	20.589	20.4179	20.4964	20.4056	20.3737	20.554	20.2873	20.5009	20.41	20.3915	20.3626	20.4808	20.5358	20.508	20.5775
STXBP3	O00186	5	19.7054	19.7247	19.811	19.7409	19.6161	19.7551	19.6725	19.6037	19.6453	19.5771	19.6794	19.7259	19.5069	19.6645	19.6072	19.6842	19.8188	19.8424
SMAP	O00193	4	18.7137	19.2681	19.5003	18.8853	19.0803	19.0156	18.8547	19.0885	18.6486	18.97	18.7888	19.0094	18.9978	18.9306	18.8511	18.7107	19.0717	19.0542
AP3B1	O00203	13	20.9944	21.0392	21.1676	20.9239	21.0778	21.0525	21.0222	20.9807	20.9187	20.8232	21.007	20.9349	20.8351	20.8022	20.8666	20.9714	20.9642	21.0628
NDUFS8	O00217	3	19.1996	18.9526	19.4034		19.2043	19.272	18.9683	18.8132	18.8986	18.7411	18.8652	18.5977	19.2766	19.0809	19.2125	19.4532	19.3366	18.9642
PSMD11	O00231	28	22.0531	22.0512	22.0752	21.9785	22.0056	22.0301	21.9821	22.0075	21.9057	21.9495	21.9097	21.9532	21.8355	21.8988	21.9018	21.9772	21.9955	22.061
PSMD12	O00232	24	22.0835	22.0666	21.9792	21.9733	22.0236	21.9658	21.9492	21.938	21.9647	21.9362	21.928	21.9427	21.8427	21.9133	21.8627	22.0201	22.0297	22.0827
PSMD9	O00233	15	21.939	22.124	22.1174	21.9688	21.9732	21.9866	21.9294	21.7681	21.9279	22.0052	21.6545	21.9097	21.9664	21.927	22.0269	21.9668	21.9148	22.1501
ATOX1	O00244	7	21.7089	21.7545	21.7597	21.7581	21.7429	21.7116	21.5659	21.6792	21.5721	21.5926	21.5721	21.5836	21.4783	21.5108	21.4296	21.7514	21.7023	21.7413
PGRMC1	O00264	8	21.9098	21.8666	21.8477	21.7495	21.8355	21.758	21.7258	21.8339	21.7245	21.8038	21.7058	21.7542	21.6676	21.7483	21.6159	21.7584	21.8384	21.812
SUPT5H	O00267	12	20.5747	20.6152	20.4572	20.5561	20.4282	20.4956	20.372	20.3476	20.5899	20.3818	20.4641	20.588	20.2958	20.2318	20.2785	20.5409	20.6172	20.6337
DFFA	O00273	2	18.3649	18.2753	18.4964	18.3626	18.0941	18.2432	17.9936	17.9839	18.0506	18.1571	17.8034	18.3188	18.1161	18.1237	17.8807	18.3509	18.0756
HIP1	O00291	2	17.1264	16.611	16.0517	16.7548	17.521	16.433		16.7442	16.9789	17.0791	16.5751		16.2429	16.4673	16.5142		17.3405	17.8293
CLIC1	O00299	29	23.2839	23.3315	23.3304	23.2848	23.3235	23.3409	23.2171	23.2441	23.2769	23.1758	23.2252	23.2352	23.0567	23.0993	23.1908	23.3014	23.3204	23.336
EIF3F	O00303	22	22.5819	22.6442	22.6367	22.541	22.6365	22.629	22.5138	22.5507	22.5519	22.5115	22.4997	22.462	22.3498	22.4074	22.4093	22.5588	22.5495	22.6236
PDHX	O00330	5	20.1095	19.8452	20.0667	20.0599	20.0721	20.0455	19.9413	19.9554	19.8903	19.9619	19.9378	19.7953	19.8374	20.0161	19.9379	20.0391	20.2804	20.2173
WASL	O00401	2	16.7869	16.6573	16.2633	17.1958	16.8357	16.9615	16.7918	17.1416	16.6082	16.6817	16.5692	16.4652	16.1085	16.3327	16.7954	16.5548	17.303
IPO5	O00410	80	23.3773	23.3731	23.2805	23.298	23.3638	23.383	23.2785	23.2795	23.2487	23.252	23.2386	23.3235	23.142	23.1808	23.0497	23.396	23.3725	23.3471
POLRMT	O00411	5	19.5229	19.4743	19.5648	19.5831	19.4963	19.191	19.4615	19.4154	19.319	19.4331	19.4322	19.4967	19.2139	19.2295	19.3897	19.3635	19.1519	19.5991
SAP18	O00422	11	21.9389	21.9205	21.4472	21.8968	21.862	21.8005	21.9011	21.8067	21.863	21.8495	21.7812	21.7826	21.7376	21.7191	21.6838	21.9598	21.8939	21.9888
IGF2BP3	O00425	24	21.5646	21.5939	21.6105	21.5853	21.6206	21.6175	21.5513	21.5849	21.4932	21.5569	21.5753	21.5322	21.3653	21.4521	21.4835	21.5129	21.6421	21.5979
DNM1L	O00429	42	22.3953	22.4138	22.3526	22.3803	22.3988	22.2985	22.3376	22.2588	22.3454	22.2223	22.3466	22.2663	22.1652	22.2187	22.2557	22.3061	22.4437	22.4244
RTCA	O00442	6	19.8747	20.0513	19.9775	19.8635	20.0296	20	19.8022	20.0056	19.7313	19.7039	19.743	19.8062	19.6674	19.7868	19.9841	19.8567	19.7642	19.7331
GOLIM4	O00461	14	19.1866	19.4452	19.0189	19.3511	19.1639	19.0387	18.9445	19.3381	18.9827	19.3118	19.2525	19.3223	19.1342	19.3417	19.0188	19.4016	19.3362	19.0846
PLOD2	O00469	8	20.9802	20.9808	20.8445	20.7984	20.8158	20.8391	20.7508	20.8622	20.7225	20.766	20.6992	20.6783	20.6077	20.6388	20.6222	20.8011	20.7766	20.9427
NDUFA4	O00483	6	21.0377	21.1143	21.1038	21.1987	21.0274	20.9819	20.8366	21.0955	21.0513	20.8882	20.6793	20.9697	20.8987	20.9072	20.9021	21.0846	20.9008	21.0984
PSMD14	O00487	10	22.1372	22.0331	22.0328	21.9589	21.9941	21.9383	21.9293	21.8902	21.9107	21.9088	21.932	21.9227	21.7881	21.8052	21.8352	21.9292	21.9419	22.0569
BIN1	O00499	6	20.1553	20.0005	19.9515	20.1812	20.1215	19.941	20.0347	20.1767	20.2004	20.0067	19.8539	19.8165	19.9144	19.9476	19.8764	20.2554	20.2285	20.1691
KPNA3	O00505	6	21.0998	21.0884	21.0835	21.0781	21.0511	21.1032	20.9294	21.0475	20.893	20.8042	20.9957	20.894	20.7641	20.7626	20.5911	21.0027	21.003	21.0195
PES1	O00541	22	22.015	21.9788	21.9431	21.8601	21.8553	21.8914	21.9567	22.004	21.914	21.8136	21.8183	21.8971	21.7766	21.7793	21.8538	21.8963	21.9706	22
SDCBP	O00560	3	18.7965	18.8738	19.071	18.8247	19.15	18.8956	18.933	18.6981	18.5548		18.2704	18.1811	18.9309	18.1565	18.3544	18.8763		19.1872
MPHOSPH10	O00566	12	20.5853	20.4571	20.6424	20.5309	20.37	20.4724	20.4699	20.4165	20.4756	20.3005	20.397	20.4315	20.4009	20.3489	20.333	20.4969	20.4623	20.5022
NOP56	O00567	35	22.2283	22.168	22.1275	22.0956	22.0753	22.1194	22.0325	22.0918	22.0456	21.9841	22.006	21.9523	21.8592	21.9582	21.9119	22.0244	22.0602	22.1154
DDX3X;DDX3Y	O00571	46	23.2235	23.2008	23.1976	23.1993	23.1499	23.2112	23.1326	23.1378	23.094	23.0818	23.1028	23.0642	22.9516	23.0279	22.9313	23.1418	23.1597	23.2028
PODXL	O00592	10	21.7339	21.7526	21.7207	21.6032	21.6365	21.662	21.664	21.6144	21.6538	21.671	21.6026	21.6224	21.4855	21.5599	21.488	21.6462	21.6437	21.6705
PIR	O00625	8	21.2511	21.3255	21.3335	21.215	21.2845	21.2529	21.0904	21.1339	21.0966	21.1084	21.1122	21.0173	20.9828	21.0406	20.9398	21.2022	21.2265	21.2377
KPNA4	O00629	3	17.7503	18.1093	18.0519	18.1763	18.0967	17.8745	18.0989	17.9321	17.9138	18.1737	17.8087	17.6585	17.3784	18.0591	17.9843	18.0454	18.0983	18.2133
PPP6C	O00743	6	20.1557	20.163	20.0705	20.1764	20.1722	20.1211	20.0617	20.0599	20.1181	20.0052	20.0739	20.0342	19.8678	19.9795	19.9036	20.2057	20.2449	20.2159
PDXK	O00764	22	21.6597	21.7231	21.6828	21.6757	21.5994	21.6696	21.5636	21.631	21.5025	21.508	21.567	21.4722	21.3385	21.3903	21.4286	21.597	21.6336	21.576
SCD	O00767	7	19.6914	19.4173	19.6105	19.6181	19.4713	19.5697	19.5154	19.4456	19.3891	19.3938	19.24	19.6229	19.1976	19.4383	19.2531	19.5612	19.7374	19.6801
SDHD	O14521	3	19.8358	19.9397	19.6591	19.7369	19.8016	19.6723	19.6857	19.6047	19.6339	19.4839	19.6632	19.6083	19.3138	19.4527	19.5903	19.5992	19.7418	19.7393
TXNDC9	O14530	9	20.5437	20.477	20.3435	20.6136	20.466	20.5599	20.4764	20.4114	20.293	20.279	20.2562	20.2819	20.1868	20.1119	20.3196	20.392	20.4786	20.3413
COX7A2L	O14548	2	17.7388	17.9663	17.5597	17.6512	17.2084	18.1178	17.5962	17.4133	17.8017	17.9771	17.8515	18.026	18.1237	18.2224	18.2459	18.4091		18.2498
NDUFAB1	O14561	6	22.1008	22.1763	22.2309	22.2664	22.1931	22.2184	22.0732	22.1407	22.0285	22.0808	22.0846	22.0732	21.8938	22.0265	21.9446	22.1489	22.1522	22.1654
UBFD1	O14562	4	20.1892	20.4335	20.3441	20.5972	20.7819	20.2228	20.4025	20.4179	20.265	20.2365	20.2014	20.103	20.1978	20.359	20.5759	20.8416	20.3753	20.7681
COPE	O14579	14	21.2783	21.2688	21.2165	21.2653	21.2445	21.2466	21.2628	21.1813	21.1758	21.0845	21.1238	21.1546	20.8897	21.077	21.0898	21.1932	21.3807	21.3297
AP3D1	O14617	14	20.7327	20.7154	20.7696	20.701	20.6609	20.6876	20.7042	20.6828	20.6677	20.666	20.7148	20.5518	20.4911	20.6113	20.6099	20.8036	20.7166	20.7948
ABLIM1	O14639	2	19.2592	18.9062	19.296	19.72	18.4917	19.2264	19.1121	19.2612	18.0494	18.9191	18.8866	18.9183	18.9161	18.7209	19.4054	19.5232	18.9945	19.6395
IMPA2	O14732	4	21.1144	21.0835	21.0036	21.0948	20.9398	21.104	20.9911	20.933	20.9797	20.9038	20.9745	20.8495	20.7567	20.7246	20.985	21.1195	21.1017	21.1696
CDIPT	O14735	2	19.015	17.8893	18.6651	18.1084	19.065	18.8758	19.0191	19.1842	19.3209	19.054	19.2061	19.4494	18.5876	18.5636	18.6255	19.349	18.6238	19.277
PDCD5	O14737	17	22.7681	22.7962	22.9075	22.7897	22.6203	22.8193	22.7395	22.8047	22.6447	22.8149	22.7515	22.7713	22.756	22.6777	22.6718	22.779	22.7283	22.7756
PRMT5	O14744	12	21.3663	21.4737	21.5197	21.4187	21.4209	21.4518	21.3477	21.4243	21.323	21.3811	21.3457	21.3449	21.2452	21.2457	21.2894	21.4416	21.4869	21.4791
SLC9A3R1	O14745	22	22.6662	22.7196	22.6762	22.6736	22.6405	22.635	22.5553	22.5602	22.6233	22.5563	22.5669	22.6012	22.504	22.4806	22.4823	22.667	22.6844	22.7089
TPP1	O14773	3	19.131	19.3422	18.8104	19.9354	19.2246	19.299	19.1153	19.2128	19.1635	19.2306	18.804	19.2746	19.0252	18.7519	18.8516	19.0235	19.3467	19.101
TCERG1	O14776	11	21.1671	20.9774	21.1718	21.2012	21.094	20.9556	20.998	21.0909	20.9676	20.8698	21.0041	21.0725	20.9047	20.9872	21.073	21.0434	21.0371	21.1105
PSMA7;PSMA8	O14818	15	23.3684	23.3388	23.3531	23.2818	23.2517	23.2597	23.2546	23.1891	23.2446	23.2548	23.2146	23.2278	23.1216	23.1791	23.1461	23.2353	23.2371	23.2948
SCAMP3	O14828	12	22.3644	22.3732	22.3526	22.3324	22.2271	22.2063	22.2972	22.2635	22.2679	22.293	22.3129	22.2978	22.1521	22.2278	22.1744	22.2408	22.2497	22.1596
BCKDK	O14874	1
MGST3	O14880	6	21.8022	21.6493	21.4807	21.5562	21.8249	21.9215	21.7643	21.6443	21.6947	21.6856	21.8134	21.7037	21.7786	21.8423	21.5905	21.7252	21.7143	21.3003
TAX1BP3	O14907	2	17.6034	17.528	18.0845		17.7342	18.0169	17.8613	18.318	18.2239	18.0885	17.7582	18.0469		18.0845	18.046	18.2145	18.2962	18.0991
GIPC1	O14908	6	18.6248	18.8036	18.9237	18.5095	18.892	18.8717	18.4571	18.8617	18.7882	18.3223	18.7342	18.313	18.7428	18.7249	18.4139	18.6008	18.6499	18.6748
TIMM23;TIMM23B	O14925	6	20.4624	20.1924	20.2355	20.3036	20.1773	19.9419	20.1097	19.9808	20.2879	20.116	20.1573	20.1023	20.0292	19.9542	20.0318	20.3345	20.2804	20.3592
HAT1	O14929	9	21.4942	21.5594	21.436	21.3732	21.3941	21.4269	21.2755	21.2517	21.3474	21.236	21.1698	21.4158	21.2102	21.0347	21.228	21.437	21.4063	21.5332
HGS	O14964	9	20.9178	21.0234	20.8903	20.8501	20.8873	20.8461	20.8072	20.8237	20.8424	20.7947	20.81	20.8593	20.6581	20.8702	20.7709	20.7134	20.8113	20.8791
PPP1R12A	O14974	16	20.9064	20.9881	20.9873	20.8817	20.8642	20.9004	20.9222	20.8689	20.8065	20.7679	20.8018	20.8594	20.7181	20.8584	20.8618	20.9287	20.9302	20.9458
HNRPDL	O14979	15	23.1292	23.1176	23.1362	23.0781	23.0678	23.1444	23.0399	23.0756	22.9973	22.9128	22.9624	22.9501	22.7966	22.8649	22.8852	23.0776	23.0627	23.0979
XPO1	O14980	56	22.4307	22.4098	22.4687	22.3862	22.3101	22.3045	22.2945	22.3553	22.2678	22.3408	22.3407	22.3002	22.214	22.2229	22.1852	22.3251	22.3967	22.3938
BTAF1	O14981	2	17.3892	17.5738	17.1738	16.8176	17.3206	17.4469	16.9944	17.3709	17.2184		17.4365	16.6	16.938	17.1462	16.1741	17.4487	17.429	17.1599
SEC16A	O15027	3	18.7025	18.8234	18.6709	18.5056	18.7152	18.1618	18.396	18.4918	18.2354	18.7193	18.2222	18.0106	18.4543	17.9357	18.3559	18.6234	19.0639	18.6084
PLXNB2	O15031	7	20.5044	20.2838	20.3041	20.3903	20.1825	20.3595	20.0297	20.1504	20.2744	20.2184	20.3061	20.2073	20.0264	19.476	19.7681	20.4716	20.491	20.5154
U2SURP	O15042	8	19.5659	19.6225	19.8029	19.7514	19.1839	19.6139	19.7359	19.6405	19.5475	19.5215	19.8293	19.3198	19.4498	19.3809	19.3107	19.7073	19.6334	19.6041
PFAS	O15067	42	22.6446	22.637	22.6601	22.5873	22.5938	22.5437	22.5651	22.521	22.5666	22.546	22.5566	22.5818	22.3685	22.5018	22.4407	22.5477	22.5413	22.5479
ANKRD28	O15084	2	17.6689		17.4641			17.363		17.4603	17.4918	17.4296		17.3851	17.3899		16.6128	17.5389
SCAMP1	O15126	1
SCAMP2	O15127	1
ARPC1B	O15143	10	21.3683	21.4196	21.3316	21.3677	21.1823	21.285	21.2613	21.4017	21.2031	21.2989	21.2165	21.2562	21.1649	21.2379	21.3696	21.1267	21.2333	21.2125
ARPC2	O15144	15	21.8622	21.7558	21.8194	21.8353	21.7242	21.7854	21.753	21.7459	21.7063	21.7598	21.7375	21.699	21.497	21.578	21.5966	21.7422	21.778	21.7624
ARPC3	O15145	8	21.3185	21.3221	21.2614	21.3443	21.3146	21.3609	21.2889	21.264	21.2769	21.2497	21.3246	21.2073	21.1397	21.2808	21.2485	21.3994	21.3103	21.3613
POLR1C	O15160	8	20.3489	20.573	20.2581	20.3338	20.122	20.2349	20.1961	20.1335	20.1892	20.0029	20.0933	20.2198	20.0312	20.1375	20.0316	20.2275	20.3722	20.3078
PGRMC2	O15173	4	20.606	20.7614	20.744	20.6893	20.6664	20.6733	20.5452	20.5494	20.5197	20.5742	20.5963	20.5703	20.4299	20.4881	20.5842	20.4508	20.6763	20.6839
PFDN6	O15212	13	22.2745	22.2602	22.1939	22.2163	22.2636	22.1557	22.123	22.1959	22.1775	22.096	22.0775	22.1252	22.0267	22.0189	22.0667	22.2168	22.1413	22.1696
WDR46	O15213	3	18.8045	19.264	19.2293	18.9624	19.2485	18.9569	18.9616	19.0914	19.2513	19.2665	19.144	19.122	18.8069	19.1162	18.993	19.0731	18.9927	19.2905
NKRF	O15226	8	19.0953	19.349	19.4422	19.1271	19.4518	19.1214	19.1392	19.3896	19.2008	19.1299	19.3253	19.049	18.6068	19.0987	19.0043	19.1945	19.2545	19.4213
RER1	O15258	4	19.0946	19.1832	19.1246	19.0458	19.009	18.8861	18.822	18.9598	18.975	18.8461	18.7384	19.0658	18.8394	18.5342	18.9247	18.9317	19.0655	18.7948
SURF4	O15260	6	21.5368	21.6479	21.554	21.5861	21.5563	21.7689	21.4895	21.6196	21.5154	21.3815	21.5182	21.4879	21.2174	21.3453	21.1902	21.5517	21.6325	21.5274
OGT	O15294	6	20.7801	20.869	20.7884	20.8417	20.7638	20.7527	20.7377	20.6803	20.7338	20.6297	20.5299	20.5535	20.4696	20.5013	20.5988	20.6089	20.84	20.7519
PMM2	O15305	14	21.2258	21.2387	21.2107	21.1821	21.1459	21.173	21.1591	21.2153	21.1022	21.0471	21.084	21.1447	21.0157	21.0664	21.025	21.2035	21.1625	21.2804
HMGB3	O15347	6	20.6742	20.5477	20.4615	20.6469	20.3047	20.2768	20.4875	20.7098	20.5251	20.2294	20.5765	20.1296	20.2296	20.5246	20.1903	20.5231	19.921	20.5939
PPM1G	O15355	13	21.1585	21.3374	21.4672	21.3701	21.3611	21.3261	21.1268	21.2218	21.2948	21.2252	21.3071	21.2499	21.115	21.1706	21.2411	21.2005	21.3485	21.1694
INPPL1	O15357	6	19.4431	19.333	19.2338	18.9732	19.1618	19.3133	18.8119	18.3267	19.3062	19.0629	19.2179	18.8054	19.0883	19.1275	18.862	19.311	19.0297	19.3265
EIF3D	O15371	13	22.3957	22.3578	22.3946	22.393	22.3407	22.32	22.312	22.3647	22.3394	22.3203	22.3496	22.3014	22.2067	22.2403	22.2208	22.3361	22.372	22.4037
EIF3H	O15372	19	22.728	22.6903	22.7391	22.7078	22.6611	22.6673	22.6594	22.6349	22.5561	22.5672	22.6054	22.5926	22.5373	22.5115	22.4724	22.6533	22.6343	22.7122
NVL	O15381	5	19.6249	19.654	19.4248	19.8151	19.4159	19.6784	19.7057	19.5926	19.7865	19.559	19.672	19.4512	19.806	19.8968	19.4365	19.9248	19.9267	19.731
BCAT2	O15382	2	17.7041					16.5991	18.1096			16.8486	16.7146	17.5286	17.3581	16.6243	17.8505
IPO8	O15397	4	20.0608	18.7701	19.5922	19.7107	19.9393	19.9904	20.0234	20.0366	19.6696	19.5679	19.7044	19.0168	19.5179	19.1642	19.0204	19.4229	18.5655	19.3816
SLC16A3	O15427	14	23.2447	23.2013	23.2296	23.2092	23.1469	23.1797	23.1635	22.9889	23.1651	23.0859	23.1053	23.0048	23.0457	23.0369	23.0979	23.2255	23.1746	23.2748
ABCC4	O15439	5	18.8396	18.9988	19.0599	18.9829	18.7886	19.2091	19.0953	18.9237	18.9163	18.9917	18.7383	18.8826	18.6217	18.9317	18.8056	18.9201	19.0864	19.0718
CD3EAP	O15446	4	19.1576	19.1892	19.022	19.2338	18.9108	18.7906	18.8191	19.0755	18.8807	18.9715	18.8835	19.0559	18.7569	18.5799	18.8197	19.0183	18.884	19.0816
YKT6	O15498	3	19.1262	19.3744	19.0431	19.0853	19.348	19.0758	19.1673	19.0307	19.177	19.1254	18.8011	19.2946	18.9158	18.8035	18.8826	18.6857	19.1921	19.1703
ARPC5	O15511	2	19.3064	18.6375	19.4628		19.2353	19.1712							17.2086			19.4843	19.2197	19.0387
TAPBP	O15533	3	19.1756	19.399	19.236	19.3332	19.2609	19.2261	19.0017	19.3029	19.326	19.3145	19.2492	19.1035	19.3064	19.3105	19.117	19.4378	19.3427	19.3797
DHX15	O43143	39	22.7635	22.8309	22.7857	22.8143	22.7997	22.7765	22.6778	22.7469	22.7388	22.7211	22.7349	22.7151	22.6196	22.6324	22.6519	22.7552	22.7929	22.7821
TTI1	O43156	2	14.8224		15.2803				14.4925		15.0272	14.3937		14.3183	15.4417	15.1003	14.6058		15.8636	15.7183
RRP8	O43159	3		18.7592	19.0733	18.2311	18.413	18.683			18.5963	18.9869	18.9605	18.5959	18.3183	18.8719	18.611	18.6805	19.0377	18.6158
CYB5B	O43169	4	21.0986	21.1299	21.0636	21.0472	21.0263	21.0383	20.7531	20.9952	20.9094	20.9174	20.85	20.7709	20.6993	20.4871	20.6687	21.0302	21.167	21.1079
PRPF4	O43172	11	20.6655	20.4814	20.7216	20.6074	20.679	20.6074	20.5675	20.6107	20.5657	20.3943	20.4483	20.4057	20.1541	20.2912	20.3358	20.572	20.6842	20.653
PHGDH	O43175	42	23.9807	23.9908	23.9808	23.9384	23.95	23.9381	23.9185	23.9652	23.8646	23.8468	23.8051	23.8823	23.7507	23.7606	23.798	23.9455	23.9581	23.9804
DYNC1LI2	O43237	6	19.9364	19.7964	20.0343	19.9821	19.6838	19.878	19.8149	19.7165	19.6722	19.7689	20.0129	19.8526	19.6679	19.3859	19.5684	19.7579	19.8903	19.8253
PSMD3	O43242	26	22.0138	21.948	21.9776	21.8336	21.9608	21.8326	21.7988	21.8867	21.8281	21.8018	21.8233	21.8702	21.7129	21.722	21.6562	21.8512	21.7798	21.8902
ZW10	O43264	1
SART1	O43290	12	19.9782	19.9232	19.8944	20.0608	19.9391	19.9559	19.7185	19.751	19.9559	19.743	19.8621	19.8184	19.5463	19.7538	19.6597	19.9166	19.8932	19.9187
EEF1E1	O43324	9	21.2628	21.2498	21.4009	21.1824	21.2154	21.2619	21.1198	21.2585	21.1707	21.227	21.2087	21.1959	21.1032	21.1996	21.0892	21.2633	21.2017	21.2765
HNRNPR	O43390	45	23.5558	23.5935	23.5838	23.5312	23.5719	23.5685	23.508	23.5378	23.4434	23.4448	23.4371	23.4973	23.3154	23.3057	23.3341	23.4737	23.4895	23.5568
PRPF3	O43395	7	21.1838	21.1753	21.2013	21.3575	21.3832	21.0662	21.1196	21.0115	21.0008	21.4495	20.9044	21.324	20.9775	20.9935	21.2742	21.1385	21.0156	21.0855
TXNL1	O43396	9	21.2229	21.2814	21.3467	21.2202	21.2313	21.2653	21.1913	21.2269	21.2015	21.2465	21.2031	21.2518	21.0767	21.1673	21.1619	21.1584	21.2952	21.3456
TPD52L2	O43399	17	22.2379	22.1903	22.2371	22.103	22.1881	22.1616	22.0919	22.1679	22.1198	22.0575	22.1393	22.0943	21.984	22.0056	22.0589	22.1313	22.1224	22.2732
EMC8	O43402	2		17.7704	17.7524	18.3346	18.0074	18.236	18.0989	17.8357	18.1327		18.0277	18.006		17.4625	18.0375	18.1606	18.2178
PPIH	O43447	7	21.1504	21.0479	21.1981	21.1114	21.1896	21.2102	21.0083	21.0962	20.8663	20.9491	20.8902	20.9579	20.7471	20.8152	20.7261	21.0942	21.1342	21.1152
AKR7A2;AKR7L	O43488	4	18.9763	18.7298	19.183	19.2667	18.8422	18.9958	19.3012	19.1766	18.9538	18.8736	18.749	18.8943	18.8989	18.7598	18.5967	19.1488	19.2077	18.9068
EPB41L2	O43491	17	21.397	21.2882	21.0225	21.2115	21.3804	21.2918	21.1797	21.1991	21.0362	21.2625	21.2351	21.2742	21.255	21.2039	21.0503	21.0463	21.2612	21.3053
LAMTOR5	O43504	2			18.9051	18.7936	18.5401	18.7587	18.8412	18.6535	18.9827	18.9361		18.5638	18.6934		18.616		18.9681
DENR	O43583	6	20.9119	20.8464	20.9643	20.6844	20.8275	20.9831	20.7385	20.7795	20.9588	20.732	20.8931	20.921	20.7912	20.998	20.8472	20.9927	20.8879	20.7447
XPOT	O43592	19	21.3997	21.4811	21.3337	21.4055	21.2781	21.3853	21.1905	21.2814	21.2245	21.2737	21.2199	21.2491	21.0953	21.103	21.1303	21.2703	21.3138	21.3736
DNPH1	O43598	5	21.2212	21.233	21.2283	21.2111	21.1584	21.2514	21.1756	21.1421	21.1051	20.9622	21.0634	21.1429	20.9927	21.0445	21.0517	21.1014	21.1827	20.9744
TIMM44	O43615	14	21.4413	21.4454	21.2411	21.4591	21.4583	21.4307	21.3466	21.3955	21.3548	21.3459	21.3534	21.354	21.2489	21.2439	21.2659	21.3803	21.4586	21.4334
TRAPPC3	O43617	5	20.4615	20.4716	20.489	20.3593	20.3485	20.3686	20.4208	20.3269	20.3126	20.3062	20.2189	20.3118	20.2487	20.2192	20.1126	20.2458	20.4352	20.4219
CHMP2A	O43633	3	19.8953	19.667	19.6105	19.7686	19.6304	19.5475	19.6527	19.679	19.622	19.5248	19.4733	19.5111	19.4516	19.8779	19.8417	19.6076	19.4877	19.6671
PLRG1	O43660	9	19.8883	20.0849	19.585	19.9559	19.9531	20.0074	20.017	19.9039	19.9661	19.7625	20.0001	19.8222	19.7176	19.6196	19.7919	19.9834	19.9758	20.0812
RGS10	O43665	2	18.5863								18.9225	18.7245	18.7376		18.7726	18.5958			18.8692
ZNF207	O43670	10	22.5893	22.6422	22.5861	22.5324	22.5173	22.4873	22.4795	22.5371	22.4493	22.5039	22.4553	22.4577	22.3947	22.3583	22.3907	22.5097	22.5725	22.5824
NDUFB5	O43674	3	19.3474	19.1094	19.4363	19.7518	19.6141	19.5715	19.6225	19.5802	19.7612	19.6162	19.6084	19.4577	19.2906	19.3975	19.4839	19.9972	19.8099	19.802
NDUFB3	O43676	2	19.5563		19.5965	19.4666	19.3208	19.0107		19.471		19.1423		19.4903			18.8355	19.4335	19.4939	19.7474
NDUFA2	O43678	2	19.5509	19.6148	19.4324	19.544	19.5672	19.4887	19.5067	19.4207	19.4935	19.4473	19.4997	19.4414	19.3367	19.4624	19.3923	19.502	19.7215	19.6124
ASNA1	O43681	6	21.613	21.6143	21.6176	21.4367	21.4833	21.5828	21.4339	21.3377	21.3945	21.5045	21.4801	21.425	21.3591	21.3374	21.27	21.4087	21.4759	21.5829
BUB3	O43684	18	22.4641	22.4812	22.4771	22.4311	22.3301	22.3458	22.3329	22.3514	22.308	22.2727	22.2823	22.2827	22.22	22.2308	22.2321	22.4105	22.406	22.4459
PPAP2C	O43688	2
ACTN4	O43707	129	23.9389	23.918	23.8893	23.7758	23.7907	23.8337	23.7716	23.8138	23.798	23.7022	23.722	23.7596	23.6204	23.6719	23.6978	23.783	23.7649	23.8486
GSTZ1	O43708	2
HTATSF1	O43719	6	20.6108	20.6582	20.6925	20.3415	20.372	20.5115	20.5238	20.3692	20.4669	20.4958	20.3541	20.285	20.1348	20.2312	20.2746	20.3025	20.5507	20.7043
AP1G1	O43747	9	20.9611	20.9443	20.8964	20.8789	20.8728	20.8972	20.9216	20.751	20.769	20.8669	20.8306	20.7855	20.6209	20.6796	20.6577	20.8228	20.8841	20.9582
SYNGR2	O43760	2	19.7647	19.7843	20.2237	19.2553	19.9011	20.1312	19.7733	19.5883	19.4648	19.5685	19.6549	19.7528	19.7331	19.9903	20.377	20.0307	20.2148	19.8441
SGTA	O43765	7	21.3924	21.292	21.2933	21.2293	21.2531	21.2505	21.0996	21.0908	21.0906	21.0465	21.0865	21.0446	20.8705	21.0437	21.0006	21.1512	20.9931	21.1459
ENSA	O43768	8	21.3254	21.2839	21.3115	21.1722	21.1715	21.1679	21.0842	21.1407	21.1908	21.058	21.0868	21.081	20.9726	20.9578	21.0376	21.1779	21.0997	21.2175
NARS	O43776	29	22.5622	22.6079	22.6513	22.533	22.5622	22.523	22.5373	22.457	22.4893	22.424	22.4524	22.4728	22.3337	22.3441	22.345	22.4935	22.5037	22.5865
MYO1B	O43795	4	18.8871	19.1217	18.9077	19.2096	19.1044	19.186	19.0233	19.1029	19.0354	18.9807	19.2491	18.7481	19.0425	18.7092	18.8831	19.591	19.0451	19.0461
NUDT21	O43809	15	22.2369	22.2238	22.1573	22.16	22.1763	22.1517	22.0908	22.2123	22.0644	22.1014	22.0816	22.0934	21.9816	22.1263	22.1157	22.0614	22.0898	22.0611
LANCL1	O43813	18	22.3038	22.392	22.2439	22.2781	22.2728	22.2748	22.2199	22.2284	22.2203	22.129	22.1913	22.2205	22.1584	22.1202	22.1964	22.3214	22.228	22.3138
RRP9	O43818	4	19.5174	19.4257	19.9519	19.4107		19.5741	19.4999	19.3948	19.2694	19.4665	19.3227	19.2122	19.4153	19.1427	19.2588	19.5754	18.6411	19.6798
AKAP8	O43823	3	18.2502	18.866	18.6109	18.1181	18.28	18.0403	18.1403	18.2424	18.2876	18.3026	18.4364	18.1413	18.239	18.3495	18.2694	18.0986	17.8764	18.3828
IDH3B	O43837	5	19.5703	19.5839	19.6993	19.696	19.4464	19.5823	19.6507	19.5599	19.5586	19.1899	19.1333	19.4991	19.5314	19.0968	19.1423	19.5986	19.5977	19.8095
NRD1	O43847	24	20.3707	20.4025	20.3981	20.4492	20.4012	20.376	20.335	20.3064	20.187	20.2962	20.2946	20.267	20.1033	20.1847	20.3187	20.3107	20.4407	20.2946
CALU	O43852	34	22.9621	22.8614	22.8849	22.8526	22.851	22.8355	22.8167	22.7699	22.789	22.6902	22.8307	22.7993	22.7069	22.6962	22.68	22.9016	22.8307	22.913
AHCYL1;AHCYL2	O43865	14	21.9396	21.8724	21.8144	21.8672	21.788	21.8562	21.7406	21.8307	21.7976	21.5313	21.7632	21.7763	21.6133	21.6372	21.5358	21.7595	21.8666	21.8632
NDUFS5	O43920	4	19.6363	19.4975	19.4163	19.2813	19.5782	19.4948	19.5218	19.3485	19.5621	19.4718	19.6258	19.6752	19.688	19.6797	19.4674	19.3161	18.9611	19.4945
RAD21	O60216	9	20.3616	20.4985	20.5084	20.4925	20.0998	20.4024	20.3046	20.6104	20.0791	20.0704	20.2228	20.2155	19.9563	19.9684	20.1176	20.3751	20.223	20.335
TIMM8A	O60220	2	17.1567	18.0239	18.1747	17.0626	17.8775	17.7675	17.9809	17.8544	17.5247	17.755	17.8276	17.6681	17.0174	17.1219	17.0837	17.686	18.0394	18.1353
DHX16	O60231	3	18.795	18.7042	18.2482	18.4192	18.5468	18.0877	18.5251	17.9849	17.977	18.6949	18.1205	18.6469	18.155	18.3889	18.4015	18.5752	18.4334	18.4603
SSSCA1	O60232	6	20.8587	20.5868	20.5208	20.3615	20.6817	20.7506	20.2431	20.6468	20.6925	20.2577	20.22	20.4413	20.4288	20.1933	20.1313	20.0315	20.5725	20.6792
PRPSAP2	O60256	9	20.9662	21.0558	20.9548	20.9026	20.8316	20.9218	20.9213	20.8823	20.9899	20.8766	20.8726	20.9515	20.7792	20.8367	20.8407	20.9223	20.8282	20.8009
SMARCA5;SMARCA1	O60264	22	21.6212	21.6774	21.5462	21.5124	21.4707	21.6225	21.4017	21.4874	21.522	21.4982	21.4731	21.4001	21.3323	21.3915	21.3527	21.5581	21.5449	21.6541
SPAG9	O60271	2	16.9851	17.6419	17.3564	17.0591	17.4996	17.5535	17.1626	17.6316	16.5594	17.1716	17.0616	17.0614	17.0463	17.2101	17.4691	16.9059		17.4816
URB1	O60287	2	16.0575		16.192			16.4723	16.2518	16.8118	16.3069	16.2145	16.1194	16.5807	15.8557			16.9943	16.7849	16.349
AQR	O60306	4	18.8843	18.9605	19.2565	18.9683	18.5676	19.0625	18.8303	18.9577	18.6767	18.6383	18.7634	18.8292	18.2811	18.6487	17.9832	18.8828	18.5782	18.185
OPA1	O60313	7	20.4602	19.8981	20.1709	20.2869	20.3964	20.4777	20.2252	20.2619	20.3558	20.1785	20.294	20.2621	20.0099	20.1845	20.1569	20.2036	20.1826	20.3967
TBC1D4	O60343	1
NME2P1	O60361	3	20.9064	20.7965	20.9277	20.8536	20.8671	20.8293	20.7776	20.8074	20.653	20.8051	20.8691	20.86	20.6709	20.8164	20.7064	20.7548	20.8516	21.0188
DFNA5	O60443	9	20.4983	20.5165	20.4485	20.4537	20.3703	20.4316	20.2837	20.3543	20.2508	20.2694	20.186	20.3107	20.1035	20.067	20.2026	20.216	20.3222	20.3407
ACSL4	O60488	7	20.9517	20.8283	20.8859	20.8716	20.6686	20.804	20.6198	20.7873	20.875	20.6478	20.6917	20.5195	20.5601	20.4702	20.7151	20.8217	20.7403	20.7737
SNX3	O60493	5	21.366	21.313	21.0449	21.315	21.1551	21.2983	21.2304	21.1942	21.3464	21.237	21.1895	21.3391	21.133	20.9843	21.187	21.2812	21.277	21.3313
SYNCRIP	O60506	30	22.9557	23.0248	23.0802	23.0161	23.0795	23.0901	22.9428	22.9719	22.9992	22.9233	22.9326	22.9023	22.8028	22.7837	22.8454	22.9802	22.9862	23.0704
NEMF	O60524	3	16.6426	17.0324	17.306	17.1867	17.1644	17.0414	16.1913	17.2393	17.5037	17.3929	17.4034	17.068	16.699	16.8001	16.0377	17.7311	17.3692	17.4874
GMDS	O60547	3	19.358	19.3084	19.0444	19.1841	19.2937	19.3082	19.1738	19.2943	19.3717	19.0626	19.2348	18.9665	19.2568	18.9357	18.9928	19.3758	19.2944	19.2905
CCNT1	O60563	5	20.976	20.9102	20.1754	20.8333	20.8279	20.7634	20.7905	20.7965	20.718	20.8179	20.7088	20.7422	20.7891	20.7241	20.5586	20.9248	20.6754	20.8665
PLOD3	O60568	13	21.0403	21.0231	21.1064	20.9725	20.9688	20.9663	20.848	20.9518	20.8399	20.7564	20.8247	20.7142	20.5674	20.7162	20.7165	20.8537	20.8659	21.0654
DIAPH1	O60610	23	21.5207	21.5527	21.4941	21.4152	21.4445	21.4477	21.3682	21.4246	21.392	21.3758	21.377	21.3983	21.1609	21.2756	21.2943	21.3952	21.4979	21.4497
PLIN3	O60664	44	23.1767	23.2189	23.2453	23.1118	23.1198	23.1269	23.0425	23.1107	23.0652	23.0019	23.0709	23.032	22.8154	22.993	22.9762	23.1105	23.1153	23.1533
PRMT3	O60678	5	20.7673	20.7608	20.8698	20.6314	20.507	20.756	20.5435	20.622	20.5481	20.6984	20.5851	20.6947	20.4985	20.4422	20.6209	20.676	20.7346	20.8671
KPNA6	O60684	14	21.2505	21.3016	21.292	21.2039	21.2406	21.1152	21.1497	21.2828	21.0291	21.1132	20.913	21.1869	21.0513	21.0542	20.9618	21.1219	21.135	21.3354
UGDH	O60701	12	20.5233	20.6023	20.636	20.4933	20.6019	20.7791	20.4968	20.6543	20.6005	20.4682	20.5406	20.5873	20.4093	20.3656	20.257	20.4785	20.563	20.6033
CTNND1	O60716	14	20.8585	20.8672	20.8749	20.8337	20.8202	20.8141	20.7537	20.8663	20.7635	20.7693	20.8147	20.6463	20.6139	20.6119	20.818	20.8873	20.7741	20.8348
SNX2	O60749	14	21.0373	20.9678	20.8574	20.9973	20.9115	20.9546	20.8311	20.8067	20.8122	20.6757	20.789	20.7371	20.5141	20.662	20.5014	20.8235	20.7717	20.7924
DPM1	O60762	4	20.6271	20.6214	20.6948	20.4932	20.576	20.3201	20.5301	20.5382	20.315	20.3771	20.1151	20.3537	20.4519	20.3211	20.3144	20.4182	20.4224	20.6291
USO1	O60763	23	20.9121	20.8874	21.083	20.7715	20.8774	20.7626	20.7606	20.6697	20.905	20.8913	20.6409	20.7917	20.7012	20.8109	20.6735	20.8765	20.8028	21.0397
MRPS14	O60783	2	18.8106	18.9228	19.1626		18.5757	18.8223	18.344	18.3065	18.9041	18.8448		18.9571	18.7885	18.57	18.8294		18.7936	18.934
TOM1	O60784	3	17.2912	17.9107	17.4636	18.4758	18.0805	18.0274	17.5128	17.9994	17.8909	17.2918	17.7855	17.9479	17.4591	17.223	17.6371	17.3336	17.788	17.9744
PFKFB2	O60825	4	20.2142	19.8754	20.1121	20.4527	19.8529	20.6231	20.2217	20.4897	20.2831	19.9157	20.1259	19.992	19.9663	20.3164	20.267	20.1474	20.1432	20.0301
PQBP1	O60828	6	21.2441	21.0272	21.165	20.8201	20.8616	20.9825	21.0083	21.0539	20.9629	20.9957	20.862	20.9621	20.9621	20.9167	20.8286	21.0275	20.8269	21.1263
DKC1	O60832	27	21.9176	21.8743	21.9463	21.9383	21.8744	21.8989	21.8387	21.8875	21.8226	21.7793	21.8141	21.811	21.6131	21.7759	21.7478	21.9036	21.9176	21.9073
EIF5B	O60841	54	22.3996	22.4017	22.3877	22.3765	22.3504	22.2984	22.3369	22.2667	22.2794	22.2947	22.2372	22.3143	22.1385	22.1954	22.1691	22.3053	22.2737	22.315
EDF1	O60869	14	22.5731	22.6022	22.5416	22.5416	22.4748	22.5348	22.4423	22.4963	22.4338	22.4177	22.4614	22.4261	22.2927	22.375	22.356	22.4776	22.4973	22.5623
DIAPH2	O60879	3	20.3025	19.7334	20.4062		19.8678	20.8605	17.763	20.0647	19.6758	20.114	20.1006	19.9535	20.374	20.3955	20.3945	20.495		21.1006
DNAJA2	O60884	14	21.3839	21.293	21.3101	21.3589	21.3172	21.3304	21.2948	21.2422	21.3164	21.3889	21.2393	21.3988	21.2084	21.2501	21.248	21.2654	21.4436	21.4136
BRD4;BRD3	O60885	4	20.5199	20.4729	20.6655	20.4747	20.5051	20.5885	20.4261	20.3493	20.1173	20.0955	20.2851	20.3398	20.2138	20.3226	20.3694	20.2779	20.3753	20.4676
CUTA	O60888	3	21.244	21.0838	21.1784		20.1378	21.1818	21.3218	21.1587	21.1187	21.0708	21.2653		20.7653	20.493	20.7602	21.1807	21.5503	21.2351
PFDN1	O60925	9	21.8124	21.8468	21.8685	21.7521	21.7218	21.6725	21.649	21.6916	21.6097	21.6211	21.6447	21.5895	21.4016	21.4974	21.5455	21.6815	21.706	21.8032
ABCB7	O75027	1
SRGAP2;SRGAP1	O75044	2	17.8736	17.7796	17.2889	18.0642	17.5815	16.8882	17.5768	17.4171	16.8536	17.2503	16.8116	17.3483	17.3274	16.9616	17.5565	17.5109	17.6728	17.618
WDR1	O75083	25	22.2766	22.3967	22.2712	22.242	22.2601	22.3222	22.2091	22.1471	22.0307	22.2998	22.2239	22.2333	22.0428	22.0865	21.9863	22.2545	22.0974	22.3495
ROCK2	O75116	8	20.5374	20.4944	20.4784	20.3719	20.3525	20.3014	20.4663	20.3626	20.278	19.912	20.3005	20.3818	20.1709	20.304	20.1938	20.3844	20.467	20.4292
CPNE3	O75131	10	22.1139	22.0909	22.0584	22.0561	22.1014	22.0409	22.0391	21.9489	21.9634	21.9875	21.9943	21.9509	21.9072	21.9565	21.9331	21.986	22.0781	22.088
HIP1R	O75146	5	19.3006	19.3508	19.2559	19.1428	19.2402	19.3825	18.9821	19.3174	19.3698	19.1589	18.9632	19.237	19.0776	18.8347	19.2331	19.0743	19.4248	19.2308
RNF40	O75150	5	19.2544	19.8338	20.0412	19.3746	19.6735	19.7073	19.7148	19.5202	19.3998	19.8495	19.4237	19.5776	19.1122	19.62	19.5149	19.5815	18.9838	19.757
ZC3H11A	O75152	9	19.6421	19.9517	19.3878	19.5211	19.7459	19.6208	19.7569	19.709	19.837	19.8251	19.7154	19.8457	19.986	19.4637	19.6557	20.0155	19.9781	19.7981
CLUH	O75153	30	21.1541	21.1978	21.1715	21.2046	21.1027	21.022	21.1091	21.1907	20.9808	21.0853	21.0273	20.8835	20.7909	20.8056	20.9029	20.9108	21.1499	21.0652
DNAJC13	O75165	4	17.1299	18.2562	18.195	17.9774	17.5691	18.0995	18.1473	17.8375	17.5292	18.1853	17.9191	17.7361	17.2598	17.9346	17.8585	17.298	17.5595	18.1213
GGCT	O75223	5	21.1785	21.0644	21.2574	21.0286	20.9798	20.9454	21.0071	21.3783	20.9474	20.7935	20.7427	21.2085	21.0076	21.2658	20.6901	21.0701	20.9578	21.0403
NDUFS7	O75251	4	19.9062	19.973	20.0462	20.1803	19.474	20.1224	19.9189	19.4112	19.5129	19.7959	19.6892	19.6532	19.7541	19.1978	19.5777	20.0548	20.0408	19.9287
NDUFS2	O75306	3	20.8326	20.8101	20.7929	20.9642	20.9469	20.9521	21.0679	20.7995	21.0912	21.0797	21.1276	20.8573	21.0723	20.9348	21.1554	20.7877	20.6607	20.8063
ZNF259	O75312	2		18.2077	18.4513	17.8039	16.7622		17.9214			17.7596	17.5213		16.7152	17.6972	18.0291	18.077		18.3338
GBAS	O75323	7	20.5058	20.5476	20.4669	20.456	20.3826	20.2801	20.3132	20.2019	20.4286	20.2095	20.1273	20.3616	20.2991	20.2933	20.1366	20.3076	20.3877	20.6142
PDCD6	O75340	16	22.656	22.7027	22.6981	22.636	22.718	22.681	22.5926	22.6411	22.6226	22.5528	22.576	22.5819	22.4251	22.4775	22.4643	22.5905	22.5402	22.6789
TBCA	O75347	14	23.2849	23.2818	23.2648	23.2077	23.2122	23.2159	23.2194	23.1294	23.2067	23.1474	23.127	23.1729	23.073	23.0879	23.1633	23.2615	23.2344	23.2953
VPS4B	O75351	7	20.5125	20.4064	20.5436	20.6149	20.6184	20.5503	20.3025	20.4921	20.2424	20.3364	20.3715	20.0656	20.313	20.356	20.1679	20.6032	20.2518	20.7313
MPDU1	O75352	2	20.0426	20.086	20.1961	20.1765	20.1553	20.2776	20.0342	20.1753	20.0602	20.0453	20.0735	20.1584	20.0507	20.1291	20.1838	20.1835	20.2939	20.1518
H2AFY	O75367	25	22.8712	22.8871	22.8753	22.8654	22.8493	22.9025	22.8055	22.8292	22.7275	22.7031	22.675	22.6895	22.5595	22.5775	22.5665	22.8364	22.823	22.85
FLNB	O75369	154	22.8363	22.9	22.9264	22.8556	22.8327	22.8166	22.8739	22.7907	22.7878	22.7812	22.7633	22.8287	22.7436	22.8499	22.7958	22.7798	22.7879	22.8032
	O75369|P21333
NDUFS6	O75380	8	20.6183	20.7046	20.7242	20.6878	20.4765	20.6775	20.4961	20.6155	20.5373	20.7654	20.5556	20.5666	20.6581	20.5928	20.4741	20.6251	20.4233	20.5937
PEX14	O75381	1
CS	O75390	21	23.0934	23.1333	23.0737	23.0657	23.0619	23.0296	22.9857	23.023	23.0039	22.966	22.9971	22.9754	22.8625	22.8363	22.8986	23.0651	23.0183	23.0879
SPAG7	O75391	5	19.2089	18.7616	19.3719	19.475	19.1677	19.1171	19.0705	19.1687	19.4589	19.1063	18.9951	19.2612	18.9246	19.4607	19.3267	19.3637	19.3779	19.3247
SEC22B	O75396	15	22.8392	22.846	22.6444	22.7858	22.7477	22.77	22.7272	22.782	22.8184	22.735	22.7317	22.7653	22.732	22.7262	22.6856	22.8021	22.751	22.7359
PRPF40A	O75400	13	19.9442	20.0792	19.7212	19.9177	20.172	20.3386	19.666	19.9524	19.8705	19.9929	19.9284	19.8311	19.955	20.0486	19.871	20.1525	20.1183	20.0912
VPS26A	O75436	8	21.2688	21.3345	21.1093	21.3036	21.336	21.3489	21.218	21.3055	21.2626	21.1902	21.2671	21.2033	20.9291	21.0467	21.1412	21.3168	21.2978	21.395
NDUFB1	O75438	2	18.825	19.057	18.7364	18.8154		18.7912	19.0702	18.6748		18.7136		18.8189	18.1821	18.7362		18.971
PMPCB	O75439	10	21.3607	21.3962	21.3536	21.2946	21.1886	21.2434	21.3041	21.134	21.2443	21.2169	21.2333	21.192	21.0498	21.1351	21.1454	21.2191	21.21	21.2715
PAGE1	O75459	8	22.8212	22.897	22.8987	22.8542	22.7866	22.8397	22.8236	22.798	22.9016	22.797	22.7465	22.7597	22.6793	22.7158	22.8175	22.7862	22.8297	22.9423
PSIP1	O75475	26	21.6632	21.564	21.5746	21.5728	21.5509	21.5942	21.5114	21.4567	21.4054	21.4447	21.3773	21.4048	21.2377	21.2286	21.2056	21.6405	21.5879	21.6455
ERLIN1	O75477	4	18.7357	18.8976	19.2687	18.9299	19.0217	18.8269	18.8284	18.6881	19.3166	18.835	18.7792	18.3431	18.5976	18.542	18.7042	18.6998	19.0851	19.1789
NDUFS3	O75489	8	20.2213	20.1959	20.1297	20.1187	20.3376	20.1878	20.0299	20.1846	20.151	20.012	20.1598	20.024	19.9664	20.1023	19.9878	20.1565	20.1774	20.1852
SRSF10	O75494	5	20.5953	20.5793	20.6371	20.4471	20.1701	20.5403	20.4204	20.6008	20.4323	20.4448	20.3346	20.5097	20.2568	19.7126	20.4381	20.4461	20.5027	20.2478
HSBP1	O75506	2	19.0345	19.1745	19.0877			18.8227	18.9992	18.8956	18.7524	18.807	18.7715	18.5342		18.7616	18.9235	19.1049		19.1612
ECI2	O75521	16	21.4009	21.3551	21.4695	21.334	21.4333	21.4339	21.2929	21.2677	21.2999	21.3104	21.3559	21.3604	21.2171	21.2703	21.2027	21.3781	21.3754	21.3702
BANF1	O75531	10	22.6835	22.7787	22.7474	22.8034	22.7421	22.7028	22.6048	22.7274	22.5943	22.6581	22.7397	22.6046	22.5264	22.5486	22.5318	22.6412	22.6129	22.8115
SF3B1	O75533	53	22.3612	22.4434	22.4317	22.3949	22.3603	22.3981	22.2995	22.3398	22.2541	22.3489	22.3081	22.3005	22.1737	22.2366	22.2502	22.356	22.3369	22.3721
CSDE1	O75534	36	22.211	22.1892	22.1361	22.0674	22.0434	22.111	22.1036	22.0816	21.9881	22.0555	21.9826	21.9576	21.8841	21.9403	21.9365	22.0285	22.0781	22.1261
NPM3	O75607	8	20.0005	19.7216	19.7036	19.7731	19.7641	19.6673	19.4152	19.6573	19.5356	19.3809	19.3518	19.3244	19.5133	19.3656	19.4153	19.581	19.7345	19.6374
LYPLA1	O75608	5	20.0908	20.0253	20.2414	20.3478	20.2542	20.2301	20.4108	20.3303	20.2365	20.1874	20.2917	19.7739	20.2101	19.9591	19.5747	20.1617	20.5403	20.3364
CTAG2	O75638	3	18.7826	19.3333	14.3309	19.2974	19.2733	19.1541	18.9693	19.0546	18.391	19.2838	19.2621	19.2067	19.079	18.9783	18.9066	18.3079	19.3248	19.2242
SNRNP200	O75643	86	22.4257	22.3568	22.366	22.3757	22.3831	22.4474	22.3404	22.3163	22.3128	22.2761	22.3493	22.2941	22.1395	22.2186	22.208	22.3139	22.2981	22.4235
TIPRL	O75663	2	19.9841	19.6944		19.8502	19.6619	19.4604	19.674	19.5589	18.9571	19.5328	18.9104	19.4072	19.259	19.6183	19.4418	19.6972	18.8187	19.6599
UTP20	O75691	13	19.9739	20.097	20.0574	20.0857	20.1057	20.0541	19.9891	20.0489	19.9987	20.0794	20.084	20.0502	19.8633	19.9891	19.9447	19.9392	20.2001	20.0979
NUP155	O75694	37	21.5023	21.3805	21.5192	21.4041	21.4075	21.3813	21.355	21.2337	21.3343	21.3237	21.2825	21.347	21.2442	21.2674	21.2787	21.3847	21.4827	21.5657
RP2	O75695	2	18.0779	18.2017	18.1316	18.3802	18.0551	18.1699	18.1214	18.3699	18.1555	18.1031	18.1097	18.251	18.0232	18.1854	18.3732	18.2661	18.454	18.3985
WDHD1	O75717	4	19.5625	19.2109	19.6599	19.6996	19.7144	19.4641	19.6186	19.6301	19.2923	19.5765	19.2505	19.2533	19.3354	18.9314	19.6319	19.6145	19.5035	19.78
CRTAP	O75718	10	21.643	21.5368	21.5335	21.5283	21.424	21.5643	21.4329	21.4696	21.5015	21.3398	21.4986	21.431	21.1959	21.2378	21.353	21.5486	21.5472	21.4953
ATP6AP2	O75787	1
CDC123	O75794	7	21.1642	21.1933	21.214	21.1866	21.2253	21.2126	21.1151	21.156	21.0758	21.1064	21.0606	20.9904	20.8908	20.9637	20.9441	21.1431	21.3074	21.1995
EIF3G	O75821	22	22.4996	22.4494	22.5046	22.4246	22.5138	22.3814	22.3342	22.4488	22.4551	22.3482	22.4027	22.3516	22.2695	22.3494	22.3335	22.5151	22.4856	22.5393
EIF3J	O75822	14	22.3729	22.3351	22.4616	22.4295	22.3451	22.3053	22.3773	22.3856	22.3832	22.4259	22.3579	22.3412	22.2939	22.3708	22.3424	22.4773	22.4187	22.4432
CBR3	O75828	1
PSMD10	O75832	5	20.6073	20.439	20.925	20.644	20.7749	20.6694	20.6993	20.7247	20.728	20.5285	20.5722	20.619	20.5834	20.4456	20.3962	20.6033	20.6547	20.6429
ZMPSTE24	O75844	10	21.6193	21.7393	21.5522	21.5954	21.6782	21.6276	21.494	21.5574	21.526	21.468	21.4575	21.4276	21.3899	21.3863	21.4609	21.6225	21.5949	21.5522
IDH1	O75874	35	22.9336	22.975	22.9944	22.9384	22.9881	22.9053	22.8525	22.9324	22.9201	22.8576	22.9656	22.875	22.6574	22.7741	22.8012	22.9483	22.9433	22.9786
ARL6IP5	O75915	10	21.6504	21.6432	21.7159	21.67	21.7117	21.709	21.6388	21.6837	21.6175	21.5455	21.7234	21.5238	21.517	21.4459	21.5515	21.7112	21.7342	21.7348
BCAS2	O75934	4	19.6953	19.9224	19.3799	19.9702	19.9171	19.5566	19.558	19.4518	19.7768	19.5016	19.633	19.5473	19.5007	19.2131	19.5404	19.7153	19.8891	19.6754
DCTN3	O75935	3	19.8184	19.8853	19.4537	19.7974	19.5318	19.8586	19.602	19.6892	19.6502	19.4542	19.7277	19.5596	19.2698	19.5423	19.439	19.6069	19.5408	19.7106
DNAJC8	O75937	14	21.9921	21.9212	21.9806	21.9347	21.8335	21.8303	21.9027	21.8878	21.7201	21.8694	21.8022	21.8515	21.6096	21.7797	21.7171	21.9473	21.8942	22
SMNDC1	O75940	6	20.1487	20.1385	20.2317	19.9602	19.8774	19.9559	19.8529	20.0199	19.8977	19.7177	19.6951	19.8131	19.5004	19.7551	19.4622	19.9392	19.9165	20.0711
ATP5H	O75947	16	22.4705	22.342	22.4862	22.4577	22.4289	22.4309	22.3604	22.3653	22.2727	22.3586	22.2969	22.1963	22.1279	22.3672	22.324	22.4606	22.5152	22.4534
FLOT1	O75955	9	20.3257	20.3647	20.6501	20.3908	20.6859	20.2688	20.294	20.224	20.3544	20.3059	20.2815	20.438	20.1562	19.9183	20.3909	20.1281	20.2528	20.3703
ATP5L	O75964	6	22.6741	22.6848	22.8342	22.7159	22.657	22.7114	22.6212	22.6753	22.6429	22.6187	22.6823	22.6389	22.4818	22.5633	22.5799	22.679	22.7119	22.7405
GLRX3	O76003	12	22.6232	22.6311	22.6734	22.6291	22.5647	22.5535	22.4802	22.4895	22.5097	22.4934	22.6018	22.4008	22.3882	22.3996	22.4411	22.5097	22.5744	22.6778
RSL1D1	O76021	38	23.2256	23.2793	23.3151	23.204	23.2518	23.2583	23.1409	23.1853	23.1328	23.1517	23.1653	23.1509	22.9839	23.0469	23.0302	23.207	23.2482	23.2342
CLPX	O76031	16	20.9408	20.9983	21.0067	20.9863	20.8815	21.055	20.8735	20.9729	20.8161	20.9094	20.8907	20.8549	20.6983	20.7801	20.712	20.8464	20.9762	21.0039
SNCG	O76070	22	22.9184	22.976	22.8727	22.8112	22.8071	22.8399	22.7585	22.8553	22.8236	22.694	22.7661	22.7637	22.6433	22.672	22.682	22.8383	22.828	22.898
CIAO1	O76071	5	19.8883	20.0255	19.5828	19.8548	19.946	19.9666	19.8197	19.9326	19.8988	19.8169	19.8375	19.6542	19.8304	19.8645	19.6887	19.8703	19.904	19.898
SRP72	O76094	14	20.2593	20.3021	20.5214	20.3461	20.0749	20.1685	20.1282	20.1425	20.0803	20.2066	20.0844	20.1869	20.0389	19.9873	20.1206	20.2806	20.1504	19.981
DDAH1	O94760	15	21.763	21.7035	21.8958	21.8083	21.633	21.533	21.5888	21.6639	21.5653	21.5297	21.596	21.6529	21.4896	21.6638	21.5886	21.7162	21.6719	21.7689
MTA2	O94776	20	21.8312	21.7798	21.7998	21.7717	21.6714	21.7402	21.6878	21.6084	21.6902	21.6539	21.6763	21.6627	21.5363	21.5081	21.5908	21.6593	21.6981	21.8119
TOMM70A	O94826	28	21.6018	21.6113	21.501	21.4692	21.4475	21.4485	21.4749	21.3936	21.4135	21.3736	21.3999	21.3763	21.2796	21.3049	21.3158	21.5183	21.4973	21.5495
SEC24D	O94855	3	17.7178	17.6345	18.1064	18.1633	17.4724	17.2943	17.8248	17.6643	18.0117	17.6426	17.5292	18.0368	18.0387	17.6619	17.3984	18.1033	18.1205	17.9923
UFL1	O94874	2	16.9181	17.3055	17.1139	16.4277	17.1159	16.4709	17.0685	17.3947	16.8871	16.8717	16.8438	16.4534	16.1199	16.9563	16.1935	16.3904	16.5866	17.6515
SORBS2	O94875	1
UBXN7	O94888	9	21.3453	21.2901	21.4421	21.5242	21.1582	21.1777	21.0621	21.2605	21.346	21.1957	21.2714	21.3164	21.2447	20.9829	21.0708	21.261	21.3108	21.2735
TOX;TOX3;TOX4	O94900	2	17.4742	17.7554	17.4391	16.9353			16.6372	17.5598	16.75	17.2529		17.0926	17.5942			17.2506	17.4267	17.4018
ERLIN2	O94905	5	20.6726	20.6315	20.802	20.7811	20.7331	20.5807	20.5772	20.631	20.3484	20.4911	20.5525	20.5746	20.5604	20.3883	20.3574	20.6185	20.5854	20.683
PRPF6	O94906	11	21.084	21.0776	20.9943	20.9883	20.9721	20.9735	20.9923	21.0096	20.9383	21.0178	20.895	20.9963	20.8024	20.7751	20.921	20.998	20.955	21.0097
GLS	O94925	6	20.5677	20.5767	20.4831	20.4451	20.469	20.3498	20.3656	20.2412	20.4613	20.0804	20.3203	20.2064	20.202	20.1178	20.0487	20.1723	20.4142	20.4887
SEC31A	O94979	39	22.0647	22.1146	22.095	22.0591	22.0529	22.016	22.0754	22.0111	21.9927	22.0645	21.997	22.0589	21.9487	21.9928	22.0538	21.9598	21.917	21.974
HEXIM1	O94992	4	20.408	20.4176	20.4063	20.2124	20.1864	20.285	20.1166	20.2132	20.309	20.1156	20.0068	19.944	19.9898	20.0366	20.1235	20.1024	20.2481	20.3044
NDUFB6	O95139	5	21.3496	21.057	21.3351	21.2254	21.1605	21.3592	20.8975	21.3059	21.0873	21.2383	21.1605	21.3411	21.2758	21.1523	21.2961	21.4376	21.4036	21.3775
IKBKAP	O95163	12	20.6481	20.4621	20.5923	20.4874	20.5342	20.5818	20.5156	20.3873	20.4634	20.407	20.333	20.3769	20.3433	20.2254	20.2216	20.597	20.6344	20.5129
RTN3	O95197	4	21.1396	21.5479	21.2384	21.1497	21.2597	21.243	21.0783	21.1146	21.0706	20.9973	21.0001	21.0101	20.9354	20.7214	21.2487	21.2256	21.1625	21.2034
LETM1	O95202	17	22.2001	22.4351	22.2046	22.2384	22.2034	22.1454	22.1652	22.0678	22.1911	22.1793	21.0949	22.2689	21.9015	21.8395	22.0335	22.2149	22.0744	22.247
ZRANB2	O95218	14	21.7601	21.6926	21.7271	21.6301	21.6189	21.6949	21.6299	21.6753	21.7026	21.5806	21.6847	21.7384	21.657	21.5879	21.5955	21.6532	21.629	21.7756
LUC7L3	O95232	12	21.425	21.4189	21.2969	21.3224	21.2814	21.2188	21.3319	21.2138	21.2918	21.2435	21.2973	21.3584	21.0296	21.1062	21.0671	21.3634	21.2196	21.2599
KIF4A;KIF4B	O95239	3	19.091	19.1843	19.4006	18.8193	18.9494	18.9657	18.862	18.6002	18.7391	19.1657	18.8999	18.8054	18.7865	18.8891	19.2759	18.9906	19.0362	19.1668
VAPB	O95292	5	21.0143	20.984	21.1028	20.9734	20.8126	20.8196	20.9441	20.8226	20.9469	20.7775	20.8188	20.7488	20.8215	20.7835	20.6657	20.8555	20.8584	20.8284
MPZL1	O95297	5	20.0984	20.168	20.2033	20.0806	19.7556	19.6985	19.9811	20.0339	19.6884	20.1301	19.762	19.5471	19.7826	20.0919	19.8293	20.0779	19.9999	19.8935
NDUFA10	O95299	4	18.9538	19.1831	19.5189	19.0138	18.7628	19.1203	19.1159	19.2482	19.2684	18.4209	18.962	19.2149	18.4504	18.6917	19.1213	18.9807	19.0913	19.1778
PGLS	O95336	9	22.1023	22.1011	22.1155	22.098	22.0801	22.1032	22.0815	22.0962	22.0065	21.9976	21.9667	21.9883	21.8898	21.9044	21.9923	22.0659	22.1087	22.1064
PAPSS2	O95340	35	21.7889	21.7752	21.7834	21.7862	21.7536	21.7549	21.688	21.7242	21.7076	21.6377	21.6942	21.6825	21.6391	21.5504	21.5954	21.7745	21.7354	21.7945
SMC2	O95347	23	21.1484	21.151	21.2043	21.1879	21.0958	21.152	21.0775	21.0972	21.0153	21.0099	21.0741	21.0021	20.7997	20.6867	20.844	21.0546	21.098	20.9789
TACC2	O95359	5	18.8504	18.4758	18.6773	18.5793	18.4858	18.8309	18.6475	18.8134	18.756	18.2691	18.5642	18.8238	18.475	18.138	18.4786	18.7864	18.737	19.0006
IPO7	O95373	41	23.1137	23.0239	23.167	23.022	23.0155	23.0645	23.0467	22.9543	23.0557	22.9491	22.9916	23.0122	22.8791	22.925	22.8802	23.0458	23.0835	23.0827
PGM3	O95394	5	19.9081	20.1468	19.694	19.8227	20.2808	20.144	20.1424	20.044	20.247	19.9912	19.9654	20.1711	19.6063	19.8994	19.7515	19.9602	20.0105	20.0894
CD2BP2	O95400	1
AHSA1	O95433	15	22.1174	22.0724	22.0072	22.0985	22.1062	22.0903	22.0391	22.0265	22.0715	22.0067	22.0555	21.9791	21.8832	21.9786	21.9615	22.1082	22.1274	22.1356
PARN	O95453	2	17.4786	16.8321	16.3226				17.2654		16.9087	17.0242	17.3537	17.0882		17.189	17.2853	17.4535	17.4855
PSMG1	O95456	3	19.4426	19.796	19.4128	19.5201	19.5774	19.7465	19.5391	19.593	19.5729	19.5094	19.5806	19.6244	19.4836	19.3858	19.5424	19.5824	19.7994	19.6688
NSA2	O95478	9	21.1685	21.2733	21.308	21.2416	21.3078	21.3083	21.1792	21.3018	21.1902	21.2118	21.2029	21.2071	21.0048	21.066	21.1306	21.1798	21.2438	21.306
SEC24B	O95487	2	17.6996	18.2036	17.9503		17.7824	18.035					17.5868					18.1991	18.4079	18.3403
TDP2	O95551	1
ETHE1	O95571	2	18.4329	18.8976	18.7977	18.8645		18.8248	18.9242	19.0241	19.006	18.5629	19.123	19.0261	18.9175	18.9473	18.6379	18.1182	18.6802	18.4791
ACSL3	O95573	16	21.5862	21.8046	21.8411	21.4645	21.6342	21.6348	21.6367	21.676	21.4663	21.5976	21.5854	21.5804	21.3211	21.3382	21.4632	21.8146	21.6161	21.8344
POLR1A	O95602	4	18.9471	18.8432	18.8631	18.7892	19.0405	18.8971	18.6608	18.6975	18.5378	18.5379	18.4237	18.5802	18.2944	18.4298	18.5758	18.7981	18.6634	18.8269
STAMBP	O95630	3	19.0081	19.2627	18.4857	19.0118	18.873	19.0093	18.9809	18.9913	18.9386	19.0887	19.0126	18.8522	18.3405	18.8718	16.0792	19.1552	19.0472	19.0872
CPSF4	O95639	1
ECEL1	O95672	3	18.6687	18.835	18.797	19.1135	18.8671	18.7024		18.9691	18.6989	18.7839	18.9181	18.6205	18.8518	18.7215	18.7705	18.8401	18.7464	18.8952
FGFR1OP	O95684	1
OXSR1	O95747	11	21.0169	20.9201	20.8261	20.9488	20.853	20.9561	20.8437	20.8237	20.8545	20.7376	20.7461	20.8297	20.6378	20.7439	20.7411	20.874	21.0252	20.9621
HSPA4L	O95757	17	21.1817	21.2192	21.181	21.1556	21.199	21.1462	21.2161	21.0014	21.1337	21.0743	21.0524	21.1016	20.8751	20.9132	21.0008	21.149	21.1169	21.2003
NAA38	O95777	4	21.1081	20.8369	21.0655	20.9523	20.8859	20.9442	20.7475	20.6885	21.011	20.7898	20.7787	20.7056	20.8099	20.9744	20.934	21.0194	20.6567	21.0542
AP2A1	O95782	22	22.202	22.2576	22.1836	22.2326	22.0853	22.1708	22.101	22.1022	22.0686	22.1269	22.0875	22.0582	22.0823	22.1038	21.9973	22.1771	22.1901	22.1873
BAG2	O95816	11	21.9271	21.9419	21.6358	21.8148	21.8823	21.8481	21.8145	21.8725	21.8964	21.7938	21.6953	21.7941	21.5708	21.6599	21.6806	21.8959	21.8595	21.8118
BAG3	O95817	22	21.8458	21.8034	21.7783	21.8197	21.8704	21.7997	21.7588	21.6714	21.8101	21.7469	21.7894	21.7477	21.6281	21.6721	21.618	21.7894	21.8358	21.8009
AIFM1	O95831	26	22.0362	22.0682	22.0046	22.057	22.0116	22.0342	21.9263	21.898	21.8877	21.8398	21.8536	21.8147	21.7249	21.7795	21.811	22.0388	22.1397	22.0133
EML2	O95834	7	20.1306	20.1121	20.0033	19.6981	20.1351	19.9125	19.9572	20.0355	20.0528	20.0601	19.9389	19.7507	19.7633	19.7058	19.6339	19.7523	20.0183	20.3458
TSPAN13	O95857	1
BPNT1	O95861	10	21.3901	21.4296	21.2942	21.2505	21.2594	21.2018	21.1688	21.3117	21.2179	21.1598	21.1738	21.2306	21.1182	21.1851	21.1067	21.3143	21.2556	21.3284
DDAH2	O95865	2	15.6643	16.9947	17.5201	16.3645	17.2419	16.2821	15.4036	16.9873	16.6502	17.209		16.3485	16.7512	16.2468	17.052	17.4756	17.4017	17.0981
TXNDC12	O95881	4	19.4903	19.6576	19.7208	19.4462	19.4647	19.6341	19.354	19.3735	19.1296	19.6174	19.1465	19.487	19.382	18.6743	19.6833	19.6574	19.6737	19.699
MBD3	O95983	3	19.1215	19.3154	18.7748	18.9551	18.9756	19.0472	19.2134	18.8384	18.9504	18.9478	18.7789	18.9143	18.894	19.0147	18.8659	18.9958	18.8198	18.8929
NUDT3	O95989	4	18.7845	18.4478	18.2223	18.6672	18.4621	18.1522	18.7734	18.686	18.5973	18.7112	17.8947	18.7298	18.2741	18.0271	18.506	18.6983	18.4637	18.5218
AGR2	O95994	7	21.215	21.125	21.2952	21.335	21.175	21.2972	21.1901	21.1065	21.1651	21.2299	21.2222	21.104	21.111	21.1089	21.0985	21.268	21.2621	21.3432
BCL10	O95999	2	18.9989	19.1767	18.8345	19.0554	19.2722	18.8333	18.639	18.9413	18.9205	18.8782	18.7479	19.0319	18.6538	18.5774	18.8374	19.047	19.1813	19.19
NDUFB10	O96000	3	21.2518	21.1639	21.2659	21.2846	21.281	21.2068	21.1099	21.1109	21.088	21.0328	21.0676	21.0153	20.8725	20.96	20.8914	21.1417	21.0446	21.2412
CLPTM1	O96005	5	20.1754	20.4366	20.2778	20.1132	19.9198	20.1246	20.0094	20.0636	20.0712	19.6575	19.983	20.0204	19.4812	20.1856	19.7865	20.369	20.1675	20.285
TOMM40	O96008	9	22.0887	22.2892	22.0403	22.215	22.0527	22.0476	22.1082	21.9971	22.1857	21.9604	22.1481	21.996	22.0102	21.9754	21.9972	22.1875	22.2262	22.2794
PAK4	O96013	2	17.6582	17.935	18.4244	18.455	18.1239	17.8828	17.6864		17.6554	18.1954	18.2879		17.898	18.0941	18.5286	18.6	18.5153	17.9572
ACTL6A	O96019	15	21.7995	21.8415	21.8789	21.8425	21.9018	21.867	21.8258	21.82	21.8475	21.7657	21.8095	21.8079	21.6874	21.7658	21.7414	21.841	21.8484	21.9242
LDHA	P00338	43	25.4983	25.5884	25.5374	25.4804	25.425	25.4333	25.4142	25.4608	25.4005	25.4491	25.3944	25.4311	25.2622	25.4064	25.384	25.4426	25.4276	25.4886
gnd	P00350	25	20.492	20.5617	20.4861	20.9865	21.0317	20.9868	21.1709	21.3099	21.2324	21.5139	21.5244	21.4625	21.7738	21.8602	21.8451	17.3511	18.1171	17.6136
GLUD1;GLUD2	P00367	35	22.3999	22.4206	22.3308	22.2732	22.2957	22.2852	22.2853	22.302	22.2266	22.1779	22.2116	22.204	22.146	22.1452	22.1211	22.2413	22.3017	22.2989
gdhA	P00370	43	21.1775	21.2598	21.1348	21.6076	21.4864	21.6121	21.8226	21.8407	21.7323	22.0786	22.0695	22.0237	22.3376	22.3368	22.3583	18.5313	18.0029	18.8284
DHFR	P00374	8	20.7581	20.6022	20.6248	20.6173	20.4819	20.6436	20.5128	20.5149	20.4416	20.4816	20.5118	20.4453	20.4015	20.5179	20.342	20.5641	20.6542	20.6957
CYB5R3	P00387	20	22.6444	22.6078	22.6001	22.5755	22.5545	22.5806	22.5621	22.5786	22.522	22.439	22.5046	22.4705	22.4054	22.3905	22.4242	22.5679	22.5468	22.6278
GSR	P00390	13	21.6651	21.7255	21.7681	21.7754	21.8257	21.7911	21.6863	21.8047	21.6973	21.703	21.6841	21.7072	21.6235	21.6472	21.6546	21.7055	21.8616	21.8255
MT-CO2	P00403	13	22.9838	23.0059	22.8881	22.9312	23.0032	22.9928	22.9144	22.8682	22.8252	22.8826	22.9068	22.8677	22.7271	22.8265	22.8184	22.9032	23.0327	22.961
MT-CO3	P00414	2	17.9434	17.6242	16.6784	18.0268	17.9962	18.0152	17.1259	18.0251	17.7039	17.5527	17.5563	18.016	16.81	17.3047	17.7548	17.9335	17.8953	17.8741
SOD1	P00441	16	23.7585	23.6504	23.6841	23.629	23.739	23.7072	23.6697	23.6198	23.6532	23.5874	23.6117	23.6312	23.5723	23.6068	23.5667	23.6427	23.6632	23.7437
sodA	P00448	21	20.4786	20.367	20.0832	20.9591	20.7826	20.933	21.1727	21.1231	21.2032	21.3867	21.3942	21.4829	21.7044	21.7116	21.7685	18.2304	19.7462	18.1062
PNP	P00491	24	22.6031	22.527	22.6283	22.5869	22.5812	22.5723	22.505	22.5835	22.5442	22.4473	22.4681	22.4698	22.3729	22.4107	22.4047	22.568	22.5103	22.6279
HPRT1	P00492	19	22.6294	22.5984	22.6168	22.6224	22.644	22.648	22.5481	22.5874	22.5552	22.5309	22.57	22.5368	22.4297	22.4747	22.4712	22.5833	22.5785	22.6442
GOT2	P00505	29	23.1488	23.1618	23.0938	23.0509	23.0338	23.073	23.4865	22.9864	23.0065	23.0198	23.023	23.0168	23.2518	22.946	22.9614	23.019	23.0473	23.1069
aspC	P00509	12	20.4096	20.5314	20.5387	21.0146	20.8594	20.9624	21.047	21.3195	21.191	21.4467	21.4639	21.5245	21.7186	21.8774	21.9001	18.1062	19.1049	17.9979
EGFR	P00533	14	21.0004	20.9612	21.009	20.8965	20.8908	20.9337	20.8105	20.8542	20.7388	20.7884	20.7776	20.7594	20.7406	20.7847	20.7388	20.8702	20.8936	20.9248
PGK1	P00558	73	24.9738	24.8791	24.923	24.9211	24.929	24.9371	24.9086	24.8945	24.8671	24.8831	24.8795	24.8649	24.7679	24.7969	24.7974	24.8638	24.9128	24.9527
thrA	P00561	29	20.9734	21.4478	21.1434	21.2744	21.3832	21.4674	21.2461	21.4993	21.6341	21.5295	21.7829	21.8141	21.7525	21.9693	21.9998	19.8924	20.2972	20.1117
AK1	P00568	17	22.0813	22.1299	22.072	22.0055	22.0081	22.0361	22.0115	22.0323	22.026	21.9209	21.9566	21.9278	21.8012	21.8416	21.8788	22.0031	22.0129	22.0999
MT-ATP6	P00846	2	21.1008	21.0682	21.1456	21.1055	21.1679	21.1231	21.0133	21.0418	20.9923	20.9716	21.0272	20.9794	20.8637	20.9385	20.9429	21.0795	21.1555	21.0454
ppc	P00864	27	19.9169	19.7957	19.7926	20.1634	20.2167	20.3408	20.548	20.5303	20.671	20.8812	20.8007	20.8299	21.0549	21.2297	21.2056	18.2226	18.7345	16.9734
thrC	P00934	11	20.3115	20.2995	20.1965	20.5596	20.594	20.6874	20.8392	20.9136	20.813	21.1304	21.1223	21.1105	21.3719	21.3838	21.4305	18.6751	18.7353	19.4224
metB	P00935	2			17.8631		18.4644	18.6532	18.67	18.7777	18.7771	18.8993	19.1177	18.9404	19.2568	19.383	19.2717
trpS	P00954	3	18.3071	17.8135	17.7932	18.1401	18.2022	18.4399	18.1329	18.4316	18.5175	18.2657	18.3172	18.8532	18.8411	18.6023	18.9669
ileS	P00956	1
alaS	P00957	7	20.8442	19.8137	18.4903	19.4347	19.1436	18.8195	19.157	19.4971	19.651	19.9185	19.6305	19.3141	20.0286	20.0866	19.8903	18.3353
metG	P00959	5	19.2412	18.9909	19.2635	19.6419	19.5726	19.4969	20.1016	19.8202	19.9383	20.3219	20.1537	20.1476	20.4137	20.517	20.3756	19.0897	18.527	18.4016
glyS	P00961	7	18.4632	18.2756	18.5556	18.7327	18.4885	18.6851	19.1227	19.334	19.2175	19.4246	19.1877	19.4336	19.7995	19.7541	19.4408		17.4393	18.8247
glnS	P00962	3	17.7095	17.144	18.11	17.064	18.6125	17.2715	18.7692	18.9625	17.615	19.2782	17.9697	19.4655	18.1066	17.8708	18.1644
ASS1	P00966	37	24.9949	25.0228	24.9758	24.908	24.9007	24.9048	24.8883	24.9017	24.8366	24.8618	24.8532	24.8389	24.7575	24.7767	24.7769	24.9095	24.9045	24.9198
carB	P00968	9	19.8149	19.9366	19.7958	20.1755	20.1016	20.1617	20.2688	20.2141	20.3099	20.6046	20.5356	20.5216	20.7674	20.8713	20.9898	18.9177	19.1281	18.9637
HRAS;NRAS;KRAS	P01112	4	20.513	20.1534	20.369	20.0461	20.3099	20.2136	20.265	20.3188	20.4396	20.2032	20.2603	20.2664	20.1352	20.2862	20.4506	20.429	20.4255	20.1495
HLA-A	P01891	12	21.51	21.4969	21.5156	21.4483	21.4739	21.4214	21.4908	21.4998	21.1681	21.4012	21.2651	21.3353	21.1902	21.24	21.2433	21.3951	21.4392	21.472
rpsF	P02358	13	20.7911	20.9525	20.7789	21.0973	21.2392	21.2944	21.5995	21.3945	21.616	21.7612	21.8305	21.7824	22.0492	22.0227	22.0816	19.2588	19.1811	18.6212
rpsG	P02359	22	20.8877	20.9452	20.9296	21.2166	21.3066	21.2898	21.5729	21.5763	21.6207	21.8456	21.8325	21.7735	22.0291	22.0901	22.0648	19.3299	19.2956	18.6134
rplO	P02413	10	21.2267	20.8626	20.6693	21.0038	21.061	21.111	21.3315	21.3727	21.3898	21.586	21.5497	21.617	21.7385	21.8507	21.663	20.8065	17.9753	20.0689
COL4A1;COL4A5	P02462	2	17.4078	17.4561	17.2174	17.3583	17.507	17.3983	17.1681	17.1985	17.3421	17.2482	17.1926	16.7955	17.1129	17.1737	17.059	17.2172	17.1125	17.3443
LMNA	P02545	95	24.4104	24.405	24.476	24.3793	24.3197	24.3359	24.3144	24.3124	24.2928	24.3026	24.2967	24.3021	24.1685	24.2344	24.1804	24.3661	24.3471	24.3725
TFRC	P02786	39	22.5442	22.5582	22.5459	22.5069	22.5399	22.5711	22.4805	22.512	22.4418	22.3795	22.4035	22.4135	22.2991	22.3672	22.3625	22.5421	22.3971	22.5148
FTH1	P02794	11	21.9352	21.9392	21.8557	21.8467	21.7436	21.8136	21.8208	21.6372	21.7579	21.7164	21.7136	21.7519	21.5889	21.6663	21.7141	21.7005	21.7591	21.8957
MT-ATP8	P03928	2	19.5548	19.704	19.2652	19.6699	19.7918	19.6745	19.711	19.5304	19.8886	19.7294	19.6469	19.6585	19.7415	19.6223	19.1156	19.4508	19.6406	19.7034
C4BPA	P04003	16	21.1528	21.0158	20.9355	20.8527	20.8409	20.9245	20.806	20.9354	20.8333	20.7906	20.7555	20.7858	20.6758	20.7503	20.7046	20.8779	20.8511	20.9585
dapB	P04036	3	18.4388	17.769	18.2886	19.0733	18.4856	18.4766	18.9831	19.282	19.1873	19.5076	19.5679	19.6602	19.8973	19.9006	19.6492		15.3031
CAT	P04040	37	22.4519	22.4114	22.4653	22.4904	22.4703	22.4403	22.4188	22.4215	22.2823	22.3095	22.3534	22.353	22.2913	22.2297	22.2748	22.4467	22.4583	22.4627
GBA	P04062	7	21.0994	21.0566	20.5752	20.8398	20.8371	20.9719	21.0056	20.944	20.8281	20.7333	20.9004	20.8746	20.449	20.8025	20.6774	20.7102	21.0639	21.0657
ALDOA	P04075	52	25.3358	25.281	25.3679	25.3187	25.2783	25.2809	25.2969	25.2731	25.2854	25.2319	25.264	25.2766	25.1242	25.137	25.1723	25.2834	25.277	25.3329
guaA	P04079	8	18.7163	19.3289	18.5096	18.989	19.3348	19.6352	19.4401	19.366	19.5984	19.6664	19.7752	19.9211	19.9184	20.022	19.8337	17.5773	17.9766	17.8324
CSTB	P04080	20	22.9392	23.0255	23.0014	22.8728	22.8822	22.9165	22.8444	22.8612	22.909	22.7451	22.8011	22.8465	22.7471	22.7858	22.7231	22.772	22.7845	23.0039
ANXA1	P04083	44	23.5723	23.582	23.5902	23.4782	23.5144	23.5141	23.4905	23.491	23.4381	23.4623	23.4638	23.4396	23.3553	23.4112	23.3915	23.4819	23.472	23.541
APOB	P04114	3	20.3371	20.3646	19.9474	20.3513	20.4353	20.3205	20.168	20.3122	20.0866	19.9072	20.0882	20.1623	20.313	20.17	19.7399	20.2503	20.156	20.1359
NR3C1	P04150	2	17.1796	18.4886	18.1514	17.9741	17.876	17.7666	18.0136	18.0827	17.9762	17.7979	17.8903	17.8808	17.86	17.7078	18.0619	18.2227	18.2845	17.828
SOD2	P04179	5	21.0541	21.212	21.1519	21.0469	20.9761	21.0357	21.0662	21.0278	20.9743	20.9733	20.961	20.979	20.9742	20.9144	20.8217	20.9199	20.9513	21.1285
OAT	P04181	7	20.9778	20.9908	21.1122	21.0375	21.0745	21.0137	20.9299	20.9875	20.9494	20.989	21.0176	20.9165	20.8336	20.9404	20.8423	20.9814	20.9749	21.0312
TK1	P04183	5	19.9828	20.2251	19.996	20.0453	20.0657	19.9863	19.6506	20.0725	19.7416	19.8419	19.7855	19.9023	19.7062	20.0278	19.6735	19.7705	19.891	19.9613
KRT1	P04264	1
GAPDH	P04406	51	25.9745	25.9469	25.9512	25.8906	25.9217	25.922	25.9264	25.8902	25.8825	25.8098	25.8475	25.8222	25.7765	25.7664	25.7299	25.9461	25.8855	25.9942
CAPNS1	P04632	12	21.7657	21.7087	21.7183	21.6009	21.5552	21.5852	21.604	21.6623	21.556	21.6061	21.5717	21.5418	21.5546	21.5986	21.5867	21.659	21.5868	21.6652
tyrB	P04693	3	18.1441	17.9863	18.4041	18.8632	18.649	18.7621	18.9822	19.0874	19.1457	19.1097	19.1923	19.2338	19.4347	19.5297	19.4312
HSPB1	P04792	42	24.9757	25.0132	25.0662	25.0045	25.0553	25.0724	24.9617	24.9752	25.0081	24.9442	24.9671	24.9692	24.8353	24.8623	24.8848	25.0177	25.0345	25.08
TYMS	P04818	10	21.5615	21.6369	21.5669	21.5131	21.5348	21.531	21.4403	21.495	21.4685	21.4211	21.3899	21.4056	21.3311	21.3391	21.3379	21.5045	21.5593	21.5752
RPN1	P04843	49	22.9924	22.9908	23.048	22.9865	23.0032	23.0069	22.9083	22.9676	22.9248	22.8979	22.9658	22.9169	22.7831	22.8289	22.8189	22.9401	22.8858	23.0238
RPN2	P04844	30	22.023	22.0895	22.0827	22.0433	22.0249	21.9479	21.8788	21.9345	21.9199	21.8351	21.8317	21.7871	21.8186	21.806	21.772	21.985	21.7781	22.0112
nlpA	P04846	1
GNAI2	P04899	5	19.6337	19.2536	19.6426	19.3891	19.5214	19.2183	19.6425	19.6031	19.3789	19.5657	19.2092	19.3474	19.5308	19.3226	19.4817	19.4185	19.478	19.5994
pyrC	P05020	7	18.804	18.6815	18.7845	19.6918	19.5107	19.2924	19.8116	19.9752	19.531	19.9266	19.9609	19.6865	19.8115	20.2131	19.9554		18.299	17.2657
ATP1A1	P05023	54	22.8813	22.8881	22.9228	22.7823	22.807	22.8432	22.7771	22.769	22.7395	22.7155	22.7512	22.7647	22.6854	22.6793	22.7071	22.795	22.7696	22.8579
ATP1B1	P05026	6	20.7501	20.8178	20.9496	20.8132	20.8354	20.677	20.8712	20.6622	20.6037	20.6591	20.6088	20.6451	20.5623	20.6648	20.7921	20.6936	20.6496	20.8363
pnp	P05055	15	22.3831	22.138	22.5646	22.6283	22.807	22.9662	22.937	23.1171	22.9841	22.9558	22.9771	23.3924	23.5275	23.6776	23.7922	20.8309	20.9825	21.8474
HMGN1	P05114	5	21.8446	21.7258	21.8208	21.9329	21.8795	21.8684	21.858	21.8519	21.988	21.9147	21.9961	21.9226	21.862	21.9192	21.9395	21.7886	21.8787	21.7814
SLC25A5	P05141	11	23.2426	23.2249	23.2107	23.2116	23.0973	23.2039	23.0291	23.2202	23.0556	23.0889	23.0864	23.1195	22.9508	23.0105	23.0261	23.1291	23.1142	23.1324
ISG15	P05161	2	18.6749	18.8203	18.4416	18.6459	18.6131	18.3941	18.7055	18.5183	18.7052	18.2271	18.4636	18.601	18.3694	18.6073	18.4168	18.5444	18.5263	18.6678
PCCB	P05166	2	16.5143		15.9023	15.7476	15.9349	15.7258	15.6939	16.3488		15.4708		15.8973	15.45	15.4303			16.3588	16.2985
ALPP;ALPPL2	P05187	7	20.8085	20.957	20.815	20.7224	20.8089	20.7065	20.7785	20.7009	20.8208	20.6969	20.6576	20.5788	20.5444	20.6208	20.6065	20.6957	20.8211	20.848
EIF2S1	P05198	37	23.0384	23.0302	22.9634	22.9897	22.8823	22.99	22.9479	22.9693	22.8862	22.8216	22.9008	22.8734	22.7809	22.8205	22.629	23.0177	22.9392	23.007
HMGN2;HMGN4;HMGN3	P05204	4	23.0454	23.0763	21.6649	23.0158	22.9825	23.0398	23.0452	23.0858	23.0762	22.936	23.0197	23.0213	22.8134	22.8039	22.8301	23.0932	23.0219	22.9622
RPLP1	P05386	6	23.2628	23.1752	23.307	23.3259	23.3689	23.3835	23.279	23.1595	23.2012	23.1603	23.2476	23.1808	22.8837	22.9258	22.9254	23.3236	23.3417	23.1751
RPLP2	P05387	14	24.7783	24.7592	24.7702	24.6866	24.692	24.7149	24.6716	24.7074	24.6627	24.6287	24.6111	24.6478	24.5753	24.5929	24.6015	24.7142	24.6919	24.7067
RPLP0;RPLP0P6	P05388	26	24.4111	24.4801	24.5694	24.5714	24.5579	24.5553	24.485	24.503	24.4941	24.479	24.4836	24.4626	24.366	24.4418	24.4119	24.5412	24.5672	24.5896
SSB	P05455	32	23.2388	23.2715	23.0582	22.7557	23.1372	23.1109	22.7162	22.82	23.2598	22.6122	23.1701	23.1439	22.893	23.188	23.1303	22.8113	22.7135	23.3295
ITGB1	P05556	28	22.8969	22.8952	22.8499	22.8992	22.8858	22.9282	22.8233	22.7664	22.8495	22.7925	22.7896	22.7666	22.6556	22.6997	22.7185	22.8569	22.8892	22.8676
KRT18	P05783	52	25.7046	25.7066	25.7655	25.7088	25.6459	25.6707	25.7017	25.5143	25.6388	25.6195	25.6536	25.558	25.52	25.4193	25.5373	25.7183	25.664	25.7577
ilvC	P05793	65	22.239	22.3388	22.2085	22.6907	22.61	22.6192	22.8721	22.8835	22.885	23.1488	23.0869	23.1021	23.4315	23.4485	23.4515	18.8386	18.9625	18.8726
UROD	P06132	5	19.8006	19.4831	19.4853	20.0131	19.8869	19.9717	19.885	19.907	19.8794	19.7896	19.8406	19.7214	19.7293	19.8065	19.8373	19.9647	19.8289	20.1406
FYN	P06241	5	19.4611	19.7493	19.1699	19.3911	19.0808	19.6157	19.1461	19.1468	19.6393	19.3566	19.3449	19.1732	19.323	19.3206	18.4966	19.2902	19.1983	19.9153
GLA	P06280	2	16.5251	16.6884	16.2889	16.1834	16	16.499	16.1329	15.786	16.9395		16.1687	16.7388	16.0633	16.4317	16.1465	16.3951	17.2138	16.2631
PTMA	P06454	15	24.1062	23.9702	23.7976	23.955	23.9928	23.9877	23.9625	23.9257	23.8706	23.9122	23.7914	23.9048	23.7263	23.626	23.7784	24.0078	24.0157	24.1579
CDK1	P06493	25	23.039	22.9693	22.9205	22.9015	22.9224	22.8499	22.8208	22.8409	22.7808	22.7415	22.7449	22.7676	22.7169	22.7479	22.7397	22.856	22.8772	22.8998
ATP5B	P06576	50	24.5938	24.616	24.5694	24.5142	24.5479	24.5456	24.4969	24.5256	24.5432	24.4502	24.5014	24.5033	24.3647	24.372	24.405	24.5187	24.4954	24.5589
S100A6	P06703	4	24.0597	24.0844	24.0418	24.0664	24.0727	23.9988	24.0043	23.9518	23.9327	23.9087	23.9197	23.8708	23.7682	23.7449	23.712	24.0197	24.0541	24.1921
metC	P06721	1
EIF4E	P06730	12	21.2989	21.313	21.2753	21.2437	21.3334	21.2978	21.2272	21.2217	21.2767	21.3079	21.2775	21.2054	21.0551	21.1631	21.1646	21.2049	21.2975	21.3163
ENO1	P06733	56	26.0709	26.1357	26.1175	26.0809	26.0556	26.0459	26.0022	26.0127	25.9712	26.0126	26.0094	25.973	25.8887	25.9098	25.9313	26.0793	26.0556	26.079
PYGL	P06737	2	19.4302	19.6208	19.3157	19.2695	19.3785	19.4444	18.4628	18.8182	19.2736	18.821	19.3963	19.2758	18.6026		19.3823	19.1499	19.4425	18.6816
GPI	P06744	30	24.3901	24.3618	24.3602	24.354	24.3432	24.351	24.3156	24.2838	24.3128	24.2889	24.285	24.2983	24.2175	24.2288	24.2187	24.3418	24.3701	24.3578
NPM1	P06748	50	26.2586	26.2806	26.3203	26.2932	26.2271	26.2135	26.2282	26.227	26.1717	26.2082	26.2252	26.1701	26.0674	26.0241	26.066	26.2991	26.2506	26.2763
TPM3	P06753	8	23.1686	23.2295	23.2474	23.1561	23.1207	23.1504	23.053	23.0632	23.0623	23.1122	23.0337	23.067	22.9036	22.927	22.929	23.1867	23.1501	23.1796
ITGAV	P06756	6	19.8834	19.7945	19.6665	19.7366	19.9538	19.6723	19.7005	19.7676	19.7027	19.5622	19.2321	19.4959	19.4032	19.6016	19.4997	19.9247	19.9657	19.7115
aceF	P06959	27	20.7448	20.8474	20.6289	20.9673	21.0575	21.0935	21.3659	21.3465	21.3414	21.6893	21.6579	21.7003	21.8839	21.9609	21.955	19.7366	17.749	19.3139
hisC	P06986	10	18.7545	18.7231	18.6592	19.2636	19.0641	19.2596	19.5621	19.5266	19.3894	19.677	19.6861	19.7528	20.0988	20.165	20.1502
hisB	P06987	2	15.8964	16.0699	15.6134	16.4307	16.3435	16.5419	16.6348	16.3414	16.7488	15.922	17.1839	17.0285	17.5775	17.2999	17.3707	14.1485
hisD	P06988	4	16.5165	17.6296	17.5516	18.0621	19.3486	18.1312	18.8683	18.7108	18.2301	18.8857	18.872	19.474	19.6019	19.7748	19.6517		15.9165	15.6385
EPHX1	P07099	11	20.9399	21.1227	21.1637	21.16	20.964	20.9973	20.9903	21.0376	21.0082	20.9687	20.9298	20.9832	20.9063	20.9401	20.8666	20.9919	20.9973	21.0197
DBI	P07108	8	23.0566	23.1191	23.0885	23.0131	23.0733	23.0913	23.0125	23.0682	23.0744	23.0432	23.0783	23.0529	22.9057	22.9155	22.9339	23.019	22.9195	23.0541
valS	P07118	4		17.4753	18.101		18.2741	18.2161	18.4249	18.0349	18.8397	19.2884	18.7182	18.5973	19.4829	20.782	19.0843
LDHB	P07195	46	25.7317	25.708	25.7923	25.7326	25.7353	25.7696	25.735	25.674	25.6704	25.6687	25.7201	25.6421	25.5506	25.5137	25.5617	25.7266	25.7145	25.7704
GPX1	P07203	4	19.4951	19.564	19.7988	19.6681	19.4241	19.6176	19.3269	19.674	19.4109	19.2806	19.3803	19.5494	19.1576	19.4353	19.3674	19.4872	19.6264	19.6699
P4HB	P07237	73	24.1817	24.196	24.1418	24.171	24.0892	24.1713	24.1172	24.0972	24.0633	24.0689	24.0825	24.0326	23.934	23.9809	23.9743	24.1154	24.1263	24.1519
H1F0	P07305	2	19.0507	18.803	19.0505	19.0503	18.9112	18.8927	18.8522	18.8803	19.0523	18.9883	18.8625	18.9285	18.8568	18.947	18.8544	19.0045	18.8553	19.0793
ACYP1	P07311	2	18.7316	17.5277	18.6823	18.8097	18.8326	18.4678	18.1683	18.3225	18.3303	18.0316	18.1176	18.5677	18.1891	18.5354	18.3352	18.4442	18.5875
CTSD	P07339	4	20.4336	20.5072	20.4767	20.479	20.4966	20.448	20.4132	20.4321	20.432	20.3411	20.4011	20.3642	20.1508	20.1326	20.1564	20.5097	20.3601	20.4822
ANXA2;ANXA2P2	P07355	56	25.1962	25.1527	25.1724	25.0601	25.0791	25.081	25.0627	25.0311	25.0468	24.9582	25.0141	25.0143	24.9209	24.9139	24.9545	25.0465	25.0308	25.166
CAPN1	P07384	10	20.1848	20.3336	20.5301	20.3584	20.2175	20.2597	20.0847	20.2467	20.1571	20.1891	20.2564	20.1702	19.7187	20.0875	20.1966	20.34	20.4804	20.4462
pheT	P07395	2		17.0713	17.6767	16.2955		16.8892	18.0738		18.2079		17.9382	18.6447		17.8939	18.6051
TUBB	P07437	20	24.6207	24.6439	24.7189	24.757	24.779	24.754	24.6851	24.6789	24.6871	24.6602	24.6489	24.6205	24.5957	24.5991	24.61	24.7046	24.7371	24.7915
PSAP	P07602	10	22.9171	22.9072	22.8153	22.7442	22.7491	22.7231	22.7629	22.7719	22.7413	22.7571	22.7216	22.7157	22.6682	22.6918	22.7067	22.7531	22.7884	22.849
metA	P07623	1
HEXB	P07686	6	20.1413	20.2449	20.2172	20.221	20.1645	20.1726	20.1231	20.0221	19.8056	19.7819	19.9011	19.7693	19.6936	19.4549	19.4704	20.098	20.2251	20.2212
PFN1	P07737	14	24.6129	24.5341	24.6811	24.5899	24.623	24.6105	24.5607	24.5303	24.4166	24.5114	24.4954	24.506	24.4005	24.3811	24.4335	24.5923	24.5099	24.5922
APRT	P07741	8	22.4168	22.459	22.4807	22.4917	22.429	22.481	22.4127	22.4081	22.4102	22.3234	22.4019	22.3241	22.3079	22.2983	22.3534	22.5272	22.5218	22.58
EPRS	P07814	114	23.4288	23.3927	23.385	23.389	23.3129	23.3591	23.3539	23.2855	23.3072	23.3002	23.3226	23.3058	23.2403	23.2884	23.2835	23.3965	23.3911	23.4176
CTSB	P07858	5	19.3186	19.3319	19.4028	18.5626	19.07	19.2097	19.1909	19.0602	19.2939	19.0631	18.9113	19.145	18.7187	19.1498	18.592	18.965	19.2332	19.2322
HSP90AA1	P07900	64	24.7475	24.745	24.7713	24.7563	24.7694	24.7627	24.6931	24.7144	24.6954	24.6638	24.6561	24.6597	24.5723	24.598	24.6459	24.7429	24.73	24.7664
HNRNPC;HNRNPCL1	P07910	39	24.9649	25.0279	24.9417	24.9795	24.9584	24.9997	24.9875	24.958	24.9687	24.8993	24.9561	24.8781	24.8428	24.85	24.8903	24.9714	24.9363	25.0173
UQCRH	P07919	10	21.712	21.7097	21.4581	21.3815	21.3457	21.5099	21.4445	21.4159	21.4484	21.4761	21.5039	21.2933	21.1361	21.1854	21.45	21.3921	21.5216	21.2815
YES1	P07947	2	18.6187	18.947	19.0229	19.0698	19.0493	18.5822	18.5553	18.7978	18.7561	18.821	18.7148	18.5539	18.4026	18.5592	18.5433	18.7045	18.9003	18.7448
FH	P07954	37	23.4821	23.5498	23.5479	23.4229	23.4809	23.5138	23.4361	23.4064	23.4705	23.3976	23.5143	23.3527	23.3082	23.3644	23.3587	23.4166	23.4653	23.4628
SP1	P08047	3	17.5135	18.1636	18.3794	17.7154	18.3297	18.3778	17.653	18.0619	17.507	17.7045	17.5251	17.9641	17.9265	17.1074	18.2745	17.7392	18.4135	18.0005
HSPA1A	P08107	68	24.6612	24.6831	24.7459	24.6881	24.6903	24.7296	24.5997	24.626	24.6345	24.6297	24.5853	24.6005	24.4808	24.5073	24.5264	24.6541	24.6604	24.7205
ANXA6	P08133	56	21.9468	21.9584	22.061	21.9805	22.0298	21.9813	21.9617	21.9183	21.9469	21.942	21.933	21.9079	21.8581	21.8246	21.7851	21.9386	22.0061	22.0061
RHOC	P08134	2	19.3752	19.3926	19.5517	19.1864	19.4903	19.1602	19.1011		19.2936	19.376	19.3782	19.3133	19.3211	19.0043	19.4548		19.2343	19.5994
ilvB	P08142	1
CD55	P08174	16	23.245	23.1554	23.1788	23.1417	23.1061	23.1295	23.1244	23.0765	23.0822	23.078	23.0705	23.121	23.0133	22.9831	23.0452	23.1384	23.1555	23.1549
SLC3A2	P08195	50	24.3882	24.3532	24.3776	24.3036	24.3433	24.3179	24.2868	24.2717	24.2725	24.2404	24.2245	24.2484	24.1632	24.141	24.1687	24.2598	24.2717	24.3745
icd	P08200	68	22.694	22.6058	22.4072	23.023	23.0089	22.8319	23.146	23.0995	23.0914	23.3796	23.2728	23.2876	23.5088	23.5688	23.6267	17.7123	17.1369	16.8649
PFKM	P08237	51	23.4949	23.5566	23.4828	23.4811	23.474	23.5	23.4241	23.3951	23.3522	23.3735	23.3799	23.3677	23.3157	23.2495	23.2633	23.5522	23.549	23.4789
HSP90AB1	P08238	113	26.0939	26.0887	26.1711	26.0594	26.1107	26.0838	26.0675	26.0465	26.0652	26.0108	26.044	26.0072	25.9124	25.9708	25.9528	26.0935	26.0757	26.1428
SRPR	P08240	19	21.376	21.5525	21.4452	21.3976	21.427	21.3907	21.3557	21.3904	21.3157	21.278	21.365	21.3153	21.1278	21.1877	21.2338	21.356	21.2482	21.3311
ASNS	P08243	13	22.127	22.1663	22.0629	22.1467	22.0052	22.0852	22.0838	22.0574	22.0326	21.9749	21.9686	21.9324	21.8762	21.9339	22.0509	22.2019	22.0572	22.1211
pheS	P08312	3	16.1376	16.0561		16.4786	17.0985	17.1132	16.1632	16.9308	16.9971	16.6194	17.5785	17.6632	17.2414	18.0875	17.5034
recB	P08394	2	17.4061	16.0386	17.2876	17.6683	17.5388	18.7148	17.6756	17.4546	17.5996	17.2616	18.2953	18.4125	18.9506	19.3152	19.2173	17.3544
HMBS	P08397	4	17.7338	17.9767	17.9605	18.2152	17.7954	18.1454	18.2128	18.1343	17.7472	17.9796	17.5315	18.0395	17.7618	17.2595	18.0297	17.8224	17.6265	18.269
PDHA1	P08559	18	21.538	21.5312	21.5065	21.4964	21.5025	21.4594	21.407	21.4585	21.331	21.3198	21.3607	21.396	21.2365	21.3479	21.2658	21.5178	21.5469	21.5003
CYC1	P08574	15	22.4519	22.4184	22.3992	22.3004	22.3543	22.3632	22.2335	22.3405	22.285	22.2175	22.1909	22.1917	22.1173	22.1751	22.1228	22.2773	22.3291	22.3684
SNRPB2	P08579	6	21.9681	21.8569	20.9652	21.8007	21.8545	21.9208	21.6586	21.8752	21.762	21.7445	21.6087	21.8729	21.5197	21.6235	21.3925	21.9852	22.0973	21.9602
SNRNP70	P08621	18	22.5339	22.6018	22.5955	22.5172	22.5512	22.5904	22.5019	22.5412	22.5616	22.4477	22.4636	22.4841	22.3089	22.4533	22.3732	22.5321	22.5402	22.5784
NFIC	P08651	4	19.3865	19.5346	19.4245	19.6122	19.2679	19.5774	19.4131	19.5292	19.5779	19.301	19.4289	19.5483	19.6249	19.384	19.4998	19.6525	19.6763	19.6029
lysC	P08660	7	19.9137	20.0841	19.8923	20.3259	20.3878	20.3361	20.5633	20.5839	20.5393	20.8076	20.8366	20.857	21.0288	21.1153	21.1245			17.6524
VIM	P08670	86	25.6252	25.643	25.6231	25.6324	25.5748	25.6217	25.5534	25.512	25.5509	25.51	25.5464	25.514	25.4082	25.4253	25.4438	25.5982	25.6191	25.6601
GNAI3	P08754	16	22.3704	22.4313	22.2716	22.3224	22.3647	22.3135	22.2448	22.3202	22.2239	22.1261	22.1234	22.1298	22.0427	22.1149	22.1263	22.3092	22.2189	22.2857
ANXA5	P08758	39	23.6287	23.6341	23.698	23.5651	23.6039	23.6076	23.536	23.612	23.573	23.5445	23.5732	23.5564	23.4392	23.4832	23.4801	23.5931	23.574	23.6314
ptsI	P08839	29	20.3173	20.0879	19.9495	20.4195	20.4223	20.4878	20.6619	20.7779	20.873	20.996	21.1062	20.9633	21.3819	21.504	21.4097	16.7286	16.7619	17.8853
RPSA	P08865	32	24.7344	24.695	24.7499	24.6447	24.6917	24.7101	24.6167	24.5977	24.6049	24.5898	24.591	24.5516	24.5279	24.5242	24.4871	24.6429	24.6839	24.7123
CD63	P08962	1
aceB	P08997	15	19.9022	20.1086	20.0887	20.5858	20.498	20.464	20.6922	20.7634	20.8505	21.1759	21.1531	21.151	21.3464	21.4685	21.5703	18.1286	17.4625	17.0425
MRPL3	P09001	5	20.4581	20.4458	20.5013	20.4054	20.3046	20.2709	20.2836	20.3481	20.2192	20.3541	20.2447	20.255	20.0993	20.1043	20.1136	20.2545	20.2207	20.2566
SNRPA	P09012	14	22.4893	22.4222	22.4146	22.4114	22.3567	22.3994	22.3774	22.3684	22.2273	22.2444	22.3076	22.3248	22.1665	22.1688	22.2301	22.3989	22.3725	22.3759
ACAA1	P09110	3	18.4112	18.3601	18.2228	18.5152	18.2854	18.2279	18.1076	18.2609	18.2775	18.2398	17.9136	18.1819	18.3115	18.2092	18.016	18.224	18.7027	18.5261
SRP19	P09132	6	19.4422	19.2961	19.5025	19.5493	19.1186	19.5567	19.3529	19.2381	19.4473	19.5318	19.4111	19.3081	18.9184	19.2677	19.3648	19.2198	19.6072	19.5942
leuA	P09151	15	19.4956	19.3687	19.3919	19.8401	19.728	19.78	20.0945	20.2352	20.0012	20.2769	20.2664	20.5798	20.6297	20.5618	20.5846	17.6159	18.8569	16.9536
SNRPC	P09234	6	21.9983	21.8524	21.9046	21.818	21.7051	21.8735	21.7451	21.7941	21.8029	21.7035	21.7735	21.6321	21.6442	21.715	21.7089	21.8129	21.6397	21.8241
grpE	P09372	5	18.4765	18.3515	18.2104	18.7126	18.7627	18.6985	19.1392	19.2575	18.9462	19.1386	19.29	19.4387	19.7112	19.6858	19.7954	17.4022
pflB	P09373	32	21.0892	21.1304	21.1053	21.5327	21.5263	21.5631	21.8672	21.9132	21.7933	22.0524	22.1181	22.057	22.3683	22.3979	22.3584	17.7949	17.1244	16.7812
LGALS1	P09382	25	23.9983	23.9949	23.9639	23.8437	23.8748	23.9233	23.8373	23.8676	23.8292	23.8162	23.8517	23.8318	23.7119	23.7959	23.769	23.9002	23.8478	23.9604
QDPR	P09417	1
HMGB1;HMGB1P1	P09429	29	23.9782	24.0445	23.9905	24.0381	23.9205	23.9935	23.9498	23.9887	23.9288	23.9355	23.9308	23.9472	23.8178	23.8589	23.7766	24.0348	24.0586	24.0239
TPM1	P09493	4	19.8798	19.9866	19.8422	20.0656	19.987	19.8676	19.8212	19.8762	19.9054	19.9603	19.8633	19.7411	19.7194	19.887	19.8529	19.8064	19.9452	19.8735
CLTA	P09496	14	22.9195	22.9124	22.8222	22.8379	22.834	22.8427	22.7721	22.737	22.6613	22.6633	22.6534	22.6632	22.381	22.65	22.6109	22.7641	22.7894	22.8642
CLTB	P09497	5	21.255	21.1702	21.0526	20.8361	20.9044	21.0105	20.9088	20.8787	20.8518	20.9285	20.7993	20.8513	20.6437	20.8121	20.8096	20.967	20.8054	21.1613
ANXA4	P09525	7	20.9525	20.9557	20.8188	20.7802	20.8802	20.861	20.8647	21.0089	20.8864	20.8154	20.7407	20.8506	20.6862	20.5588	20.7509	20.7351	20.8881	20.8926
CNP	P09543	12	20.7894	20.7149	20.4783	20.6773	20.6336	20.6487	20.6156	20.548	20.5943	20.5778	20.6611	20.5197	20.4473	20.5298	20.5023	20.5672	20.6094	20.7564
DLD	P09622	17	22.0376	22.0197	21.9322	22.0227	21.9568	21.9757	21.9174	21.9502	21.8804	21.8975	21.9796	21.8777	21.7671	21.8684	21.8575	21.9911	21.9942	22.0681
HNRNPA1;HNRNPA1L2	P09651	26	24.6388	24.7535	24.5932	24.7063	24.6895	24.6883	24.6597	24.6477	24.6491	24.6664	24.6791	24.5997	24.5506	24.581	24.6132	24.7432	24.7382	24.75
SNRPA1	P09661	11	22.3654	22.4236	22.3885	22.2291	22.3379	22.3372	22.3116	22.2454	22.1709	22.1347	22.193	22.2398	22.2129	22.1479	22.2049	22.2673	22.23	22.3836
COX6C	P09669	4	20.7625	20.7528	21.613	20.7598	20.6385	20.7608	20.6809	20.6449	20.7883	20.7166	20.7698	20.7088	20.6041	20.6566	20.6071	20.7543	20.7009	20.7864
gltB	P09831	35	20.0016	19.9646	20.1689	20.2737	20.5091	20.244	20.61	20.2328	20.5493	20.6553	20.8235	20.7001	20.873	21.1229	21.109	17.8146	17.6198	17.7725
gltD	P09832	12	19.0526	18.8274	19.074	19.3993	19.5662	19.513	19.6442	19.7232	19.7777	19.8172	19.9151	20.1004	20.3855	20.3838	20.3662	18.6374	17.8853	17.493
PARP1	P09874	72	22.8896	22.8723	22.9273	22.8378	22.8578	22.9004	22.8073	22.793	22.8321	22.7752	22.7892	22.7826	22.645	22.6872	22.7521	22.8313	22.8392	22.9288
POLA1	P09884	6	20.8204	21.3536	20.5685	20.8233	21.2162	21.05	21.2076	20.9944	21.1114	21.2595	21.1334	21.3177	21.0726	21.0708	21.132	20.7237	20.8169	21.2838
LTA4H	P09960	28	21.6512	21.5388	21.5968	21.5788	21.5574	21.6288	21.5064	21.4708	21.5337	21.5227	21.5636	21.533	21.4463	21.5038	21.5625	21.598	21.5317	21.6906
ALDOC	P09972	9	23.4541	23.3808	23.5293	23.4473	23.3912	23.48	23.3823	23.3834	23.4173	23.3396	23.2782	23.3344	23.2523	23.2123	23.2542	23.4454	23.4897	23.472
ackA	P0A6A3	6	17.7057	18.0202	17.3691	18.3791	18.3341	18.5342	18.7836	19.0445	18.4164	19.5056	18.7326	19.0311	19.6492	19.2146	19.4371
leuC	P0A6A6	6	17.8217	17.016	17.5659	18.171	18.3591	17.7248	18.5596	18.3296	18.668	18.8072	18.7524	19.0572	19.4267	19.2387	19.0337	17.7496
acpP	P0A6A8	7	22.0324	22.2055	22.0332	22.6038	22.4927	22.4854	22.8058	22.6929	22.6433	22.6261	22.9855	23.0132	23.3349	23.2634	23.3434	20.4715	19.2755	22.0529
iscS	P0A6B7	3			16.3144		16.1035		17.5827	16.2224		15.2548	16.2882		17.2969	17.9785	18.2559
aroA	P0A6D3	1
argG	P0A6E4	9	18.8674	18.8184	18.7832	19.4646	18.9246	19.4179	19.6818	19.8198	19.4893	19.9817	19.9366	20.0505	20.4358	20.3834	20.3982	17.4387	18.8298
carA	P0A6F1	3	17.0526	16.6793		17.1441	16.7381	17.8588	17.4871	17.8012	17.2923	17.8812	17.9016	18.0951	17.888	17.8756	17.428
groL	P0A6F5	37	21.7226	21.6654	21.7211	21.9413	21.898	21.9242	22.2104	21.993	22.2181	22.4687	22.4535	22.3739	22.6816	22.6193	22.6531	20.5872	19.614	19.4922
groS	P0A6F9	11	21.4339	21.3395	21.4239	21.7251	21.8015	21.6693	22.0516	22.0009	22.0766	22.3365	22.3441	22.3695	22.6012	22.6384	22.6161	19.0413		18.0167
clpP	P0A6G7	3		17.1715	15.7829	18.4029	18.4597	17.3735	18.2576	18.7083	18.7106	19.1735	19.0234	19.0513	19.4611	19.5091	19.4876	16.0023
dapA	P0A6L2	2	18.529	18.3982		18.6729	18.8572	18.8066	18.848	19.1242	19.2165	19.4305	19.4413	19.4207	19.7324	19.8683	19.8251
fusA	P0A6M8	52	21.0291	20.9662	20.8581	21.2626	21.1373	21.2824	21.7424	21.4253	21.6477	21.8471	21.8052	21.7406	22.0553	22.1034	22.1469	18.8874	18.4602	18.5856
efp	P0A6N4	3	17.9154	18.2607	18.2797	18.8715	18.7571	18.7557	19.0721	19.2038	18.8622	19.2758	19.2826	19.255	19.5944	19.6232	19.6633	15.7331
tsf	P0A6P1	18	21.6391	21.6923	21.6623	21.6669	21.6055	21.7235	21.8668	21.8039	21.8213	21.95	21.931	22.0163	22.272	22.2278	22.186	21.3397	21.5206	21.5718
engB	P0A6P7	2			14.7557	16.812	16.745	16.4425	16.8445	16.8391	17.1183	17.0625	17.5328	17.3714	17.6627	17.5947	17.7722
eno	P0A6P9	47	21.6689	21.7679	21.6241	22.0393	22.0335	21.99	22.2034	22.2334	22.1526	22.4205	22.4613	22.5669	22.723	22.7747	22.8389	19.8078	19.7963	19.6574
fabA	P0A6Q3	3	17.8852	17.9505	17.6162	18.722	18.7202	18.5427	18.6454	18.8493	19.0771	19.2013	19.1538	19.3709	19.5287	19.6497	19.5964
pgi	P0A6T1	2	16.3843				17.4522	17.8126		17.6991		18.8906		17.9847	19.6042		19.1818
folE	P0A6T5	4	19.754	19.8457	19.8707	20.3414	20.1718	19.7109	20.31	20.4565	20.4598	20.8049	20.5839	20.8647	21.0056	21.015	20.9777	17.2228	19.4376	19.0495
ihfA	P0A6X7	5	20.0061	19.9441	20.3515	20.3655	20.4032	20.3827	20.7092	20.8347	20.5741	20.8908	21.0997	20.9168	21.0908	21.2082	21.1807	19.4855	19.5812	19.6078
ihfB	P0A6Y1	4	18.9945	19.0647	18.3992	19.8104	20.0928	19.8003	20.1847	20.4184	20.1881	19.9481	20.5422	20.347	20.85	20.5996	20.5242	19.0323	18.5704
dnaK	P0A6Y8	23	25.0052	24.9984	25.0154	25.0007	25	25.0325	24.9145	24.928	24.9958	24.9418	24.9439	24.9555	24.8261	24.8705	24.8458	24.9463	24.9564	24.9782
infB	P0A705	2		16.1924	15.3227		15.5742	16.8287	17.4418	17.1783		17.7407	17.0407	17.5955	18.1878	18.0328	17.9925
infC	P0A707	4	18.3066	18.419	18.3218	18.9746	18.6891	18.9011	19.2655	18.7999	19.2249	19.3442	19.3065	19.2034	19.8393	19.7252	19.9823
kdsA	P0A715	7	18.5321	18.5396	18.9482	19.0574	18.9843	19.8942	19.7171	19.5897	19.504	19.8964	19.8658	19.738	20.2223	20.0871	20.0689	16.4314	16.5545	15.7983
prs	P0A717	8	19.3618	19.2886	19.2981	19.2952	19.612	19.6217	19.6357	19.6751	19.4701	19.5936	19.6056	19.467	20.0814	19.9778	20.0101	19.322	19.5348	19.3952
ndk	P0A763	4	18.3566	17.7126	18.4398	18.7756	18.2202	18.8767	19.0151	18.8048	18.4746	19.1847	18.9518	19.1206	18.9736	19.4879	18.9342	17.4018	18.8147	18.3494
pyrB	P0A786	20	20.2409	20.3288	20.8327	21.1349	21.6126	21.0617	21.4542	21.5757	21.6095	22.1143	21.7977	21.9098	22.207	22.0193	22.0391	18.1408	19.362	18.741
pfkA	P0A796	3	18.5737	18.0479	17.7879	18.5546	17.9308	18.4443	18.4765	18.734	18.4237	18.5462	18.7955	18.7998	19.1138	18.9824	19.0997	17.601	17.8585	17.7526
pgk	P0A799	49	21.5981	21.4572	21.6402	21.9687	22.051	22.0407	22.2341	22.2437	22.216	22.4963	22.4916	22.5106	22.7098	22.7788	22.7774	17.5863	17.5655	17.5832
ppa	P0A7A9	13	20.3374	20.3302	20.3707	20.6757	20.6627	20.7045	21.038	21.0272	20.9655	21.1964	21.2523	21.2222	21.3531	21.4552	21.5065	18.9188	18.9642	17.707
purA	P0A7D4	26	19.9295	19.8366	20.0817	20.385	20.4327	20.3883	20.5051	20.5072	20.4959	20.8452	20.9043	20.8513	21.0605	21.1846	21.1254	18.3289	18.4461	18.4197
purC	P0A7D7	3	18.6394		17.2096	19.2628	18.7013	19.0895	19.496	19.6451	19.1656	19.9603	19.5779	19.406	20.5198	20.4055	20.4311			16.9312
pyrG	P0A7E5	3	18.4838	17.3382	16.8832	17.5834	17.1319	16.7314	17.2933	17.7387	16.7465	17.3793	17.0306	17.7681	17.4018	17.4132	17.2344	19.0335	19.001
pyrI	P0A7F3	8	20.4804	20.6314	20.6829	21.0983	21.0085	21.0962	21.3266	21.3618	21.4308	21.5736	21.6206	21.6108	21.8043	21.9065	21.9562	19.0336
rplJ	P0A7J3	9	21.1062	21.2177	21.0542	21.68	21.5736	21.7008	22.0925	22.1328	22.1223	22.2511	22.356	22.3587	22.4473	22.6616	22.7491	19.1785	19.2826	19.2103
rplK	P0A7J7	5	21.4243	21.3639	21.251	21.8567	21.6154	21.7178	22.1105	22.175	22.105	22.2875	22.2882	22.343	22.6809	22.5193	22.4777
rplL	P0A7K2	5	21.3974	21.5028	21.9842	22.2615	22.1366	22.1368	22.5793	22.5009	22.1461	22.7997	22.655	22.7502	23.2303	23.0879	23.1768	18.4634	16.9892	18.3813
rplS	P0A7K6	8	21.2596	21.2162	21.1775	21.4879	21.4238	21.5371	21.769	21.8254	21.8379	21.9773	21.9963	21.9817	22.2528	22.3311	22.3607
rplA	P0A7L0	17	21.8578	21.897	21.7822	22.1631	22.1569	22.1144	22.3646	22.4563	22.3812	22.5959	22.6154	22.604	22.8442	22.8974	22.9749	19.4271	19.1692	20.3979
rplT	P0A7L3	6	20.2183	19.6686	19.9977	20.2905	20.2988	20.7945	20.793	20.5876	20.7027	20.8363	20.795	20.8842	21.2895	21.2062	21.2442		16.3827
rpmA	P0A7L8	5	19.7467	20.3268	19.7813	20.3995	20.507	20.7919	20.9528	21.0475	21.0806	21.1946	21.2663	21.1691	21.512	21.4577	21.312	17.9808		19.2758
rpmB	P0A7M2	7	20.2577	20.6895	21.2494	20.9437	20.8397	21.1376	20.9114	21.0529	20.7092	21.2413	21.2073	21.2856	21.3981	21.412	21.3732	18.7085
rpmC	P0A7M6	7	21.1585	21.2174	21.2116	21.5101	21.4458	21.5991	21.7956	21.782	21.6828	21.9494	21.9791	21.9438	22.1959	22.2962	22.2027	17.5574	18.6747	20.2448
rpmE2	P0A7N1	8	20.9763	21.2788	21.0046	21.5738	21.531	21.4585	21.9123	21.827	21.8864	22.0178	22.0913	22.017	22.3784	22.4292	22.3436	19.1364	19.3511	19.8623
rpmF	P0A7N4	4	19.6452	19.6611	19.7608	19.7859	20.2671	20.0167	20.3358	20.3611	20.0651	20.4133	20.4035	20.2984	20.6825	20.7144	20.7788	19.9138	19.1756	19.0823
rpmG	P0A7N9	5	20.4876	20.4496	20.2215	20.7601	20.7593	20.7545	21.1033	21.1395	21.1748	21.3415	21.4288	21.394	21.6316	21.6161	21.6212	18.251	18.3949	17.0997
rplI	P0A7R1	14	21.6873	21.5445	21.6748	22.0653	21.9549	21.9372	22.4586	22.1984	22.2641	22.5635	22.4831	22.7481	22.8595	22.9465	22.8449	19.1568	18.6977	18.9703
rpsJ	P0A7R5	8	21.3588	21.574	21.625	21.8094	21.8798	21.6931	22.0496	22.0759	21.9677	22.3183	22.1888	22.3034	22.4182	22.4911	22.4737	21.7534	19.9286	21.0321
rpsK	P0A7R9	6	20.6657	20.6263	20.5967	20.9933	20.6694	20.8514	21.0661	21.2584	20.8042	21.3039	21.2613	21.0376	21.5299	21.6497	21.5411	19.1582	19.9977	19.3346
rpsL	P0A7S3	6	20.6254	20.2428	20.0494	20.8719	20.8456	20.7863	21.1836	21.1357	21.1357	21.3151	21.3696	21.2378	21.6557	21.7253	21.5554	17.2626	17.2007	16.5951
rpsM	P0A7S9	19	20.5215	20.6318	20.6973	21.0273	21.1544	21.1823	21.4729	21.5102	21.3522	21.5709	21.6796	21.7077	22.0155	22.0142	21.9614	18.128	16.7208	17.6311
rpsP	P0A7T3	11	21.197	21.1574	21.3383	21.4244	21.6492	21.583	21.7577	21.8672	21.8637	22.0146	21.9948	22.1281	22.2331	22.3979	22.2423	19.9984	20.2507	19.5502
rpsR	P0A7T7	6	20.6593	20.7615	20.9598	21.2267	21.2696	21.1555	21.4716	21.4471	21.4847	21.6776	21.6762	21.7195	21.9531	22.1155	22.0739	18.5093	17.1463	18.7563
rpsS	P0A7U3	16	21.3154	21.295	21.2159	21.6715	21.6677	21.5751	21.8526	21.8776	21.9177	22.0918	22.1928	22.1466	22.424	22.4725	22.4374	16.7973	16.2126	16.6589
rpsT	P0A7U7	10	21.3696	21.3821	21.3353	21.7424	21.8118	21.7434	22.0301	22.1171	21.9961	22.3224	22.42	22.2246	22.68	22.7178	22.7249	17.8978
rpsB	P0A7V0	23	20.6259	20.5333	19.8777	21.0348	20.97	21.1861	21.2971	21.1947	21.3249	21.498	21.3958	21.5263	21.6073	21.6529	21.7109	19.1019	17.2899	18.1818
rpsC	P0A7V3	26	21.2279	20.9479	21.8348	21.0506	21.3549	21.7456	21.4812	21.9072	21.6669	21.7315	21.8243	21.937	22.0225	21.916	21.9469	20.8433	19.206	21.1942
rpsD	P0A7V8	22	21.7951	21.7497	21.6024	21.9629	21.9317	21.9615	22.1335	22.1673	22.1453	22.2923	22.2576	22.2863	22.5113	22.5967	22.571	20.0077	19.5527	19.9104
rpsE	P0A7W1	17	20.6431	20.6179	20.4569	21.0903	21.1484	21.1511	21.5277	21.4744	21.4962	21.6237	21.6316	21.694	21.8668	21.9424	22.0787	18.1639	18.4795	18.7396
rpsH	P0A7W7	4	21.4555	21.4013	21.5299	21.8372	21.8454	21.9102	22.015	22.0012	22.028		22.1996	22.2206	22.4856	22.5952	22.5561	19.9636	20.5757	19.9428
rpsI	P0A7X3	8	20.8164	20.8059	20.8432	21.2586	21.2588	21.1974	21.5487	21.5333	21.4837	21.7049	21.7617	21.8827	22.0214	22.1096	22.1487	20.2904	17.1737	16.105
rpiA	P0A7Z0	4	18.0152	18.5823	18.5871	19.0516	18.9119	18.8718	19.3852	19.2706	19.3362	19.6709	19.6294	19.5759	19.9292	20.0395	19.9261	18.7585	19.1303
rpoA	P0A7Z4	24	20.8458	20.9019	20.7686	21.2019	21.0375	21.2165	21.3871	21.3167	21.3421	21.6749	21.5871	21.6297	21.9373	21.9836	21.9769	19.5844	19.816	19.8736
metK	P0A817	23	20.9492	20.9929	20.8414	21.0356	21.2109	21.1294	21.219	21.2211	21.3815	21.5807	21.5901	21.7654	21.9213	21.9429	21.8887	20.02	20.3846	19.4935
glyA	P0A825	34	20.9143	20.971	21.0503	21.5643	21.5093	21.5868	21.8258	21.7831	21.8121	22.0712	22.0341	22.0832	22.3172	22.3673	22.3841	18.2306	18.1208	18.1399
sucC	P0A836	15	19.7736	19.4985	19.7467	20.1884	20.1976	20.0701	20.4056	20.5447	20.3223	20.5611	20.4091	20.6733	20.8543	20.9752	21.0045	18.4217		18.2112
tig	P0A850	20	20.6983	20.6858	20.6946	21.1468	20.818	21.2259	21.3694	21.4666	21.4774	21.7179	21.7207	21.7842	22.0284	22.0812	22.1304	16.403	16.6367	17.8105
tolB	P0A855	2	18.0201	17.8275	18.564	18.7478	18.4496	18.6415	18.7886	18.6458	19.0244	18.9125	19.1068	19.1967	19.51	19.506	19.6225
tpiA	P0A858	8	20.2614	20.4134	20.323	20.5975	20.6319	20.7153	20.8739	20.8774	20.8042	21.0488	21.0024	21.0623	21.2976	21.232	21.303	19.531	19.6849	19.5367
tpx	P0A862	16	20.629	20.3904	20.5094	21.5059	21.2804	21.5797	21.7532	21.967	21.824	22.0266	22.0121	22.0297	22.4465	22.485	22.4359		17.6015
talB	P0A870	28	19.9061	19.8293	20.0028	20.2484	20.1811	20.5031	20.4925	20.6355	20.5038	20.7512	20.8885	20.8957	21.3425	21.1047	21.2092	19.2587	19.5243	18.4688
trpA	P0A877	5	18.936	19.133	18.4665	19.2578	18.8834	19.1315	19.6055	19.4928	19.4507	19.5402	19.5138	19.4816	19.8639	19.8253	19.9336			18.4344
trpB	P0A879	2	17.4647		17.6114	16.3679	18.0948	17.76	18.2964	18.2092		18.3813	18.5689	18.3708	18.7357	18.498	18.8146
yebC	P0A8A0	2	17.0149		17.4919	17.6915		17.4976				18.628		18.0727	18.8404	18.9293	19.0376
ybaB	P0A8B5	4	17.5257	18.4711	19.5585	18.8453	18.9423	19.1748	18.5741	18.6867	18.8347	19.1728	19.5092	18.826	19.232	19.0233	19.1093		18.8005	18.1378
upp	P0A8F0	10	21.4697	21.4593	21.4182	21.3364	21.9511	21.7696	22.0588	21.6794	21.0786	22.0654	21.8365	22.0475	22.1345	21.7863	22.2043	22.1625	21.8779	22.0387
serS	P0A8L1	5	18.9728	19.2587	19.6864	19.7746	19.6528	19.1241	19.8728	19.6797	19.7469	20.0714	20.216	20.4288	20.1336	20.4403	20.5265	17.7753		17.0109
asnS	P0A8M0	13	20.1685	20.1132	20.1232	20.3192	20.3788	20.3584	20.6266	20.591	20.5033	20.6907	20.8008	20.712	20.9113	20.8801	20.9905	19.0915	19.3325	19.286
thrS	P0A8M3	5	17.8002	17.9831	17.4798	18.6292	18.1427	18.4894	19.183	18.5512	18.7316	19.466	19.3785	19.3282	20.0049	20.0933	20.122
yeeX	P0A8M6	2		17.9914	18.2759	19.052		19.0843	19.4137	19.1795	19.3353	19.2712	19.201	19.6582	20.0897	20.1745	19.9145			17.1605
yggX	P0A8P3	1
iciA	P0A8S1	1
rpoC	P0A8T7	20	19.375	19.7062	19.5281	20.2032	19.9982	20.1626	20.39	20.2664	20.4688	20.5728	20.6554	20.7521	20.9764	21.1152	21.0218	18.8986	17.5074	16.6211
rpoB	P0A8V2	28	19.5389	19.5977	19.8082	20.2626	20.1787	20.2333	20.4299	20.8053	20.4838	20.7417	20.7053	20.7694	21.0542	21.047	20.9127	18.1999	18.0982	17.5575
yfbU	P0A8W8	3	18.0333	17.8838	18.2559	18.7189	18.52	18.4063	18.52	19.085	19.0502	19.4383	19.0053	18.9616	19.4796	19.7263	19.4919
ompA	P0A910	20	20.8	20.6199	20.6431	21.1275	21.0353	21.1704	21.3145	21.1895	21.2382	21.4496	21.5291	21.5181	21.7516	21.7592	21.8229	18.9454	19.1447	19.4322
fabB	P0A953	6	19.6026	19.8974	19.7206	20.3217	20.1792	20.303	20.5104	20.4175	20.3465	20.6455	20.6859	20.7046	20.9106	20.9584	20.915	17.8245	17.9976	17.3386
eda	P0A955	5	19.0418	19.0172	19.1792	19.7274	19.5565	19.4414	19.807	19.7661	19.7055	19.8979	19.9723	20.0459	20.3039	20.3946	20.4032	18.8269	18.5115	18.5524
ftsZ	P0A9A6	11	18.65	18.8863	18.6551	19.17	19.2664	19.5381	19.6638	19.304	19.6383	19.8639	19.8225	19.7618	20.2312	19.9024	20.264			18.3617
gapA	P0A9B2	47	24.0617	24.1617	24.1428	24.6767	24.5073	24.6155	25.1694	24.8924	24.9828	25.1254	25.1198	25.1795	25.2598	25.2733	25.276	19.1718	18.6294	18.6308
glnA	P0A9C5	23	20.5512	20.5112	20.5562	21.1031	20.9996	21.013	21.2918	21.321	21.2614	21.4784	21.5758	21.5739	21.7885	21.7885	21.842	19.7335	19.3638	17.0801
dapD	P0A9D8	12	19.8328	19.8024	19.8115	20.0231	20.3932	20.3387	20.5251	20.5547	20.6313	21.0354	20.8588	21.0673	21.2899	21.1498	21.2787	16.7539	16.5933	16.3333
aceA	P0A9G6	33	20.9494	21.3618	21.3075	21.6735	21.6872	21.7171	21.996	21.9602	21.868	22.1794	22.0124	22.2504	22.4927	22.4887	22.499	20.1116	19.8904	20.5073
fklB	P0A9L3	2	17.7758	17.451	16.6122	17.3364	18.1097	17.3415	18.3184	17.7259	16.7071	18.6902	17.8496	18.8176	18.5315	18.4095	18.8569			17.8678
lon	P0A9M0	1
pta	P0A9M8	5	18.4427	18.4011	18.8182	19.28	18.9776	18.1641	19.234	19.1903	19.42	19.4207	19.5645	19.8231	19.9051	20.1622	20.0062
lpdA	P0A9P0	23	20.104	20.2134	20.1227	20.4671	20.7111	20.5179	20.8447	20.841	20.7972	21.1132	21.0628	21.1085	21.4356	21.4377	21.321	17.4683	17.3387	18.408
trxB	P0A9P4	4	18.2825	18.0329	17.9528	18.6415	18.6549	18.3325	18.7093	18.9123	18.832	19.2644	19.2238	18.9112	19.3365	19.495	19.3786		16.0585
arcA	P0A9Q1	2	18.2687		18.2882	18.7926	18.7547	18.3671		19.1612		19.1955	19.1198	19.1229	19.4687	19.5964	19.4929
adhE	P0A9Q7	42	20.5229	20.6058	20.7208	21.148	21.1951	21.1081	21.3655	21.3854	21.4196	21.5865	21.6591	21.5225	21.8138	21.8026	21.8221	19.4253	19.4	19.7075
asd	P0A9Q9	26	21.7565	21.7172	21.6876	22.2119	22.2646	22.1287	22.4945	22.2964	22.4104	22.7477	22.7071	22.6702	22.9624	22.9495	22.9724	21.0842	19.5574	21.2225
serA	P0A9T0	30	22.059	22.0503	22.1124	22.4653	22.4437	22.4773	22.6772	22.6903	22.6896	22.8902	22.8825	22.9044	23.1215	23.1692	23.1325	19.3897	19.2447	19.5724
yjjK	P0A9W3	4	18.2992	18.4975	17.9373	18.2343	18.3655	18.8735	18.9001	18.0248	18.7658	18.6582	18.4723	18.898	19.1948	19.1785	19.0354	18.1528	17.8683	18.5812
mreB	P0A9X4	4	18.6373	18.21	17.9264	18.538	18.7546	18.4198	18.9061	18.8281	18.9047	18.7991	18.9894	18.8774	18.9275	18.9903	19.2667		17.7526	17.8909
cspC	P0A9Y6	4	18.2381	18.3114	18.3504	18.6813	18.6794	18.5868	18.7816	19.1505	19.131	19.2969	19.239	19.2198	19.4093	19.5118	19.4747
ptsH	P0AA04	6	20.9404	20.8884	20.6911	21.2408	21.2566	21.2741	21.4042	21.4357	21.4334	21.5687	21.6101	21.6111	21.8559	21.8511	21.8498	20.926	20.6901	19.849
rplM	P0AA10	20	21.2942	21.2735	21.0036	21.6304	21.7846	21.7156	21.9531	22.6267	22.0471	22.2812	22.2861	22.3016	22.5223	22.5953	22.5915	17.5323	19.475	19.3279
trxA	P0AA25	2		20.0326	18.5574		18.4728				19.4714				20.195		20.2822
galF	P0AAB6	4	18.8567	18.3669	18.8452	19.4254	19.2741	19.2951	19.5734	19.5596	19.6545	19.8336	19.6958	19.4669	20.0782	20.3106	20.3158
fabD	P0AAI9	4	18.8414	18.49	18.653	19.3312	18.9137	19.1619	19.596	19.4887	19.5609	19.9196	19.903	19.9835	20.256	20.4658	20.3818	15.9169
pntB	P0AB67	8	17.9414	17.8377	17.9856	17.8129	18.2378	18.0922	18.6178	18.5278	18.6241	18.711	18.646	18.5122	19.2117	19.3937	19.4214
fbaA	P0AB71	26	21.0086	21.0033	20.8198	21.4199	21.4492	21.4516	21.7037	21.6849	21.7648	22.0635	22.0214	21.9696	22.2562	22.388	22.3338	17.2566	17.3267	17.2216
ilvE	P0AB80	4	16.8178	16.5408	15.7874	17.764	16.2835	16.9075	17.6277	17.7587	17.452	16.8898	17.8835	16.9277	18.734	18.3774	18.0353
purB	P0AB89	1
aroG	P0AB91	12	19.8112	19.7465	19.8946	20.3385	20.2745	20.3245	20.7353	20.5819	20.6382	20.9383	20.938	21.0709	21.3042	21.4008	21.3002	17.3023	17.3906
atpG	P0ABA6	3	18.2502	18.0686	17.6505	18.2932	17.6679	18.2273	19.0593	18.7504	18.8727	18.7791	19.0097	19.0873	19.4732	19.3322	19.0782
atpA	P0ABB0	15	19.9016	19.9203	19.7967	20.1818	20.2557	20.0693	20.4436	20.4237	20.4673	20.7826	20.7207	20.681	21.0818	21.0354	21.0635	18.9585	18.8127	18.4187
atpD	P0ABB4	16	20.0606	20.0864	20.0201	20.6627	20.5476	20.5542	20.7751	20.987	20.835	21.0999	21.1586	21.1846	21.4761	21.4364	21.4654	17.8451	16.6833	17.5569
gltA	P0ABH7	24	20.7425	20.799	20.909	21.4149	21.333	21.3681	21.6951	21.5124	21.621	21.8098	21.8107	21.7504	22.0593	22.18	22.1893	18.7485	18.8893	18.7451
cyoB	P0ABI8	1
cysK	P0ABK5	37	21.6594	21.711	21.7319	22.1644	22.171	22.1339	22.4359	22.4297	22.3408	22.6329	22.6579	22.6607	22.9634	22.9704	22.9854	18.7639	19.1652	18.9568
deoD	P0ABP8	2			17.3373	16.2212	17.8002	17.4929	17.8927	17.829		18.0859	18.7782	18.7923	18.9272	18.8769	18.8917
dksA	P0ABS1	1
ychF	P0ABU2	3	20.4635		21.3113	21.5998		20.6111	20.6546	21.1253	20.4517	21.098	21.0798	20.945	21.6306	20.8997	20.9838
zwf	P0AC53	6	17.9081	17.8739	18.0825	18.5249	18.642	18.7017	18.7172	18.9011	18.7957	19.2692	19.1857	19.1812	19.5089	19.418	19.4983
grxD	P0AC69	1
gstB	P0ACA7	5	18.7903	18.4569	18.8467	19.0757	19.4029	19.278	19.6022	19.4559	19.3481	19.6548	19.9433	19.9487	19.9115	19.9953	19.9888		17.5048	18.1217
hupA	P0ACF0	11	21.5325	21.7202	21.592	22.1481	22.0638	22.04	22.3717	22.3983	22.4456	22.6531	22.587	22.6261	22.8644	22.8968	22.9131	19.6634	19.4808	20.0767
hupB	P0ACF4	2	16.3382			16.9295	16.7343	16.2252	17.2184	16.5845	17.2264	16.9596	17.41	17.4396	17.8339	17.8851	17.5713
hns	P0ACF8	18	21.1579	21.2763	21.0605	21.5258	21.6143	21.6132	21.869	21.9214	21.9712	22.1725	22.1573	22.2103	22.4713	22.5176	22.5815		17.4185
stpA	P0ACG1	2	17.9117		17.1838		19.0285	18.3742	19.1485	19.2642	18.3827	19.5124	19.5509		19.4249		19.6557
lrp	P0ACJ0	3	18.4946	18.5655	17.6772		18.5129				19.0595	19.357	19.1395	19.4455	19.4378	19.5633	19.6457	19.0042
crp	P0ACJ8	3	18.1166	17.849	18.2912	18.7874	17.8957	18.999	18.4362	19.039	19.2742	19.4473	19.666	19.5232	20.0405	19.9005	19.9491
purR	P0ACP7	2		16.1719									18.447				18.5378
ydhR	P0ACX3	1
ydjA	P0ACY1	2	16.8243	16.5069	17.236	17.4649	17.4736	17.6413	18.0382	17.8109	18.1112	18.2483	18.6137	18.5877	18.9418	18.845	18.6836
pykF	P0AD61	28	19.6594	19.8639	19.7923	20.2602	20.2412	20.2376	20.6401	20.4853	20.6137	20.8144	20.8547	20.6559	21.2388	21.21	21.0897	17.4432	17.8771	18.4954
livJ	P0AD96	26	21.2775	21.0095	21.2502	21.5205	21.5844	21.4579	21.7288	21.804	21.7031	21.9005	21.9602	21.9126	22.138	22.2687	22.2221	20.9801	19.0621	19.3406
guaB	P0ADG7	17	19.6306	19.8491	20.1941	20.2961	20.5813	20.5988	20.715	20.7305	20.638	20.956	20.8479	20.893	21.2184	21.256	21.1389	20.9438	20.0478	19.6293
entB	P0ADI4	13	19.681	19.6349	19.8653	20.3558	20.2875	20.3698	20.4931	20.4723	20.545	20.7565	20.753	20.7518	21.0896	21.1558	21.1536	17.9246	17.539	18.2956
rplN	P0ADY3	8	20.8446	20.804	20.5038	21.1817	21.1809	21.1013	21.5237	21.4837	21.4287	21.6656	21.6802	21.7385	22.0064	21.9608	21.7886	18.1169	16.3475	16.9213
rplP	P0ADY7	4	20.4137	20.4053	20.6677	21.0041	21.1245	21.1469	21.3297	21.3149	21.3953	21.5028	21.6525	21.5862	21.8834	21.8225	21.9737
rplW	P0ADZ0	4	18.102	18.0086	19.3261	19.3685	19.1801	19.386	19.9081	19.7648	19.406	19.9814	19.7533	19.725	20.3272	20.1709	20.3343
rpsO	P0ADZ4	7	21.2545	21.2744	21.0704	21.5769	21.5294	21.5452	21.8705	21.5971	21.666	21.7595	21.9555	21.8652	22.2288	22.2353	22.2087	20.6012	20.3695	20.6037
ahpC	P0AE08	32	21.6862	21.7798	21.7984	22.1486	22.1908	22.2315	22.4548	22.4923	22.5143	22.5705	22.8096	22.6688	23.0428	23.048	23.0825	20.1576	18.8737	18.9752
map	P0AE18	2	16.7386	16.5036	16.068	16.8933	17.4619	17.3367		17.6464	17.6369	17.7745	17.6036	16.8514	18.0568	18.0973	18.2144	16.789		16.1097
bcp	P0AE52	5	18.1549	17.9837	18.5412	18.8847	19.1486	18.8057	19.2099	19.4056	19.3618	19.4028	19.576	19.7778	19.994	19.9641	20.0483	17.3788	17.9965	17.9141
uspA	P0AED0	5	20.9171	20.9722	21.2337	21.5238	21.326	21.3257	21.7264	21.6532	21.5817	21.9499	21.9951	22.0459	22.0847	22.1904	22.2115		15.9458	17.8667
entC	P0AEJ2	11	19.5941	19.7529	19.6236	20.0835	20.1542	20.0335	20.4582	20.3962	20.284	20.2731	20.5726	20.5237	20.8014	20.8685	20.6259	18.3315	17.9153	19.3691
fabG	P0AEK2	1
fabI	P0AEK4	8	18.5506	18.4436	18.7354	19.205	19.5636	19.1611	19.2763	19.1875	19.511	19.9668	19.5798	19.6084	20.0416	20.0106	20.0878	16.8296	17.1151	16.4411
galU	P0AEP3	4	18.4371	17.0696	17.681	18.2182	18.0127	18.2758	18.7414	18.7418	18.6435	18.9763	19.0669	18.8566	19.3834	19.6281	19.3709
glnH	P0AEQ3	2		16.2042	17.0506	17.4207	17.6669		17.2751	17.9352	17.4008		18.1709	18.2886	18.711	18.4798	18.5922
hdhA	P0AET8	3	19.866	19.8936	19.143	19.6135	19.7423	19.607	19.4377	19.6275	19.5833	19.6353	19.5012	19.7048	19.7548	19.8023	19.4973	19.88	19.8319	19.7522
skp	P0AEU7	5	20.8913	20.7311	20.9405	21.2939	21.2428	21.3756	21.6057	21.63	21.5036	21.8785	21.798	21.8536	22.0649	22.1096	22.1244	19.7469	19.3142
metF	P0AEZ1	4	18.4802	19.0324	18.7673	18.9858	18.8797	19.3901	19.2229	18.7579	19.3777	19.2729	18.9861	18.7851	19.5638	19.3511	19.2406	17.9915	18.5356	18.5095
minD	P0AEZ3	6	18.9567	19.1108	19.0963	19.5224	19.7063	19.4962	19.9605	19.7984	19.9716	20.1342	20.156	20.1725	20.5308	20.5585	20.6301
moaB	P0AEZ9	7	19.1905	18.9445	19.1489	19.8008	19.8082	19.3884	19.7895	20.085	19.6796	20.1381	20.2455	20.3238	20.6406	20.7267	20.7535	18.9137	17.9972
zapB	P0AF36	8	20.4098	20.487	20.6482	20.9911	20.9746	20.7375	21.1445	21.2594	21.2644	21.3898	21.4218	21.4562	21.5654	21.6054	21.6645	19.2927	19.5274	19.3684
rraB	P0AF90	1
ridA	P0AF93	1
nusA	P0AFF6	2	19.5828	17.4178		16.84	17.6496	17.8244	19.225	18.3489	18.1958	18.387	18.4678	18.5144	20.0125	18.9768	18.8076
nusG	P0AFG0	2	16.1309						16.6726	17.5665	16.4682	17.6106	17.0231				17.7398
sucA	P0AFG3	3	17.1191	17.0573	17.1791	17.7983	17.9344	17.8228	18.0635	17.9432	18.2792	18.3346	18.3336	18.5945	18.6435	18.572	18.6621
sucB	P0AFG6	11	20.1894	20.1174	20.141	20.5094	20.4559	20.4075	20.7072	20.768	20.6311	20.9828	20.8786	21.0073	21.2304	21.321	21.279	18.772		18.8147
aceE	P0AFG8	34	20.9795	21.0365	21.018	21.4003	21.4674	21.4363	21.6898	21.6652	21.6296	21.8687	21.8358	21.8519	22.0964	22.2056	22.2078	19.2316	18.5451	19.1206
potD	P0AFK9	6	18.6703	18.7218	18.3762	19.2058	19.2598	19.292	19.4609	19.6294	19.6061	19.871	19.869	19.8827	20.1154	20.1276	20.1224	18.6575
[truncated: 2,494 more rows]

## Sheet: IceR_1H25_T5_M
Aggregation of feature quantification by IceR using the MaxLFQ algorithm
[truncated: 2,630 more rows]

[truncated: 24 more sheets: IceR_1H25_T5_L, IceR_1H25_T10_H, IceR_1H25_T10_M, IceR_1H25_T10_L, IceR_1H25_T20_H, IceR_1H25_T20_M, IceR_1H25_T20_L, IceR_2H_T10_H, timsToF_IceR_2H_T10_H, MaxQ_1H_T10_H, MaxQ_1H25_T5_H, MaxQ_1H25_T5_M, MaxQ_1H25_T5_L, MaxQ_1H25_T10_H, MaxQ_1H25_T10_M, MaxQ_1H25_T10_L, MaxQ_1H25_T20_H, MaxQ_1H25_T20_M, MaxQ_1H25_T20_L, MaxQ_2H_T10_H …]
