# Supplementary material for: IceR improves proteome coverage and data completeness in global and single-cell proteomics
Source: Nat Commun. 2021 Aug 9;12:4787. doi: 10.1038/s41467-021-25077-6 (PMC8352929; doi:10.1038/s41467-021-25077-6)
Supplement: Supplementary file 9 — Supplementary Data 6 [file 41467_2021_25077_MOESM9_ESM.xlsx]

## Sheet: Info
Supplementary Data 6
Source data for Fig. 6
Contains quantification results for the Geyer et al. data set from MaxQuant and IceR

## Sheet: IceR_features
List of detected features by IceR
Feature_name	m.z	RT	Sequence	Protein	MSMS.Scan.Numbers	m.z_range_min	m.z_range_max	RT_range_min	RT_range_max	ion_indices	count_ion_indices	Mass	Charge	mean_Scores	num_matches	Modifications	RT_length	Observed_RT	Observed_mz	Observed_score	num_diff_charges	RT_calibration.20140903_QEp1_LC7_PhGe_SA_4_36_1908_12am	RT_calibration.20140903_QEp1_LC7_PhGe_SA_4_36_1908_3pm	RT_calibration.20140903_QEp1_LC7_PhGe_SA_4_36_1908_6am	RT_calibration.20140903_QEp1_LC7_PhGe_SA_4_36_1908_9am	RT_calibration.20140903_QEp1_LC7_PhGe_SA_4_36_2008_12am	RT_calibration.20140903_QEp1_LC7_PhGe_SA_4_36_2008_3pm	RT_calibration.20140903_QEp1_LC7_PhGe_SA_4_36_2008_6am	RT_calibration.20140903_QEp1_LC7_PhGe_SA_4_36_2008_9am	RT_calibration.20140903_QEp1_LC7_PhGe_SA_4_36_2108_12am	RT_calibration.20140903_QEp1_LC7_PhGe_SA_4_36_2108_3pm	RT_calibration.20140903_QEp1_LC7_PhGe_SA_4_36_2108_6am	RT_calibration.20140903_QEp1_LC7_PhGe_SA_4_36_2108_9am	RT_calibration.20140903_QEp1_LC7_PhGe_SA_4_36_2208_12am	RT_calibration.20140903_QEp1_LC7_PhGe_SA_4_36_2208_3pm	RT_calibration.20140903_QEp1_LC7_PhGe_SA_4_36_2208_6am	RT_calibration.20140903_QEp1_LC7_PhGe_SA_4_36_2208_9am	RT_calibration.20140903_QEp1_LC7_PhGe_SA_4_36_2308_12am	RT_calibration.20140903_QEp1_LC7_PhGe_SA_4_36_2308_3pm	RT_calibration.20140903_QEp1_LC7_PhGe_SA_4_36_2308_6am	RT_calibration.20140903_QEp1_LC7_PhGe_SA_4_36_2308_9am	RT_calibration.20140903_QEp1_LC7_PhGe_SA_4_36_2408_12am	RT_calibration.20140903_QEp1_LC7_PhGe_SA_4_36_2408_3pm	RT_calibration.20140903_QEp1_LC7_PhGe_SA_4_36_2408_6am	RT_calibration.20140903_QEp1_LC7_PhGe_SA_4_36_2408_9am	RT_calibration.20140903_QEp1_LC7_PhGe_SA_4_36_2508_12am	RT_calibration.20140903_QEp1_LC7_PhGe_SA_4_36_2508_3pm	RT_calibration.20140903_QEp1_LC7_PhGe_SA_4_36_2508_6am	RT_calibration.20140903_QEp1_LC7_PhGe_SA_4_36_2508_9am
Feature_1	556.91	15.031	YYWGGQYTWDMAK	P02675	20140903_QEp1_LC7_PhGe_SA_4_36_2208_3pm_msms_11715;20140903_QEp1_LC7_PhGe_SA_4_36_2108_12am_msms_11824;20140903_QEp1_LC7_PhGe_SA_4_36_2608_6am_msms_11753;20140903_QEp1_LC7_PhGe_SA_4_36_2108_9am_msms_11628;20140903_QEp1_LC7_PhGe_SA_4_36_2208_9am_msms_11570;20140903_QEp1_LC7_PhGe_SA_4_36_2608_12am_msms_11904;20140903_QEp1_LC7_PhGe_SA_4_36_2208_12am_msms_11576;20140903_QEp1_LC7_PhGe_SA_4_36_2208_6am…	556.909	556.911	14.0434	16.0186	1240164,1240163,1240176,1240172,1240185,1240170,1240192,1240158,1240184,1240182,1240159,1240178,1240166,1240151,1240161,1240191,1240171,1240162,1240165,1240193,1240187,1240173,1240147,1240146,1240141,1240140,1240144,1240138,1240150,1240135,1240139,1240149,1240143,1240136,1240142,1240131	36	1667.71	3	86.0944	36		0.156633	NA;14.99;NA;15.071;15.127;14.991;NA;14.988;15.04;NA;15.052;15;15.04;15.064;14.996;14.978;NA;15.06;15.018;15.023;14.976;NA;NA;15.031;NA;14.973;NA;15.035;15.075;15.017;15.045;15.052;NA;NA;NA;NA;NA;NA;NA;NA;NA;NA;NA;NA;NA;NA;NA;NA;16.26;NA;16.253;16.267;16.248;16.219;16.232;NA;NA;16.253;16.257;16.222;16.165;16.159;16.118;NA;16.197	NA;556.909790182748;NA;556.910809676456;556.910014420675;556.911426015006;NA;556.909841984803;556.910056197808;NA;556.910615026843;556.909952511644;556.91019772726;556.910134825174;556.910262169301;556.910156473413;NA;556.910561579997;556.910291713513;556.910256383455;556.911623657546;NA;NA;556.909746253199;NA;556.909879000591;NA;556.910685537165;556.90995376062;556.910463746801;556.910050855084;…	NA;99.4998931884766;NA;99.4998931884766;79.4919662475586;NaN;NA;98.1049118041992;113.609001159668;NA;111.936096191406;79.4919662475586;76.3257827758789;93.6229476928711;99.4998931884766;99.4998931884766;NA;98.1049118041992;106.257598876953;65.2335586547852;85.5215606689453;NA;NA;95.0938568115234;NA;81.9196624755859;NA;99.4998931884766;89.300537109375;99.4998931884766;79.4919662475586;59.116310119…	2	-0.0806369	-0.041	-0.098512	0.04	0.096	-0.04	-0.193622	-0.043	0.009	-0.0640972	0.021	-0.031	0.009	0.033	-0.035	-0.053	-0.145574	0.029	-0.013	-0.008	-0.055	-0.147735	-0.0240211	0	-0.178369	-0.058	-0.0581944	0.004
Feature_2	562.242	14.946	YYWGGQYTWDMAK	P02675	20140903_QEp1_LC7_PhGe_SA_4_36_2308_12am_msms_10244;20140903_QEp1_LC7_PhGe_SA_4_36_1908_9am_msms_10330;20140903_QEp1_LC7_PhGe_SA_4_36_2408_12am_msms_10101;20140903_QEp1_LC7_PhGe_SA_4_36_2008_3pm_msms_10498;20140903_QEp1_LC7_PhGe_SA_4_36_2208_3pm_msms_10520;20140903_QEp1_LC7_PhGe_SA_4_36_2308_9am_msms_10148;20140903_QEp1_LC7_PhGe_SA_4_36_2208_9am_msms_10342;20140903_QEp1_LC7_PhGe_SA_4_36_2108_6am_…	562.241	562.243	13.9584	15.9336	1270653,1270642,1270646,1270692,1270657,1270691,1270711,1270690,1270677,1270708,1270676,1270719,1270663,1270680,1270683,1270672,1270638,1270643,1270632,1270670,1270635,1270660,1270667,1270696,1270648,1270709,1270695,1270666,1270631,1270652,1270639,1270679,1270669,1270705,1270678,1270662,1270685,1270645,1270630,1270703,1270665,1270684,1270686,1270636,1270674,1270675,1270650,1270699,1270654,1270664…	58	1683.7	3	56.9453	57	Oxidation (M)	0.1561	13.791;13.695;13.778;13.712;13.787;13.68;13.684;NA;NA;13.808;13.707;13.697;13.724;13.777;13.666;13.667;13.694;13.713;13.702;13.663;13.669;NA;NA;13.682;13.7;13.636;13.806;13.7;13.763;NA;13.705;13.724;13.382;NA;NA;14.939;14.973;14.978;14.961;14.917;15.015;15.023;15.002;14.925;15.007;14.956;14.956;14.819;14.972;14.957;14.932;14.946;14.954;14.946;14.958;14.861;14.882;14.966;14.977;14.901;14.876;14.87…	562.24193996326;562.242363427493;562.241212024571;562.241417835183;562.241570248219;562.242357400447;562.241677495856;NA;NA;562.241627471744;562.242423406043;562.242051290664;562.241939754316;562.241912926862;562.241974703241;562.242503621981;562.242077903169;562.241484582947;562.241424780577;562.241800744063;562.241522931814;NA;NA;562.241919176209;562.242001498857;562.241651084677;562.2417785690…	64.4414291381836;24.9643497467041;54.3424987792969;43.7129898071289;89.300537109375;46.6430702209473;73.273323059082;NA;NA;33.3170394897461;32.550968170166;59.1163101196289;52.4632911682129;38.278678894043;32.4299812316895;40.2868118286133;36.9444198608398;33.3170394897461;70.0892791748047;86.8382568359375;61.1102600097656;NA;NA;103.439498901367;61.1102600097656;46.0690612792969;38.673511505127;2…	1	-1.155	-1.251	-1.168	-1.234	-1.159	-1.266	-1.262	-0.169198	-0.156103	-1.138	-1.239	-1.249	-1.222	-1.169	-1.28	-1.279	-1.252	-1.233	-1.244	-1.283	-1.277	-0.146431	-0.0238874	-1.264	-1.246	-1.31	-1.14	-1.246
Feature_3	834.861	15.142	YYWGGQYTWDMAK	P02675	20140903_QEp1_LC7_PhGe_SA_4_36_1908_3pm_msms_11572;20140903_QEp1_LC7_PhGe_SA_4_36_2108_12am_msms_11808;20140903_QEp1_LC7_PhGe_SA_4_36_2608_12am_msms_11890;20140903_QEp1_LC7_PhGe_SA_4_36_2608_9am_msms_11792;20140903_QEp1_LC7_PhGe_SA_4_36_2208_3pm_msms_11699;20140903_QEp1_LC7_PhGe_SA_4_36_2108_9am_msms_11617;20140903_QEp1_LC7_PhGe_SA_4_36_2608_6am_msms_11737;20140903_QEp1_LC7_PhGe_SA_4_36_2108_3pm_…	834.86	834.862	14.1544	16.1296	2417189,2417161,2417242,2417134,2417185,2417236,2417173,2417192,2417246,2417172,2417184,2417195,2417209,2417205,2417132,2417191,2417146,2417169,2417114,2417151,2417180,2417107,2417291,2417216,2417220,2417150,2417190,2417283,2417129,2417079,2417083,2417182,2417086,2417223,2417067,2417153,2417095,2417080,2417119,2417142,2417175,2417091,2417103,2417155,2417112,2417140,2417125,2417054,2417111,2417297…	65	1667.71	2	135.062	61		0.461617	15.148;14.992;15.123;15.075;15.129;14.996;14.961;14.992;15.041;15.127;15.043;15.001;15.041;15.065;14.996;14.901;15.038;15.051;15.017;15.023;14.975;15.039;15.179;15.031;15.004;14.974;15.155;15.037;15.076;15.013;15.044;15.051;14.879;14.916;14.901;16.265;16.321;16.335;16.302;16.26;16.346;16.344;16.311;16.259;16.305;16.246;16.262;16.122;16.255;16.227;16.252;16.266;16.247;16.217;16.237;16.164;16.176;1…	834.861145632206;834.861532837871;834.861008317427;834.861419283125;834.861564015727;834.861547557742;834.861357599174;834.861151523968;834.861640728649;834.861323176075;834.86126299767;834.86153532191;834.86132834981;834.861464480708;834.861450392932;834.861892131435;834.861240471749;834.861357349201;834.861308176997;834.86115418786;834.861017972955;834.861542311532;834.861176108715;834.86107366…	NaN;156.362503051758;134.989593505859;147.326705932617;131.059600830078;NaN;152.378204345703;141.127807617188;143.424392700195;143.424392700195;124.118698120117;111.792999267578;NaN;132.790298461914;160.379196166992;136.932403564453;141.127807617188;142.830093383789;143.424392700195;150.692901611328;162.223205566406;152.466705322266;122.459297180176;130.098495483398;139.78059387207;150.6929016113…	2	0.006	-0.15	-0.019	-0.067	-0.013	-0.146	-0.181	-0.15	-0.101	-0.015	-0.099	-0.141	-0.101	-0.077	-0.146	-0.241	-0.104	-0.091	-0.125	-0.119	-0.167	-0.103	0.037	-0.111	-0.138	-0.168	0.013	-0.105
Feature_4	842.859	13.8175	YYWGGQYTWDMAK	P02675	20140903_QEp1_LC7_PhGe_SA_4_36_2608_9am_msms_10523;20140903_QEp1_LC7_PhGe_SA_4_36_2108_12am_msms_10533;20140903_QEp1_LC7_PhGe_SA_4_36_2608_12am_msms_10635;20140903_QEp1_LC7_PhGe_SA_4_36_2208_3pm_msms_10478;20140903_QEp1_LC7_PhGe_SA_4_36_2508_9am_msms_10502;20140903_QEp1_LC7_PhGe_SA_4_36_1908_3pm_msms_10350;20140903_QEp1_LC7_PhGe_SA_4_36_2108_3pm_msms_10414;20140903_QEp1_LC7_PhGe_SA_4_36_1908_9am_…	842.858	842.86	12.8299	14.8051	2439968,2440002,2439955,2439877,2439936,2439938,2439912,2439991,2439959,2439902,2439964,2439947,2439913,2439899,2439996,2439914,2440036,2439960,2440007,2439921,2440015,2440053,2440011,2439934,2439885,2440022,2439920,2439898,2439943,2440034,2439974,2439897,2439982,2439946,2440132,2439966,2439882,2440096,2440041,2439958,2440091,2440153,2440023,2440076,2439970,2440057,2440054,2440077,2439926,2440072…	65	1683.7	2	112.03	65	Oxidation (M)	0.41025	13.789;13.687;13.777;13.714;13.786;13.687;13.687;13.68;13.711;13.806;13.701;13.7;13.726;13.787;13.66;13.667;13.695;13.718;13.704;13.664;13.669;13.714;13.827;13.684;13.691;13.63;13.808;13.691;13.759;13.663;13.714;13.72;13.382;13.42;13.424;14.94;14.973;14.978;14.958;14.917;15.009;15.018;15.001;14.925;15.008;14.957;14.952;14.818;14.968;14.956;14.931;14.946;14.947;14.949;14.95;14.862;14.886;14.961;14…	842.858901885589;842.85897394137;842.858463486081;842.858849205311;842.858471150259;842.85916213784;842.859039233437;842.858445400795;842.858826221129;842.858506796063;842.858573949112;842.858798848914;842.858724352139;842.858294672577;842.858955251839;842.858716508818;842.858826421424;842.85848700552;842.859115033666;842.858714381808;842.859274418214;842.8589996194;842.858474954115;842.858868711…	92.2953109741211;107.386596679688;130.564697265625;136.274795532227;86.802978515625;105.652297973633;134.561904907227;140.453704833984;93.7657318115234;113.945999145508;109.957801818848;101.387901306152;105.652297973633;75.1019134521484;142.763305664063;117.029197692871;134.989593505859;115.342002868652;145.808700561523;122.392303466797;116.713302612305;103.974998474121;73.927131652832;155.856506…	1	-0.0285	-0.1305	-0.0405	-0.1035	-0.0315	-0.1305	-0.1305	-0.1375	-0.1065	-0.0115	-0.1165	-0.1175	-0.0915	-0.0305	-0.1575	-0.1505	-0.1225	-0.0995	-0.1135	-0.1535	-0.1485	-0.1035	0.0095	-0.1335	-0.1265	-0.1875	-0.0095	-0.1265
Feature_5	437.221	8.1295	YYVDSVK	P01780	20141110_QEp1_LC7_PhGe_4_53_W3_1_msms_5342;20141110_QEp1_LC7_PhGe_4_53_M3_2_msms_5041;20141110_QEp1_LC7_PhGe_4_53_W5_1_msms_5393;20141110_QEp1_LC7_PhGe_4_53_M4_2_msms_5113;20141110_QEp1_LC7_PhGe_4_53_M5_2_msms_5279;20141110_QEp1_LC7_PhGe_4_53_W4_3_msms_5394	437.22	437.222	7.14186	9.11714	607715,607729,607733,607710,607708,607709,607718,607714,607741,607740,607735,607730,607717,607739,607712,607707,607719,607721,607720,607713,607716,607706,607722,607726,607724,607728,607732,607731,607727,607736,607738,607725,607811,607760,607796,607756,607743,607742,607754,607753,607757,607748,607814,607744,607745,607749,607755,607830,607747,607752,607750,607823,607746,607758,607751,607759,607806	57	872.428	2	96.7118	57		0.33415	8.1329;7.9961;8.1466;8.046;8.1268;7.9936;8.0371;7.9873;7.9936;8.1322;8.0488;8.0264;8.0195;8.0814;7.9647;7.9841;8.0499;8.0704;8.0553;7.9914;8.0285;8.0225;8.1516;8.0326;8.0297;7.9509;8.1209;8.0294;8.0236;8.0082;8.0031;8.0074;NA;NA;NA;8.6897;8.7194;8.7529;NA;8.8466;8.9537;NA;8.989;NA;NA;9.015;9.0583;8.9782;9.122;9.1135;9.0313;9.0706;9.0527;9.07;9.1171;9.0794;9.082;9.163;9.1027;9.1064;9.0779;9.079;9.…	437.221180109865;437.221345429074;437.221234281126;437.221334998801;437.221366632983;437.221232701969;437.221136274086;437.221275165469;437.221354401012;437.221127680244;437.221277267218;437.221410503699;437.221269318925;437.221267248122;437.221313108537;437.221390934678;437.22113867895;437.221156130924;437.221182017324;437.221303863046;437.221197317792;437.221092982426;437.221288537676;437.22130…	NaN;NaN;NaN;NaN;NaN;NaN;NaN;NaN;NaN;NaN;NaN;NaN;NaN;NaN;NaN;NaN;NaN;NaN;NaN;NaN;NaN;NaN;NaN;NaN;NaN;NaN;NaN;NaN;NaN;NaN;NaN;NaN;NA;NA;NA;NaN;NaN;NaN;NA;NaN;NaN;NA;92.6765213012695;NA;NA;94.6624069213867;NaN;NaN;94.0064163208008;NaN;NaN;NaN;NaN;NaN;NaN;NaN;107.31729888916;NaN;NaN;NaN;NaN;94.0064163208008;97.6019134521484;NaN;NA	1	0.0034	-0.1334	0.0171	-0.0835	-0.0027	-0.1359	-0.0924	-0.1422	-0.1359	0.0027	-0.0807	-0.1031	-0.11	-0.0481	-0.1648	-0.1454	-0.0796	-0.0591	-0.0742	-0.1381	-0.101	-0.107	0.0221	-0.0969	-0.0998	-0.1786	-0.0086	-0.1001
Feature_6	604.805	13.466	YYTYLIMNK	P01024	20140903_QEp1_LC7_PhGe_SA_4_36_2008_3pm_msms_10233;20140903_QEp1_LC7_PhGe_SA_4_36_2108_12am_msms_10277;20140903_QEp1_LC7_PhGe_SA_4_36_2608_9am_msms_10277;20140903_QEp1_LC7_PhGe_SA_4_36_1908_3pm_msms_10106;20140903_QEp1_LC7_PhGe_SA_4_36_2208_3pm_msms_10246;20140903_QEp1_LC7_PhGe_SA_4_36_2508_9am_msms_10285;20140903_QEp1_LC7_PhGe_SA_4_36_2108_9am_msms_10134;20140903_QEp1_LC7_PhGe_SA_4_36_2608_6am_m…	604.804	604.806	12.4784	14.4536	1496151,1496155,1496128,1496109,1496140,1496146,1496153,1496176,1496158,1496118,1496164,1496133,1496168,1496152,1496181,1496114,1496119,1496141,1496116,1496180,1496123,1496165,1496154,1496145,1496143,1496120,1496149,1496115,1496150,1496125,1496113,1496148,1496178,1496159,1496160,1496124,1496170,1496169,1496172,1496139,1496110,1496122,1496121,1496130,1496175,1496162,1496117,1496134,1496184,1496182…	65	1207.59	2	120.013	65		0.461617	13.568;13.418;13.548;13.48;13.561;13.397;13.4;13.436;13.411;13.575;13.466;13.416;13.456;13.505;13.391;13.379;13.462;13.492;13.428;13.436;13.443;13.471;13.619;13.461;13.415;13.39;13.575;13.431;13.479;13.437;13.445;13.455;13.379;13.438;13.424;14.569;14.587;14.606;14.598;14.566;14.642;14.645;14.618;14.582;14.639;14.569;14.585;14.495;14.608;14.585;14.556;14.575;14.562;14.546;14.578;14.521;14.519;14.5…	604.80452114803;604.804385480011;604.804544216957;604.804567076345;604.804663036448;604.804164289248;604.804013185745;604.804265342096;604.804002923773;604.804601892627;604.804512895364;604.804176687854;604.804248275598;604.804322174575;604.804222786799;604.804421106486;604.80455876265;604.804485704346;604.803810073716;604.804512611072;604.804544327511;604.804431756563;604.805021155588;604.804564…	NaN;109.71;NaN;110.40779876709;NaN;85.6757278442383;110.40779876709;121.091903686523;97.4305572509766;NaN;110.40779876709;112.41089630127;NaN;109.714202880859;109.109802246094;112.41089630127;121.048500061035;146.584106445313;110.40779876709;122.187301635742;135.83039855957;122.516403198242;NaN;133.582000732422;121.09;121.048500061035;NaN;88.3696594238281;NaN;133.582000732422;108.742599487305;97.…	1	0.102	-0.048	0.082	0.014	0.095	-0.069	-0.066	-0.03	-0.055	0.109	0	-0.05	-0.01	0.039	-0.075	-0.087	-0.004	0.026	-0.038	-0.03	-0.023	0.005	0.153	-0.005	-0.051	-0.076	0.109	-0.035
Feature_7	612.802	11.639	YYTYLIMNK	P01024	20140903_QEp1_LC7_PhGe_SA_4_36_2208_3pm_msms_8464;20140903_QEp1_LC7_PhGe_SA_4_36_2508_9am_msms_8527;20140903_QEp1_LC7_PhGe_SA_4_48_Top6_Top20_1_msms_7814;20140903_QEp1_LC7_PhGe_SA_4_48_Top6_Top20_2_msms_7645;20140903_QEp1_LC7_PhGe_SA_4_36_2108_12am_msms_8476;20140903_QEp1_LC7_PhGe_SA_4_36_2508_6am_msms_8598;20141110_QEp1_LC7_PhGe_4_53_W5_1_msms_8708;20141110_QEp1_LC7_PhGe_4_53_W5_3_msms_8660;2014…	612.801	612.803	10.6514	12.6266	1537505,1537493,1537442,1537438,1537460,1537496,1537441,1537466,1537476,1537494,1537444,1537504,1537497,1537475,1537458,1537451,1537479,1537459,1537481,1537457,1537489,1537498,1537492,1537440,1537503,1537445,1537487,1537491,1537484,1537501,1537471,1537499,1537462,1537448,1537483,1537486,1537477,1537463,1537449,1537464,1537506,1537452,1537450,1537474,1537447,1537488,1537468,1537454,1537480,1537470…	63	1223.59	2	90.9843	62	Oxidation (M)	0.131783	11.809;11.547;11.791;11.683;11.777;11.508;11.566;11.581;11.536;11.773;NA;11.554;11.613;11.654;NA;11.531;11.671;11.716;11.565;11.638;11.628;11.64;11.86;11.683;11.58;11.531;11.814;11.591;11.629;11.626;11.572;11.958;11.577;11.668;11.638;12.766;12.785;12.815;12.854;12.817;12.908;12.948;12.915;12.874;12.931;12.882;12.894;12.816;12.94;12.917;12.865;12.89;12.887;12.895;12.942;12.88;12.884;12.939;12.905;…	612.801706677556;612.803261845004;612.801699697924;612.801936624828;612.801604013997;612.802707201987;612.80214409767;612.802571059252;612.80248364181;612.801689734902;NA;612.803203337112;612.803261175849;612.802510086759;NA;612.802635109969;612.801982553235;612.801713643803;612.802504504662;612.802187992928;612.803246558265;612.802069935933;612.801678227336;612.802050832439;612.80240312992;612.8…	88.3696594238281;72.2299728393555;101.252601623535;109.109802246094;65.4653778076172;NaN;88.3696594238281;69.8116683959961;52.2550010681152;109.109802246094;NA;59.3497314453125;NaN;56.2580718994141;NA;78.51611328125;85.6757278442383;109.109802246094;78.1127395629883;74.9198989868164;NaN;69.8116683959961;80.4546127319336;109.109802246094;85.6757278442383;85.6700668334961;78.1127395629883;69.811668…	1	0.17	-0.092	0.152	0.044	0.138	-0.131	-0.073	-0.058	-0.103	0.134	-0.133958	-0.085	-0.026	0.015	-0.221365	-0.108	0.032	0.077	-0.074	-0.001	-0.011	0.001	0.221	0.044	-0.059	-0.108	0.175	-0.048
Feature_8	841.066	15.0255	YYPYQSFQTPQHPSFLFQDK	Q08380	20140903_QEp1_LC7_PhGe_SA_4_36_2508_9am_msms_11794;20140903_QEp1_LC7_PhGe_SA_4_36_2008_3pm_msms_11750;20140903_QEp1_LC7_PhGe_SA_4_36_2608_12am_msms_11888;20140903_QEp1_LC7_PhGe_SA_4_36_2608_6am_msms_11743;20140903_QEp1_LC7_PhGe_SA_4_36_2608_9am_msms_11781;20140903_QEp1_LC7_PhGe_SA_4_36_2508_6am_msms_11704;20140903_QEp1_LC7_PhGe_SA_4_36_2108_9am_msms_11603;20140903_QEp1_LC7_PhGe_SA_4_36_2408_6am_m…	841.065	841.067	14.0379	16.0131	2435619,2435611,2435578,2435570,2435605,2435613,2435586,2435588,2435577,2435627,2435562,2435607,2435584,2435625,2435563,2435592,2435614,2435582,2435583,2435593,2435606,2435594,2435615,2435590,2435609,2435618,2435628,2435587,2435589,2435624,2435569,2435591,2435595,2435576,2435585,2435629,2435620,2435608,2435579,2435549,2435568,2435601,2435557,2435567,2435604,2435560,2435626,2435600,2435573,2435561…	56	2520.18	3	78.4834	56		0.122417	15.108;15.017;15.096;15.06;15.055;14.983;14.918;14.948;15.036;15.077;15.049;14.975;15.028;15.066;14.98;14.944;15;15.002;15.002;14.987;14.917;14.998;15.114;14.964;14.963;14.953;15.133;15.014;15.04;14.992;15.023;15.023;15.051;15.101;15.093;16.191;16.226;16.225;16.196;NA;NA;NA;NA;NA;16.172;16.113;16.132;NA;16.12;16.103;16.123;16.111;16.099;NA;16.101;16.038;16.051;16.105;NA;16.074;16.032;NA;16.004;16…	841.066271993945;841.065773895206;841.067357768112;841.066277485727;841.065965906524;841.065737388118;841.066052005773;841.066150676325;841.066090172246;841.066069137111;841.065429969498;841.065431989134;841.065212852724;841.066537837125;841.065681018318;841.066126405603;841.066201831847;841.065606842508;841.065323021086;841.066098525419;841.065684781522;841.066703288613;841.067023758502;841.0659…	165.167602539063;102.390296936035;43.6964683532715;35.1594085693359;NaN;52.1897087097168;NaN;112.582099914551;NaN;77.0307922363281;94.6321563720703;86.7482604980469;NaN;93.3707504272461;NaN;NaN;NaN;NaN;NaN;83.4230880737305;NaN;64.2595367431641;96.3792266845703;74.0293426513672;NaN;89.8586578369141;129.461807250977;111.569801330566;82.3670272827148;73.6882629394531;61.2759208679199;111.56980133056…	1	0.0825	-0.0085	0.0705	0.0345	0.0295	-0.0425	-0.1075	-0.0775	0.0105	0.0515	0.0235	-0.0505	0.0025	0.0405	-0.0455	-0.0815	-0.0255	-0.0235	-0.0235	-0.0385	-0.1085	-0.0275	0.0885	-0.0615	-0.0625	-0.0725	0.1075	-0.0115
Feature_9	421.724	7.37483	YYLQGAK;VYVYNGK	Q14624;P80108	20140903_QEp1_LC7_PhGe_SA_4_48_Top6_Top20_2_msms_4023;20141110_QEp1_LC7_PhGe_4_53_W3_1_msms_5156;20140903_QEp1_LC7_PhGe_SA_4_36_2408_6am_msms_4395;20140903_QEp1_LC7_PhGe_SA_4_36_1908_12am_msms_4177;20140903_QEp1_LC7_PhGe_SA_4_36_1908_6am_msms_4217;20141110_QEp1_LC7_PG_4_53_M1_2_msms_4521;20141110_QEp1_LC7_PhGe_4_53_M5_3_msms_4562;20141110_QEp1_LC7_PhGe_4_53_W4_2_msms_4693;20141110_QEp1_LC7_PhGe_4…	421.723	421.725	6.16251	8.58714	528998,528968,528982,528979,528992,528981,528997,528999,528972,528983,528986,528977,528974,528994,528980,528990,528970,528996,528984,528976,528991,528978,528987,528989,528993,528988,528973,528995,528985,529000,528971,528975,529035,528969,529026,529012,529016,529017,529014,529015,529049,529027,529013,529019,529002,529011,529029,529028,529021,529020,529018,529010,529001,529025,529009,529005,529022,…	126	841.433	2	98.781903308371,98.781903308371	124,124	,,,	0.23894	7.48375;7.5234;7.4963;7.6412;7.7078;7.4765;7.5625;7.5534;7.4752;7.7038;7.5898;7.5417;7.5486;7.6096;7.4872;7.5003;7.6352;7.6446;7.5851;7.5801;7.6099;7.5995;7.4917;7.6181;7.5682;7.4887;7.6959;7.5651;7.5691;7.5751;7.5086;7.5401;6.9099;7.546;7.5593;7.99985;8.0798;8.0964;8.20385;8.23325;8.35985;8.7392;8.7091;8.7055;8.5205;8.4431;8.48715;8.42785;8.57325;8.56675;8.483;8.5363;8.518;8.52065;8.5801;8.53915…	421.724150804774;421.724210318353;421.723997951426;421.724168526525;421.724274048366;421.723932692907;421.724206421226;421.72429257457;421.724257654032;421.724173274978;421.724184445714;421.72413613918;421.724215403045;421.724014174144;421.724211701073;421.724286956587;421.724078967914;421.724277235508;421.724141332318;421.724240327945;421.724086234032;421.724156932597;421.724198868312;421.724147…	106.760902404785;NA;102.97989654541;NA;NA;NA;NA;NA;NA;NA;NA;NA;NA;NA;NA;NA;NA;NA;NA;NA;NA;NA;118.056198120117;NA;NA;NA;NA;NA;NA;NA;NA;NA;NA;NA;NA;NA;102.97989654541;106.760902404785;106.760902404785;103.283996582031;92.692497253418;NA;NA;NA;106.760902404785;118.056198120117;106.760902404785;NA;NA;97.5962524414063;NA;118.056198120117;118.056198120117;NA;NA;96.047721862793;89.90283203125;111.687301…	1	0.108925	0.148575	0.121475	0.266375	0.332975	0.101675	0.187675	0.178575	0.100375	0.328975	0.214975	0.166875	0.173775	0.234775	0.112375	0.125475	0.260375	0.269775	0.210275	0.205275	0.235075	0.224675	0.116875	0.243275	0.193375	0.113875	0.321075	0.190275
Feature_10	539.284	12.2785	YYIAASYVK	Q92820	20140903_QEp1_LC7_PhGe_SA_4_48_Top6_Top20_1_msms_7314	539.283	539.285	11.2909	13.2661	1152172,1152148,1152147,1152146,1152145,1152155,1152166,1152167,1152165,1152159,1152164,1152162,1152160,1152157,1152161,1152158,1152150,1152151,1152149,1152154,1152163,1152153,1152152,1152156	24	1076.55	2	82.2868	24		0.0982417	NA;NA;11.247;NA;NA;NA;NA;NA;NA;NA;NA;NA;NA;NA;NA;NA;NA;NA;NA;NA;NA;NA;11.282;NA;NA;NA;NA;NA;NA;NA;NA;NA;11.025;11.106;11.074;NA;12.165;12.199;12.222;12.203;NA;12.324;12.279;12.247;NA;NA;12.298;NA;NA;NA;12.28;12.313;12.292;12.278;12.318;NA;12.28;12.351;NA;12.311;12.269;12.262;12.241;NA;NA	NA;NA;539.284450175103;NA;NA;NA;NA;NA;NA;NA;NA;NA;NA;NA;NA;NA;NA;NA;NA;NA;NA;NA;539.283883662384;NA;NA;NA;NA;NA;NA;NA;NA;NA;539.284770244682;539.28514640569;539.284891277808;NA;539.285038849504;539.284239535759;539.285584390815;539.284108356125;NA;539.285255378031;539.283935075507;539.284460841001;NA;NA;539.283604889304;NA;NA;NA;539.283953830103;539.284768353495;539.284665771923;539.284310135414;…	NA;NA;NaN;NA;NA;NA;NA;NA;NA;NA;NA;NA;NA;NA;NA;NA;NA;NA;NA;NA;NA;NA;NaN;NA;NA;NA;NA;NA;NA;NA;NA;NA;82.2868270874023;NaN;NaN;NA;NaN;NaN;NaN;NaN;NA;NaN;NaN;NaN;NA;NA;NaN;NA;NA;NA;NaN;NaN;NaN;NaN;NaN;NA;NaN;NaN;NA;NaN;NaN;NaN;NaN;NA;NA	1	-0.0419687	-0.169026	-1.0315	-0.115899	-0.0459072	-0.20478	-0.175941	-0.176745	-0.175898	-0.0390689	-0.134719	-0.172729	-0.150078	-0.0907018	-0.205439	-0.204717	-0.121603	-0.102892	-0.155073	-0.162889	-0.154371	-0.120839	-0.9965	-0.121094	-0.162147	-0.20628	-0.0448435	-0.159234
Feature_11	893.756	19.5925	YYGGGYGSTQATFMVFQALAQYQK	P01024	20141110_QEp1_LC7_PhGe_4_53_W5_2_msms_14876;20141110_QEp1_LC7_PhGe_4_53_W5_1_msms_14720;20141110_QEp1_LC7_PhGe_4_53_W4_2_msms_14686;20140903_QEp1_LC7_PhGe_SA_4_36_2208_6am_msms_15550;20141110_QEp1_LC7_PhGe_4_53_W5_3_msms_14573;20141110_QEp1_LC7_PhGe_4_53_W4_3_msms_14677;20141110_QEp1_LC7_PhGe_4_53_W4_1_msms_14475;20141110_QEp1_LC7_PhGe_4_53_W3_1_msms_14521;20141110_QEp1_LC7_PhGe_4_53_W3_2_msms_14…	893.755	893.757	18.6049	20.5801	2557057,2557043,2557036,2557039,2557060,2557018,2557042,2557027,2557029,2557040,2557025,2557067,2557022,2557021,2557023,2557020,2557034,2557017,2557033,2557015,2557019,2557030,2557031,2557041,2557083,2557026,2557028,2557035,2557037,2557038,2557032,2557010,2557056,2557024,2557071,2557073,2557052,2557053,2557005,2557055,2557059,2557051,2557080,2557054,2557049,2557087,2557081,2557050,2557064,2557070…	56	2678.25	3	103.175	56		0.0982417	19.533;19.55;19.514;19.52;19.528;19.565;NA;19.53;NA;19.567;19.539;19.562;19.561;19.564;19.533;19.544;19.516;19.518;19.498;19.51;19.516;19.519;19.56;NA;NA;19.517;19.563;NA;19.573;19.507;19.563;19.557;NA;NA;19.279;19.612;19.626;19.633;19.654;19.647;19.665;19.686;19.683;19.697;19.722;19.731;19.711;19.71;19.74;NA;19.757;19.744;NA;19.756;19.787;19.752;19.76;19.772;19.773;19.772;19.761;19.78;19.761;19.…	893.757018331847;893.757163107435;893.756355709858;893.756978211526;893.757384101741;893.758592443401;NA;893.755738763288;NA;893.758135902563;893.756365539188;893.756732169443;893.755730038286;893.756369771279;893.758712210333;893.756774255306;893.755812265946;893.756987083639;893.757656119459;893.757533708624;893.753033628473;893.757455622691;893.757091061646;NA;NA;893.757368750478;893.757646563…	NaN;NaN;NaN;NaN;NaN;NaN;NA;NaN;NA;NaN;NaN;NaN;NaN;NaN;30.288;NaN;NaN;NaN;NaN;NaN;NaN;NaN;NaN;NA;NA;NaN;NaN;NA;NaN;NaN;NaN;NaN;NA;NA;NaN;47.1548690795898;80.7524871826172;40.1368598937988;132.142105102539;72.0902786254883;NaN;NaN;NaN;35.0906105041504;NaN;NaN;NaN;131.976303100586;NaN;NA;39.1880683898926;44.8484115600586;NA;92.9317169189453;83.3952865600586;NaN;198.7666015625;192.619003295898;185.09…	1	-0.0595	-0.0425	-0.0785	-0.0725	-0.0645	-0.0275	-0.0879724	-0.0625	-0.0242625	-0.0255	-0.0535	-0.0305	-0.0315	-0.0285	-0.0595	-0.0485	-0.0765	-0.0745	-0.0945	-0.0825	-0.0765	-0.0735	-0.0325	-0.0951311	-0.0890838	-0.0755	-0.0295	-0.0329332
Feature_12	899.088	18.712	YYGGGYGSTQATFMVFQALAQYQK	P01024	20140903_QEp1_LC7_PhGe_SA_4_36_2608_12am_msms_15298;20140903_QEp1_LC7_PhGe_SA_4_36_2608_9am_msms_15143;20140903_QEp1_LC7_PhGe_SA_4_36_2208_3pm_msms_15107;20140903_QEp1_LC7_PhGe_SA_4_36_2508_9am_msms_15167;20140903_QEp1_LC7_PhGe_SA_4_36_2108_12am_msms_15193;20140903_QEp1_LC7_PhGe_SA_4_36_2608_6am_msms_15058;20140903_QEp1_LC7_PhGe_SA_4_36_1908_3pm_msms_14963;20140903_QEp1_LC7_PhGe_SA_4_36_2008_3pm_…	899.087	899.089	17.7244	19.6996	2566823,2566835,2566820,2566838,2566822,2566836,2566826,2566821,2566819,2566828,2566827,2566825,2566848,2566832,2566852,2566847,2566830,2566845,2566854,2566839,2566850,2566849,2566841,2566837,2566840,2566844,2566851,2566829,2566843,2566846,2566853,2566842,2566833,2566834	34	2694.24	3	189.492	34	Oxidation (M)	0.10054	18.745;18.741;18.709;18.717;18.749;18.738;18.642;18.68;18.754;18.817;18.712;18.719;18.749;18.786;18.698;18.71;18.68;18.706;18.653;18.654;18.674;18.705;18.826;18.64;18.648;18.638;18.815;18.759;18.792;18.651;18.752;18.751;18.522;NA;18.575;NA;NA;NA;NA;NA;NA;NA;NA;NA;NA;NA;NA;NA;NA;NA;NA;NA;NA;NA;NA;NA;NA;NA;NA;NA;NA;NA;NA;NA;NA	899.088065105174;899.088688664338;899.08871970551;899.088933175281;899.087402819136;899.088131376385;899.089608888095;899.088615661638;899.087925172833;899.088174822026;899.088010142797;899.088786980807;899.087749448039;899.087852204697;899.088957134699;899.088215630217;899.089332551588;899.088700273052;899.08895815485;899.089166051393;899.088892462838;899.08891091347;899.086969647998;899.0890840…	144.821899414063;153.364700317383;180.07780456543;194.772003173828;167.62629699707;150.690902709961;234.378799438477;204.942596435547;194.917205810547;118.367897033691;209.433898925781;NaN;157.883102416992;201.137298583984;224.861892700195;193.539703369141;187.468399047852;58.8350601196289;240.683807373047;218.14079284668;220.818893432617;234.378799438477;174.20280456543;222.598495483398;223.7633…	1	0.033	0.029	-0.003	0.005	0.037	0.026	-0.07	-0.032	0.042	0.105	0	0.007	0.037	0.074	-0.014	-0.002	-0.032	-0.006	-0.059	-0.058	-0.038	-0.007	0.114	-0.072	-0.064	-0.074	0.103	0.047
Feature_13	487.229	9.3329	YYELEEK	P04114	20140903_QEp1_LC7_PhGe_SA_4_36_2608_6am_msms_5594;20140903_QEp1_LC7_PhGe_SA_4_36_2408_3pm_msms_5461;20140903_QEp1_LC7_PhGe_SA_4_48_Top6_Top20_2_msms_4629;20140903_QEp1_LC7_PhGe_SA_4_36_2308_3pm_msms_5571;20140903_QEp1_LC7_PhGe_SA_4_36_2508_12am_msms_5494;20141110_QEp1_LC7_PG_4_53_M1_1_msms_5883;20141110_QEp1_LC7_PhGe_4_53_W4_3_msms_5852;20141110_QEp1_LC7_PhGe_4_53_W4_2_msms_5864;20141110_QEp1_LC7…	487.228	487.23	8.34526	10.3205	875638,875642,875699,875640,875641,875655,875653,875644,875645,875709,875643,875635,875646,875649,875639,875648,875621,875647,875690,875650,875652,875651,875706,875637,875654,875636,875656,875677,875622,875657,875658,875681,875633,875634,875661,875669,875672,875698,875625,875683,875665,875670,875627,875691,875693,875671,875631,875664,875689,875662,875668,875666,875659,875667,875660,875675,875663	57	972.444	2	100.843	57		0.21786	8.6264;8.4838;NA;8.5279;NA;NA;NA;8.4823;8.442;8.6283;8.5396;8.4976;8.5077;8.5732;8.4333;8.4577;8.5419;8.559;NA;8.4832;8.5152;8.53;8.621;8.521;8.511;8.4382;NA;8.5104;8.5278;8.5079;8.474;NA;8.0878;8.259;NA;9.261;9.2942;9.3329;9.383;9.3861;9.5114;9.545;9.528;9.4937;9.6095;9.534;9.5739;9.4938;9.647;9.631;9.562;9.603;9.5926;9.593;9.6413;9.5965;9.6061;9.686;9.6317;9.63;9.603;9.602;9.588;9.6005;9.625	487.229490010336;487.229826816258;NA;487.229854610895;NA;NA;NA;487.229642221643;487.229611979213;487.229595891418;487.229632310119;487.229470552715;487.229605707054;487.229721882418;487.229658079018;487.22959377506;487.229601108007;487.229460023313;NA;487.229778598026;487.229815899694;487.229644233672;487.229385554916;487.229435076623;487.229671863245;487.229512468519;NA;487.229613699649;487.2295…	NaN;NaN;NA;NaN;NA;NA;NA;NaN;NaN;NaN;NaN;NaN;NaN;NaN;NaN;NaN;NaN;91.9001083374023;NA;NaN;NaN;100.188003540039;NaN;NaN;114.782997131348;NaN;NA;NaN;NaN;NaN;100.188003540039;NA;NaN;130.765396118164;NA;113.695899963379;NaN;NaN;89.1422576904297;NaN;NaN;100.188003540039;104.208801269531;NaN;NaN;91.9001083374023;NaN;NaN;NaN;91.9001083374023;104.208801269531;91.9001083374023;NaN;104.208801269531;NaN;NaN;N…	1	-0.7065	-0.8491	-0.0228433	-0.805	-0.0377873	-0.235583	-0.192036	-0.8506	-0.8909	-0.7046	-0.7933	-0.8353	-0.8252	-0.7597	-0.8996	-0.8752	-0.791	-0.7739	-0.159111	-0.8497	-0.8177	-0.8029	-0.7119	-0.8119	-0.8219	-0.8947	-0.0372538	-0.8225
Feature_14	748.343	14.7575	YYCFQGNQFLR	P02790	20140903_QEp1_LC7_PhGe_SA_4_48_Top6_Top20_3_msms_9370;20140903_QEp1_LC7_PhGe_SA_4_48_Top6_Top20_1_msms_9457;20140903_QEp1_LC7_PhGe_SA_4_48_Top6_Top20_2_msms_9216	748.342	748.344	13.7699	15.7451	2147002,2147006,2147003,2147016,2147011,2147015,2147012,2147013,2147014	9	1494.67	2	139.145	9		0.201083	NA;NA;NA;NA;NA;NA;NA;NA;NA;NA;NA;NA;NA;NA;NA;NA;NA;NA;NA;NA;NA;NA;NA;NA;NA;NA;NA;NA;NA;NA;NA;NA;13.416;13.472;13.472;14.746;14.769;14.794;NA;NA;NA;14.815;NA;NA;NA;NA;14.744;NA;NA;NA;NA;NA;NA;NA;NA;NA;NA;NA;NA;NA;NA;NA;NA;14.651;NA	NA;NA;NA;NA;NA;NA;NA;NA;NA;NA;NA;NA;NA;NA;NA;NA;NA;NA;NA;NA;NA;NA;NA;NA;NA;NA;NA;NA;NA;NA;NA;NA;748.342644046014;748.342584810848;748.342269899423;748.343722504022;748.343662955089;748.34541993317;NA;NA;NA;748.342236234598;NA;NA;NA;NA;748.341522425852;NA;NA;NA;NA;NA;NA;NA;NA;NA;NA;NA;NA;NA;NA;NA;NA;748.343583447028;NA	NA;NA;NA;NA;NA;NA;NA;NA;NA;NA;NA;NA;NA;NA;NA;NA;NA;NA;NA;NA;NA;NA;NA;NA;NA;NA;NA;NA;NA;NA;NA;NA;147.404907226563;150.350799560547;119.680397033691;NaN;NaN;NaN;NA;NA;NA;NaN;NA;NA;NA;NA;NaN;NA;NA;NA;NA;NA;NA;NA;NA;NA;NA;NA;NA;NA;NA;NA;NA;NaN;NA	1	-0.0771783	-0.147389	-0.0948849	-0.130017	-0.0871134	-0.183432	-0.185753	-0.166439	-0.153512	-0.0590821	-0.145551	-0.157135	-0.143385	-0.0938397	-0.183913	-0.190424	-0.140012	-0.114759	-0.159981	-0.171022	-0.165679	-0.143685	-0.0235908	-0.165071	-0.168699	-0.202069	-0.05648	-0.150484
Feature_15	599.816	16.242	YWGVASFLQK	P02753	20140903_QEp1_LC7_PhGe_SA_4_36_2008_3pm_msms_12828;20140903_QEp1_LC7_PhGe_SA_4_36_2108_12am_msms_12907;20140903_QEp1_LC7_PhGe_SA_4_36_2508_9am_msms_12905;20140903_QEp1_LC7_PhGe_SA_4_36_2608_9am_msms_12892;20140903_QEp1_LC7_PhGe_SA_4_36_2108_9am_msms_12700;20140903_QEp1_LC7_PhGe_SA_4_36_2608_12am_msms_12991;20140903_QEp1_LC7_PhGe_SA_4_36_2208_3pm_msms_12832;20140903_QEp1_LC7_PhGe_SA_4_36_1908_3pm_…	599.815	599.817	15.2544	17.2296	1468624,1468601,1468609,1468635,1468607,1468627,1468649,1468618,1468630,1468600,1468638,1468615,1468648,1468603,1468640,1468655,1468605,1468614,1468645,1468634,1468606,1468612,1468633,1468613,1468642,1468625,1468650,1468632,1468631,1468599,1468646,1468619,1468616,1468597,1468641,1468622,1468654,1468668,1468664,1468647,1468608,1468659,1468667,1468590,1468657,1468643,1468611,1468644,1468653,1468673…	65	1197.62	2	107.108	65		0.281967	16.306;16.184;16.287;16.223;16.304;16.16;16.119;16.175;16.199;16.323;16.218;16.188;16.224;16.263;16.145;16.16;16.203;16.232;16.181;16.171;16.169;16.207;16.359;16.19;16.164;16.134;16.335;16.204;16.252;16.169;16.203;16.232;16.269;16.324;16.313;17.453;17.479;17.479;17.442;17.393;17.448;17.445;17.407;17.364;17.392;17.348;17.343;17.225;17.348;17.302;17.322;17.332;17.319;17.284;17.305;17.239;17.257;17.…	599.816494240234;599.81642823211;599.816375931215;599.816304438096;599.816438609765;599.816373900706;599.816460577096;599.816431237684;599.81623172256;599.816390642055;599.816266894596;599.816309623609;599.816302616298;599.816439274138;599.816251499024;599.816429351161;599.81636081092;599.816496633632;599.816437546191;599.8164448605;599.816401302456;599.816427579764;599.816357710367;599.816371114…	119.680397033691;116.517601013184;119.680397033691;119.680397033691;119.680397033691;96.3418731689453;94.6921234130859;96.3418731689453;85.354606628418;107.787803649902;86.1801910400391;85.354606628418;96.3418731689453;107.787803649902;119.680397033691;107.787803649902;107.787803649902;107.787803649902;132.010299682617;119.680397033691;119.680397033691;107.787803649902;107.787803649902;96.3418731…	1	0.064	-0.058	0.045	-0.019	0.062	-0.082	-0.123	-0.067	-0.043	0.081	-0.024	-0.054	-0.018	0.021	-0.097	-0.082	-0.039	-0.01	-0.061	-0.071	-0.073	-0.035	0.117	-0.052	-0.078	-0.108	0.093	-0.038
Feature_16	440.583	15.2875	YVYIAELLAHK	P27169	20140903_QEp1_LC7_PhGe_SA_4_36_2108_12am_msms_11937;20140903_QEp1_LC7_PhGe_SA_4_36_2008_3pm_msms_11841;20140903_QEp1_LC7_PhGe_SA_4_36_2608_9am_msms_11938;20140903_QEp1_LC7_PhGe_SA_4_48_Top6_Top20_1_msms_11209;20140903_QEp1_LC7_PhGe_SA_4_36_2208_6am_msms_11664;20140903_QEp1_LC7_PhGe_SA_4_36_2108_9am_msms_11745;20140903_QEp1_LC7_PhGe_SA_4_36_2508_9am_msms_11937;20140903_QEp1_LC7_PhGe_SA_4_36_2208_3…	440.582	440.584	14.2999	16.2751	625658,625612,625634,625666,625632,625651,625649,625619,625631,625668,625615,625646,625621,625654,625623,625643,625648,625641,625664,625659,625625,625652,625678,625628,625633,625660,625618,625637,625627,625629,625624,625647,625650,625645,625617,625670,625656,625663,625675,625655,625644,625626,625681,625671,625676,625614,625616,625642,625665,625611,625639,625657,625653,625630,625613,625622,625677,…	65	1318.73	3	97.2945	65		0.33855	15.271;15.147;15.256;15.209;15.284;15.104;15.112;15.143;15.172;15.31;15.17;15.153;15.174;15.231;15.113;15.123;15.186;15.227;15.119;15.145;15.144;15.185;15.366;15.174;15.112;15.108;15.291;15.192;15.228;15.141;15.18;15.21;15.435;15.501;15.484;16.475;16.495;16.511;16.452;16.419;16.482;16.467;16.439;16.395;16.412;16.369;16.375;16.261;16.37;16.346;16.336;16.344;16.324;16.296;16.326;16.254;16.26;16.322…	440.583316667729;440.58336965705;440.583443222859;440.583389251129;440.583369502309;440.583252392967;440.583340777288;440.583278842095;440.583404001424;440.583299387081;440.583393492295;440.58341614134;440.583299359601;440.583269637085;440.583328758716;440.583425811708;440.583387332407;440.583337687033;440.583348337151;440.583361127925;440.58357560645;440.583458050593;440.583338766143;440.5834429…	91.5492782592773;96.1713409423828;100.878303527832;106.399597167969;90.0503082275391;112.129402160645;86.3443832397461;130.982498168945;102.523597717285;102.523597717285;102.523597717285;108.469802856445;102.523597717285;100.878303527832;101.380798339844;110.381500244141;102.523597717285;102.523597717285;113.926300048828;108.469802856445;106.399597167969;123.792503356934;112.357299804688;91.54927…	2	-0.0165	-0.1405	-0.0315	-0.0785	-0.0035	-0.1835	-0.1755	-0.1445	-0.1155	0.0225	-0.1175	-0.1345	-0.1135	-0.0565	-0.1745	-0.1645	-0.1015	-0.0605	-0.1685	-0.1425	-0.1435	-0.1025	0.0785	-0.1135	-0.1755	-0.1795	0.0035	-0.0955
Feature_17	660.372	15.286	YVYIAELLAHK	P27169	20140903_QEp1_LC7_PhGe_SA_4_48_Top6_Top20_3_msms_11102;20140903_QEp1_LC7_PhGe_SA_4_48_Top6_Top20_1_msms_11214;20140903_QEp1_LC7_PhGe_SA_4_36_2008_3pm_msms_11847;20140903_QEp1_LC7_PhGe_SA_4_36_2108_12am_msms_11950;20140903_QEp1_LC7_PhGe_SA_4_36_2508_9am_msms_11954;20140903_QEp1_LC7_PhGe_SA_4_36_2608_9am_msms_11945;20140903_QEp1_LC7_PhGe_SA_4_48_Top6_Top20_2_msms_10927;20140903_QEp1_LC7_PhGe_SA_4_3…	660.371	660.373	14.2984	16.2736	1812122,1812119,1812129,1812149,1812173,1812169,1812123,1812128,1812140,1812120,1812112,1812178,1812132,1812121,1812139,1812156,1812168,1812150,1812141,1812145,1812142,1812177,1812137,1812106,1812161,1812136,1812158,1812111,1812154,1812155,1812127,1812166,1812135,1812179,1812160,1812152,1812153,1812186,1812162,1812164,1812180,1812165,1812196,1812175,1812193,1812183,1812191,1812188,1812147,1812190…	65	1318.73	2	120.487	65		0.143583	15.27;15.147;15.258;15.204;15.281;15.107;15.107;15.14;15.176;15.311;15.167;15.15;15.169;15.228;15.11;15.123;15.187;15.227;15.119;15.145;15.145;15.185;15.369;15.173;15.112;15.109;15.291;15.195;15.228;15.144;15.181;15.209;15.436;15.501;15.484;16.48;16.499;16.51;16.451;16.419;16.475;16.467;16.439;16.395;16.412;16.369;16.375;16.261;16.364;16.346;16.33;16.344;16.325;16.303;16.326;16.258;16.262;16.321;…	660.371744645159;660.371549019643;660.371791710015;660.371816862769;660.371976641127;660.371648990235;660.371680502594;660.37161603429;660.371830471238;660.371577752401;660.371740201583;660.371853444982;660.37157543627;660.371545431358;660.371521063523;660.371644558416;660.371815940822;660.371316252426;660.371862855863;660.371761411577;660.371825209508;660.371847090128;660.37144664155;660.3717132…	121.898597717285;113.444999694824;121.898597717285;138.218704223633;121.898597717285;114.893798828125;155.115005493164;121.898597717285;150.10319519043;110.387199401855;147.743698120117;134.56559753418;114.893798828125;131.818695068359;121.898597717285;117.98560333252;138.246795654297;136.95849609375;119.335403442383;136.95849609375;132.249603271484;131.818695068359;117.519897460938;140.779296875…	2	-0.016	-0.139	-0.028	-0.082	-0.005	-0.179	-0.179	-0.146	-0.11	0.025	-0.119	-0.136	-0.117	-0.058	-0.176	-0.163	-0.099	-0.059	-0.167	-0.141	-0.141	-0.101	0.083	-0.113	-0.174	-0.177	0.005	-0.091
Feature_18	534.264	10.984	YVTSAPMPEPQAPGR	P01871	20140903_QEp1_LC7_PhGe_SA_4_36_2008_3pm_msms_7682;20140903_QEp1_LC7_PhGe_SA_4_36_2608_6am_msms_7734;20140903_QEp1_LC7_PhGe_SA_4_36_2108_9am_msms_7648;20140903_QEp1_LC7_PhGe_SA_4_36_2508_9am_msms_7780;20140903_QEp1_LC7_PhGe_SA_4_36_2108_12am_msms_7744;20140903_QEp1_LC7_PhGe_SA_4_36_2108_6am_msms_7607;20140903_QEp1_LC7_PhGe_SA_4_36_1908_3pm_msms_7628;20140903_QEp1_LC7_PhGe_SA_4_36_2208_6am_msms_756…	534.263	534.265	9.99636	11.9716	1127619,1127632,1127623,1127596,1127638,1127633,1127595,1127616,1127612,1127626,1127629,1127620,1127637,1127639,1127624,1127598,1127608,1127636,1127627,1127634,1127614,1127635,1127628,1127630,1127631,1127622,1127640,1127604,1127613,1127617,1127625,1127585,1127583,1127584,1127601,1127580,1127581,1127582,1127576,1127594,1127591,1127571,1127589,1127586,1127609,1127577,1127615,1127574,1127599,1127607…	62	1599.77	3	112.307	61		0.157067	10.945;10.755;10.947;10.859;10.943;10.692;10.779;10.792;10.709;10.943;10.833;10.762;10.797;10.844;10.724;10.731;10.842;10.884;10.798;10.813;10.816;10.826;10.984;10.856;10.784;10.751;10.951;10.791;10.808;10.82;10.755;10.806;NA;NA;NA;11.615;11.631;11.672;11.708;11.679;11.779;11.825;11.792;11.763;11.83;11.786;11.799;11.746;11.857;11.839;11.81;11.834;11.813;11.799;11.843;11.805;11.806;11.865;11.858;1…	534.264709918553;534.264318679828;534.264644657641;534.264569567687;534.264588088131;534.264504736694;534.264427089389;534.264499186092;534.264678335634;534.26432599098;534.264565434503;534.264513242863;534.264490437313;534.264531214601;534.264527783527;534.264546669575;534.264716348665;534.264578363722;534.264687476368;534.264229981457;534.264690338178;534.264716701689;534.264295788404;534.26453…	95.2644729614258;94.0232315063477;125.526901245117;131.32209777832;NaN;92.038818359375;85.4501266479492;94.0232315063477;105.028701782227;71.8786773681641;107.994102478027;97.6305923461914;101.43090057373;68.2773818969727;93.6490173339844;90.6885070800781;107.926696777344;120.838096618652;106.577598571777;117.932403564453;104.805099487305;136.243499755859;125.526901245117;115.119300842285;117.703…	2	-0.039	-0.229	-0.037	-0.125	-0.041	-0.292	-0.205	-0.192	-0.275	-0.041	-0.151	-0.222	-0.187	-0.14	-0.26	-0.253	-0.142	-0.1	-0.186	-0.171	-0.168	-0.158	0	-0.128	-0.2	-0.233	-0.033	-0.193
Feature_19	539.596	9.122	YVTSAPMPEPQAPGR	P01871	20140903_QEp1_LC7_PhGe_SA_4_36_2008_6am_msms_5838;20140903_QEp1_LC7_PhGe_SA_4_36_2108_6am_msms_5969;20140903_QEp1_LC7_PhGe_SA_4_36_2508_6am_msms_6075;20140903_QEp1_LC7_PhGe_SA_4_36_2208_3pm_msms_6080;20140903_QEp1_LC7_PhGe_SA_4_36_2308_12am_msms_5932;20140903_QEp1_LC7_PhGe_SA_4_36_2508_9am_msms_6141;20140903_QEp1_LC7_PhGe_SA_4_36_1908_3pm_msms_5983;20140903_QEp1_LC7_PhGe_SA_4_36_2308_6am_msms_586…	539.595	539.597	8.13436	10.1096	1153637,1153654,1153596,1153665,1153624,1153630,1153653,1153628,1153650,1153617,1153652,1153663,1153633,1153664,1153604,1153599,1153618,1153671,1153656,1153597,1153647,1153649,1153609,1153635,1153646,1153587,1153659,1153601,1153639,1153631,1153629,1153612,1153593,1153623,1153584,1153580,1153582,1153621,1153607,1153641,1153592,1153615,1153625,1153614,1153613,1153687,1153572,1153636,1153586,1153590…	55	1615.77	3	88.1067	49	Oxidation (M)	0.136467	9.169;8.977;9.187;9.108;9.182;8.957;8.984;8.991;8.956;9.134;9.032;9.002;8.984;9.051;8.947;8.965;9.046;9.064;8.994;8.999;9.011;9.029;9.201;9.039;8.991;8.956;9.122;9.013;9.036;9.009;NA;9;NA;NA;NA;9.62;9.648;9.686;9.738;9.739;9.833;9.885;9.851;9.836;9.93;9.934;9.909;9.855;9.983;9.968;NA;NA;NA;9.929;9.971;9.933;9.959;10.015;10.048;10.045;10.015;10.027;NA;NA;NA	539.596202182105;539.596412801005;539.596162505508;539.59635745594;539.596308126532;539.596480687168;539.596428626655;539.596293695535;539.596195982589;539.596165137959;539.59629828592;539.596370379786;539.596219964324;539.596431615031;539.596380619572;539.596614587649;539.596298122202;539.596192666621;539.596290601809;539.596172570673;539.5963498956;539.59634932661;539.596445962223;539.596229022…	NaN;92.038818359375;NaN;NaN;NaN;70.6282424926758;117.703903198242;109.599601745605;70.6282424926758;88.0922470092773;120.588500976563;83.243293762207;75.1019134521484;86.592170715332;105.659400939941;61.4150695800781;99.9412536621094;89.6630706787109;126.086196899414;95.9812622070313;128.611694335938;113.068496704102;NaN;115.574401855469;116.980903625488;108.32389831543;95.428108215332;75.1019134…	2	0.047	-0.145	0.065	-0.014	0.06	-0.165	-0.138	-0.131	-0.166	0.012	-0.09	-0.12	-0.138	-0.071	-0.175	-0.157	-0.076	-0.058	-0.128	-0.123	-0.111	-0.093	0.079	-0.083	-0.131	-0.166	0	-0.109
Feature_20	800.893	10.8225	YVTSAPMPEPQAPGR	P01871	20140903_QEp1_LC7_PhGe_SA_4_36_2108_12am_msms_7795;20140903_QEp1_LC7_PhGe_SA_4_36_2008_3pm_msms_7676;20140903_QEp1_LC7_PhGe_SA_4_36_2608_9am_msms_7818;20140903_QEp1_LC7_PhGe_SA_4_36_2508_9am_msms_7760;20140903_QEp1_LC7_PhGe_SA_4_36_2408_6am_msms_7852;20140903_QEp1_LC7_PhGe_SA_4_36_1908_3pm_msms_7687;20140903_QEp1_LC7_PhGe_SA_4_36_2608_6am_msms_7794;20140903_QEp1_LC7_PhGe_SA_4_36_2608_12am_msms_79…	800.892	800.894	9.83486	11.8101	2313541,2313550,2313554,2313497,2313530,2313536,2313518,2313519,2313565,2313522,2313545,2313546,2313521,2313549,2313556,2313524,2313517,2313534,2313559,2313533,2313543,2313504,2313529,2313510,2313512,2313548,2313562,2313560,2313509,2313566,2313505,2313506,2313532,2313540,2313500,2313539,2313553,2313558,2313515,2313525,2313528,2313523,2313547,2313531,2313516,2313527,2313538,2313526,2313552,2313520	50	1599.77	2	86.6547	41		0.395283	10.944;10.753;10.945;NA;10.942;10.695;10.766;10.789;10.715;10.941;10.831;10.761;10.795;10.848;10.722;10.734;10.845;10.886;10.793;10.814;NA;10.823;10.979;10.856;10.78;10.748;10.946;10.792;10.81;10.822;10.746;10.805;NA;NA;NA;NA;11.631;11.671;11.708;11.682;11.776;NA;11.785;11.76;11.828;11.785;NA;11.741;11.862;NA;11.812;NA;11.811;11.796;NA;11.805;NA;11.869;11.853;11.842;NA;11.802;NA;NA;11.848	800.892941955158;800.893199156206;800.893243435968;NA;800.893407947976;800.893206437462;800.893470539587;800.893195215161;800.893241430063;800.893002074121;800.893193971944;800.893538647453;800.893250987667;800.893233590862;800.893101597914;800.893196232524;800.893120413367;800.893167686544;800.893549943934;800.893174493997;NA;800.893356419797;800.893149593561;800.893015868458;800.892978387421;80…	80.6319427490234;84.7533569335938;NaN;NA;93.4783782958984;92.939323425293;66.3869323730469;95.1953430175781;60.549919128418;100.111801147461;76.7592926025391;73.8340606689453;68.0444488525391;49.1875;85.8372802734375;68.9722137451172;108.5791015625;93.4783782958984;91.8119964599609;111.830902099609;NA;110.438003540039;92.939323425293;101.202903747559;80.6319427490234;119.866798400879;NaN;87.08290…	2	0.1215	-0.0695	0.1225	-0.124308	0.1195	-0.1275	-0.0565	-0.0335	-0.1075	0.1185	0.0085	-0.0615	-0.0275	0.0255	-0.1005	-0.0885	0.0225	0.0635	-0.0295	-0.0085	-0.166996	0.0005	0.1565	0.0335	-0.0425	-0.0745	0.1235	-0.0305
Feature_21	808.891	9.131	YVTSAPMPEPQAPGR	P01871	20140903_QEp1_LC7_PhGe_SA_4_36_2508_6am_msms_6071;20140903_QEp1_LC7_PhGe_SA_4_36_2508_9am_msms_6129;20140903_QEp1_LC7_PhGe_SA_4_36_2108_12am_msms_6098;20140903_QEp1_LC7_PhGe_SA_4_36_2608_9am_msms_6088;20140903_QEp1_LC7_PhGe_SA_4_36_2208_3pm_msms_6071;20140903_QEp1_LC7_PhGe_SA_4_36_1908_3pm_msms_5973;20140903_QEp1_LC7_PhGe_SA_4_36_2108_6am_msms_5961;20140903_QEp1_LC7_PhGe_SA_4_36_2608_12am_msms_62…	808.89	808.892	8.14336	10.1186	2338805,2338768,2338834,2338895,2338815,2338830,2338824,2338845,2338789,2338832,2338850,2338885,2338919,2338800,2338826,2338851,2338825,2338854,2338829,2338855,2338861,2338887,2338804,2338812,2338857,2338794,2338873,2338879,2338903,2338853,2338880,2338876,2338727,2338766,2338749,2338734,2338744,2338754,2338751,2338742,2338814,2338775,2338783,2338743,2338837,2338757,2338739,2338801,2338818,2338859…	62	1615.77	2	88.7229	52	Oxidation (M)	0.136783	9.114;8.978;9.188;9.108;9.113;8.96;8.981;8.991;8.954;9.186;9.033;9.004;8.983;9.052;8.944;8.961;9.045;9.064;8.997;8.999;9.009;9.027;9.202;9.037;8.994;8.957;9.121;9.011;9.037;9.009;8.981;9.001;NA;NA;NA;9.617;9.739;9.687;9.803;9.808;9.831;9.885;9.926;9.909;9.936;9.867;9.911;9.924;9.983;9.964;9.911;9.939;9.937;9.929;9.971;9.934;9.953;10.01;9.981;9.974;9.946;9.96;9.95;9.96;9.985	808.891164308928;808.890834648636;808.890904257692;808.890932452439;808.891153116777;808.891096181741;808.890889944811;808.89079415654;808.890893679691;808.890771789496;808.890874037458;808.890720115423;808.890952843164;808.890871714086;808.890887321493;808.890888847242;808.89117921969;808.891064152362;808.891034038392;808.890865281038;808.890965697837;808.890898909443;808.890827645074;808.891069…	87.36279296875;86.2142486572266;NaN;NaN;104.549201965332;87.0829010009766;92.2651596069336;101.753303527832;95.9812622070313;NaN;101.753303527832;76.357536315918;91.0762405395508;81.6316375732422;94.7167663574219;85.9090728759766;104.549201965332;87.0829010009766;120.74649810791;107.687797546387;91.0762405395508;98.9431915283203;NaN;92.2693862915039;98.8952789306641;96.6729431152344;89.6238021850…	2	-0.017	-0.153	0.057	-0.023	-0.018	-0.171	-0.15	-0.14	-0.177	0.055	-0.098	-0.127	-0.148	-0.079	-0.187	-0.17	-0.086	-0.067	-0.134	-0.132	-0.122	-0.104	0.071	-0.094	-0.137	-0.174	-0.01	-0.12
Feature_22	670.832	16.214	YVSHFETEGPHVLLYFDSVPTSR	P0C0L5	20140903_QEp1_LC7_PhGe_SA_4_36_2108_9am_msms_11767;20140903_QEp1_LC7_PhGe_SA_4_36_2108_12am_msms_11940;20140903_QEp1_LC7_PhGe_SA_4_36_2608_12am_msms_12024;20140903_QEp1_LC7_PhGe_SA_4_36_2208_6am_msms_11631;20140903_QEp1_LC7_PhGe_SA_4_36_1908_3pm_msms_11703;20140903_QEp1_LC7_PhGe_SA_4_36_2208_12am_msms_11669;20140903_QEp1_LC7_PhGe_SA_4_36_2208_9am_msms_11696;20140903_QEp1_LC7_PhGe_SA_4_36_2108_3pm…	670.831	670.833	15.2264	17.2016	1859452,1859457,1859446,1859431,1859433,1859439,1859456,1859470,1859460,1859444,1859467,1859445,1859442,1859449,1859462,1859438,1859437,1859465,1859459,1859455,1859471,1859428,1859417,1859435,1859443,1859429,1859440,1859420,1859423,1859466,1859418,1859472,1859434,1859416,1859427,1859436,1859475,1859441,1859430,1859422,1859448,1859421,1859419,1859454,1859424,1859426,1859473,1859425	48	2679.3	4	104.65	48		0.1634	NA;15.096;NA;NA;15.206;NA;15.099;15.106;15.159;15.254;15.1;15.15;15.127;15.186;15.072;15.109;NA;15.165;15.061;15.075;15.131;15.154;15.288;15.107;NA;15.065;NA;NA;15.195;NA;NA;NA;15.384;15.454;NA;NA;16.43;16.442;NA;NA;16.409;16.385;16.352;NA;16.327;16.289;16.298;16.191;16.286;16.261;16.253;16.288;16.247;16.213;16.235;16.183;16.181;16.231;16.256;16.215;16.167;NA;16.151;16.166;16.211	NA;670.831401742362;NA;NA;670.831587971426;NA;670.831779901838;670.83160202724;670.831678603415;670.831775591356;670.831476263617;670.831847387439;670.831226786993;670.83145561147;670.831339923412;670.831699513764;NA;670.831389676731;670.831264629588;670.831447289431;670.831839068734;670.83183455632;670.831500114187;670.831729360231;NA;670.831376081058;NA;NA;670.831455343335;NA;NA;NA;670.83138441…	NA;105.958198547363;NA;NA;105.064598083496;NA;106.863296508789;97.6898727416992;113.514701843262;148.379898071289;110.379302978516;107.780097961426;113.514701843262;96.0163269042969;131.089706420898;122.191703796387;NA;122.191703796387;113.514701843262;123.190498352051;55.1283187866211;43.7681198120117;106.863296508789;130.050506591797;NA;131.089706420898;NA;NA;148.379898071289;NA;NA;NA;NaN;NaN;N…	1	-0.0908786	-1.118	-0.115234	-0.15895	-1.008	-0.194153	-1.115	-1.108	-1.055	-0.96	-1.114	-1.064	-1.087	-1.028	-1.142	-1.105	-0.171604	-1.049	-1.153	-1.139	-1.083	-1.06	-0.926	-1.107	-0.220171	-1.149	-0.0653016	-0.157494
Feature_23	894.107	15.145	YVSHFETEGPHVLLYFDSVPTSR	P0C0L5	20140903_QEp1_LC7_PhGe_SA_4_36_2108_12am_msms_11934;20140903_QEp1_LC7_PhGe_SA_4_36_2108_9am_msms_11755;20140903_QEp1_LC7_PhGe_SA_4_36_2608_12am_msms_12014;20140903_QEp1_LC7_PhGe_SA_4_36_2108_3pm_msms_11800;20140903_QEp1_LC7_PhGe_SA_4_36_2208_3pm_msms_11848;20140903_QEp1_LC7_PhGe_SA_4_36_1908_3pm_msms_11705;20140903_QEp1_LC7_PhGe_SA_4_36_2208_12am_msms_11664;20140903_QEp1_LC7_PhGe_SA_4_36_2608_9am…	894.106	894.108	14.1574	16.1326	2557678,2557697,2557689,2557688,2557677,2557670,2557695,2557690,2557694,2557673,2557672,2557703,2557693,2557702,2557681,2557683,2557684,2557686,2557692,2557685,2557662,2557665,2557656,2557657,2557698,2557675,2557679,2557655,2557652,2557654,2557667,2557646,2557638,2557635,2557634,2557658,2557648,2557660,2557641,2557649,2557687,2557637,2557701,2557645,2557669,2557700,2557640,2557664,2557644,2557671…	57	2679.3	3	133.823	57		0.124883	15.162;15.099;15.145;15.107;15.202;15.066;15.094;15.104;15.157;15.255;15.104;15.15;15.128;15.188;15.073;15.106;15.106;15.162;15.059;15.075;15.127;15.141;15.291;NA;15.078;15.064;NA;15.18;15.193;15.088;15.12;15.19;NA;NA;NA;16.394;16.429;16.443;16.386;16.35;16.414;16.387;16.356;16.309;16.322;16.295;16.297;16.184;16.289;16.262;16.254;16.288;16.245;NA;NA;NA;16.185;16.236;16.252;16.223;16.168;16.186;16…	894.108452330359;894.106987842836;894.107293160387;894.10752188001;894.107453504361;894.107506361044;894.107389565568;894.106559489768;894.106975150271;894.107144000399;894.107383893021;894.107017544217;894.107134903921;894.107628175579;894.107629054707;894.106780084693;894.107319802044;894.106750588143;894.10634968111;894.107189813591;894.106870830812;894.107362733472;894.107858192036;NA;894.107…	NaN;153.144500732422;NaN;NaN;197.401901245117;145.043594360352;184.338897705078;205.018096923828;160.124893188477;144.504898071289;94.3011474609375;215.790405273438;174.006195068359;120.41480255127;139.689407348633;137.715805053711;39.188;229.779907226563;95.6662368774414;160.566802978516;173.429000854492;150.642105102539;126.974998474121;NA;202.425506591797;174.700607299805;NA;124.398902893066;1…	1	0.017	-0.046	0	-0.038	0.057	-0.079	-0.051	-0.041	0.012	0.11	-0.041	0.005	-0.017	0.043	-0.072	-0.039	-0.039	0.017	-0.086	-0.07	-0.018	-0.004	0.146	-0.175184	-0.067	-0.081	-0.0589281	0.035
Feature_24	373.205	9.3274	YVSELHLTR	P10721	20140903_QEp1_LC7_PhGe_SA_4_36_1908_9am_msms_6282;20140903_QEp1_LC7_PhGe_SA_4_48_Top6_Top20_1_msms_5821;20140903_QEp1_LC7_PhGe_SA_4_48_Top6_Top20_3_msms_5779;20140903_QEp1_LC7_PhGe_SA_4_48_Top6_Top20_2_msms_5681	373.204	373.206	8.33976	10.315	307076,307080,307081,307059,307061,307064,307058,307062,307077,307079,307074,307063,307053,307056,307065,307070,307075,307060,307066,307071,307055,307073,307078,307107,307067,307084,307069,307068,307072,307057,307054,307047,307085,307082	34	1116.59	3	67.8244	34		0.0982417	9.417;9.2836;9.4355;9.347;9.4151;NA;NA;9.284;9.2504;9.4224;9.3377;9.3004;9.2831;9.3731;9.2408;9.2591;9.3302;9.3659;9.3072;9.3061;9.3152;9.3337;9.4508;9.3274;9.3069;9.249;9.4297;9.3166;9.3286;9.2993;9.2759;9.3049;9.383;9.464;9.435;NA;NA;NA;11.004;NA;NA;NA;NA;NA;NA;NA;NA;NA;NA;NA;NA;NA;NA;NA;NA;NA;NA;NA;NA;NA;NA;NA;NA;NA;NA	373.205289977293;373.205248319635;373.205275487363;373.205045089859;373.205209801607;NA;NA;373.205178230969;373.204909598404;373.204945792814;373.204935525661;373.204923009561;373.204838114307;373.20463781872;373.204877376875;373.204821823507;373.205063979685;373.204796748057;373.204970634092;373.205100839173;373.204939807704;373.204997218957;373.204951821691;373.205030048521;373.204498093515;373…	NaN;NaN;NaN;58.6986312866211;NaN;NA;NA;NaN;NaN;NaN;NaN;NaN;NaN;NaN;NaN;NaN;NaN;NaN;NaN;NaN;NaN;NaN;NaN;NaN;NaN;NaN;NaN;NaN;NaN;NaN;NaN;NaN;82.2868270874023;58.6986312866211;71.6136016845703;NA;NA;NA;NaN;NA;NA;NA;NA;NA;NA;NA;NA;NA;NA;NA;NA;NA;NA;NA;NA;NA;NA;NA;NA;NA;NA;NA;NA;NA;NA	1	0.0896	-0.0438	0.1081	0.0196	0.0877	-0.235501	-0.191964	-0.0434	-0.077	0.095	0.0103	-0.027	-0.0443	0.0457	-0.0866	-0.0683	0.0028	0.0385	-0.0202	-0.0213	-0.0122	0.0063	0.1234	0	-0.0205	-0.0784	0.1023	-0.0108
Feature_25	569.945	15.176	YVMLPVADQDQCIR	P00738	20141110_QEp1_LC7_PhGe_4_53_W5_2_msms_10856;20141110_QEp1_LC7_PhGe_4_53_W5_1_msms_10716;20141110_QEp1_LC7_PhGe_4_53_W4_1_msms_10565;20141110_QEp1_LC7_PhGe_4_53_W5_3_msms_10644;20141110_QEp1_LC7_PhGe_4_53_W3_2_msms_10548;20141110_QEp1_LC7_PhGe_4_53_W3_1_msms_10618;20141110_QEp1_LC7_PhGe_4_53_W3_3_msms_10516;20141110_QEp1_LC7_PhGe_4_53_M4_3_msms_10306;20141110_QEp1_LC7_PhGe_4_53_M4_2_msms_10398;201…	569.944	569.946	14.1884	16.1636	1312030,1312001,1312019,1311998,1312015,1312035,1312032,1312017,1312029,1312000,1312005,1312006,1312007,1312024,1312023,1311995,1312031,1312009,1312008,1312012,1312011,1312010,1312004	23	1706.81	3	90.9175	20		0.461617	14.377;NA;NA;NA;NA;14.236;NA;NA;NA;14.384;14.279;NA;NA;NA;NA;NA;NA;NA;NA;NA;NA;NA;NA;NA;NA;NA;14.395;NA;NA;NA;NA;NA;NA;NA;NA;15.176;NA;15.22;NA;15.17;15.233;NA;NA;15.18;15.745;15.182;15.178;NA;NA;NA;15.161;15.668;NA;NA;15.683;NA;15.129;15.181;15.175;15.14;NA;NA;15.096;15.119;15.149	569.944573440213;NA;NA;NA;NA;569.94450963972;NA;NA;NA;569.944620175343;569.944542440267;NA;NA;NA;NA;NA;NA;NA;NA;NA;NA;NA;NA;NA;NA;NA;569.944191354973;NA;NA;NA;NA;NA;NA;NA;NA;569.945359731447;NA;569.944597053601;NA;569.945970266977;569.944701391097;NA;NA;569.945541142486;569.945354298693;569.945113735583;569.946199902466;NA;NA;NA;NaN;569.945048714739;NA;NA;569.944281639525;NA;569.945555453419;569.…	NaN;NA;NA;NA;NA;NaN;NA;NA;NA;NaN;NaN;NA;NA;NA;NA;NA;NA;NA;NA;NA;NA;NA;NA;NA;NA;NA;NaN;NA;NA;NA;NA;NA;NA;NA;NA;NaN;NA;NaN;NA;136.376403808594;94.1216888427734;NA;NA;NaN;NaN;60.1570587158203;69.0300903320313;NA;NA;NA;80.312;NaN;NA;NA;NaN;NA;111.792999267578;84.3649291992188;76.0727386474609;84.3649291992188;NA;NA;120.528396606445;98.9016876220703;74.9872894287109	2	-0.799	-0.156327	-0.100468	-0.136988	-0.0973209	-0.94	-0.198291	-0.173179	-0.159419	-0.792	-0.897	-0.16214	-0.145981	-0.0973874	-0.190009	-0.194579	-0.148724	-0.119621	-0.172552	-0.179377	-0.170913	-0.150059	-0.0242493	-0.176	-0.183834	-0.213397	-0.781	-0.15318
Feature_26	854.413	14.28	YVMLPVADQDQCIR	P00738	20140903_QEp1_LC7_PhGe_SA_4_36_2108_3pm_msms_10975;20140903_QEp1_LC7_PhGe_SA_4_36_2408_6am_msms_11117;20141110_QEp1_LC7_PhGe_4_53_W4_3_msms_10700;20141110_QEp1_LC7_PhGe_4_53_W4_2_msms_10714;20140903_QEp1_LC7_PhGe_SA_4_36_2508_9am_msms_11078;20140903_QEp1_LC7_PhGe_SA_4_36_2608_9am_msms_11132;20140903_QEp1_LC7_PhGe_SA_4_36_1908_12am_msms_10772;20141110_QEp1_LC7_PhGe_4_53_W4_1_msms_10559;20140903_QE…	854.412	854.414	13.2924	15.2676	2470926,2470959,2470957,2470965,2470930,2470973,2470943,2470962,2470938,2470961,2470929,2470931,2470934,2470976,2470932,2470925,2470951,2470954,2470950,2470979,2470917,2470963,2470945,2470928,2470914,2470933,2470955,2470953,2470919,2470937,2470969,2470960,2470936,2470942,2470968,2470986,2470992,2470935,2470927,2470983,2470939,2470941,2470940,2470921,2470922,2470923,2470924	47	1706.81	2	81.178	47		0.461617	14.376;14.25;14.357;14.312;14.358;14.224;14.212;14.235;14.239;14.385;14.272;14.257;14.289;14.341;14.208;14.219;14.284;14.32;14.239;14.259;14.244;14.292;14.422;14.28;14.222;14.215;14.401;14.261;14.316;14.263;14.277;14.289;13.569;13.614;13.614;15.186;15.209;NA;NA;NA;15.234;NA;NA;NA;NA;NA;15.18;15.098;NA;NA;NA;NA;NA;15.146;15.178;15.128;NA;NA;15.172;15.14;15.118;15.121;NA;NA;NA	854.415319658385;854.411973201742;854.415179795843;854.415264805913;854.414532079404;854.41371827825;854.414112423863;854.414214491392;854.416657314036;854.414202996037;854.415383616228;854.413330591314;854.413574641084;854.417959289254;854.412975643586;854.41336525223;854.414497910354;854.415545919535;854.41491543967;854.41536328528;854.414106698049;854.415137173437;854.415031673275;854.41488731…	78.8138809204102;NaN;97.6895980834961;97.6895980834961;88.0750274658203;NaN;NaN;78.8138809204102;NaN;97.6895980834961;NaN;NaN;NaN;NaN;NaN;NaN;90.7587738037109;81.9036865234375;NaN;92.038818359375;88.0750274658203;89.2306365966797;74.475212097168;79.6386032104492;78.8138809204102;NaN;80.9595184326172;78.8138809204102;NaN;78.401252746582;NaN;88.0750274658203;NaN;NaN;NaN;68.972;69.92;NA;NA;NA;88.092…	2	0.096	-0.03	0.077	0.032	0.078	-0.056	-0.068	-0.045	-0.041	0.105	-0.008	-0.023	0.009	0.061	-0.072	-0.061	0.004	0.04	-0.041	-0.021	-0.036	0.012	0.142	0	-0.058	-0.065	0.121	-0.019
Feature_27	862.411	13.013	YVMLPVADQDQCIR	P00738	20140903_QEp1_LC7_PhGe_SA_4_36_2208_3pm_msms_9705;20140903_QEp1_LC7_PhGe_SA_4_36_2108_12am_msms_9743;20140903_QEp1_LC7_PhGe_SA_4_36_2008_3pm_msms_9690;20140903_QEp1_LC7_PhGe_SA_4_36_2508_9am_msms_9747;20140903_QEp1_LC7_PhGe_SA_4_36_1908_3pm_msms_9581;20140903_QEp1_LC7_PhGe_SA_4_36_2208_12am_msms_9546;20140903_QEp1_LC7_PhGe_SA_4_36_2608_6am_msms_9716;20140903_QEp1_LC7_PhGe_SA_4_36_2208_9am_msms_95…	862.41	862.412	12.0254	14.0006	2490845,2490861,2490876,2490850,2490847,2490820,2490859,2490855,2490843,2490880,2490864,2490867,2490848,2490886,2490853,2490856,2490894,2490836,2490883,2490858,2490830,2490829,2490838,2490882,2490875,2490885,2490857,2490825,2490865,2490881,2490866,2490892,2490862,2490900,2490897,2490909,2490906,2490868,2490873,2490905,2490889,2490893,2490869,2490878,2490874,2490901,2490898,2490884,2490872,2490890…	53	1722.81	2	105.68	53	Oxidation (M)	0.461617	12.96;12.841;NA;12.888;12.941;12.816;12.816;NA;12.861;12.966;12.872;NA;12.874;12.931;12.814;12.817;NA;12.896;12.841;NA;12.852;12.891;13.013;12.873;12.844;12.824;12.987;12.868;12.912;NA;12.856;12.887;NA;NA;NA;13.685;13.708;13.736;13.757;13.727;13.787;NA;13.753;13.757;13.808;13.759;13.752;13.714;NA;NA;13.746;13.764;13.737;13.75;13.788;13.741;13.751;13.782;13.764;13.75;13.747;13.741;13.715;13.734;13…	862.41138937555;862.410179430095;NA;862.410907815855;862.410747306308;862.411666445228;862.410377860087;NA;862.410244837312;862.410094044925;862.410848129154;NA;862.409414014182;862.411676498258;862.410370576431;862.409943558997;NA;862.409755832445;862.410029398071;NA;862.410078641455;862.410878458517;862.410266686194;862.409615381765;NaN;862.412423056561;862.409932650257;862.410581426608;862.411…	88.0750274658203;139.78059387207;NA;117.932403564453;116.510696411133;101.32039642334;107.645599365234;NA;116.510696411133;92.038818359375;129.368194580078;NA;148.95849609375;97.6895980834961;117.932403564453;160.379196166992;NA;106.323097229004;99.9412536621094;NA;NaN;116.510696411133;NaN;NaN;88.075;NaN;92.038818359375;127.017700195313;127.017700195313;NA;117.932403564453;137.835906982422;NA;NA;…	1	-0.053	-0.172	-0.0688813	-0.125	-0.072	-0.197	-0.197	-0.166403	-0.152	-0.047	-0.141	-0.162602	-0.139	-0.082	-0.199	-0.196	-0.121286	-0.117	-0.172	-0.158621	-0.161	-0.122	0	-0.14	-0.169	-0.189	-0.026	-0.145
Feature_28	473.226	7.1168	YVGNMHGNEALGR	P15169	20140903_QEp1_LC7_PhGe_SA_4_36_2208_6am_msms_4173;20140903_QEp1_LC7_PhGe_SA_4_36_2408_6am_msms_4375;20140903_QEp1_LC7_PhGe_SA_4_36_1908_9am_msms_4278;20140903_QEp1_LC7_PhGe_SA_4_36_2608_3pm_msms_4240;20140903_QEp1_LC7_PhGe_SA_4_36_2408_9am_msms_4163;20140903_QEp1_LC7_PhGe_SA_4_36_2008_12am_msms_4192;20140903_QEp1_LC7_PhGe_SA_4_36_1908_6am_msms_4205;20140903_QEp1_LC7_PhGe_SA_4_48_Top6_Top20_1_msms…	473.225	473.227	6.12916	8.10444	796443,796455,796442,796437,796419,796457,796444,796458,796435,796445,796456,796438,796446,796453,796459,796447,796439,796496,796485,796451,796440,796441,796432,796448,796454,796436,796449,796484,796481,796452,796450,796480,796434,796492,796486,796465,796466,796474,796460,796461,796462,796468,796404,796470,796473,796463,796467,796464,796469,796472,796471	51	1416.66	3	64.6547	51		0.11051	7.2507;7.0569;7.256;7.205;7.233;7.0036;7.0843;7.0917;6.9813;7.2463;7.1036;7.0724;7.0747;7.1295;7.003;7.0218;7.1854;7.1857;7.1157;7.1168;7.1515;7.1186;7.228;7.152;7.0898;7.003;7.2089;7.0876;7.0878;7.121;7.0417;7.0421;7.108;7.137;7.153;7.9324;7.981;NA;NA;NA;NA;8.3265;NA;NA;NA;8.3205;8.3447;NA;8.4548;8.4402;NA;8.3493;8.319;8.382;8.4497;NA;NA;NA;NA;8.4128;8.3488;8.3403;8.346;8.3269;NA	473.226399494142;473.226451322558;473.22658824138;473.226421572457;473.226418132744;473.226389933898;473.226306493893;473.22639674579;473.226533890059;473.226497143088;473.226630631205;473.226071588658;473.226213667634;473.226501100273;473.22649977635;473.226446009263;473.226606252999;473.226397384946;473.226588881288;473.226519404409;473.22626455434;473.22633329788;473.226744891627;473.226424981…	NaN;NaN;53.8685493469238;59.2272911071777;75.1019134521484;NaN;NaN;NaN;NaN;NaN;NaN;NaN;NaN;NaN;49.4828987121582;NaN;NaN;NaN;NaN;NaN;NaN;NaN;55.1960105895996;69.3520812988281;NaN;NaN;NaN;NaN;NaN;82.068733215332;NaN;NaN;63.1805305480957;69.3448486328125;105.652297973633;NaN;NaN;NA;NA;NA;NA;NaN;NA;NA;NA;NaN;NaN;NA;NaN;NaN;NA;NaN;NaN;NaN;NaN;NA;NA;NA;NA;NaN;NaN;NaN;28.7269191741943;NaN;NA	2	0.1339	-0.0599	0.1392	0.0882	0.1162	-0.1132	-0.0325	-0.0251	-0.1355	0.1295	-0.0132	-0.0444	-0.0421	0.0127	-0.1138	-0.095	0.0686	0.0689	-0.0011	0	0.0347	0.0018	0.1112	0.0352	-0.027	-0.1138	0.0921	-0.0292
Feature_29	478.558	5.84495	YVGNMHGNEALGR	P15169	20140903_QEp1_LC7_PhGe_SA_4_48_Top6_Top20_3_msms_2464;20140903_QEp1_LC7_PhGe_SA_4_48_Top6_Top20_1_msms_2447;20140903_QEp1_LC7_PhGe_SA_4_36_2008_6am_msms_2958;20140903_QEp1_LC7_PhGe_SA_4_48_Top6_Top20_2_msms_2404;20140903_QEp1_LC7_PhGe_SA_4_36_2608_12am_msms_3232;20140903_QEp1_LC7_PhGe_SA_4_36_2108_12am_msms_3156;20140903_QEp1_LC7_PhGe_SA_4_36_2208_3pm_msms_3121;20140903_QEp1_LC7_PhGe_SA_4_36_2608…	478.557	478.559	4.85731	6.83259	827929,827928,827947,827922,827932,827920,827949,827958,827912,827917,827943,827951,827919,827950,827952,827956,827926,827913,827955,827935,827939,827914,827915,827924,827936,827959,827945,827942,827944,827957,827954,827953,827946,827948	34	1432.65	3	59.6011	34	Oxidation (M)	0.123333	5.9159;5.8459;5.9454;5.8947;5.9063;5.8772;5.877;5.758;5.795;5.9606;5.873;5.816;5.788;5.86;5.7652;5.794;5.8794;5.841;5.858;5.844;5.8921;5.825;5.8635;5.8262;5.873;5.7592;5.8939;5.9003;5.83;5.8094;5.797;NA;5.531;5.6;5.625;NA;NA;NA;NA;NA;NA;NA;NA;NA;NA;NA;NA;NA;NA;NA;NA;NA;NA;NA;NA;NA;NA;NA;NA;NA;NA;NA;NA;NA;NA	478.55794907087;478.557763112832;478.557666426609;478.55765061217;478.557715009343;478.557849659415;478.557587568944;478.557776302061;478.557475740938;478.5574500145;478.557550585278;478.557443425623;478.557293505019;478.557522954774;478.557394048455;478.557278199129;478.558021175928;478.55775198761;478.558005469585;478.557342241864;478.557943670206;478.557526803171;478.557763090332;478.557786580…	NaN;NaN;NaN;NaN;NaN;NaN;46.2819786071777;69.3448486328125;59.975170135498;NaN;63.1805305480957;69.3520812988281;NaN;25.1405906677246;NaN;67.5191116333008;NaN;43.0301094055176;63.1805305480957;32.4387092590332;NaN;86.802978515625;NaN;NaN;74.9872894287109;NaN;NaN;NaN;49.3331718444824;NaN;41.5600891113281;NA;66.0043411254883;71.557502746582;83.5304794311523;NA;NA;NA;NA;NA;NA;NA;NA;NA;NA;NA;NA;NA;NA;…	2	0.07095	0.00095	0.10045	0.04975	0.06135	0.03225	0.03205	-0.08695	-0.04995	0.11565	0.02805	-0.02895	-0.05695	0.01505	-0.07975	-0.05095	0.03445	-0.00395	0.01305	-0.00095	0.04715	-0.01995	0.01855	-0.01875	0.02805	-0.08575	0.04895	0.05535
Feature_30	709.336	7.0887	YVGNMHGNEALGR	P15169	20140903_QEp1_LC7_PhGe_SA_4_48_Top6_Top20_1_msms_3794	709.335	709.337	6.10106	8.07634	2012539,2012549,2012536,2012541,2012552,2012534,2012540,2012542,2012538,2012537,2012551,2012547,2012550,2012548,2012543,2012545,2012546,2012535,2012553,2012544,2012523,2012558,2012557,2012554,2012555,2012556	26	1416.66	2	71.5575	26		0.0982417	7.2482;7.0569;NA;NA;NA;7.0024;7.0843;NA;6.9797;7.244;NA;NA;7.0796;7.1264;NA;7.0244;NA;NA;7.1078;7.1168;7.1685;7.1227;NA;NA;7.0898;7.0017;7.2074;7.0876;NA;NA;7.0414;7.0421;7.105;NA;NA;NA;NA;NA;NA;NA;NA;NA;NA;NA;NA;NA;NA;NA;NA;8.4415;8.3428;NA;NA;NA;NA;8.4086;NA;8.4663;NA;NA;8.3557;NA;NA;8.3263;NA	709.33663773603;709.334187746464;NA;NA;NA;709.334767166266;709.334662878212;NA;709.334673204499;709.33625263943;NA;NA;709.337765841428;709.334860000021;NA;709.334869725964;NA;NA;709.337382606046;709.336174548774;709.336243048385;709.335620711698;NA;NA;709.335016023133;709.335882351491;709.335725603944;709.335102922138;NA;NA;709.335526249289;709.334256005428;709.335221706738;NA;NA;NA;NA;NA;NA;NA;N…	NaN;NaN;NA;NA;NA;NaN;NaN;NA;NaN;NaN;NA;NA;NaN;NaN;NA;NaN;NA;NA;NaN;NaN;NaN;NaN;NA;NA;NaN;NaN;NaN;NaN;NA;NA;NaN;NaN;71.557502746582;NA;NA;NA;NA;NA;NA;NA;NA;NA;NA;NA;NA;NA;NA;NA;NA;NaN;NaN;NA;NA;NA;NA;NaN;NA;NaN;NA;NA;NaN;NA;NA;NaN;NA	2	0.1595	-0.0318	-0.00196624	-0.0581993	-0.0230719	-0.0863	-0.0044	-0.136563	-0.109	0.1553	-0.0803876	-0.127406	-0.0091	0.0377	-0.176738	-0.0643	-0.0650471	-0.0559715	0.0191	0.0281	0.0798	0.034	-0.0115275	-0.100722	0.0011	-0.087	0.1187	-0.0011
Feature_31	717.333	5.8435	YVGNMHGNEALGR	P15169	20140903_QEp1_LC7_PhGe_SA_4_48_Top6_Top20_3_msms_2467;20140903_QEp1_LC7_PhGe_SA_4_48_Top6_Top20_1_msms_2450;20140903_QEp1_LC7_PhGe_SA_4_48_Top6_Top20_2_msms_2408	717.332	717.334	4.85586	6.83114	2040428,2040439,2040444,2040432,2040430,2040434,2040438,2040431,2040446,2040435,2040442,2040433,2040436,2040437	14	1432.65	2	103.83	13	Oxidation (M)	0.112467	NA;5.8435;NA;5.8899;5.8975;5.8779;NA;NA;NA;NA;NA;NA;5.7929;NA;NA;NA;5.8816;NA;5.858;NA;NA;NA;5.8619;5.8335;NA;5.7634;NA;5.8966;NA;NA;NA;NA;5.531;5.6;5.625;NA;NA;NA;NA;NA;NA;NA;NA;NA;NA;NA;NA;NA;NA;NA;NA;NA;NA;NA;NA;NA;NA;NA;NA;NA;NA;NA;NA;NA;NA	NA;717.33364723168;NA;717.333615198685;717.334165762641;717.332954234343;NA;NA;NA;NA;NA;NA;717.331830421003;NA;NA;NA;717.333787026176;NA;717.333184546685;NA;NA;NA;717.333037249488;717.334466914962;NA;717.33272554085;NA;717.333037800837;NA;NA;NA;NA;717.333498173474;717.333480341349;717.33331051299;NA;NA;NA;NA;NA;NA;NA;NA;NA;NA;NA;NA;NA;NA;NA;NA;NA;NA;NA;NA;NA;NA;NA;NA;NA;NA;NA;NA;NA;NA	NA;NaN;NA;NaN;NaN;NaN;NA;NA;NA;NA;NA;NA;NaN;NA;NA;NA;NaN;NA;NaN;NA;NA;NA;NaN;NaN;NA;NaN;NA;NaN;NA;NA;NA;NA;119.866798400879;74.9872894287109;116.634902954102;NA;NA;NA;NA;NA;NA;NA;NA;NA;NA;NA;NA;NA;NA;NA;NA;NA;NA;NA;NA;NA;NA;NA;NA;NA;NA;NA;NA;NA;NA	2	-0.0221275	0	0.0126011	0.0464	0.054	0.0344	-0.0717547	-0.103291	-0.103162	0.0303435	-0.0448756	-0.0712722	-0.0506	-0.0308664	-0.137045	-0.0940014	0.0381	-0.06396	0.0145	-0.0905417	-0.0469075	-0.0990833	0.0184	-0.01	-0.0618053	-0.0801	0.00483482	0.0531
Feature_32	438.994	13.182	YVGGQEHFAHLLILR	P02763	20140903_QEp1_LC7_PhGe_SA_4_36_2008_3pm_msms_9942;9944;20140903_QEp1_LC7_PhGe_SA_4_36_2108_12am_msms_9987;20140903_QEp1_LC7_PhGe_SA_4_36_2108_3pm_msms_9905;9913;20140903_QEp1_LC7_PhGe_SA_4_36_2608_9am_msms_9989;20140903_QEp1_LC7_PhGe_SA_4_36_1908_3pm_msms_9815;20140903_QEp1_LC7_PhGe_SA_4_36_2608_12am_msms_10094;20140903_QEp1_LC7_PhGe_SA_4_36_2508_9am_msms_9972;10001;20140903_QEp1_LC7_PhGe_SA_4_36…	438.993	438.995	12.1944	14.1696	617457,617475,617431,617477,617465,617511,617415,617493,617412,617441,617472,617428,617439,617507,617498,617433,617378,617383,617452,617367,617471,617492,617393,617494,617448,617459,617419,617460,617470,617450,617466,617456,617444,617535,617525,617518,617417,617343,617453,617370,617438,617426,617371,617345,617382,617409,617552,617354,617538,617533,617463,617398,617399,617325,617377,617344,617416,…	64	1751.95	4	104.089	64		0.461617	13.248;13.127;13.235;13.186;13.261;13.116;13.09;13.131;13.135;13.277;13.159;13.12;13.137;13.209;13.087;13.092;13.163;13.193;13.132;13.122;13.145;13.178;13.326;13.155;13.12;13.1;13.284;13.14;13.189;13.131;13.149;13.166;13.622;NA;13.668;14.583;14.6;14.612;14.569;14.542;14.614;14.631;14.573;14.53;14.574;14.502;14.514;14.431;14.535;14.494;14.478;14.512;14.483;14.434;14.48;14.427;14.408;14.467;14.468;…	438.994175366231;438.994505656288;438.99415525;438.994150256365;438.99414240001;438.994141202444;438.994376453593;438.994155482385;438.99415118172;438.994109282401;438.994425188287;438.994177673938;438.9944882541;438.994101447131;438.994578953949;438.994466064972;438.994147098029;438.994443056112;438.994111909454;438.994090842911;438.994026586251;438.994505061641;438.994136827518;438.994514407529…	105.028701782227;97.6895980834961;115.119300842285;107.645599365234;115.119300842285;100.222602844238;105.028701782227;105.028701782227;111.830902099609;94.0232315063477;107.645599365234;95.2644729614258;105.028701782227;78.8138809204102;105.028701782227;80.9595184326172;143.975692749023;95.2644729614258;115.119300842285;95.2644729614258;97.6895980834961;89.5067825317383;95.2644729614258;98.59243…	3	0.066	-0.055	0.053	0.004	0.079	-0.066	-0.092	-0.051	-0.047	0.095	-0.023	-0.062	-0.045	0.027	-0.095	-0.09	-0.019	0.011	-0.05	-0.06	-0.037	-0.004	0.144	-0.027	-0.062	-0.082	0.102	-0.042
Feature_33	584.99	13.188	YVGGQEHFAHLLILR	P02763	20140903_QEp1_LC7_PhGe_SA_4_36_2208_3pm_msms_9935;20140903_QEp1_LC7_PhGe_SA_4_36_2108_12am_msms_9993;20140903_QEp1_LC7_PhGe_SA_4_36_2608_12am_msms_10100;20140903_QEp1_LC7_PhGe_SA_4_36_2608_9am_msms_9995;20140903_QEp1_LC7_PhGe_SA_4_36_2008_3pm_msms_9945;20140903_QEp1_LC7_PhGe_SA_4_36_1908_3pm_msms_9827;20140903_QEp1_LC7_PhGe_SA_4_36_2508_9am_msms_9977;20140903_QEp1_LC7_PhGe_SA_4_36_2608_6am_msms_9…	584.989	584.991	12.2004	14.1756	1393329,1393312,1393367,1393359,1393360,1393358,1393319,1393308,1393331,1393354,1393306,1393340,1393317,1393345,1393343,1393305,1393339,1393349,1393304,1393342,1393377,1393344,1393330,1393318,1393355,1393327,1393323,1393337,1393328,1393325,1393335,1393316,1393363,1393365,1393348,1393369,1393361,1393332,1393322,1393374,1393333,1393334,1393338,1393353,1393352,1393336,1393364,1393390,1393398,1393351…	64	1751.95	3	109.971	64		0.461617	13.247;13.127;13.235;13.188;13.262;13.112;13.09;13.133;13.135;13.28;13.158;13.119;13.141;13.207;13.091;13.093;13.162;13.193;13.132;13.126;13.146;13.178;13.327;13.158;13.119;13.1;13.29;13.141;13.188;13.135;13.15;13.167;13.624;13.79;13.666;14.583;14.6;14.611;14.569;NA;14.614;14.627;14.574;14.531;14.571;14.503;14.514;14.431;14.535;14.494;14.477;14.512;14.479;14.434;14.479;14.428;14.408;14.467;14.468…	584.989761241137;584.98984651812;584.989792304542;584.989684989292;584.989898210859;584.989831411347;584.989753904873;584.989652812608;584.989710717499;584.989780144589;584.989559382848;584.989730448398;584.989740972421;584.989693584255;584.989792978251;584.989655227869;584.989734356099;584.989669018729;584.989680016398;584.98973757464;584.989528019314;584.989670737482;584.989920885021;584.989673…	95.2644729614258;95.2644729614258;105.028701782227;115.119300842285;112.422897338867;85.8372802734375;105.028701782227;107.994102478027;95.2644729614258;105.028701782227;115.119300842285;111.830902099609;115.119300842285;98.5924377441406;95.2644729614258;95.2644729614258;95.2644729614258;112.422897338867;122.638496398926;105.028701782227;115.119300842285;105.028701782227;98.5924377441406;112.4228…	3	0.059	-0.061	0.047	0	0.074	-0.076	-0.098	-0.055	-0.053	0.092	-0.03	-0.069	-0.047	0.019	-0.097	-0.095	-0.026	0.005	-0.056	-0.062	-0.042	-0.01	0.139	-0.03	-0.069	-0.088	0.102	-0.047
Feature_34	876.981	13.147	YVGGQEHFAHLLILR	P02763	20140903_QEp1_LC7_PhGe_SA_4_36_2108_12am_msms_10001;20140903_QEp1_LC7_PhGe_SA_4_36_2008_3pm_msms_9951;20140903_QEp1_LC7_PhGe_SA_4_36_2208_3pm_msms_9941;20140903_QEp1_LC7_PhGe_SA_4_36_2608_12am_msms_10103;20140903_QEp1_LC7_PhGe_SA_4_36_2508_9am_msms_9985;20140903_QEp1_LC7_PhGe_SA_4_36_2608_9am_msms_9998;20140903_QEp1_LC7_PhGe_SA_4_36_1908_3pm_msms_9831;20140903_QEp1_LC7_PhGe_SA_4_36_2108_9am_msms_…	876.98	876.982	12.1594	14.1346	2522729,2522745,2522719,2522744,2522715,2522748,2522743,2522735,2522714,2522707,2522712,2522742,2522694,2522730,2522724,2522738,2522722,2522700,2522711,2522703,2522740,2522739,2522706,2522691,2522733,2522736,2522726,2522705,2522695,2522723,2522737,2522689,2522721,2522699,2522746,2522731,2522716,2522693,2522713,2522718,2522720,2522692,2522690,2522697,2522696,2522702,2522727,2522688,2522732,2522747…	63	1751.95	2	201.032	62		0.243517	13.247;13.128;13.232;13.188;13.261;13.116;13.09;13.132;13.135;13.28;13.157;13.12;13.141;13.205;13.087;13.092;13.159;13.192;13.13;13.12;13.146;13.177;13.329;13.153;13.117;13.102;13.285;13.14;13.189;13.132;13.148;13.165;13.629;NA;NA;14.583;14.6;14.613;14.565;14.536;14.614;14.629;14.575;14.531;14.57;14.5;14.512;14.431;14.54;14.495;14.476;14.513;14.476;14.436;14.479;14.427;14.411;14.47;14.468;14.434;…	876.981521219736;876.980970308694;876.98081175475;876.981097807033;876.980898685161;876.98187412263;876.980654293307;876.980627815025;876.981545472787;876.981296380483;876.980858357808;876.981739388856;876.981473150716;876.980772709215;876.980839673637;876.980685737221;876.981004488524;876.981238825045;876.981637765083;876.981050781366;876.980986464082;876.981352330107;876.981578583342;876.980425…	195.603393554688;212.345794677734;248.226806640625;217.478805541992;212.703903198242;212.703903198242;238.673797607422;224.330200195313;184.987197875977;150.39030456543;184.987197875977;172.571701049805;174.58869934082;193.472503662109;203.20100402832;212.703903198242;217.478805541992;212.703903198242;195.603393554688;217.478805541992;224.330200195313;213.830993652344;160.806594848633;224.6685028…	3	0.1	-0.019	0.085	0.041	0.114	-0.031	-0.057	-0.015	-0.012	0.133	0.01	-0.027	-0.006	0.058	-0.06	-0.055	0.012	0.045	-0.017	-0.027	-0.001	0.03	0.182	0.006	-0.03	-0.045	0.138	-0.007
Feature_35	718.647	10.0665	YTYNYEAESSSGVPGTADSR	P04114	20140903_QEp1_LC7_PhGe_SA_4_36_1908_12am_msms_6872;20140903_QEp1_LC7_PhGe_SA_4_36_1908_6am_msms_6871;20140903_QEp1_LC7_PhGe_SA_4_36_2008_12am_msms_6873;20140903_QEp1_LC7_PhGe_SA_4_36_2108_3pm_msms_7021;20140903_QEp1_LC7_PhGe_SA_4_36_2608_6am_msms_7082;20140903_QEp1_LC7_PhGe_SA_4_48_Top6_Top20_2_msms_5845;20140903_QEp1_LC7_PhGe_SA_4_36_2108_9am_msms_6994;20140903_QEp1_LC7_PhGe_SA_4_36_2008_3pm_msm…	718.646	718.648	9.07886	11.0541	2045836,2045831,2045841,2045824,2045793,2045808,2045821,2045815,2045807,2045835,2045847,2045832,2045850,2045798,2045800,2045845,2045834,2045838,2045844,2045827,2045805,2045826,2045811,2045813,2045816,2045810,2045814,2045820,2045818,2045849,2045842,2045848,2045837,2045817,2045830,2045823,2045789,2045797,2045825,2045828,2045801,2045839,2045812	43	2152.92	3	101.773	38		0.128683	10.186;10.045;10.174;10.071;10.157;9.997;10.057;NA;10.005;10.164;10.073;10.059;10.072;10.128;9.975;10.033;10.084;10.09;10.058;10.042;10.055;NA;10.187;10.083;10.054;NA;NA;10.046;NA;10.049;10.062;10.047;9.604;9.648;9.651;10.896;10.924;10.953;NA;10.977;11.093;11.124;11.126;11.054;NA;NA;NA;NA;11.176;NA;NA;11.14;NA;11.148;NA;NA;NA;NA;11.183;11.149;NA;NA;NA;NA;NA	718.647419832132;718.646733827727;718.64710952113;718.646997720862;718.646924361437;718.647068908068;718.647094018559;NA;718.646664463802;718.646847386524;718.646921507446;718.646915823923;718.646919309988;718.647324228285;718.64646272078;718.646843827043;718.646709502083;718.646846234258;718.647262126283;718.647123604622;718.646972582592;NA;718.647536753135;718.646952987428;718.64717841607;NA;NA…	145.518493652344;66.7602767944336;117.837997436523;102.067497253418;89.0114364624023;139.108795166016;149.11540222168;NA;111.445999145508;59.8565788269043;NaN;74.775520324707;84.9747161865234;151.626098632813;117.837997436523;128.381896972656;90.8956527709961;112.438400268555;NaN;142.974594116211;154.554504394531;NA;NaN;141.603103637695;118.515098571777;NA;NA;136.681198120117;NA;NaN;113.734596252…	2	0.1195	-0.0215	0.1075	0.0045	0.0905	-0.0695	-0.0095	-0.190733	-0.0615	0.0975	0.0065	-0.0075	0.0055	0.0615	-0.0915	-0.0335	0.0175	0.0235	-0.0085	-0.0245	-0.0115	-0.137866	0.1205	0.0165	-0.0125	-0.227999	-0.0391172	-0.0205
Feature_36	1077.47	10.171	YTYNYEAESSSGVPGTADSR	P04114	20140903_QEp1_LC7_PhGe_SA_4_36_2508_6am_msms_7035;20140903_QEp1_LC7_PhGe_SA_4_36_2408_6am_msms_7111;20140903_QEp1_LC7_PhGe_SA_4_36_2108_3pm_msms_6997;20140903_QEp1_LC7_PhGe_SA_4_36_2608_9am_msms_7085;20140903_QEp1_LC7_PhGe_SA_4_36_2308_12am_msms_6888;20140903_QEp1_LC7_PhGe_SA_4_36_2608_12am_msms_7221;20140903_QEp1_LC7_PhGe_SA_4_36_2308_3pm_msms_6984;20140903_QEp1_LC7_PhGe_SA_4_36_2008_9am_msms_69…	1077.47	1077.47	9.18336	11.1586	2842295,2842277,2842273,2842253,2842251,2842254,2842270,2842259,2842303,2842286,2842298,2842260,2842246,2842261,2842249,2842267,2842294,2842287,2842240,2842256,2842250,2842252,2842288,2842248,2842290,2842299,2842241,2842243,2842255,2842245,2842239,2842247,2842258,2842276,2842244,2842242,2842284,2842297,2842300,2842293,2842285,2842291,2842278,2842262,2842279,2842283,2842268,2842269,2842282,2842266…	65	2152.92	2	184.05	65		0.13525	10.187;10.043;10.174;10.073;10.154;9.997;10.058;10.025;10.009;10.171;10.075;10.057;10.068;10.129;9.973;10.03;10.086;10.09;10.064;10.042;10.058;10.094;10.188;10.082;10.062;9.995;10.17;10.029;10.084;10.05;10.056;10.049;9.599;9.648;9.651;10.898;10.927;10.95;11.004;10.978;11.09;11.129;11.129;11.042;11.145;11.088;11.121;11.015;11.175;11.145;11.116;11.142;11.151;11.147;11.159;11.103;11.124;11.207;11.18…	1077.46755638534;1077.46633506012;1077.46720817336;1077.46752492634;1077.46709135761;1077.46624063953;1077.46693523042;1077.46630519477;1077.46623434037;1077.46678464302;1077.46563787433;1077.4663343231;1077.46531023031;1077.46616762225;1077.46557729107;1077.46574072155;1077.46632091775;1077.46696904744;1077.46559653353;1077.46709316125;1077.46700634773;1077.46718221075;1077.46715526312;1077.4675…	207.070007324219;242.899505615234;208.283294677734;215.064804077148;195.245895385742;218.223098754883;206.106094360352;225.082595825195;233.285995483398;215.064804077148;225.082595825195;225.285903930664;235.114807128906;206.106094360352;195.528594970703;206.106094360352;217.421401977539;223.53630065918;199.752304077148;227.945495605469;233.285995483398;225.285903930664;225.082595825195;227.94549…	2	0.016	-0.128	0.003	-0.098	-0.017	-0.174	-0.113	-0.146	-0.162	0	-0.096	-0.114	-0.103	-0.042	-0.198	-0.141	-0.085	-0.081	-0.107	-0.129	-0.113	-0.077	0.017	-0.089	-0.109	-0.176	-0.001	-0.142
Feature_37	470.719	5.489	YTVNQCR	P00450	20140903_QEp1_LC7_PhGe_SA_4_36_2608_9am_msms_2707;20140903_QEp1_LC7_PhGe_SA_4_36_2208_12am_msms_2614;20140903_QEp1_LC7_PhGe_SA_4_36_2608_6am_msms_2752;20140903_QEp1_LC7_PhGe_SA_4_36_2308_9am_msms_2229;20140903_QEp1_LC7_PhGe_SA_4_36_2108_12am_msms_2773;20140903_QEp1_LC7_PhGe_SA_4_36_2408_6am_msms_2713;20140903_QEp1_LC7_PhGe_SA_4_36_2608_12am_msms_2848;20140903_QEp1_LC7_PhGe_SA_4_36_2208_9am_msms_2…	470.718	470.72	4.50136	6.47664	783507,783497,783518,783537,783520,783473,783521,783488,783539,783515,783482,783485,783504,783529,783525,783503,783498,783479,783538,783502,783526,783512,783527,783496,783523,783509,783535,783522,783492,783472,783495,783530,783475,783476,783484,783536,783506,783489,783474,783477,783486,783519,783533,783513,783487,783505,783500,783508,783478,783501,783471,783490,783481,783516,783528,783531,783524,…	65	939.423	2	140.369	65		0.18422	5.401;5.383;5.442;5.361;5.519;5.359;5.34;5.397;5.416;5.489;5.474;5.402;5.423;5.462;5.246;5.331;5.396;5.35;5.3;5.015;5.2741;5.244;5.486;5.277;5.391;5.22;5.49;5.28;5.453;5.331;5.419;5.387;4.849;4.766;4.868;5.501;5.507;5.509;5.556;5.669;5.857;5.9758;5.9757;6.018;6.209;6.114;6.204;6.142;6.326;6.333;6.2243;6.269;6.268;6.275;6.318;6.293;6.313;6.397;6.352;6.322;6.316;6.329;6.351;6.341;6.329	470.71864232911;470.718959836375;470.718706283988;470.718893863988;470.718705859337;470.718810013636;470.718927368553;470.718843148039;470.718969293284;470.718943699866;470.719038738254;470.719071860122;470.718831203411;470.719108276404;470.718756252806;470.718746885421;470.718763429787;470.718728675248;470.718829394129;470.719102615985;470.718767804126;470.718822745955;470.718669897459;470.71889…	128.754898071289;132.717697143555;144.294799804688;158.533996582031;158.533996582031;128.754898071289;132.717697143555;158.533996582031;158.533996582031;158.533996582031;175.941802978516;158.533996582031;144.294799804688;141.984298706055;144.294799804688;144.294799804688;158.533996582031;144.294799804688;135.865097045898;126.243202209473;NaN;144.294799804688;141.984298706055;134.437301635742;128.…	1	-0.088	-0.106	-0.047	-0.128	0.03	-0.13	-0.149	-0.092	-0.073	0	-0.015	-0.087	-0.066	-0.027	-0.243	-0.158	-0.093	-0.139	-0.189	-0.474	-0.2149	-0.245	-0.003	-0.212	-0.098	-0.269	0.001	-0.209
Feature_38	639.805	9.0915	YTTTMGVNTYK	P00736	20140903_QEp1_LC7_PhGe_SA_4_36_2108_12am_msms_6125;20140903_QEp1_LC7_PhGe_SA_4_36_2608_9am_msms_6136;20140903_QEp1_LC7_PhGe_SA_4_36_2208_6am_msms_5977;20140903_QEp1_LC7_PhGe_SA_4_36_2208_9am_msms_6006;20140903_QEp1_LC7_PhGe_SA_4_36_2508_9am_msms_6170;20140903_QEp1_LC7_PhGe_SA_4_36_2608_6am_msms_6119;20140903_QEp1_LC7_PhGe_SA_4_36_1908_3pm_msms_6020;20140903_QEp1_LC7_PhGe_SA_4_36_2008_3pm_msms_611…	639.804	639.806	8.10386	10.0791	1696729,1696735,1696717,1696740,1696712,1696728,1696716,1696706,1696763,1696709,1696719,1696731,1696725,1696754,1696745,1696749,1696757,1696732,1696715,1696756,1696751,1696747,1696713,1696750,1696753,1696752,1696734,1696758,1696748,1696746,1696755,1696744,1696759,1696690,1696685,1696699,1696760,1696711,1696723,1696689,1696687,1696720,1696679,1696683,1696680,1696684,1696733,1696694,1696762,1696686…	65	1277.6	2	119.188	65		0.461617	9.1899;9.015;9.213;9.1142;9.199;8.976;9.047;9.0489;8.969;9.1928;9.09;9.034;9.031;9.092;8.974;8.992;9.1192;9.1245;9.055;9.0656;9.0772;9.091;9.2088;9.1102;9.047;9;9.1848;9.043;9.08;9.0723;9.008;9.032;8.965;9.009;9.005;9.9203;9.951;9.9879;10.027;10.023;10.126;10.176;10.149;10.127;10.222;10.15;10.186;10.125;10.265;10.245;10.19;10.22;10.214;10.2;10.267;10.211;10.223;10.292;10.258;10.257;10.215;10.226;…	639.805047330444;639.80529594246;639.805133716896;639.805445149221;639.805502145972;639.805007994458;639.805003551274;639.805315941814;639.805302641263;639.805562868104;639.805347161915;639.805484500985;639.805328379647;639.805223720613;639.805261079595;639.805270656895;639.805435238136;639.805489748275;639.80508133054;639.805263324776;639.805494994899;639.805305339711;639.805516864799;639.805120…	NaN;110.076698303223;NaN;NaN;NaN;64.1211776733398;125.72029876709;NaN;131.826095581055;NaN;131.826095581055;108.348297119141;107.026100158691;93.3451919555664;115.004302978516;102.400299072266;NaN;NaN;125.225799560547;NaN;NaN;NaN;NaN;NaN;147.623001098633;107.026100158691;NaN;73.43505859375;110.076698303223;NaN;126.193801879883;93.3451919555664;80.2447128295898;117.250602722168;122.69930267334;NaN…	1	0.0984	-0.0765	0.1215	0.0227	0.1075	-0.1155	-0.0445	-0.0426	-0.1225	0.1013	-0.0015	-0.0575	-0.0605	0.0005	-0.1175	-0.0995	0.0277	0.033	-0.0365	-0.0259	-0.0143	-0.0005	0.1173	0.0187	-0.0445	-0.0915	0.0933	-0.0485
Feature_39	647.803	7.081	YTTTMGVNTYK	P00736	20140903_QEp1_LC7_PhGe_SA_4_36_2208_3pm_msms_4301;20140903_QEp1_LC7_PhGe_SA_4_36_2508_9am_msms_4342;20140903_QEp1_LC7_PhGe_SA_4_36_2608_6am_msms_4290;20140903_QEp1_LC7_PhGe_SA_4_36_2608_9am_msms_4278;20140903_QEp1_LC7_PhGe_SA_4_36_2108_12am_msms_4268;20140903_QEp1_LC7_PhGe_SA_4_36_2308_6am_msms_4139;20140903_QEp1_LC7_PhGe_SA_4_36_2608_12am_msms_4404;20140903_QEp1_LC7_PhGe_SA_4_36_2208_9am_msms_41…	647.802	647.804	6.09336	8.06864	1743932,1743956,1743929,1743961,1743954,1743951,1743957,1743955,1743931,1743937,1743936,1743944,1743958,1743913,1743948,1743914,1743926,1743947,1743941,1743950,1743943,1743933,1743939,1743949,1743938,1743924,1743952,1743907,1743962,1743946,1743928,1743934,1743921,1743882,1743884,1743880,1743945,1743919,1743883,1743887,1743925,1743916,1743899,1743901,1743900,1743908,1743878,1743894,1743903,1743917…	65	1293.59	2	89.7687	65	Oxidation (M)	0.461617	7.177;7.05;7.19;7.192;7.162;6.9959;7.078;7.033;6.978;7.173;7.09;7.064;7.062;7.119;6.994;7.013;7.112;7.13;7.108;7.049;7.112;7.055;7.157;7.109;7.081;6.992;7.144;7.076;7.066;7.053;7.031;7.036;6.872;6.891;6.876;7.727;7.78;7.789;7.8647;7.926;8.048;8.128;8.0763;8.0553;8.1809;8.126;8.178;8.103;8.253;8.25;8.156;8.222;8.211;8.175;8.229;8.195;8.196;8.27;8.234;8.231;8.219;8.235;8.221;8.231;8.231	647.802979555553;647.802977706068;647.803059351068;647.802825973416;647.803129728119;647.803076046615;647.803258795735;647.803044612663;647.803194848016;647.802710316861;647.803093752034;647.80325682109;647.803110980457;647.803088615946;647.803183686302;647.803091427022;647.803018244746;647.802878551211;647.8034592464;647.802795230572;647.803006163222;647.802939371765;647.80246034094;647.80286144…	117.250602722168;97.1626968383789;83.0450592041016;107.026100158691;85.8127136230469;NaN;87.6672897338867;85.8127136230469;95.6181030273438;75.8194427490234;87.6672897338867;NaN;99.7519607543945;110.076698303223;85.8127136230469;97.1626968383789;83.1821975708008;83.1821975708008;99.7519607543945;93.3451919555664;92.8661117553711;72.5311584472656;83.1821975708008;75.8194427490234;94.791259765625;8…	1	0.096	-0.031	0.109	0.111	0.081	-0.0851	-0.003	-0.048	-0.103	0.092	0.009	-0.017	-0.019	0.038	-0.087	-0.068	0.031	0.049	0.027	-0.032	0.031	-0.026	0.076	0.028	0	-0.089	0.063	-0.005
Feature_40	434.245	9.0785	YTTEIIK	P00736	20140903_QEp1_LC7_PhGe_SA_4_36_2608_12am_msms_6267;20140903_QEp1_LC7_PhGe_SA_4_36_2408_3pm_msms_5985;20140903_QEp1_LC7_PhGe_SA_4_36_2008_6am_msms_5886;20140903_QEp1_LC7_PhGe_SA_4_36_2508_12am_msms_5996;20140903_QEp1_LC7_PhGe_SA_4_36_2608_3pm_msms_6017;20141110_QEp1_LC7_PhGe_4_53_W3_1_msms_6387;20141110_QEp1_LC7_PhGe_4_53_M5_1_msms_6337;20141110_QEp1_LC7_PhGe_4_53_W4_1_msms_6366;20141110_QEp1_LC7_…	434.244	434.246	8.09086	10.0661	593283,593280,593261,593266,593269,593281,593268,593265,593322,593279,593262,593282,593336,593272,593264,593267,593278,593257,593271,593270,593274,593259,593317,593276,593275,593253,593273,593260,593255,593277,593263,593258,593284,593286,593285,593303,593348,593305,593299,593297,593301,593304,593346,593293,593344,593300,593338,593298,593296,593302,593295,593335,593292,593290,593337,593287,593294,…	65	866.475	2	102.525	65		0.15259	9.1815;9.0086;9.1899;9.1142;9.1881;8.9531;9.025;9.0276;8.9688;9.1826;9.0639;9.017;9.0244;9.0785;8.9727;8.9867;9.0957;9.1133;9.0427;9.0523;9.0591;9.07;9.2023;9.089;9.03;8.9942;9.1703;9.0361;9.059;9.064;9.0008;9.026;9.2165;9.2731;9.25;9.991;10.015;10.063;10.105;10.105;10.191;10.243;10.205;10.204;10.286;10.223;10.256;10.2;10.328;10.313;10.252;10.277;10.264;10.265;10.324;10.276;10.289;10.346;10.312;1…	434.24465107895;434.244609182564;434.244579191798;434.244671832857;434.244682756029;434.244636883804;434.24466419382;434.244702747557;434.244599448125;434.244672758454;434.24480705468;434.244745405396;434.244731769851;434.244673801805;434.244682407063;434.244651080811;434.24456819552;434.244695296458;434.244725270354;434.244774070221;434.244772047026;434.244788303496;434.244639692395;434.24439963…	NaN;NaN;NaN;NaN;NaN;NaN;91.90625;NaN;NaN;NaN;NaN;NaN;NaN;NaN;NaN;NaN;NaN;NaN;NaN;NaN;NaN;102.713600158691;NaN;NaN;98.4178771972656;NaN;NaN;NaN;98.4178771972656;90.7766571044922;NaN;NaN;NaN;NaN;NaN;95.5413513183594;104.447700500488;98.4178771972656;111.035499572754;NaN;NaN;102.773300170898;NaN;111.035499572754;NaN;NaN;111.035499572754;111.035499572754;NaN;NaN;NaN;NaN;NaN;NaN;NaN;90.7766571044922;1…	1	0.103	-0.0699	0.1114	0.0357	0.1096	-0.1254	-0.0535	-0.0509	-0.1097	0.1041	-0.0146	-0.0615	-0.0541	0	-0.1058	-0.0918	0.0172	0.0348	-0.0358	-0.0262	-0.0194	-0.0085	0.1238	0.0105	-0.0485	-0.0843	0.0918	-0.0424
Feature_41	767.909	17.905	YTLNILEEIGGGQK	P13796	20140903_QEp1_LC7_PhGe_SA_4_48_Top6_Top20_3_msms_12568;20141110_QEp1_LC7_PhGe_4_53_W5_1_msms_13067;20141110_QEp1_LC7_PhGe_4_53_W5_2_msms_13225;20141110_QEp1_LC7_PhGe_4_53_M5_3_msms_12830;20141110_QEp1_LC7_PhGe_4_53_W1_3_msms_12659	767.908	767.91	16.9174	18.8926	2215573,2215552,2215577,2215578,2215574,2215576,2215605,2215575,2215601,2215604,2215572,2215603,2215558,2215571,2215591,2215602,2215598,2215596,2215599,2215600,2215597,2215570,2215595,2215594,2215593,2215590,2215586,2215589,2215592,2215588,2215587,2215580,2215579,2215583,2215584,2215582,2215581,2215585	38	1533.8	2	97.3054	38		0.0982417	NA;NA;17.087;NA;NA;NA;NA;16.984;NA;17.127;17.002;NA;NA;NA;NA;NA;NA;NA;NA;NA;NA;NA;NA;NA;NA;16.945;17.149;NA;NA;NA;NA;NA;17.155;17.196;17.189;18.048;18.059;18.057;18.033;17.984;18.041;18.027;17.998;17.961;17.975;NA;17.949;17.852;17.943;17.905;17.93;17.959;17.936;17.902;17.917;17.873;17.875;17.921;17.935;17.905;17.864;17.875;17.837;17.859;17.894	NA;NA;767.9110167446;NA;NA;NA;NA;767.909035507757;NA;767.908560515624;767.90817164949;NA;NA;NA;NA;NA;NA;NA;NA;NA;NA;NA;NA;NA;NA;767.90727380426;767.909112526827;NA;NA;NA;NA;NA;767.908604872191;767.908256686517;767.908853199034;767.908579690172;767.908407019565;767.910167568986;767.909546945835;767.908628470954;767.908847085065;767.909801894773;767.909161551013;767.909417869905;767.909304097223;NA…	NA;NA;NaN;NA;NA;NA;NA;NaN;NA;NaN;NaN;NA;NA;NA;NA;NA;NA;NA;NA;NA;NA;NA;NA;NA;NA;NaN;NaN;NA;NA;NA;NA;NA;NaN;NaN;130.19889831543;NaN;NaN;NaN;NaN;NaN;NaN;NaN;NaN;NaN;NaN;NA;NaN;NaN;NaN;61.4092597961426;NaN;NaN;56.5691184997559;NaN;NaN;NaN;NaN;NaN;NaN;NaN;NaN;NaN;133.158599853516;105.191299438477;NaN	1	-0.0853413	-0.151325	-0.818	-0.165815	-0.11457	-0.15175	-0.233944	-0.921	-0.135386	-0.778	-0.903	-0.158607	-0.124642	-0.0843316	-0.179048	-0.175294	-0.16765	-0.135135	-0.20031	-0.19299	-0.19319	-0.166546	-0.0285429	-0.194692	-0.207608	-0.96	-0.756	-0.126513
Feature_42	573.813	19.074	YTLFQIFSK	P04275	20140903_QEp1_LC7_PhGe_SA_4_48_Top6_Top20_1_msms_13531	573.812	573.814	18.0864	20.0616	1334726,1334698,1334696,1334697,1334695,1334718,1334719,1334694,1334716,1334685,1334717,1334715,1334714,1334713,1334710,1334699,1334712,1334711,1334702,1334709,1334705,1334700,1334701,1334707,1334703,1334706,1334708,1334704	28	1145.61	2	99.815	27		0.1341	NA;NA;NA;NA;NA;NA;NA;17.923;NA;NA;NA;NA;NA;NA;NA;NA;NA;NA;NA;NA;NA;NA;NA;17.971;NA;NA;NA;NA;17.995;NA;NA;NA;18.156;18.265;18.22;19.246;19.265;19.253;19.218;19.176;19.211;19.199;19.167;NA;19.158;NA;19.11;NA;19.113;19.072;NA;NA;NA;19.051;NA;19.004;19.018;NA;19.076;19.044;18.997;19.01;18.946;19;19.032	NA;NA;NA;NA;NA;NA;NA;573.812966163843;NA;NA;NA;NA;NA;NA;NA;NA;NA;NA;NA;NA;NA;NA;NA;573.813451824414;NA;NA;NA;NA;573.812541123949;NA;NA;NA;573.813552714372;573.813505740092;573.813421367046;573.812930274819;573.813302122025;573.813738140466;573.81290071297;573.812775312171;573.813196420556;573.812053472701;573.812526447205;NA;573.812245498155;NA;573.81260131656;NA;573.812567355076;573.812459062913…	NA;NA;NA;NA;NA;NA;NA;NaN;NA;NA;NA;NA;NA;NA;NA;NA;NA;NA;NA;NA;NA;NA;NA;NaN;NA;NA;NA;NA;NaN;NA;NA;NA;99.8150100708008;NaN;NaN;NaN;NaN;NaN;NaN;NaN;NaN;NaN;NaN;NA;NaN;NA;NaN;NA;NaN;NaN;NA;NA;NA;NaN;NA;NaN;NaN;NA;NaN;NaN;NaN;NaN;NaN;NaN;NaN	1	-0.066997	-0.0784601	-0.101042	-0.110895	-0.0795409	-0.0772849	-0.143654	-1.151	-0.0634295	-0.0398767	-0.0850082	-0.083208	-0.0687466	-0.045291	-0.105747	-0.0982919	-0.109523	-0.0882688	-0.128332	-0.123418	-0.121798	-0.103713	-0.0303816	-1.103	-0.131875	-0.138356	-0.0422664	-0.0660004
Feature_43	623.075	18.648	YTIAALLSPYSYSTTAVVTNPKE	P02766	20140903_QEp1_LC7_PhGe_SA_4_36_2008_3pm_msms_15034;20140903_QEp1_LC7_PhGe_SA_4_36_2608_9am_msms_15067;20140903_QEp1_LC7_PhGe_SA_4_36_2108_12am_msms_15091;20140903_QEp1_LC7_PhGe_SA_4_36_2608_12am_msms_15196;20140903_QEp1_LC7_PhGe_SA_4_36_2208_12am_msms_14816;20140903_QEp1_LC7_PhGe_SA_4_36_2608_6am_msms_14959;20140903_QEp1_LC7_PhGe_SA_4_36_2208_6am_msms_14720;20140903_QEp1_LC7_PhGe_SA_4_36_2008_9am…	623.074	623.076	17.6604	19.6356	1597026,1597023,1597020,1597019,1597008,1597012,1597036,1597014,1597031,1596995,1597033,1597024,1597028,1597002,1597027,1597016,1597001,1597017,1597007,1597018,1597010,1597009,1597029,1596999,1597035,1597022,1597005,1597021,1597006,1597034,1597032,1596998,1596997,1596976,1596992,1596982,1596975,1597004,1596979,1596996,1596981,1596986,1597015,1597003,1596993,1597013,1597000,1596990	48	2488.27	4	75.1956	41		0.114183	18.661;18.635;18.637;18.616;18.65;18.639;18.56;18.605;18.648;18.714;18.635;18.627;18.656;18.686;18.602;18.6;18.601;18.629;18.575;18.572;18.578;18.622;18.732;18.573;18.567;18.561;18.707;18.658;18.685;18.591;18.651;18.659;NA;NA;NA;NA;NA;19.345;19.341;19.322;19.333;NA;19.328;NA;NA;NA;19.335;19.317;19.361;NA;19.366;19.357;NA;NA;NA;NA;19.361;19.375;NA;NA;19.372;19.362;19.332;19.36;NA	623.075406369906;623.075320734753;623.074920482614;623.075216254605;623.075274711652;623.075399408574;623.075676383549;623.075217730296;623.075352596792;623.075432849927;623.075293145571;623.075450383631;623.075143232439;623.074987015343;623.075592604142;623.07542135166;623.075095564726;623.075075320961;623.07547508872;623.075342740262;623.075442060995;623.075417123252;623.075514928065;623.075371…	92.0104598999023;77.5762481689453;84.3274230957031;99.1104507446289;86.9867935180664;81.4795684814453;95.9959030151367;98.3003311157227;82.8854293823242;93.5833435058594;87.801643371582;92.0104598999023;NaN;71.6505737304688;78.2720031738281;77.5762481689453;65.2070617675781;72.9897689819336;90.4750518798828;81.4795684814453;86.9867935180664;88.6267318725586;NaN;81.4795684814453;70.993522644043;95…	3	0.013	-0.013	-0.011	-0.032	0.002	-0.009	-0.088	-0.043	0	0.066	-0.013	-0.021	0.008	0.038	-0.046	-0.048	-0.047	-0.019	-0.073	-0.076	-0.07	-0.026	0.084	-0.075	-0.081	-0.087	0.059	0.01
Feature_44	830.431	18.714	YTIAALLSPYSYSTTAVVTNPKE	P02766	20140903_QEp1_LC7_PhGe_SA_4_36_2608_9am_msms_15041;20140903_QEp1_LC7_PhGe_SA_4_36_2008_3pm_msms_15002;20140903_QEp1_LC7_PhGe_SA_4_36_2608_12am_msms_15158;20140903_QEp1_LC7_PhGe_SA_4_36_2508_9am_msms_15047;20140903_QEp1_LC7_PhGe_SA_4_36_2108_12am_msms_15060;20140903_QEp1_LC7_PhGe_SA_4_36_2208_3pm_msms_14972;20140903_QEp1_LC7_PhGe_SA_4_36_1908_3pm_msms_14839;20140903_QEp1_LC7_PhGe_SA_4_36_2208_12am…	830.43	830.432	17.7264	19.7016	2404261,2404254,2404264,2404262,2404274,2404275,2404265,2404276,2404255,2404280,2404263,2404273,2404270,2404236,2404283,2404269,2404249,2404253,2404278,2404272,2404226,2404251,2404256,2404282,2404266,2404237,2404258,2404259,2404281,2404279,2404239,2404267,2404212,2404231,2404221,2404247,2404232,2404243,2404238,2404228,2404211,2404214,2404225,2404234,2404220,2404242,2404215,2404230,2404216,2404246…	65	2488.27	3	142.687	65		0.29835	18.665;18.64;18.642;18.614;18.651;18.638;18.56;18.603;18.653;18.721;18.637;18.627;18.661;18.681;18.604;18.599;18.599;18.622;18.571;18.577;18.575;18.623;18.727;18.565;18.564;18.568;18.707;18.654;18.683;18.587;18.645;18.659;18.596;18.62;18.638;19.334;19.336;19.346;19.34;19.321;19.333;19.347;19.328;19.344;19.355;19.34;19.335;19.318;19.36;19.345;19.363;19.357;19.348;19.37;19.367;19.336;19.361;19.375;…	830.432080543594;830.432112671139;830.431840719481;830.432155331209;830.432249775611;830.432093710125;830.432140874115;830.431823730971;830.43216614316;830.432020817243;830.431865959652;830.432183060242;830.432159730204;830.432206243997;830.432239857872;830.432194565714;830.432179801536;830.432135714123;830.43211106073;830.432055946149;830.431877264019;830.432055227322;830.43212270361;830.4320766…	173.429000854492;172.239898681641;154.652801513672;157.011703491211;165.532104492188;137.715805053711;146.601898193359;165.532104492188;127.922698974609;139.689407348633;155.707107543945;145.547500610352;145.547500610352;154.652801513672;165.100601196289;146.601898193359;144.401702880859;160.521606445313;162.808303833008;165.532104492188;146.601898193359;129.42790222168;146.188995361328;181.85339…	3	-0.049	-0.074	-0.072	-0.1	-0.063	-0.076	-0.154	-0.111	-0.061	0.007	-0.077	-0.087	-0.053	-0.033	-0.11	-0.115	-0.115	-0.092	-0.143	-0.137	-0.139	-0.091	0.013	-0.149	-0.15	-0.146	-0.007	-0.06
Feature_45	1245.14	18.721	YTIAALLSPYSYSTTAVVTNPKE	P02766	20140903_QEp1_LC7_PhGe_SA_4_36_2608_9am_msms_15043;20140903_QEp1_LC7_PhGe_SA_4_36_2508_9am_msms_15050;20140903_QEp1_LC7_PhGe_SA_4_36_2608_12am_msms_15165;20140903_QEp1_LC7_PhGe_SA_4_36_2108_12am_msms_15062;20140903_QEp1_LC7_PhGe_SA_4_36_2008_3pm_msms_15006;20140903_QEp1_LC7_PhGe_SA_4_36_2208_3pm_msms_14976;20140903_QEp1_LC7_PhGe_SA_4_36_1908_3pm_msms_14843;20140903_QEp1_LC7_PhGe_SA_4_36_2208_9am_…	1245.14	1245.14	17.7334	19.7086	2949658,2949666,2949664,2949627,2949621,2949636,2949626,2949663,2949656,2949657,2949635,2949662,2949643,2949646,2949622,2949655,2949654,2949644,2949660,2949642,2949628,2949659,2949610,2949665,2949648,2949641,2949647,2949632,2949649,2949606,2949650,2949652,2949667,2949630,2949631,2949629,2949653,2949608,2949634,2949619,2949611,2949661,2949612,2949640,2949623,2949620,2949633,2949615,2949624,2949625…	63	2488.27	2	153.165	63		0.256233	18.665;18.64;18.639;18.614;18.644;18.635;18.558;18.603;18.656;18.721;18.637;18.627;18.661;18.681;18.603;18.598;18.594;18.622;18.571;18.572;18.572;18.623;18.727;18.563;18.563;18.568;18.704;18.653;18.682;18.586;18.643;18.659;18.6;NA;NA;19.334;19.336;19.346;19.34;19.322;19.326;19.347;19.328;19.344;19.355;19.34;19.335;19.318;19.36;19.345;19.363;19.357;19.345;19.37;19.364;19.336;19.361;19.375;19.364;1…	1245.14386860894;1245.14370082073;1245.14381752684;1245.14393575209;1245.14441431426;1245.14369588981;1245.14404262855;1245.14346701189;1245.14372318999;1245.14383356262;1245.14368551744;1245.14416209224;1245.14402916318;1245.14387607979;1245.1439967528;1245.14407863133;1245.14389655187;1245.1440271657;1245.14416674985;1245.14380851968;1245.143924706;1245.14400526484;1245.14406013472;1245.1439808…	169.901306152344;165.125305175781;158.90690612793;167.613800048828;160.566802978516;144.947402954102;168.75129699707;144.504898071289;158.374404907227;158.374404907227;145.043594360352;177.032897949219;148.285797119141;169.901306152344;159.464599609375;160.566802978516;190.907897949219;157.2958984375;177.032897949219;195.128204345703;195.128204345703;175.860504150391;158.374404907227;166.35009765…	3	-0.056	-0.081	-0.082	-0.107	-0.077	-0.086	-0.163	-0.118	-0.065	0	-0.084	-0.094	-0.06	-0.04	-0.118	-0.123	-0.127	-0.099	-0.15	-0.149	-0.149	-0.098	0.006	-0.158	-0.158	-0.153	-0.017	-0.068
Feature_46	787.418	18.683	YTIAALLSPYSYSTTAVVTNPK	P02766	20140903_QEp1_LC7_PhGe_SA_4_36_2008_3pm_msms_14993;20140903_QEp1_LC7_PhGe_SA_4_36_2508_9am_msms_15036;20140903_QEp1_LC7_PhGe_SA_4_36_2608_12am_msms_15149;20140903_QEp1_LC7_PhGe_SA_4_36_2108_12am_msms_15046;20140903_QEp1_LC7_PhGe_SA_4_36_2208_3pm_msms_14963;20140903_QEp1_LC7_PhGe_SA_4_36_2108_9am_msms_14805;20140903_QEp1_LC7_PhGe_SA_4_36_2608_9am_msms_15031;20140903_QEp1_LC7_PhGe_SA_4_36_1908_3pm_…	787.417	787.418	17.6954	19.6706	2275545,2275560,2275564,2275559,2275567,2275544,2275565,2275563,2275566,2275555,2275557,2275562,2275558,2275548,2275546,2275550,2275539,2275536,2275534,2275541,2275540,2275547,2275542,2275537,2275529,2275553,2275538,2275554,2275556,2275552,2275543,2275549,2275514,2275535,2275516,2275522,2275530,2275532,2275531,2275528,2275518,2275507,2275515,2275520,2275526,2275500,2275504,2275505,2275513,2275510…	65	2359.23	3	151.067	65		0.209817	18.644;18.607;18.612;18.593;18.628;18.616;18.521;18.583;18.619;18.7;18.617;18.601;18.628;18.65;18.57;18.58;18.574;18.602;18.551;18.553;18.552;18.589;18.71;18.545;18.545;18.548;18.683;18.63;18.657;18.545;18.63;18.642;18.583;18.614;18.639;19.327;19.336;19.339;19.333;19.314;19.326;19.347;19.328;19.339;19.348;19.34;19.328;19.303;19.353;19.337;19.355;19.35;19.333;19.363;19.364;19.324;19.347;19.36;19.3…	787.418073923617;787.418197637991;787.41799437421;787.417889557384;787.418021466071;787.417997055666;787.41789946753;787.417935486282;787.418146711199;787.418060884364;787.418026130828;787.418019618406;787.418182611685;787.418340063971;787.418137611187;787.418275957901;787.417910837361;787.417851677625;787.417929993311;787.417764210178;787.41803515117;787.418005013955;787.417924828178;787.4179667…	154.602401733398;145.878005981445;162.323806762695;127.008903503418;143.930099487305;145.766906738281;160.946701049805;148.014297485352;145.766906738281;157.879592895508;121.463600158691;145.766906738281;172.30419921875;174.035705566406;172.30419921875;154.335998535156;182.215896606445;153.356094360352;157.879592895508;180.858001708984;182.215896606445;162.323806762695;133.979797363281;168.053100…	2	-0.039	-0.076	-0.071	-0.09	-0.055	-0.067	-0.162	-0.1	-0.064	0.017	-0.066	-0.082	-0.055	-0.033	-0.113	-0.103	-0.109	-0.081	-0.132	-0.13	-0.131	-0.094	0.027	-0.138	-0.138	-0.135	0	-0.053
Feature_47	1180.62	18.691	YTIAALLSPYSYSTTAVVTNPK	P02766	20140903_QEp1_LC7_PhGe_SA_4_36_2508_9am_msms_15038;20140903_QEp1_LC7_PhGe_SA_4_36_2608_9am_msms_15028;20140903_QEp1_LC7_PhGe_SA_4_36_2008_3pm_msms_14988;20140903_QEp1_LC7_PhGe_SA_4_36_2108_12am_msms_15049;20140903_QEp1_LC7_PhGe_SA_4_36_2608_12am_msms_15150;20140903_QEp1_LC7_PhGe_SA_4_36_2208_9am_msms_14766;20140903_QEp1_LC7_PhGe_SA_4_36_2108_9am_msms_14800;20140903_QEp1_LC7_PhGe_SA_4_36_1908_3pm_…	1180.62	1180.62	17.7034	19.6786	2919900,2919879,2919899,2919894,2919901,2919883,2919862,2919882,2919896,2919854,2919874,2919890,2919895,2919885,2919873,2919871,2919865,2919848,2919863,2919889,2919884,2919891,2919841,2919893,2919866,2919872,2919876,2919887,2919850,2919878,2919888,2919877,2919857,2919897,2919860,2919870,2919861,2919898,2919842,2919886,2919867,2919856,2919846,2919881,2919875,2919845,2919859,2919868,2919858,2919853…	65	2359.23	2	146.546	65		0.195117	18.646;18.607;18.615;18.594;18.625;18.615;18.52;18.583;18.619;18.701;18.619;18.601;18.628;18.65;18.57;18.579;18.574;18.602;18.551;18.558;18.552;18.594;18.711;18.545;18.552;18.548;18.681;18.63;18.663;18.54;18.63;18.644;18.579;18.618;18.625;19.327;19.336;19.339;19.334;19.314;19.326;19.347;19.327;19.339;19.355;19.34;19.328;19.303;19.353;19.338;19.356;19.35;19.334;19.363;19.364;19.322;19.347;19.36;19…	1180.62326495544;1180.62315735446;1180.62285718578;1180.62320094354;1180.62307671621;1180.62344758239;1180.62288210035;1180.62302861361;1180.62323388328;1180.62274536162;1180.62321023461;1180.62289485927;1180.62329130129;1180.62337162075;1180.62321397713;1180.6231091802;1180.62328879072;1180.62285359368;1180.62309874116;1180.62257126435;1180.6229953196;1180.62318616963;1180.62294547051;1180.62299…	147.668395996094;136.591506958008;148.661193847656;148.661193847656;163.678207397461;170.319000244141;148.520797729492;145.547500610352;148.661193847656;166.214599609375;146.188995361328;131.560104370117;163.947906494141;148.661193847656;131.560104370117;174.220199584961;174.220199584961;152.379104614258;148.661193847656;146.188995361328;148.661193847656;157.011703491211;168.827102661133;146.1889…	2	-0.045	-0.084	-0.076	-0.097	-0.066	-0.076	-0.171	-0.108	-0.072	0.01	-0.072	-0.09	-0.063	-0.041	-0.121	-0.112	-0.117	-0.089	-0.14	-0.133	-0.139	-0.097	0.02	-0.146	-0.139	-0.143	-0.01	-0.061
Feature_48	734.603	16.503	YTHGHGSETLYLAPGGGDDWIYDLGIK	Q96IY4	20140903_QEp1_LC7_PhGe_SA_4_36_2108_9am_msms_12895;20140903_QEp1_LC7_PhGe_SA_4_36_2108_12am_msms_13103;20140903_QEp1_LC7_PhGe_SA_4_36_2008_3pm_msms_13057;20140903_QEp1_LC7_PhGe_SA_4_36_1908_3pm_msms_12862;20140903_QEp1_LC7_PhGe_SA_4_36_2408_3pm_msms_12699;20140903_QEp1_LC7_PhGe_SA_4_36_2008_9am_msms_12760;20140903_QEp1_LC7_PhGe_SA_4_36_2208_9am_msms_12811;20140903_QEp1_LC7_PhGe_SA_4_36_2508_12am_…	734.602	734.604	15.5154	17.4906	2103665,2103714,2103660,2103674,2103686,2103687,2103683,2103711,2103685,2103670,2103645,2103639,2103718,2103673,2103716,2103672,2103675,2103680,2103676,2103684,2103677,2103679,2103681,2103668,2103678,2103635,2103682,2103630,2103651,2103669,2103626,2103688,2103671,2103667,2103636,2103709,2103655,2103703,2103649,2103725,2103701,2103700,2103705,2103702,2103698,2103691,2103704,2103706,2103728,2103697…	62	2934.38	4	50.0567	62		0.161733	16.503;16.359;16.496;16.435;16.462;16.39;16.322;16.33;16.398;NA;16.366;16.376;16.371;16.429;16.365;16.315;16.399;16.392;16.335;16.358;16.343;16.383;NA;16.372;16.369;16.305;16.53;16.413;16.399;16.331;16.388;16.398;16.837;16.898;16.87;NA;17.924;17.874;17.851;17.812;17.866;17.836;17.828;17.803;17.821;17.792;17.784;17.678;17.813;17.742;17.747;17.78;17.767;17.761;17.772;17.712;17.722;17.763;17.786;17.…	734.603486814182;734.602539531258;734.60330580952;734.603135132326;734.603261251437;734.603530349653;734.602654754439;734.602423194295;734.603304745948;NA;734.602853122543;734.603576064844;734.601915909151;734.60352129884;734.603401938042;734.602526926857;734.603341687715;734.601773273079;734.602393886771;734.603679984367;734.602765027944;734.602090085538;NA;734.603065281454;734.603667369011;734.…	NaN;75.5293731689453;NaN;NaN;NaN;75.5293731689453;NaN;69.2479400634766;60.4719314575195;NA;NaN;66.6132965087891;NaN;NaN;NaN;71.6775131225586;NaN;NaN;NaN;NaN;NaN;66.01708984375;NA;76.1607971191406;52.4650993347168;NaN;NaN;NaN;NaN;NaN;NaN;NaN;74.1228866577148;NaN;46.3985481262207;NA;NaN;NaN;NaN;36.9229393005371;NaN;NaN;NaN;NaN;NaN;NaN;28.4341907501221;28.7904300689697;37.9383811950684;NaN;NaN;32.88…	2	0	-0.144	-0.007	-0.068	-0.041	-0.113	-0.181	-0.173	-0.105	-0.0858636	-0.137	-0.127	-0.132	-0.074	-0.138	-0.188	-0.104	-0.111	-0.168	-0.145	-0.16	-0.12	-0.0263373	-0.131	-0.134	-0.198	0.027	-0.09
Feature_49	979.135	16.394	YTHGHGSETLYLAPGGGDDWIYDLGIK	Q96IY4	20140903_QEp1_LC7_PhGe_SA_4_48_Top6_Top20_1_msms_12451	979.134	979.136	15.4064	17.3816	2725883,2725884,2725880,2725878,2725882,2725876,2725879,2725869,2725877,2725881,2725875,2725888,2725885,2725886	14	2934.38	3	35.2462	13		0.0982417	NA;NA;NA;16.425;NA;NA;16.328;NA;NA;NA;16.369;NA;NA;NA;16.363;NA;NA;NA;NA;NA;16.345;NA;NA;16.368;NA;NA;NA;16.411;16.403;16.336;16.39;16.398;16.838;16.896;NA;NA;NA;NA;NA;NA;NA;NA;NA;NA;NA;NA;NA;NA;NA;NA;NA;NA;NA;NA;NA;NA;17.709;NA;NA;NA;NA;NA;NA;NA;NA	NA;NA;NA;979.136219327988;NA;NA;979.135770682716;NA;NA;NA;979.135582168832;NA;NA;NA;979.137023941493;NA;NA;NA;NA;NA;979.135777872811;NA;NA;979.13618746091;NA;NA;NA;979.135455350273;979.137373581263;979.136336009444;979.136526371094;979.137086034126;979.134525393651;979.133666820561;NA;NA;NA;NA;NA;NA;NA;NA;NA;NA;NA;NA;NA;NA;NA;NA;NA;NA;NA;NA;NA;NA;979.138030214815;NA;NA;NA;NA;NA;NA;NA;NA	NA;NA;NA;NaN;NA;NA;NaN;NA;NA;NA;NaN;NA;NA;NA;NaN;NA;NA;NA;NA;NA;NaN;NA;NA;NaN;NA;NA;NA;NaN;NaN;NaN;NaN;NaN;35.2461700439453;NaN;NA;NA;NA;NA;NA;NA;NA;NA;NA;NA;NA;NA;NA;NA;NA;NA;NA;NA;NA;NA;NA;NA;NaN;NA;NA;NA;NA;NA;NA;NA;NA	2	-0.0915548	-0.180833	-0.117692	0.031	-0.120633	-0.193573	-0.066	-0.197904	-0.170071	-0.0850232	-0.025	-0.180177	-0.151242	-0.103396	-0.031	-0.205248	-0.174738	-0.139822	-0.213007	-0.205554	-0.049	-0.171984	-0.0261658	-0.026	-0.224319	-0.254639	-0.0660234	0.017
Feature_50	508.581	7.916	YTHFLTQHYDAK	P03950	20140903_QEp1_LC7_PhGe_SA_4_48_Top6_Top20_1_msms_4473;20140903_QEp1_LC7_PhGe_SA_4_48_Top6_Top20_3_msms_4421;20140903_QEp1_LC7_PhGe_SA_4_48_Top6_Top20_2_msms_4392	508.58	508.582	6.92836	8.90364	997142,997137,997131,997141,997129,997140	6	1522.72	3	112.784	3		0.0993167	NA;NA;NA;NA;NA;NA;NA;NA;NA;NA;NA;NA;NA;NA;NA;NA;NA;NA;NA;NA;NA;NA;NA;NA;8.721;8.658;NA;NA;NA;8.729;NA;NA;7.882;7.979;7.916;NA;NA;NA;NA;NA;NA;NA;NA;NA;NA;NA;NA;NA;NA;NA;NA;NA;NA;NA;NA;NA;NA;NA;NA;NA;NA;NA;NA;NA;NA	NA;NA;NA;NA;NA;NA;NA;NA;NA;NA;NA;NA;NA;NA;NA;NA;NA;NA;NA;NA;NA;NA;NA;NA;508.580410964208;508.58069454928;NA;NA;NA;508.580647739683;NA;NA;508.581060092961;508.580960322448;508.580896992538;NA;NA;NA;NA;NA;NA;NA;NA;NA;NA;NA;NA;NA;NA;NA;NA;NA;NA;NA;NA;NA;NA;NA;NA;NA;NA;NA;NA;NA;NA	NA;NA;NA;NA;NA;NA;NA;NA;NA;NA;NA;NA;NA;NA;NA;NA;NA;NA;NA;NA;NA;NA;NA;NA;NaN;NaN;NA;NA;NA;NaN;NA;NA;124.376899719238;97.4630966186523;116.510696411133;NA;NA;NA;NA;NA;NA;NA;NA;NA;NA;NA;NA;NA;NA;NA;NA;NA;NA;NA;NA;NA;NA;NA;NA;NA;NA;NA;NA;NA;NA	1	-0.021886	-0.143392	-0.0103263	-0.0749932	-0.0256639	-0.192171	-0.155779	-0.156464	-0.208859	-0.0148566	-0.103549	-0.149169	-0.140821	-0.0806756	-0.200624	-0.183511	-0.0891675	-0.0662994	-0.120908	-0.128582	-0.106203	-0.106756	-0.0128281	-0.114449	0.805	0.742	-0.0286252	-0.117742
Feature_51	437.706	5.032	YTGNTYR	P02751	20140903_QEp1_LC7_PhGe_SA_4_36_2108_3pm_msms_2256;20140903_QEp1_LC7_PhGe_SA_4_36_2508_6am_msms_2259;20140903_QEp1_LC7_PhGe_SA_4_36_2008_12am_msms_2188;20140903_QEp1_LC7_PhGe_SA_4_36_2408_6am_msms_2311;20140903_QEp1_LC7_PhGe_SA_4_36_2508_12am_msms_2276;20140903_QEp1_LC7_PhGe_SA_4_36_2108_6am_msms_2266;20140903_QEp1_LC7_PhGe_SA_4_36_2408_12am_msms_2116;20140903_QEp1_LC7_PhGe_SA_4_36_2308_6am_msms_2…	437.705	437.707	4.04436	6.01964	610482,610456,610472,610439,610461,610462,610479,610432,610490,610475,610457,610436,610435,610476,610487,610429,610450,610430,610440,610427,610425,610428,610431,610442,610443,610437,610416,610414,610413,610434,610441,610444,610468,610433,610464,610473,610495,610424,610438,610492,610491,610447,610455,610449,610423,610483,610451,610417,610466,610465,610445,610493,610458,610481,610470,610419,610485,…	63	873.398	2	132.753	63		0.461617	5.022;5.0097;5.04;4.9921;5.018;5.0141;5.0232;4.9821;NA;5.059;5.033;5.032;5.0201;5.0451;4.9761;4.9901;5.026;5.001;5.021;NA;5.012;4.9841;5.024;4.971;5.012;4.972;5.048;5.0389;5.0187;4.9816;5.0005;5.0091;4.338;4.357;4.402;4.9117;4.816;4.836;4.7396;4.9423;5.164;5.345;5.318;5.379;5.732;5.587;5.74;5.686;5.899;5.896;5.787;5.835;5.832;5.872;5.907;5.894;5.912;5.991;5.924;5.916;5.933;5.927;5.938;5.923;5.903	437.706382272654;437.706500113719;437.706361947175;437.706365249083;437.706425523881;437.706450081291;437.706537717886;437.70624827298;NA;437.706499607484;437.70643517439;437.706466494455;437.706531378508;437.706464841101;437.706176559909;437.706396347318;437.70640526194;437.706412717456;437.706432498472;NA;437.706464699473;437.706394153147;437.706367354812;437.706304094989;437.706363901246;437.7…	116.542297363281;NaN;131.036804199219;NaN;89.5497817993164;NaN;NaN;NaN;NA;146.944900512695;131.036804199219;91.6262969970703;NaN;NaN;NaN;NaN;116.542297363281;NaN;104.447700500488;NA;116.542297363281;NaN;102.713600158691;102.713600158691;134.663192749023;NaN;132.093795776367;NaN;NaN;NaN;NaN;NaN;146.944900512695;149.39909362793;134.663192749023;NaN;134.663192749023;117.933898925781;132.09;NaN;131.0…	1	-0.01	-0.0223	0.008	-0.0399	-0.014	-0.0179	-0.0088	-0.0499	-0.0521492	0.027	0.001	0	-0.0119	0.0131	-0.0559	-0.0419	-0.006	-0.031	-0.011	-0.0906101	-0.02	-0.0479	-0.008	-0.061	-0.02	-0.06	0.016	0.0069
Feature_52	613.806	13.3287	YTFVVPEDTR;ALDFAVGEYNK	P33151;P01034	20141110_QEp1_LC7_PhGe_4_53_W3_1_msms_9577;20141110_QEp1_LC7_PhGe_4_53_W5_2_msms_9786;20141110_QEp1_LC7_PhGe_4_53_M5_1_msms_9512;20141110_QEp1_LC7_PhGe_4_53_M2_2_msms_9545;20141110_QEp1_LC7_PG_4_53_M1_2_msms_9781;20140903_QEp1_LC7_PhGe_SA_4_48_Top6_Top20_2_msms_8716;20140903_QEp1_LC7_PhGe_SA_4_36_2608_9am_msms_9782;20140903_QEp1_LC7_PhGe_SA_4_48_Top6_Top20_1_msms_8956;20140903_QEp1_LC7_PhGe_SA_4_…	613.805	613.807	12.0609	14.5966	1543460,1543481,1543461,1543545,1543562,1543482,1543464,1543561,1543598,1543499,1543500,1543496,1543599,1543497,1543455,1543475,1543568,1543495,1543489,1543494,1543493,1543498,1543474,1543469,1543483,1543492,1543484,1543486,1543485,1543487,1543467,1543510,1543587,1543456,1543458,1543506,1543573,1543574,1543449,1543607,1543457,1543585,1543540,1543443,1543462,1543652,1543590,1543435,1543591,1543519…	95	1225.6	2	78.3243019104004,78.3243019104004	94,94	,,,	0.13718	13.491;NA;13.018;12.955;13.019;12.867;12.874;12.892;12.906;13.031;12.929;12.905;13.3625;12.978;12.873;12.879;12.93;12.971;12.917;12.915;12.908;12.946;13.064;12.938;12.906;12.873;13.033;12.911;12.969;12.909;12.913;12.931;12.862;12.903;12.385;13.895;13.931;13.952;13.943;13.915;13.8165;13.839;13.8055;13.7785;13.8345;13.7905;13.793;13.879;13.993;13.812;13.941;13.929;13.779;13.7775;13.8095;13.588;13.9…	613.807765749151;NA;613.807285505832;613.807166193079;613.80645704079;613.806617783952;613.806525954226;613.806478489127;613.807019407309;613.806837050277;613.806751001807;613.80698000384;613.806878634245;613.806727861443;613.807460647935;613.806356648267;613.807198073531;613.806437105644;613.807314489526;613.807188833764;613.807104470909;613.806086084903;613.806923518431;613.806489616337;613.807…	NA;NA;88.155143737793;84.4793014526367;91.3133087158203;NA;NA;106.157203674316;64.9181671142578;66.2666473388672;107.11360168457;106.157203674316;79.2301712036133;NA;89.9002685546875;97.4517364501953;74.6108703613281;133.41960144043;65.1792068481445;80.7824478149414;123.007400512695;NA;NA;125.297302246094;74.6108703613281;87.7770004272461;NA;80.0144271850586;72.5311584472656;84.4793014526367;NA;1…	1	0.16225	-0.146375	-0.31075	-0.37375	-0.30975	-0.46175	-0.45475	-0.43675	-0.42275	-0.29775	-0.39975	-0.42375	0.03375	-0.35075	-0.45575	-0.44975	-0.39875	-0.35775	-0.41175	-0.41375	-0.42075	-0.38275	-0.26475	-0.39075	-0.42275	-0.45575	-0.29575	-0.41775
Feature_53	458.232	11.4115	YTFELSR	P02774	20140903_QEp1_LC7_PhGe_SA_4_36_2008_3pm_msms_8197;20140903_QEp1_LC7_PhGe_SA_4_36_2108_12am_msms_8251;20140903_QEp1_LC7_PhGe_SA_4_36_2608_9am_msms_8267;20140903_QEp1_LC7_PhGe_SA_4_36_2508_9am_msms_8272;20140903_QEp1_LC7_PhGe_SA_4_36_2108_9am_msms_8158;20140903_QEp1_LC7_PhGe_SA_4_36_1908_3pm_msms_8122;20140903_QEp1_LC7_PhGe_SA_4_36_2208_9am_msms_8099;20140903_QEp1_LC7_PhGe_SA_4_36_2208_3pm_msms_822…	458.231	458.233	10.4239	12.3991	715115,715083,715156,715097,715135,715093,715110,715119,715120,715139,715153,715106,715143,715034,715118,715057,715030,715071,715049,715081,715072,715131,715075,715080,715038,715116,715048,715076,715096,715087,715070,715033,715078,715151,715028,715059,715101,715069,715020,715100,715077,715036,715046,715088,715037,715065,715175,715150,715085,715027,715060,715103,715104,715122,715141,715109,715062,…	65	914.45	2	124.183	65		0.327717	11.514;11.28;11.528;11.393;11.499;11.23;11.317;11.326;11.253;11.484;11.351;11.302;11.324;11.362;11.258;11.263;11.38;11.416;11.334;11.355;11.348;11.377;11.548;11.407;11.32;11.266;11.509;11.308;11.344;11.352;11.287;11.318;11.338;11.419;11.388;12.34;12.369;12.409;12.433;12.408;12.513;12.542;12.501;12.462;12.532;12.486;12.499;12.405;12.537;12.499;12.506;12.533;12.501;12.475;12.518;12.477;12.475;12.54…	458.232256421604;458.232283675977;458.231979088261;458.232151873715;458.232014217906;458.232293825948;458.232137146934;458.232059925614;458.232232370004;458.232116271538;458.232122931016;458.232351242191;458.232313385661;458.232294171881;458.232420278541;458.232313462606;458.23221008866;458.232011876939;458.232240875222;458.232105652604;458.23216959798;458.232076549184;458.232147454299;458.232189…	114.782997131348;129.392105102539;143.228103637695;124.594299316406;117.160003662109;124.594299316406;124.594299316406;111.648300170898;145.044799804688;167.824401855469;138.242202758789;138.242202758789;142.635803222656;148.327102661133;129.392105102539;100.188003540039;116.298698425293;104.208801269531;113.695899963379;111.648300170898;116.298698425293;117.160003662109;117.160003662109;138.2422…	1	0.1025	-0.1315	0.1165	-0.0185	0.0875	-0.1815	-0.0945	-0.0855	-0.1585	0.0725	-0.0605	-0.1095	-0.0875	-0.0495	-0.1535	-0.1485	-0.0315	0.0045	-0.0775	-0.0565	-0.0635	-0.0345	0.1365	-0.0045	-0.0915	-0.1455	0.0975	-0.1035
Feature_54	513.759	7.5553	YSSLAEAASK	P00915	20140903_QEp1_LC7_PhGe_SA_4_36_2308_9am_msms_4423;20141110_QEp1_LC7_PhGe_4_53_W4_3_msms_4911;20141110_QEp1_LC7_PG_4_53_M1_2_msms_4751;20141110_QEp1_LC7_PhGe_4_53_M4_2_msms_4599;20141110_QEp1_LC7_PhGe_4_53_W4_1_msms_4831;20141110_QEp1_LC7_PhGe_4_53_W2_3_msms_4719;20141110_QEp1_LC7_PhGe_4_53_M3_1_msms_4568;20141110_QEp1_LC7_PG_4_53_M1_1_msms_4811;20141110_QEp1_LC7_PhGe_4_53_M4_1_msms_4596;20141110_…	513.758	513.76	6.56766	8.54294	1025393,1025412,1025410,1025397,1025400,1025454,1025399,1025415,1025398,1025405,1025414,1025396,1025411,1025390,1025394,1025442,1025413,1025406,1025391,1025435,1025395,1025439,1025389,1025385,1025402,1025404,1025408,1025388,1025416,1025386,1025387,1025407,1025409,1025440,1025403,1025441,1025426,1025376,1025425,1025349,1025392,1025384,1025380,1025366,1025436,1025381,1025428,1025383,1025432,1025438…	64	1025.5	2	85.515	64		0.138267	7.5553;7.3969;7.5643;7.4993;7.5281;7.3496;7.4418;7.4181;7.3494;7.5636;7.4719;7.4166;7.4348;7.4855;7.3642;7.3868;7.4945;7.5097;7.4653;7.43;7.4767;7.4525;7.5673;7.4719;7.4562;7.3647;7.5514;7.4498;7.419;7.4361;7.3888;7.41;7.311;7.35;7.374;7.985;8.035;NA;8.159;8.192;8.327;8.396;8.385;8.35;8.467;8.4;8.45;8.368;8.52;8.515;8.438;8.506;8.493;8.482;8.5274;8.491;8.5003;8.5828;8.5294;8.522;8.5;8.506;8.506;8…	513.759547783196;513.759246610109;513.75945796448;513.760187336878;513.759657809359;513.759699012894;513.759435767759;513.759355061072;513.759516046495;513.759232257337;513.75952855052;513.759413726284;513.759421483895;513.759595780853;513.759382860734;513.759428524159;513.759674293531;513.759830472608;513.759690250077;513.759230199686;513.759291877136;513.759559539087;513.75950823076;513.7599655…	NaN;NaN;NaN;NaN;NaN;NaN;NaN;NaN;NaN;NaN;NaN;NaN;NaN;NaN;NaN;NaN;NaN;NaN;NaN;67.2143096923828;NaN;NaN;NaN;NaN;NaN;NaN;NaN;NaN;NaN;NaN;NaN;NaN;96.1134872436523;84.6870269775391;104.43399810791;103.180801391602;86.0142135620117;NA;67.9303512573242;88.5961074829102;79.6589584350586;93.4418563842773;76.8433303833008;94.3627319335938;96.1134872436523;88.5961074829102;88.5961074829102;76.3317337036133;7…	1	0	-0.1584	0.009	-0.056	-0.0272	-0.2057	-0.1135	-0.1372	-0.2059	0.0083	-0.0834	-0.1387	-0.1205	-0.0698	-0.1911	-0.1685	-0.0608	-0.0456	-0.09	-0.1253	-0.0786	-0.1028	0.012	-0.0834	-0.0991	-0.1906	-0.0039	-0.1055
Feature_55	799.842	12.7545	YSSDYFQAPSDYR	Q08380	20140903_QEp1_LC7_PhGe_SA_4_36_2208_3pm_msms_8503;20140903_QEp1_LC7_PhGe_SA_4_36_2108_9am_msms_8436;20140903_QEp1_LC7_PhGe_SA_4_36_2608_12am_msms_8642;20141110_QEp1_LC7_PhGe_4_53_W5_1_msms_8585;20141110_QEp1_LC7_PhGe_4_53_W5_2_msms_8714;20140903_QEp1_LC7_PhGe_SA_4_36_2608_9am_msms_8525;20140903_QEp1_LC7_PhGe_SA_4_36_2508_9am_msms_8567;20141110_QEp1_LC7_PhGe_4_53_W5_3_msms_8549;20140903_QEp1_LC7_P…	799.841	799.843	11.7669	13.7421	2310142,2310193,2310175,2310164,2310167,2310190,2310178,2310174,2310186,2310173,2310192,2310185,2310187,2310152,2310183,2310147,2310170,2310162,2310143,2310179,2310177,2310172,2310148,2310163,2310141,2310151,2310168,2310161,2310180,2310194,2310159,2310158,2310157,2310160,2310166,2310182,2310153,2310146,2310165,2310189,2310156,2310155,2310154,2310150	44	1597.67	2	127.065	44		0.461617	NA;11.585;NA;NA;NA;NA;NA;11.567;NA;NA;NA;11.61;11.626;11.671;11.539;NA;NA;NA;NA;NA;NA;11.627;NA;NA;NA;NA;NA;11.614;11.633;NA;11.606;11.593;11.268;11.315;11.322;12.641;12.658;12.68;12.705;12.675;12.776;12.804;12.78;12.726;12.811;12.756;12.769;12.68;12.815;12.8;12.746;12.765;12.767;12.756;12.795;12.727;12.734;12.81;12.787;12.76;12.726;12.717;12.69;12.71;12.753	NA;799.843424280837;NA;NA;NA;NA;NA;799.841929377327;NA;NA;NA;799.842559647977;799.840721202321;799.840719482806;799.842824043627;NA;NA;NA;NA;NA;NA;NaN;NA;NA;NA;NA;NA;799.84126382394;799.84163473638;NA;799.842249572247;799.843054092396;799.842302853447;799.842428472878;799.84243376164;799.841439504117;799.841585280219;799.840922350576;799.842997095362;799.843110889272;799.843234052961;799.84063770…	NA;155.083602905273;NA;NA;NA;NA;NA;NaN;NA;NA;NA;103.761299133301;NaN;118.239700317383;196.496505737305;NA;NA;NA;NA;NA;NA;78.401;NA;NA;NA;NA;NA;95.428108215332;208.275100708008;NA;158.111099243164;198.136596679688;141.535598754883;85.5355529785156;109.442100524902;136.243499755859;127.017700195313;100.222602844238;117.932403564453;119.253402709961;NaN;NaN;NaN;72.891242980957;145.601303100586;110.3…	1	-0.048094	-1.1695	-0.0643626	-0.11485	-0.04981	-0.194946	-0.171328	-1.1875	-0.16208	-0.0385674	-0.135479	-1.1445	-1.1285	-1.0835	-1.2155	-0.197049	-0.120961	-0.106642	-0.152024	-0.159662	-0.153243	-1.1275	-0.0204386	-0.12521	-0.152833	-0.201484	-0.0466869	-1.1405
Feature_56	860.943	19.997	YSQPEDSLIPFFEITVPESQLTVSQFTLPK	P04114	20140903_QEp1_LC7_PhGe_SA_4_36_2008_6am_msms_15829;20140903_QEp1_LC7_PhGe_SA_4_36_2508_12am_msms_15906;20140903_QEp1_LC7_PhGe_SA_4_36_2308_6am_msms_15759;20140903_QEp1_LC7_PhGe_SA_4_36_1908_6am_msms_15654	860.942	860.944	19.0094	20.9846	2487649,2487642,2487647,2487651,2487644,2487643	6	3439.74	4	61.7391	6		0.0982417	NA;NA;20;NA;NA;NA;19.998;NA;NA;NA;NA;NA;NA;NA;NA;NA;19.997;NA;19.991;NA;NA;NA;NA;19.998;19.989;NA;NA;NA;NA;NA;NA;NA;NA;NA;NA;NA;NA;NA;NA;NA;NA;NA;NA;NA;NA;NA;NA;NA;NA;NA;NA;NA;NA;NA;NA;NA;NA;NA;NA;NA;NA;NA;NA;NA;NA	NA;NA;860.94443944382;NA;NA;NA;860.944247224343;NA;NA;NA;NA;NA;NA;NA;NA;NA;860.946987362047;NA;860.94367595963;NA;NA;NA;NA;860.944520878119;860.943105525314;NA;NA;NA;NA;NA;NA;NA;NA;NA;NA;NA;NA;NA;NA;NA;NA;NA;NA;NA;NA;NA;NA;NA;NA;NA;NA;NA;NA;NA;NA;NA;NA;NA;NA;NA;NA;NA;NA;NA;NA	NA;NA;56.8318481445313;NA;NA;NA;49.0689506530762;NA;NA;NA;NA;NA;NA;NA;NA;NA;NaN;NA;85.9371185302734;NA;NA;NA;NA;NaN;55.1185684204102;NA;NA;NA;NA;NA;NA;NA;NA;NA;NA;NA;NA;NA;NA;NA;NA;NA;NA;NA;NA;NA;NA;NA;NA;NA;NA;NA;NA;NA;NA;NA;NA;NA;NA;NA;NA;NA;NA;NA;NA	2	-0.0486344	-0.00930317	0.003	-0.0451553	-0.0431955	-0.00759204	0.001	-0.0283805	0.00701418	-0.001839	-0.0281994	-0.00425158	-0.0136899	-0.00733498	-0.0319618	-0.0191609	0	-0.0373781	-0.006	-0.048398	-0.0355797	-0.0320403	-0.0318332	0.001	-0.008	-0.0369979	-0.0218271	-0.00646675
Feature_57	1147.59	19.994	YSQPEDSLIPFFEITVPESQLTVSQFTLPK	P04114	20140903_QEp1_LC7_PhGe_SA_4_36_2008_6am_msms_15827;20140903_QEp1_LC7_PhGe_SA_4_36_1908_6am_msms_15650;20140903_QEp1_LC7_PhGe_SA_4_36_2308_6am_msms_15758;20140903_QEp1_LC7_PhGe_SA_4_36_2508_12am_msms_15900;20140903_QEp1_LC7_PhGe_SA_4_48_Top6_Top20_1_msms_14965;20140903_QEp1_LC7_PhGe_SA_4_48_Top6_Top20_3_msms_14803;20140903_QEp1_LC7_PhGe_SA_4_48_Top6_Top20_2_msms_14548	1147.59	1147.59	19.0064	20.9816	2900091,2900088,2900094,2900089,2900083,2900092,2900084,2900095,2900085,2900087,2900086	11	3439.74	3	96.2689	11		0.0982417	NA;NA;20;20.001;19.994;NA;19.998;NA;NA;NA;NA;NA;NA;NA;NA;NA;NA;NA;19.991;19.996;NA;NA;NA;19.998;19.988;NA;NA;NA;NA;NA;NA;NA;19.827;19.851;19.87;NA;NA;NA;NA;NA;NA;NA;NA;NA;NA;NA;NA;NA;NA;NA;NA;NA;NA;NA;NA;NA;NA;NA;NA;NA;NA;NA;NA;NA;NA	NA;NA;1147.58985367958;1147.5889813128;1147.59165267187;NA;1147.58965524777;NA;NA;NA;NA;NA;NA;NA;NA;NA;NA;NA;1147.58891635043;1147.59300408845;NA;NA;NA;1147.589793298;1147.58909281182;NA;NA;NA;NA;NA;NA;NA;1147.58985194075;1147.59081124795;1147.58904754624;NA;NA;NA;NA;NA;NA;NA;NA;NA;NA;NA;NA;NA;NA;NA;NA;NA;NA;NA;NA;NA;NA;NA;NA;NA;NA;NA;NA;NA;NA	NA;NA;111.22989654541;NaN;NaN;NA;110.206100463867;NA;NA;NA;NA;NA;NA;NA;NA;NA;NA;NA;107.976303100586;NaN;NA;NA;NA;NaN;106.442497253418;NA;NA;NA;NA;NA;NA;NA;73.2758407592773;73.7713775634766;90.9799499511719;NA;NA;NA;NA;NA;NA;NA;NA;NA;NA;NA;NA;NA;NA;NA;NA;NA;NA;NA;NA;NA;NA;NA;NA;NA;NA;NA;NA;NA;NA	2	-0.048695	-0.00953028	0.006	0.007	0	-0.00782094	0.004	-0.0286549	0.00678198	-0.00196492	-0.028387	-0.00451306	-0.0138717	-0.00746003	-0.0322056	-0.0194229	-0.0459071	-0.037547	-0.003	0.002	-0.0358682	-0.0322792	-0.0318285	0.004	-0.006	-0.037333	-0.0218949	-0.0066633
Feature_58	814.402	12.5955	YSPSFQGQVTISADK	A0A0C4DH38	20140903_QEp1_LC7_PhGe_SA_4_36_2608_9am_msms_8559;20140903_QEp1_LC7_PhGe_SA_4_36_2108_12am_msms_8566;8603;20140903_QEp1_LC7_PhGe_SA_4_36_2608_12am_msms_8698;8669;20140903_QEp1_LC7_PhGe_SA_4_36_2008_3pm_msms_8519;20140903_QEp1_LC7_PhGe_SA_4_36_2208_3pm_msms_8528;20140903_QEp1_LC7_PhGe_SA_4_36_2608_6am_msms_8529;20140903_QEp1_LC7_PhGe_SA_4_36_2208_12am_msms_8418;8358;20140903_QEp1_LC7_PhGe_SA_4_36_…	814.401	814.403	11.6079	13.5831	2355177,2355140,2355132,2355125,2355142,2355168,2355151,2355141,2355159,2355152,2355158,2355164,2355292,2355182,2355170,2355184,2355139,2355146,2355196,2355212,2355203,2355174,2355218,2355165,2355171,2355128,2355230,2355118,2355163,2355122,2355243,2355330,2355337,2355334,2355324,2355336,2355340,2355333,2355320,2355329,2355332,2355323,2355314,2355295,2355318,2355312,2355311,2355306,2355298,2355251…	62	1626.79	2	110.756	62		0.253983	11.727;11.618;11.696;11.672;11.71;11.601;11.631;11.867;11.624;11.741;11.669;11.654;11.665;11.708;11.591;11.6;11.665;11.702;11.622;11.626;11.638;11.67;11.769;11.657;11.639;11.597;11.733;11.896;11.686;11.636;11.643;11.66;NA;NA;NA;12.504;12.513;12.541;12.563;12.566;12.629;12.649;12.614;12.608;12.664;12.609;12.617;12.568;12.666;12.666;12.614;12.637;12.626;12.615;12.653;12.612;12.617;12.675;12.646;12.…	814.398850181484;814.398843581692;814.397515057457;814.402089589441;814.397256495357;814.397974110046;814.397192192317;814.401734736431;814.398426486072;814.402207903069;814.398724525994;814.398504087241;814.402116054015;814.402162298221;814.39890054793;814.398813518579;814.402451474884;814.399395314845;814.398348612571;814.399046851659;814.398828694118;814.398927121771;814.399093473318;814.40233…	94.4871063232422;92.7725372314453;103.791198730469;119.64949798584;111.643402099609;77.3240814208984;NaN;128.707305908203;107.824897766113;102.636596679688;118.19100189209;61.9620590209961;70.1970291137695;85.4929580688477;92.38037109375;99.3440399169922;106.597396850586;91.6566467285156;113.519897460938;118.209999084473;99.0554580688477;82.5895767211914;102.636596679688;96.2470779418945;83.36991…	1	-0.8685	-0.9775	-0.8995	-0.9235	-0.8855	-0.9945	-0.9645	-0.7285	-0.9715	-0.8545	-0.9265	-0.9415	-0.9305	-0.8875	-1.0045	-0.9955	-0.9305	-0.8935	-0.9735	-0.9695	-0.9575	-0.9255	-0.8265	-0.9385	-0.9565	-0.9985	-0.8625	-0.6995
Feature_59	546.29	8.4245	YSPGGTPTAIK	P03952	20140903_QEp1_LC7_PhGe_SA_4_36_2608_12am_msms_5567;20140903_QEp1_LC7_PhGe_SA_4_36_2108_9am_msms_5355;20140903_QEp1_LC7_PhGe_SA_4_36_2108_12am_msms_5444;20140903_QEp1_LC7_PhGe_SA_4_36_1908_3pm_msms_5323;20140903_QEp1_LC7_PhGe_SA_4_36_2108_6am_msms_5292;20140903_QEp1_LC7_PhGe_SA_4_36_2608_6am_msms_5416;20140903_QEp1_LC7_PhGe_SA_4_36_2208_3pm_msms_5422;20140903_QEp1_LC7_PhGe_SA_4_36_2208_12am_msms_5…	546.289	546.291	7.43686	9.41214	1186051,1186022,1186029,1186012,1186044,1186049,1186016,1186032,1186021,1186009,1186027,1186030,1186045,1186011,1186073,1186025,1186023,1186020,1186015,1186048,1186033,1186066,1186058,1186010,1186047,1186046,1186017,1186028,1186050,1186036,1186034,1186057,1186063,1186054,1186078,1186079,1186042,1186088,1186056,1186039,1186077,1186075,1186062,1186080,1186040,1186055,1186064,1186052,1186041,1186035…	63	1090.57	2	70.3009	63		0.119483	8.424;8.306;8.434;8.356;8.425;8.2796;8.314;8.313;8.282;8.436;8.345;8.319;8.318;8.372;8.2677;8.28;8.3571;8.385;8.3337;8.321;8.341;8.337;8.4461;8.345;8.3091;8.274;8.423;8.3263;8.348;8.318;8.296;8.3236;8.156;8.226;8.2186;NA;NA;9.051;9.122;9.1418;9.235;9.282;9.242;9.258;9.347;9.283;9.323;9.27;9.399;9.391;9.3194;9.3669;9.339;9.341;9.406;9.368;9.3792;9.436;9.387;9.398;9.379;9.383;9.377;9.379;9.401	546.29016531248;546.290053098451;546.290201875137;546.290133086207;546.290153828107;546.290052133372;546.290101466662;546.290104750261;546.290008599649;546.290403602131;546.290080146687;546.290097652546;546.290086347976;546.289973539531;546.289807545879;546.290067006394;546.290071563976;546.290262909;546.290084958112;546.290025944961;546.290028687951;546.290186379754;546.290361525089;546.29005964…	65.2317428588867;72.3399963378906;63.4728507995605;84.5074234008789;65.8417205810547;NaN;65.8417205810547;67.3849563598633;79.2301712036133;67.3849563598633;73.6660690307617;77.0624237060547;67.3849563598633;65.8417205810547;NaN;77.0624237060547;NaN;67.3849563598633;NaN;67.3849563598633;67.3849563598633;62.5281410217285;NaN;65.2412567138672;NaN;87.1843109130859;65.2317428588867;NaN;77.06242370605…	1	-0.0005	-0.1185	0.0095	-0.0685	0.0005	-0.1449	-0.1105	-0.1115	-0.1425	0.0115	-0.0795	-0.1055	-0.1065	-0.0525	-0.1568	-0.1445	-0.0674	-0.0395	-0.0908	-0.1035	-0.0835	-0.0875	0.0216	-0.0795	-0.1154	-0.1505	-0.0015	-0.0982
Feature_60	778.901	17.1055	YSLVLELSDSGAFR	Q9HDC9	20140903_QEp1_LC7_PhGe_SA_4_48_Top6_Top20_1_msms_12728;20140903_QEp1_LC7_PhGe_SA_4_48_Top6_Top20_2_msms_12406;20140903_QEp1_LC7_PhGe_SA_4_48_Top6_Top20_3_msms_12601	778.9	778.902	16.1179	18.0931	2250494,2250477,2250487,2250479,2250478,2250485,2250468,2250486,2250474,2250476,2250488,2250475,2250484,2250483,2250480,2250481,2250473,2250482,2250489,2250472	20	1555.79	2	83.6133	20		0.461617	NA;NA;17.194;17.117;NA;NA;17.022;NA;17.081;NA;17.104;17.074;NA;17.133;NA;NA;NA;17.147;17.055;17.077;17.064;NA;NA;NA;NA;17.031;NA;17.091;17.131;NA;17.076;17.107;17.189;17.235;17.238;NA;NA;NA;NA;NA;NA;NA;NA;NA;NA;NA;NA;NA;NA;NA;NA;NA;NA;NA;NA;NA;17.265;NA;NA;NA;NA;NA;NA;NA;NA	NA;NA;778.898723777904;778.902782430229;NA;NA;778.905111790412;NA;778.900201275863;NA;778.901162341443;778.901654162702;NA;778.901127453077;NA;NA;NA;778.900847131041;778.900261055891;778.90296452254;778.900554036493;NA;NA;NA;NA;778.898636869031;NA;778.901106989947;778.901249358335;NA;778.901169614285;778.902055025255;778.902901193139;778.902212658504;NaN;NA;NA;NA;NA;NA;NA;NA;NA;NA;NA;NA;NA;NA;NA;…	NA;NA;NaN;NaN;NA;NA;NaN;NA;NaN;NA;NaN;NaN;NA;NaN;NA;NA;NA;NaN;NaN;NaN;NaN;NA;NA;NA;NA;NaN;NA;NaN;NaN;NA;NaN;NaN;104.904800415039;54.0901107788086;91.845;NA;NA;NA;NA;NA;NA;NA;NA;NA;NA;NA;NA;NA;NA;NA;NA;NA;NA;NA;NA;NA;NaN;NA;NA;NA;NA;NA;NA;NA;NA	1	-0.0913738	-0.177803	0.0885	0.0115	-0.123841	-0.182643	-0.0835	-0.202991	-0.0245	-0.086749	-0.0015	-0.0315	-0.145299	0.0275	-0.203341	-0.200429	-0.180373	0.0415	-0.0505	-0.0285	-0.0415	-0.178397	-0.0272852	-0.209033	-0.228988	-0.0745	-0.0666414	-0.0145
Feature_61	470.25	15.1835	YSLTYIYTGLSK	P25311	20140903_QEp1_LC7_PhGe_SA_4_48_Top6_Top20_1_msms_10969;20140903_QEp1_LC7_PhGe_SA_4_48_Top6_Top20_2_msms_10674;20140903_QEp1_LC7_PhGe_SA_4_48_Top6_Top20_3_msms_10858;20140903_QEp1_LC7_PhGe_SA_4_36_2208_9am_msms_11742	470.249	470.251	14.1959	16.1711	781280,781283,781276,781288,781284,781279,781285,781294,781286,781287,781292,781258,781293,781266,781289,781295,781291,781290,781296	19	1407.73	3	97.7263	16		0.135	NA;NA;NA;NA;NA;15.154;15.148;15.179;15.207;NA;NA;15.186;NA;NA;15.136;15.154;NA;NA;15.166;15.171;15.181;15.216;NA;NA;15.158;15.149;NA;15.226;NA;15.192;NA;NA;15.154;15.196;15.19;NA;NA;NA;NA;NA;NA;NA;NA;NA;NA;NA;NA;NA;NA;NA;NA;NA;NA;NA;NA;NA;15.59;NA;NA;NA;NA;NA;NA;NA;NA	NA;NA;NA;NA;NA;470.250262596237;470.249578603403;470.250183986201;470.249861941926;NA;NA;470.249827702205;NA;NA;470.249905750164;470.250252587166;NA;NA;470.250044049056;470.249479743941;470.250000595396;470.249522700805;NA;NA;470.250061834622;470.24954781059;NA;470.249902558737;NA;470.249687709051;NA;NA;470.249995717302;470.250066008054;470.250071663708;NA;NA;NA;NA;NA;NA;NA;NA;NA;NA;NA;NA;NA;NA;N…	NA;NA;NA;NA;NA;NaN;NaN;NaN;NaN;NA;NA;NaN;NA;NA;NaN;67.7493667602539;NA;NA;NaN;NaN;NaN;NaN;NA;NA;NaN;NaN;NA;NaN;NA;NaN;NA;NA;127.173896789551;83.1372375488281;112.844802856445;NA;NA;NA;NA;NA;NA;NA;NA;NA;NA;NA;NA;NA;NA;NA;NA;NA;NA;NA;NA;NA;NaN;NA;NA;NA;NA;NA;NA;NA;NA	2	-0.0824239	-0.156506	-0.10057	-0.137126	-0.0975012	-0.0295	-0.0355	-0.0045	0.0235	-0.0669241	-0.150489	0.0025	-0.146031	-0.09745	-0.0475	-0.0295	-0.14889	-0.119726	-0.0175	-0.0125	-0.0025	0.0325	-0.0242611	-0.176197	-0.0255	-0.0345	-0.0591775	0.0425
Feature_62	704.872	15.228	YSLTYIYTGLSK	P25311	20140903_QEp1_LC7_PhGe_SA_4_48_Top6_Top20_3_msms_10838;20140903_QEp1_LC7_PhGe_SA_4_48_Top6_Top20_1_msms_10954;20140903_QEp1_LC7_PhGe_SA_4_48_Top6_Top20_2_msms_10666;20140903_QEp1_LC7_PhGe_SA_4_36_2008_3pm_msms_11889;20140903_QEp1_LC7_PhGe_SA_4_36_2208_12am_msms_11753;20140903_QEp1_LC7_PhGe_SA_4_36_2608_12am_msms_12071;20140903_QEp1_LC7_PhGe_SA_4_36_2408_6am_msms_12007;20140903_QEp1_LC7_PhGe_SA_4_…	704.871	704.873	14.2404	16.2156	1996126,1996120,1996129,1996149,1996196,1996141,1996146,1996150,1996160,1996188,1996186,1996148,1996151,1996163,1996181,1996147,1996156,1996152,1996162,1996143,1996144,1996158,1996159,1996145,1996189,1996137,1996139,1996157,1996099,1996136,1996180,1996161,1996140,1996155,1996153,1996105,1996184,1996142,1996093,1996154,1996164,1996091,1996166,1996088,1996100,1996101,1996098,1996102,1996104,1996107…	61	1407.73	2	124.164	61		0.28235	15.289;15.172;15.274;15.223;15.297;15.147;15.144;15.178;15.201;15.316;15.198;15.187;15.195;15.25;15.138;NA;15.218;15.246;15.172;15.176;15.183;15.215;15.365;15.199;15.158;15.143;15.298;15.22;15.246;15.187;15.203;15.233;15.154;15.196;15.19;16.321;16.343;16.358;16.328;16.285;16.346;16.343;16.311;16.28;16.305;16.254;16.276;16.167;16.062;16.262;16.022;16.031;16.233;16.008;16.034;15.997;16.007;16.057;1…	704.871626516702;704.871517627091;704.871595832077;704.871704289018;704.871772065141;704.871639686624;704.87137227989;704.871586114642;704.871348731314;704.871425670331;704.871643617471;704.871492376509;704.871574913921;704.871395754956;704.87139874912;NA;704.871559851813;704.871496240085;704.871440603611;704.871393200893;704.871472676465;704.871428709346;704.871447907503;704.871467829317;704.871…	154.281402587891;NaN;NaN;NaN;NaN;122.392303466797;NaN;138.894302368164;NaN;NaN;NaN;NaN;76.0727386474609;NaN;NaN;NA;122.392303466797;NaN;NaN;NaN;NaN;NaN;122.392303466797;NaN;156.139007568359;NaN;NaN;NaN;144.572296142578;NaN;NaN;NaN;142.830093383789;142.830093383789;113.239700317383;144.572296142578;136.274795532227;152.466705322266;144.572296142578;133.321197509766;152.466705322266;140.90539550781…	2	0.061	-0.056	0.046	-0.005	0.069	-0.081	-0.084	-0.05	-0.027	0.088	-0.03	-0.041	-0.033	0.022	-0.09	-0.195152	-0.01	0.018	-0.056	-0.052	-0.045	-0.013	0.137	-0.029	-0.07	-0.085	0.07	-0.008
Feature_63	755.031	19.9055	YSLFCLGFGFDVSYAFLEK	Q14624	20140903_QEp1_LC7_PhGe_SA_4_48_Top6_Top20_2_msms_14596	755.03	755.032	18.9179	20.8931	2168282,2168279,2168280	3	2262.07	3	47.7264	3		0.0982417	NA;NA;NA;NA;NA;NA;NA;NA;NA;NA;NA;NA;NA;NA;NA;NA;NA;NA;NA;NA;NA;NA;NA;NA;NA;NA;NA;NA;NA;NA;NA;NA;19.885;19.903;19.926;NA;NA;NA;NA;NA;NA;NA;NA;NA;NA;NA;NA;NA;NA;NA;NA;NA;NA;NA;NA;NA;NA;NA;NA;NA;NA;NA;NA;NA;NA	NA;NA;NA;NA;NA;NA;NA;NA;NA;NA;NA;NA;NA;NA;NA;NA;NA;NA;NA;NA;NA;NA;NA;NA;NA;NA;NA;NA;NA;NA;NA;NA;755.032891441997;755.032254288852;755.031094467139;NA;NA;NA;NA;NA;NA;NA;NA;NA;NA;NA;NA;NA;NA;NA;NA;NA;NA;NA;NA;NA;NA;NA;NA;NA;NA;NA;NA;NA;NA	NA;NA;NA;NA;NA;NA;NA;NA;NA;NA;NA;NA;NA;NA;NA;NA;NA;NA;NA;NA;NA;NA;NA;NA;NA;NA;NA;NA;NA;NA;NA;NA;NaN;47.7264289855957;NaN;NA;NA;NA;NA;NA;NA;NA;NA;NA;NA;NA;NA;NA;NA;NA;NA;NA;NA;NA;NA;NA;NA;NA;NA;NA;NA;NA;NA;NA;NA	1	-0.0504843	-0.0162298	-0.0743641	-0.0518619	-0.0468638	-0.0145734	-0.0530543	-0.0367512	-6.79787e-05	-0.00567932	-0.0339211	-0.0122266	-0.0192335	-0.0111491	-0.0393969	-0.0271523	-0.0521671	-0.0425305	-0.062902	-0.0559898	-0.0443788	-0.0393274	-0.0316893	-0.0716082	-0.0625746	-0.0472173	-0.0238952	-0.0124616
Feature_64	582.541	10.322	YSHYNERDEIPHNDIALLK	Q14520	20140903_QEp1_LC7_PhGe_SA_4_36_2208_6am_msms_7073;7118;20140903_QEp1_LC7_PhGe_SA_4_36_2308_12am_msms_7142;20140903_QEp1_LC7_PhGe_SA_4_36_1908_6am_msms_7159	582.54	582.542	9.33436	11.3096	1380731,1380736,1380739,1380692,1380713,1380720,1380724,1380716,1380723,1380740,1380735,1380722,1380725,1380729,1380726,1380718,1380733,1380730,1380734,1380727,1380714,1380778,1380721,1380717,1380737,1380719,1380715,1380777,1380738,1380732,1380728,1380764,1380765,1380763,1380741,1380762,1380745,1380761,1380757,1380755,1380751,1380743,1380744,1380760,1380754,1380756,1380750,1380749,1380753,1380759…	56	2326.13	4	89.7729	56		0.0982417	10.47;10.265;10.469;10.346;10.459;10.229;10.288;10.286;10.267;10.458;10.339;10.272;10.304;10.357;10.196;10.236;10.361;10.385;10.296;10.309;10.322;10.343;10.498;10.369;10.312;10.227;10.432;10.267;10.327;10.318;NA;10.275;10.561;10.679;NA;11.579;11.591;NA;NA;11.583;11.708;NA;NA;NA;NA;11.651;11.686;11.588;11.723;11.705;11.663;11.691;11.676;11.649;NA;11.652;11.626;11.712;11.698;11.677;11.62;11.605;11.…	582.540554746278;582.54063722127;582.540372151474;582.541103619378;582.541347648613;582.540366898256;582.541097665999;582.540605935571;582.540731582701;582.541277064859;582.541264951351;582.540482295716;582.540714637993;582.540747633369;582.540796976861;582.540815639146;582.541001504378;582.540912142845;582.540756360083;582.541008491409;582.541805604099;582.540640093398;582.540858859967;582.54090…	NaN;NaN;96.3913269042969;NaN;NaN;NaN;NaN;NaN;NaN;NaN;NaN;NaN;NaN;NaN;38.9960594177246;NaN;133.931396484375;NaN;NaN;NaN;NaN;NaN;NaN;NaN;NaN;NaN;NaN;NaN;NaN;NaN;NA;NaN;NaN;NaN;NA;NaN;NaN;NA;NA;NaN;NaN;NA;NA;NA;NA;NaN;NaN;NaN;NaN;NaN;NaN;NaN;NaN;NaN;NA;NaN;NaN;NaN;NaN;NaN;NaN;NaN;NaN;NaN;NaN	2	0.148	-0.057	0.147	0.024	0.137	-0.093	-0.034	-0.036	-0.055	0.136	0.017	-0.05	-0.018	0.035	-0.126	-0.086	0.039	0.063	-0.026	-0.013	0	0.021	0.176	0.047	-0.01	-0.095	0.11	-0.055
Feature_65	776.385	10.3125	YSHYNERDEIPHNDIALLK	Q14520	20140903_QEp1_LC7_PhGe_SA_4_36_2608_6am_msms_7318	776.384	776.386	9.32486	11.3001	2242266,2242263,2242275,2242286,2242257,2242289,2242273,2242285,2242272,2242270,2242274,2242290,2242283,2242268,2242264,2242281,2242279,2242277,2242269,2242280,2242271,2242284,2242287,2242267,2242276,2242265,2242288,2242282,2242278,2242291,2242299,2242297,2242298,2242295,2242292,2242296,2242293,2242294	38	2326.13	3	196.312	38		0.0982417	10.467;10.257;NA;10.349;10.461;10.235;10.289;10.282;10.258;10.46;10.335;10.271;10.306;10.36;NA;10.24;NA;10.384;10.297;10.31;10.32;10.341;10.498;10.372;10.307;10.221;10.438;10.267;10.327;10.315;10.293;10.276;10.566;NA;NA;NA;NA;NA;NA;NA;NA;NA;NA;NA;NA;NA;NA;11.594;NA;NA;NA;11.697;NA;NA;NA;11.652;11.626;NA;NA;11.677;11.618;11.607;NA;11.572;NA	776.385736239404;776.38599301774;NA;776.385952517736;776.386937605734;776.385201979916;776.386424918744;776.385921681537;776.386911127018;776.386301814404;776.385143564981;776.385110169081;776.38516793477;776.385711179113;NA;776.385848175206;NA;776.385806833339;776.38566097868;776.385810024551;776.386096634457;776.385885885879;776.385902424598;776.386574143051;776.385569705758;776.38559390553;776…	NaN;NaN;NA;NaN;NaN;NaN;NaN;NaN;NaN;NaN;NaN;NaN;NaN;NaN;NA;NaN;NA;NaN;NaN;NaN;NaN;NaN;NaN;NaN;NaN;NaN;NaN;NaN;NaN;NaN;196.311904907227;NaN;NaN;NA;NA;NA;NA;NA;NA;NA;NA;NA;NA;NA;NA;NA;NA;NaN;NA;NA;NA;NaN;NA;NA;NA;NaN;NaN;NA;NA;NaN;NaN;NaN;NA;NaN;NA	2	0.1545	-0.0555	-0.0307518	0.0365	0.1485	-0.0775	-0.0235	-0.0305	-0.0545	0.1475	0.0225	-0.0415	-0.0065	0.0475	-0.240627	-0.0725	-0.127621	0.0715	-0.0155	-0.0025	0.0075	0.0285	0.1855	0.0595	-0.0055	-0.0915	0.1255	-0.0455
Feature_66	514.774	14.7585	YSFTIELR	Q96IY4	20140903_QEp1_LC7_PhGe_SA_4_48_Top6_Top20_1_msms_10569;20140903_QEp1_LC7_PhGe_SA_4_48_Top6_Top20_3_msms_10458;20140903_QEp1_LC7_PhGe_SA_4_36_2008_3pm_msms_11439;20140903_QEp1_LC7_PhGe_SA_4_36_2108_9am_msms_11329;20140903_QEp1_LC7_PhGe_SA_4_36_2108_12am_msms_11499;20140903_QEp1_LC7_PhGe_SA_4_48_Top6_Top20_2_msms_10285;20140903_QEp1_LC7_PhGe_SA_4_36_2208_3pm_msms_11427;20140903_QEp1_LC7_PhGe_SA_4_3…	514.773	514.775	13.7709	15.7461	1030213,1030207,1030210,1030221,1030222,1030216,1030214,1030218,1030242,1030220,1030224,1030204,1030200,1030217,1030215,1030240,1030245,1030202,1030246,1030186,1030228,1030247,1030219,1030205,1030178,1030225,1030212,1030227,1030243,1030201,1030241,1030229,1030199,1030244,1030230,1030190,1030223,1030189,1030184,1030175,1030208,1030203,1030226,1030177,1030193,1030187,1030188,1030174,1030236,1030235…	65	1027.53	2	99.2636	65		0.23845	14.777;14.685;14.738;14.709;14.765;14.673;14.635;14.663;14.706;14.781;14.71;14.689;14.698;14.752;14.662;14.662;14.684;14.725;14.642;14.673;14.662;14.701;14.826;14.68;14.651;14.643;14.783;14.714;14.746;14.663;14.707;14.723;14.7;14.738;14.738;15.771;15.792;15.795;15.765;15.738;15.779;15.781;15.753;15.717;15.756;15.71;15.719;15.616;15.722;15.72;15.681;15.692;15.683;15.68;15.698;15.64;15.654;15.712;1…	514.774431738414;514.774508635508;514.774459856255;514.774489888833;514.77428294432;514.774353432168;514.774321335697;514.77450077297;514.774489832932;514.77443329526;514.77448947564;514.774533650669;514.774586999742;514.774503719064;514.774430188458;514.774343530221;514.774160206084;514.774358776999;514.774724007187;514.774499884712;514.774486820695;514.774607942315;514.774122926975;514.77424667…	89.3546371459961;89.6979904174805;95.8151626586914;111.94709777832;93.1432418823242;101.541900634766;101.430603027344;113.706398010254;99.4416732788086;89.6979904174805;136.796798706055;101.541900634766;95.8151626586914;104.436897277832;91.0685501098633;113.255699157715;93.1624526977539;98.9334335327148;93.1624526977539;118.324401855469;99.1386032104492;91.0685501098633;111.94709777832;NaN;NaN;11…	1	0.0185	-0.0735	-0.0205	-0.0495	0.0065	-0.0855	-0.1235	-0.0955	-0.0525	0.0225	-0.0485	-0.0695	-0.0605	-0.0065	-0.0965	-0.0965	-0.0745	-0.0335	-0.1165	-0.0855	-0.0965	-0.0575	0.0675	-0.0785	-0.1075	-0.1155	0.0245	-0.0445
Feature_67	602.653	16.574	YSAWAESVTNLPQVIK	P10643	20140903_QEp1_LC7_PhGe_SA_4_48_Top6_Top20_1_msms_12193;20140903_QEp1_LC7_PhGe_SA_4_48_Top6_Top20_2_msms_11862;20140903_QEp1_LC7_PhGe_SA_4_48_Top6_Top20_3_msms_12067;20140903_QEp1_LC7_PhGe_SA_4_36_2308_6am_msms_12726;20140903_QEp1_LC7_PhGe_SA_4_36_2608_6am_msms_13064	602.652	602.654	15.5864	17.5616	1483471,1483470,1483469,1483472,1483464,1483465,1483460,1483463,1483468	9	1804.94	3	59.3263	5		0.2677	NA;16.461;NA;NA;NA;NA;NA;NA;16.453;NA;NA;NA;16.48;16.515;NA;NA;NA;NA;16.448;NA;NA;NA;NA;NA;NA;NA;NA;NA;NA;NA;16.451;NA;16.574;16.619;16.619;NA;NA;NA;NA;NA;NA;NA;NA;NA;NA;NA;NA;NA;NA;NA;NA;NA;NA;NA;NA;NA;NA;NA;NA;NA;NA;NA;NA;NA;NA	NA;602.652532453741;NA;NA;NA;NA;NA;NA;602.652348375388;NA;NA;NA;602.653250390428;602.652534775375;NA;NA;NA;NA;602.651943650261;NA;NA;NA;NA;NA;NA;NA;NA;NA;NA;NA;602.653123865274;NA;602.653547152079;602.653323261558;602.653308557548;NA;NA;NA;NA;NA;NA;NA;NA;NA;NA;NA;NA;NA;NA;NA;NA;NA;NA;NA;NA;NA;NA;NA;NA;NA;NA;NA;NA;NA;NA	NA;NaN;NA;NA;NA;NA;NA;NA;NaN;NA;NA;NA;NaN;NaN;NA;NA;NA;NA;38.6609306335449;NA;NA;NA;NA;NA;NA;NA;NA;NA;NA;NA;52.6615982055664;NA;67.1016006469727;60.967830657959;77.2395477294922;NA;NA;NA;NA;NA;NA;NA;NA;NA;NA;NA;NA;NA;NA;NA;NA;NA;NA;NA;NA;NA;NA;NA;NA;NA;NA;NA;NA;NA;NA	2	-0.0919512	-0.113	-0.11998	-0.16612	-0.12238	-0.192181	-0.245209	-0.200473	-0.121	-0.0863088	-0.163298	-0.181499	-0.094	-0.059	-0.207164	-0.205253	-0.177306	-0.142129	-0.126	-0.207993	-0.197042	-0.174591	-0.026449	-0.206562	-0.227385	-0.25856	-0.0665507	-0.156146
Feature_68	903.475	16.583	YSAWAESVTNLPQVIK	P10643	20140903_QEp1_LC7_PhGe_SA_4_48_Top6_Top20_1_msms_12192;20140903_QEp1_LC7_PhGe_SA_4_36_2008_3pm_msms_13094;20140903_QEp1_LC7_PhGe_SA_4_48_Top6_Top20_2_msms_11865;11851;20140903_QEp1_LC7_PhGe_SA_4_48_Top6_Top20_3_msms_12069;12055;20140903_QEp1_LC7_PhGe_SA_4_36_2208_3pm_msms_13084;20140903_QEp1_LC7_PhGe_SA_4_36_2108_12am_msms_13144;20140903_QEp1_LC7_PhGe_SA_4_36_2608_12am_msms_13241;20140903_QEp1_LC…	903.474	903.476	15.5954	17.5706	2575056,2575035,2575054,2575048,2575038,2575032,2575051,2575031,2575043,2575024,2575044,2575029,2575049,2575046,2575025,2575009,2575052,2575042,2575050,2575033,2575037,2575039,2575030,2575055,2575053,2575014,2575008,2575027,2575041,2575017,2575036,2575028,2575045,2575022,2575023,2575004,2575000,2575001,2574998,2575002,2575011,2575040,2574996,2575005,2575026,2575019,2574997,2575012,2575016,2574990…	65	1804.94	2	135.771	65		0.195933	16.57;16.464;16.568;16.509;16.583;16.439;16.399;16.451;16.452;16.559;16.482;16.436;16.48;16.529;16.43;16.434;16.469;16.517;16.45;16.445;16.453;16.467;16.632;16.485;16.43;16.427;16.592;16.476;16.5;16.447;16.45;16.479;16.569;16.619;16.622;17.491;17.54;17.536;17.516;17.482;17.543;17.522;17.497;17.454;17.486;17.45;17.448;17.359;17.467;17.417;17.438;17.448;17.439;17.396;17.423;17.388;17.388;17.433;17.…	903.474319062212;903.476485164741;903.475763589918;903.474519761222;903.475465541631;903.474996841724;903.475938854575;903.475456214855;903.475887727964;903.475867846709;903.47490431528;903.475069762928;903.475610228343;903.475407030045;903.475294620729;903.475460341528;903.476356563562;903.475578641321;903.475819113053;903.47472317451;903.474970732517;903.475419611049;903.475157983435;903.475470…	112.031997680664;143.929000854492;151.378692626953;134.80729675293;136.565902709961;125.671600341797;142.540405273438;140.598297119141;100.426200866699;124.250900268555;167.55859375;143.929000854492;82.5895767211914;109.477500915527;136.81379699707;116.779899597168;142.45280456543;188.192596435547;136.565902709961;136.565902709961;143.929000854492;162.29280090332;145.699996948242;164.655303955078…	2	-0.013	-0.119	-0.015	-0.074	0	-0.144	-0.184	-0.132	-0.131	-0.024	-0.101	-0.147	-0.103	-0.054	-0.153	-0.149	-0.114	-0.066	-0.133	-0.138	-0.13	-0.116	0.049	-0.098	-0.153	-0.156	0.009	-0.107
Feature_69	403.952	8.816	YSAELHVAHWNSAK	P00915	20140903_QEp1_LC7_PhGe_SA_4_36_2108_3pm_msms_5873;20140903_QEp1_LC7_PhGe_SA_4_36_2508_12am_msms_5770;20140903_QEp1_LC7_PhGe_SA_4_36_2208_3pm_msms_5886;20140903_QEp1_LC7_PhGe_SA_4_36_2208_12am_msms_5754;20140903_QEp1_LC7_PhGe_SA_4_36_2208_9am_msms_5761;20140903_QEp1_LC7_PhGe_SA_4_36_2608_6am_msms_5887;20140903_QEp1_LC7_PhGe_SA_4_36_2308_9am_msms_5648;20140903_QEp1_LC7_PhGe_SA_4_36_2608_9am_msms_58…	403.951	403.953	7.82836	9.80364	445570,445543,445546,445548,445573,445561,445553,445559,445542,445538,445574,445563,445564,445562,445555,445552,445551,445558,445556,445554,445572,445571,445540,445565,445545,445550,445567,445547,445566,445575,445560,445544,445568,445569	34	1611.78	4	50.7212	34		0.15626	8.939;8.758;8.946;8.837;8.927;8.679;8.782;8.762;8.7003;8.953;8.826;8.765;8.791;8.843;NA;8.732;8.835;8.853;8.7926;8.788;8.82;8.824;8.937;8.827;8.795;8.7217;8.961;8.791;8.812;8.796;8.761;8.777;8.954;9.013;8.9779;NA;NA;NA;NA;NA;NA;NA;NA;NA;NA;NA;NA;NA;NA;NA;NA;NA;NA;NA;NA;NA;NA;NA;NA;NA;NA;NA;NA;NA;NA	403.952259637884;403.952291060114;403.95196056338;403.952200929632;403.952150524866;403.952043023793;403.951986487221;403.952016153511;403.952073106305;403.952082719876;403.952353846591;403.952121612478;403.952033251068;403.952062950485;NA;403.952150443849;403.952058384584;403.952123773969;403.952190258739;403.952032438458;403.95214602099;403.95212640038;403.952029806113;403.952089977359;403.9520…	59.6796493530273;31.0888500213623;37.3662605285645;47.6216011047363;46.6598091125488;40.2775802612305;53.4906005859375;51.0301895141602;NaN;63.7540817260742;64.8424530029297;47.037410736084;62.6800804138184;46.8896789550781;NA;42.9578399658203;56.4598007202148;67.1360092163086;NaN;47.6390800476074;51.0301895141602;57.7963790893555;NaN;47.6216011047363;66.2461929321289;NaN;41.4990501403809;51.7707…	3	0.123	-0.058	0.13	0.021	0.111	-0.137	-0.034	-0.054	-0.1157	0.137	0.01	-0.051	-0.025	0.027	-0.223989	-0.084	0.019	0.037	-0.0234	-0.028	0.004	0.008	0.121	0.011	-0.021	-0.0943	0.145	-0.025
Feature_70	538.267	8.795	YSAELHVAHWNSAK	P00915	20140903_QEp1_LC7_PhGe_SA_4_36_2108_3pm_msms_5877;20140903_QEp1_LC7_PhGe_SA_4_36_2208_12am_msms_5755;20140903_QEp1_LC7_PhGe_SA_4_36_2508_12am_msms_5766;20140903_QEp1_LC7_PhGe_SA_4_36_2208_6am_msms_5718;20140903_QEp1_LC7_PhGe_SA_4_36_2208_3pm_msms_5893;20140903_QEp1_LC7_PhGe_SA_4_36_2208_9am_msms_5763;20140903_QEp1_LC7_PhGe_SA_4_36_2508_6am_msms_5924;20140903_QEp1_LC7_PhGe_SA_4_36_2408_3pm_msms_57…	538.266	538.268	7.80736	9.78264	1146240,1146199,1146223,1146243,1146151,1146182,1146248,1146241,1146156,1146211,1146237,1146256,1146141,1146218,1146171,1146167,1146185,1146130,1146115,1146258,1146232,1146214,1146257,1146259,1146261,1146260,1146270,1146255	28	1611.78	3	75.1094	21		0.0982417	8.942;NA;8.95;8.841;NA;NA;NA;8.763;8.7012;8.956;8.826;NA;8.789;8.845;8.702;8.735;NA;8.855;8.7892;8.789;8.821;8.824;8.943;8.828;8.792;8.7163;8.963;8.794;NA;8.795;NA;8.775;NA;NA;NA;NA;NA;NA;10.011;9.9938;NA;10.143;NA;NA;NA;NA;NA;NA;NA;NA;NA;NA;NA;10.068;NA;NA;NA;NA;NA;NA;NA;NA;NA;NA;NA	538.266337285452;NA;538.265962251685;538.267051422342;NA;NA;NA;538.266717361167;538.266857139225;538.266923792718;538.267045481623;NA;538.266591447435;538.266205592677;538.266698769828;538.266927046849;NA;538.266703146547;538.265830610879;538.267016180167;538.266687083256;538.267048856787;538.267110162129;538.266631370998;538.266794140499;538.266630399401;538.267086915192;538.266710632408;NA;538.…	64.2439193725586;NA;109.073196411133;NaN;NA;NA;NA;NaN;NaN;71.2793884277344;62.357120513916;NA;80.5074768066406;62.6898803710938;64.5199203491211;63.6822814941406;NA;NaN;NaN;91.0762405395508;NaN;73.7575302124023;NaN;NaN;93.2433929443359;NaN;97.2230529785156;NaN;NA;92.2651596069336;NA;NaN;NA;NA;NA;NA;NA;NA;48.351;NaN;NA;52.3715209960938;NA;NA;NA;NA;NA;NA;NA;NA;NA;NA;NA;NaN;NA;NA;NA;NA;NA;NA;NA;NA;N…	3	0.147	-0.166446	0.155	0.046	-0.0331365	-0.224108	-0.182243	-0.032	-0.0938	0.161	0.031	-0.165207	-0.006	0.05	-0.093	-0.06	-0.110929	0.06	-0.0058	-0.006	0.026	0.029	0.148	0.033	-0.003	-0.0787	0.168	-0.001
Feature_71	806.897	9.4516	YSAELHVAHWNSAK	P00915	20140903_QEp1_LC7_PhGe_SA_4_36_2108_3pm_msms_5884	806.896	806.898	8.46396	10.4392	2332738,2332687,2332693,2332695,2332617,2332620,2332621,2332663,2332669,2332725,2332618,2332722,2332619	13	1611.78	2	162.322	6		0.0982417	NA;NA;NA;NA;NA;NA;NA;NA;8.7005;8.948;8.832;NA;NA;8.841;NA;NA;NA;NA;NA;NA;8.822;8.821;8.9376;NA;NA;NA;NA;NA;8.811;8.795;NA;8.779;NA;NA;NA;NA;9.9552;NA;NA;NA;NA;NA;NA;NA;NA;NA;NA;NA;NA;NA;NA;NA;NA;NA;NA;10.071;NA;NA;NA;NA;NA;10.073;NA;NA;NA	NA;NA;NA;NA;NA;NA;NA;NA;806.897077413749;806.897264027676;806.896765529201;NA;NA;806.89695077924;NA;NA;NA;NA;NA;NA;806.89871125238;806.897387870597;806.896656961528;NA;NA;NA;NA;NA;806.897069460912;806.897285678024;NA;806.89694884787;NA;NA;NA;NA;806.897097590114;NA;NA;NA;NA;NA;NA;NA;NA;NA;NA;NA;NA;NA;NA;NA;NA;NA;NA;806.892733013326;NA;NA;NA;NA;NA;806.896520484438;NA;NA;NA	NA;NA;NA;NA;NA;NA;NA;NA;NaN;162.32209777832;NaN;NA;NA;NaN;NA;NA;NA;NA;NA;NA;NaN;NaN;NaN;NA;NA;NA;NA;NA;NaN;NaN;NA;NaN;NA;NA;NA;NA;NaN;NA;NA;NA;NA;NA;NA;NA;NA;NA;NA;NA;NA;NA;NA;NA;NA;NA;NA;NaN;NA;NA;NA;NA;NA;NaN;NA;NA;NA	3	-0.0241249	-0.17911	-0.023788	-0.113117	-0.0386504	-0.23719	-0.193456	-0.184121	-0.7511	-0.5036	-0.6196	-0.174439	-0.167321	-0.6106	-0.235701	-0.214278	-0.12173	-0.0902503	-0.160407	-0.168597	-0.6296	-0.6306	-0.514	-0.128533	-0.177828	-0.226809	-0.0376325	-0.164881
Feature_72	1078.26	18.2085	YRLHDNQNGWSGDSAPVELILSDETLPAPEFSPEPESGR	P04217	20140903_QEp1_LC7_PhGe_SA_4_36_1908_12am_msms_14246	1078.26	1078.26	17.2209	19.1961	2843059,2843058,2843050,2843060	4	4309.02	4	7.36226	4		0.0982417	18.29;NA;NA;NA;NA;NA;NA;NA;NA;NA;NA;NA;NA;NA;NA;NA;NA;NA;NA;NA;NA;18.24;NA;NA;NA;18.177;NA;NA;NA;NA;NA;NA;19.264;NA;NA;NA;NA;NA;NA;NA;NA;NA;NA;NA;NA;NA;NA;NA;NA;NA;NA;NA;NA;NA;NA;NA;NA;NA;NA;NA;NA;NA;NA;NA;NA	1078.25993303607;NA;NA;NA;NA;NA;NA;NA;NA;NA;NA;NA;NA;NA;NA;NA;NA;NA;NA;NA;NA;1078.26038179491;NA;NA;NA;1078.25951989081;NA;NA;NA;NA;NA;NA;1078.25806300538;NA;NA;NA;NA;NA;NA;NA;NA;NA;NA;NA;NA;NA;NA;NA;NA;NA;NA;NA;NA;NA;NA;NA;NA;NA;NA;NA;NA;NA;NA;NA;NA	7.36226320266724;NA;NA;NA;NA;NA;NA;NA;NA;NA;NA;NA;NA;NA;NA;NA;NA;NA;NA;NA;NA;NaN;NA;NA;NA;NaN;NA;NA;NA;NA;NA;NA;NaN;NA;NA;NA;NA;NA;NA;NA;NA;NA;NA;NA;NA;NA;NA;NA;NA;NA;NA;NA;NA;NA;NA;NA;NA;NA;NA;NA;NA;NA;NA;NA;NA	1	0.0815	-0.135465	-0.120774	-0.156481	-0.107559	-0.135155	-0.217247	-0.171811	-0.11994	-0.0691405	-0.12979	-0.143548	-0.112697	-0.0759027	-0.16379	-0.159496	-0.156669	-0.126225	-0.18565	-0.179574	-0.181096	0.0315	-0.0290203	-0.182891	-0.192191	-0.0315	-0.0576999	-0.113531
Feature_73	626.658	13.54	YRITENDIQIALDDAK	P04114	20140903_QEp1_LC7_PhGe_SA_4_36_2608_6am_msms_10363;20140903_QEp1_LC7_PhGe_SA_4_36_2608_12am_msms_10494;20140903_QEp1_LC7_PhGe_SA_4_36_1908_3pm_msms_10231;20140903_QEp1_LC7_PhGe_SA_4_36_2208_3pm_msms_10353;20140903_QEp1_LC7_PhGe_SA_4_36_2008_9am_msms_10163;20140903_QEp1_LC7_PhGe_SA_4_36_2608_9am_msms_10388;20140903_QEp1_LC7_PhGe_SA_4_36_2008_3pm_msms_10375;20140903_QEp1_LC7_PhGe_SA_4_36_2208_9am_m…	626.657	626.659	12.5524	14.5276	1617601,1617629,1617595,1617620,1617624,1617603,1617621,1617596,1617593,1617592,1617627,1617614,1617599,1617606,1617622,1617630,1617625,1617594,1617604,1617600,1617623,1617588,1617605,1617634,1617586,1617631,1617637,1617616,1617591,1617598,1617602,1617584,1617613,1617611,1617609,1617610,1617608,1617607,1617612	39	1876.95	3	93.7019	39		0.1122	13.626;13.531;13.6;13.559;13.625;13.536;13.501;13.523;13.549;13.64;13.557;13.546;13.56;13.616;13.507;13.485;13.528;13.54;13.538;13.499;13.507;13.54;13.671;13.503;13.524;13.478;13.636;13.529;13.576;13.495;13.553;13.553;NA;NA;NA;14.736;14.775;NA;NA;NA;NA;NA;NA;NA;NA;NA;NA;14.475;14.569;14.557;NA;NA;NA;NA;14.946;NA;NA;NA;NA;NA;NA;14.638;NA;NA;NA	626.658293264557;626.658220693957;626.658069483229;626.658247243497;626.657532260337;626.658183407891;626.658490186912;626.658150596231;626.658276721759;626.658164785724;626.658530820762;626.657744762672;626.65829306135;626.658214575162;626.658113732477;626.657924538343;626.658725300281;626.658847003085;626.658296531361;626.658853713305;626.658499861265;626.658210751234;626.657638480894;626.65818…	99.7467880249023;107.496002197266;NaN;81.6510772705078;86.8727493286133;98.2805862426758;63.5462913513184;107.734298706055;NaN;88.3851470947266;97.9042282104492;106.376998901367;98.5078277587891;89.4844665527344;97.2353286743164;97.9042282104492;107.734298706055;81.3460311889648;105.527000427246;108.136596679688;75.8771362304688;73.2522506713867;NaN;NaN;116.779899597168;107.63459777832;65.2309875…	2	0.086	-0.009	0.06	0.019	0.085	-0.004	-0.039	-0.017	0.009	0.1	0.017	0.006	0.02	0.076	-0.033	-0.055	-0.012	0	-0.002	-0.041	-0.033	0	0.131	-0.037	-0.016	-0.062	0.096	-0.011
Feature_74	939.484	13.5055	YRITENDIQIALDDAK	P04114	20140903_QEp1_LC7_PhGe_SA_4_36_2608_12am_msms_10507;20140903_QEp1_LC7_PhGe_SA_4_36_2208_6am_msms_10182	939.483	939.485	12.5179	14.4931	2645651,2645670,2645653,2645665,2645655,2645660,2645650,2645661,2645649,2645654,2645659,2645658,2645656,2645657	14	1876.95	2	150.713	9		0.0982417	NA;NA;NA;13.551;NA;NA;NA;NA;13.553;NA;NA;NA;NA;NA;13.507;NA;NA;13.533;NA;NA;NA;13.541;NA;13.504;13.53;NA;NA;NA;13.581;13.492;13.553;NA;NA;NA;NA;NA;NA;NA;NA;NA;NA;NA;NA;NA;NA;NA;NA;NA;NA;NA;NA;NA;NA;14.923;14.949;14.896;14.992;NA;NA;NA;NA;NA;NA;NA;NA	NA;NA;NA;939.485988133631;NA;NA;NA;NA;939.483446689646;NA;NA;NA;NA;NA;939.484555385343;NA;NA;939.481655315735;NA;NA;NA;939.484002355726;NA;939.481678517103;939.483952107217;NA;NA;NA;939.485995861302;939.487583002576;939.483919721237;NA;NA;NA;NA;NA;NA;NA;NA;NA;NA;NA;NA;NA;NA;NA;NA;NA;NA;NA;NA;NA;NA;939.484086557446;939.485107839823;939.483452605342;939.482961506774;NA;NA;NA;NA;NA;NA;NA;NA	NA;NA;NA;NaN;NA;NA;NA;NA;NaN;NA;NA;NA;NA;NA;138.658996582031;NA;NA;NaN;NA;NA;NA;NaN;NA;NaN;NaN;NA;NA;NA;162.766403198242;NaN;NaN;NA;NA;NA;NA;NA;NA;NA;NA;NA;NA;NA;NA;NA;NA;NA;NA;NA;NA;NA;NA;NA;NA;NaN;NaN;NaN;NaN;NA;NA;NA;NA;NA;NA;NA;NA	2	-0.0589716	-0.143776	-0.0771196	0.0455	-0.0601326	-0.183732	-0.168651	-0.16196	0.0475	-0.0417529	-0.13722	-0.157127	-0.141815	-0.0868398	0.0015	-0.188604	-0.123504	0.0275	-0.147381	-0.158422	-0.155685	0.0355	-0.0216205	-0.0015	0.0245	-0.194483	-0.0498789	-0.148452
Feature_76	1041.8	18.924	YRGDQDATMSILDISMMTGFAPDTDDLK	P01024	20140903_QEp1_LC7_PhGe_SA_4_36_2608_9am_msms_14840;20140903_QEp1_LC7_PhGe_SA_4_36_2508_9am_msms_14848;20140903_QEp1_LC7_PhGe_SA_4_36_2208_3pm_msms_14784;20140903_QEp1_LC7_PhGe_SA_4_36_2208_12am_msms_14586;20140903_QEp1_LC7_PhGe_SA_4_36_2008_3pm_msms_14814;20140903_QEp1_LC7_PhGe_SA_4_36_2108_12am_msms_14890;20140903_QEp1_LC7_PhGe_SA_4_36_2608_6am_msms_14747;20140903_QEp1_LC7_PhGe_SA_4_36_2608_12am…	1041.8	1041.8	17.9364	19.9116	2805347,2805329,2805336,2805339,2805328,2805325,2805331,2805483,2805340,2805335,2805461,2805385,2805383,2805324,2805344,2805372,2805330,2805366,2805365,2805520,2805471,2805379,2805413,2805403,2805334,2805367,2805338,2805485,2805407,2805476,2805391,2805522,2805464,2805504,2805488,2805416,2805451,2805541,2805453,2805442,2805446,2805418,2805444,2805450,2805447,2805441,2805424,2805439,2805449,2805432…	60	3122.39	3	147.41	55	Oxidation (M)	0.277733	18.905;18.41;18.945;18.385;18.955;18.409;18.318;18.353;18.434;18.962;18.958;18.402;18.396;18.45;18.347;18.385;18.838;18.361;18.921;18.824;18.911;18.835;18.478;18.823;18.344;18.317;18.457;18.428;18.9;18.902;18.419;18.427;NA;NA;NA;19.336;19.338;19.198;19.362;19.354;19.314;19.359;19.365;19.367;19.39;19.346;19.389;19.385;19.41;19.402;19.433;19.424;19.412;19.434;19.462;19.408;19.418;19.441;NA;19.418;1…	1041.80425553106;1041.80293353593;1041.80428048121;1041.80404997991;1041.80354570307;1041.80262957461;1041.80334144345;1041.80323209202;1041.80223665327;1041.80473838026;1041.80398110913;1041.80300834076;1041.80311749262;1041.8029670548;1041.80293450603;1041.8023406117;1041.80388037627;1041.80439113074;1041.80338562738;1041.80342432038;1041.80412268152;1041.80407130356;1041.80373976574;1041.80341…	167.283294677734;176.607894897461;NaN;152.11799621582;NaN;155.087295532227;144.780395507813;189.121398925781;145.278106689453;152.11799621582;NaN;223.09049987793;192.847503662109;172.31559753418;165.169403076172;185.681396484375;148.30110168457;163.389892578125;152.11799621582;137.496505737305;NaN;147.848693847656;181.765594482422;138.410095214844;147.409194946289;163.389892578125;131.94909667968…	1	-0.019	-0.514	0.021	-0.539	0.031	-0.515	-0.606	-0.571	-0.49	0.038	0.034	-0.522	-0.528	-0.474	-0.577	-0.539	-0.086	-0.563	-0.003	-0.1	-0.013	-0.089	-0.446	-0.101	-0.58	-0.607	-0.467	-0.496
Feature_77	1047.13	17.7665	YRGDQDATMSILDISMMTGFAPDTDDLK	P01024	20140903_QEp1_LC7_PhGe_SA_4_36_2208_3pm_msms_14240;20140903_QEp1_LC7_PhGe_SA_4_36_2508_6am_msms_14098;20140903_QEp1_LC7_PhGe_SA_4_36_2608_9am_msms_14299;20140903_QEp1_LC7_PhGe_SA_4_36_1908_3pm_msms_14131;20140903_QEp1_LC7_PhGe_SA_4_36_2108_6am_msms_13976;20140903_QEp1_LC7_PhGe_SA_4_36_2508_3pm_msms_13979;20140903_QEp1_LC7_PhGe_SA_4_36_2408_6am_msms_14217;20140903_QEp1_LC7_PhGe_SA_4_36_2408_9am_ms…	1047.13	1047.14	16.7789	18.7541	2810862,2810884,2810843,2810864,2810858,2810856,2810855,2810851,2810883,2810876,2810844,2810853,2810838,2810849,2810833,2810850,2810827,2810861,2810869,2810857,2810859,2810863,2810878,2810875,2810854,2810867,2810865,2810866	28	3138.38	3	116.352	28	2 Oxidation (M)	0.138517	17.794;17.788;17.747;17.725;17.757;17.778;17.7;17.695;NA;17.813;17.776;NA;NA;17.837;NA;17.727;17.719;NA;17.171;17.7;17.678;17.698;17.819;17.716;17.741;17.663;17.833;17.801;17.806;NA;NA;17.809;NA;NA;NA;NA;NA;18.686;NA;NA;NA;NA;NA;NA;NA;18.578;NA;NA;NA;NA;NA;NA;NA;NA;NA;NA;NA;NA;NA;NA;NA;NA;NA;NA;18.58	1047.13677468703;1047.1360295961;1047.13526981578;1047.13420892497;1047.13467401098;1047.13504128804;1047.13490435237;1047.13330468199;NA;1047.13601000069;1047.13491477931;NA;NA;1047.13623368385;NA;1047.13437723916;1047.13530591743;NA;1047.13414302491;1047.13535502234;1047.13642240083;1047.13737937901;1047.13431320408;1047.1344051661;1047.13505148676;1047.13534599311;1047.13581425273;1047.1344520…	NaN;79.2864685058594;75.0184173583984;NaN;NaN;NaN;131.949096679688;NaN;NA;NaN;154.099700927734;NA;NA;116.28450012207;NA;NaN;NaN;NA;NaN;76.1061096191406;NaN;NaN;123.213203430176;170.184295654297;NaN;119.803901672363;152.11799621582;NaN;NaN;NA;NA;81.8030014038086;NA;NA;NA;NA;NA;NaN;NA;NA;NA;NA;NA;NA;NA;NaN;NA;NA;NA;NA;NA;NA;NA;NA;NA;NA;NA;NA;NA;NA;NA;NA;NA;NA;NaN	1	0.0275	0.0215	-0.0195	-0.0415	-0.0095	0.0115	-0.0665	-0.0715	-0.141519	0.0465	0.0095	-0.164237	-0.129366	0.0705	-0.184942	-0.0395	-0.0475	-0.138287	-0.5955	-0.0665	-0.0885	-0.0685	0.0525	-0.0505	-0.0255	-0.1035	0.0665	0.0345
Feature_78	520.904	8.6026	YQSHDYAFSSVEK	Q9UHG3	20140903_QEp1_LC7_PhGe_SA_4_36_1908_3pm_msms_5588;20140903_QEp1_LC7_PhGe_SA_4_36_2008_9am_msms_5561;20140903_QEp1_LC7_PhGe_SA_4_48_Top6_Top20_3_msms_5020;20140903_QEp1_LC7_PhGe_SA_4_48_Top6_Top20_1_msms_5052;20140903_QEp1_LC7_PhGe_SA_4_48_Top6_Top20_2_msms_4929;20141110_QEp1_LC7_PG_4_53_M1_1_msms_6176;20141110_QEp1_LC7_PG_4_53_M1_2_msms_6101;20141110_QEp1_LC7_PhGe_4_53_M1_3_msms_6057;20141110_QEp…	520.903	520.905	7.61496	9.59024	1063203,1063197,1063222,1063183,1063193,1063217,1063213,1063206,1063223,1063205,1063201,1063218,1063212,1063202,1063216,1063208,1063210,1063204,1063207,1063221,1063195,1063215,1063198,1063211,1063196,1063200,1063219,1063194,1063214,1063220,1063209,1063275,1063279,1063199,1063278,1063282,1063288,1063230,1063284,1063178,1063244,1063245,1063231,1063234,1063247,1063237,1063241,1063240,1063238,1063225…	63	1559.69	3	81.0314	63		0.0982417	8.7345;8.55;8.7432;8.6421;8.7474;8.5257;8.5857;8.557;8.5063;8.7505;8.6232;8.5689;8.5878;8.6614;8.513;8.5353;8.6276;8.6724;8.6034;8.5753;8.6018;8.6089;8.7393;8.6152;8.5986;8.5191;8.7352;8.5888;8.616;8.5868;8.5584;8.5658;8.529;8.598;8.593;9.583;9.622;9.648;9.6886;9.675;9.8062;9.8361;9.8112;9.7708;9.8808;9.79;9.8327;9.7625;9.9117;9.8969;9.8296;9.8476;NA;9.8351;9.9079;9.8461;9.85;9.919;9.8797;9.863;9…	520.904058518742;520.90337483087;520.904077390186;520.90342472233;520.903742917751;520.903191454253;520.903532333722;520.903700094306;520.903420358197;520.903537527782;520.902894166904;520.903188023287;520.904513915973;520.90335419211;520.903391674026;520.904227148546;520.902695908767;520.903270995097;520.904385871926;520.904104282072;520.903398390498;520.903073357232;520.904096162389;520.9032859…	NaN;77.4203186035156;NaN;NaN;NaN;NaN;NaN;81.9036865234375;NaN;NaN;NaN;NaN;NaN;NaN;NaN;NaN;NaN;NaN;NaN;NaN;NaN;NaN;NaN;NaN;NaN;NaN;NaN;NaN;NaN;NaN;NaN;NaN;92.2651596069336;101.722801208496;91.8119964599609;101.303802490234;68.9722137451172;77.7756271362305;NaN;NaN;NaN;NaN;NaN;NaN;NaN;36.107349395752;NaN;NaN;NaN;NaN;NaN;NaN;NA;NaN;NaN;NaN;NaN;NaN;NaN;NaN;NaN;NaN;NaN;NaN;NA	1	0.1319	-0.0526	0.1406	0.0395	0.1448	-0.0769	-0.0169	-0.0456	-0.0963	0.1479	0.0206	-0.0337	-0.0148	0.0588	-0.0896	-0.0673	0.025	0.0698	0.0008	-0.0273	-0.0008	0.0063	0.1367	0.0126	-0.004	-0.0835	0.1326	-0.0138
Feature_79	543.292	18.153	YQIWTTVVDWIHPDLKR	P05156	20140903_QEp1_LC7_PhGe_SA_4_36_2108_9am_msms_14402;20140903_QEp1_LC7_PhGe_SA_4_36_1908_3pm_msms_14435;20140903_QEp1_LC7_PhGe_SA_4_36_2108_12am_msms_14646;20140903_QEp1_LC7_PhGe_SA_4_36_2008_3pm_msms_14574;20140903_QEp1_LC7_PhGe_SA_4_36_2608_9am_msms_14639;20140903_QEp1_LC7_PhGe_SA_4_36_2508_9am_msms_14638;20140903_QEp1_LC7_PhGe_SA_4_36_2208_9am_msms_14358;20140903_QEp1_LC7_PhGe_SA_4_36_2208_3pm_m…	543.291	543.293	17.1654	19.1406	1170865,1170882,1170855,1170859,1170868,1170867,1170862,1170871,1170878,1170861,1170873,1170889,1170857,1170886,1170860,1170874,1170856,1170875,1170863,1170885,1170877,1170869,1170872,1170876,1170881,1170858,1170891,1170883,1170884,1170888,1170854,1170890	32	2169.14	4	54.4889	32		0.12335	18.171;18.166;18.159;18.122;18.218;18.15;18.063;18.094;18.16;18.238;18.156;18.144;18.188;18.218;18.114;18.101;18.125;18.165;18.09;18.123;18.061;18.131;18.282;18.098;18.077;18.069;18.228;18.175;18.248;18.11;18.168;18.195;NA;NA;NA;NA;NA;NA;NA;NA;NA;NA;NA;NA;NA;NA;NA;NA;NA;NA;NA;NA;NA;NA;NA;NA;NA;NA;NA;NA;NA;NA;NA;NA;NA	543.291541721939;543.29211234025;543.2919723142;543.291948439876;543.2922114171;543.291227767614;543.291412481;543.292123291803;543.292179239679;543.292060872197;543.292035454048;543.292028976956;543.291905153774;543.292211693681;543.292122795606;543.292075664136;543.292342868361;543.291590334779;543.291116076816;543.292031825063;543.292051220483;543.291987374603;543.291477567159;543.292074509416…	51.7977104187012;87.3878479003906;40.6928901672363;64.2749633789063;54.0731582641602;73.4977111816406;78.4412231445313;47.6398010253906;63.6141891479492;38.7773094177246;35.3043899536133;53.2551918029785;63.6908302307129;57.5251312255859;44.998348236084;65.9493408203125;54.7678604125977;47.9160804748535;71.6851119995117;33.3601913452148;51.7977104187012;37.6872291564941;56.1207885742188;51.495418…	1	0.018	0.013	0.006	-0.031	0.065	-0.003	-0.09	-0.059	0.007	0.085	0.003	-0.009	0.035	0.065	-0.039	-0.052	-0.028	0.012	-0.063	-0.03	-0.092	-0.022	0.129	-0.055	-0.076	-0.084	0.075	0.022
Feature_80	724.054	18.1815	YQIWTTVVDWIHPDLKR	P05156	20140903_QEp1_LC7_PhGe_SA_4_36_2208_3pm_msms_14605;20140903_QEp1_LC7_PhGe_SA_4_36_2608_9am_msms_14645;20140903_QEp1_LC7_PhGe_SA_4_36_1908_3pm_msms_14465;20140903_QEp1_LC7_PhGe_SA_4_36_2108_9am_msms_14427;20140903_QEp1_LC7_PhGe_SA_4_36_2208_12am_msms_14414;20140903_QEp1_LC7_PhGe_SA_4_36_2508_12am_msms_14242	724.053	724.055	17.1939	19.1691	2067313,2067321,2067331,2067335,2067317,2067320,2067324,2067325,2067334,2067328,2067315,2067314	12	2169.14	3	76.2283	8		0.0982417	NA;18.173;NA;NA;NA;NA;NA;NA;NA;NA;18.155;18.143;18.19;18.224;NA;NA;NA;NA;NA;NA;NA;NA;NA;NA;18.079;NA;NA;18.17;18.239;NA;18.166;18.196;NA;NA;NA;NA;NA;NA;NA;NA;NA;NA;NA;NA;NA;NA;NA;NA;NA;19.255;NA;NA;NA;NA;NA;NA;19.242;NA;NA;NA;NA;NA;NA;NA;NA	NA;724.054751635088;NA;NA;NA;NA;NA;NA;NA;NA;724.054123283832;724.053150669857;724.053988721112;724.054508487398;NA;NA;NA;NA;NA;NA;NA;NA;NA;NA;724.053245743563;NA;NA;724.053359208344;724.054190621915;NA;724.054205795553;724.053966652187;NA;NA;NA;NA;NA;NA;NA;NA;NA;NA;NA;NA;NA;NA;NA;NA;NA;724.05212031365;NA;NA;NA;NA;NA;NA;724.054609405716;NA;NA;NA;NA;NA;NA;NA;NA	NA;71.6008834838867;NA;NA;NA;NA;NA;NA;NA;NA;NaN;82.1208267211914;77.2210693359375;NaN;NA;NA;NA;NA;NA;NA;NA;NA;NA;NA;69.1882171630859;NA;NA;NaN;NaN;NA;NaN;81.0104293823242;NA;NA;NA;NA;NA;NA;NA;NA;NA;NA;NA;NA;NA;NA;NA;NA;NA;NaN;NA;NA;NA;NA;NA;NA;NaN;NA;NA;NA;NA;NA;NA;NA;NA	1	-0.0818782	-0.0085	-0.121169	-0.157465	-0.108252	-0.136725	-0.218949	-0.173242	-0.121421	-0.0698663	-0.0265	-0.0385	0.0085	0.0425	-0.165273	-0.161037	-0.157779	-0.127125	-0.187094	-0.180918	-0.182368	-0.15633	-0.0289778	-0.184079	-0.1025	-0.218606	-0.0580754	-0.0115
Feature_81	672.019	19.4855	YQIWTTVVDWIHPDLK	P05156	20140903_QEp1_LC7_PhGe_SA_4_36_2608_9am_msms_15799;20140903_QEp1_LC7_PhGe_SA_4_36_1908_3pm_msms_15618;20140903_QEp1_LC7_PhGe_SA_4_36_2008_3pm_msms_15793;20140903_QEp1_LC7_PhGe_SA_4_36_2108_9am_msms_15590;20140903_QEp1_LC7_PhGe_SA_4_36_2108_12am_msms_15857;20140903_QEp1_LC7_PhGe_SA_4_36_2608_12am_msms_15923;20140903_QEp1_LC7_PhGe_SA_4_36_2208_3pm_msms_15731;20140903_QEp1_LC7_PhGe_SA_4_36_2508_9am_…	672.018	672.02	18.4979	20.4731	1864589,1864594,1864603,1864618,1864626,1864595,1864617,1864592,1864601,1864604,1864613,1864612,1864605,1864596,1864608,1864609,1864588,1864624,1864611,1864590,1864619,1864621,1864615,1864610,1864598,1864567,1864614,1864616,1864622,1864599,1864623,1864606,1864566,1864625,1864607,1864579,1864560,1864572,1864597,1864569,1864583,1864580,1864587,1864584,1864562,1864582,1864581,1864631,1864586,1864585	50	2013.04	3	83.653	50		0.102783	19.476;19.481;19.457;19.463;19.466;19.484;19.445;19.463;19.499;19.5;19.475;19.48;19.497;19.492;19.464;19.469;19.451;19.455;19.449;19.452;19.447;19.458;19.507;19.439;19.443;19.438;19.5;19.49;19.496;19.448;19.487;19.488;19.24;19.253;19.272;19.589;19.611;19.614;19.616;19.631;NA;NA;NA;19.652;19.675;NA;19.668;19.667;NA;19.69;NA;NA;NA;19.708;NA;NA;NA;19.723;NA;NA;NA;NA;19.709;19.735;19.743	672.019822288001;672.019635833261;672.019824515729;672.01955643229;672.019989483654;672.019650059271;672.019952493297;672.019851843523;672.020210902009;672.019644940428;672.019638617332;672.019859167161;672.019726185295;672.019832395958;672.019682119708;672.019791380914;672.019693549237;672.019857179108;672.019972078333;672.019715081076;672.019721662379;672.019800935435;672.019779142515;672.01976…	62.0552291870117;99.3440399169922;73.2793502807617;65.9493408203125;99.3440399169922;83.5399932861328;92.38037109375;93.9091262817383;93.9091262817383;66.8264236450195;108.136596679688;113.473197937012;91.6566467285156;106.597396850586;81.3460311889648;69.4848937988281;99.3440399169922;83.5399932861328;79.8365631103516;83.3699188232422;106.376998901367;81.6558837890625;81.6558837890625;81.6558837…	1	-0.0095	-0.0045	-0.0285	-0.0225	-0.0195	-0.0015	-0.0405	-0.0225	0.0135	0.0145	-0.0105	-0.0055	0.0115	0.0065	-0.0215	-0.0165	-0.0345	-0.0305	-0.0365	-0.0335	-0.0385	-0.0275	0.0215	-0.0465	-0.0425	-0.0475	0.0145	0.0045
Feature_82	426.235	8.1322	YQISVNK	P02675	20140903_QEp1_LC7_PhGe_SA_4_36_2408_6am_msms_5219;20140903_QEp1_LC7_PhGe_SA_4_36_1908_9am_msms_5051;20140903_QEp1_LC7_PhGe_SA_4_36_2508_6am_msms_5125;20140903_QEp1_LC7_PhGe_SA_4_36_2108_12am_msms_5154;20140903_QEp1_LC7_PhGe_SA_4_36_2008_3pm_msms_5122;20140903_QEp1_LC7_PhGe_SA_4_36_2608_6am_msms_5128;20140903_QEp1_LC7_PhGe_SA_4_36_2408_9am_msms_4946;20140903_QEp1_LC7_PhGe_SA_4_36_2608_9am_msms_514…	426.234	426.236	7.14456	9.11984	552375,552493,552395,552467,552294,552246,552374,552373,552316,552390,552240,552305,552276,552239,552321,552298,552223,552326,552304,552333,552308,552372,552274,552300,552288,552230,552277,552202,552241,552258,552231,552264,552265,552247,552242,552225,552217,552302,552313,552248,552249,552206,552221,552224,552235,552376,552228,552229,552251,552282,552234,552296,552281,552216,552271,552319,552280,…	65	850.455	2	124.413	65		0.31925	8.1328;7.988;8.1425;8.04;8.1268;7.961;8.006;7.989;7.965;8.1316;8.042;8.01;8.012;8.072;7.945;7.965;8.048;8.08;8.025;7.98;8.024;8.02;8.158;8.029;8.005;7.932;8.119;8.019;8.024;8.002;7.981;8.008;7.902;7.96;7.93;8.655;8.685;8.732;8.808;8.832;8.942;9.003;8.975;8.967;9.071;9.006;9.032;8.976;9.115;9.093;9.017;9.065;9.036;9.063;9.111;9.079;9.082;9.1503;9.096;9.094;9.067;9.071;9.054;9.053;9.084	426.234783645863;426.234867866572;426.234937882165;426.234849818817;426.234910506099;426.234715410345;426.234595632591;426.234712621011;426.234812518656;426.23466373774;426.234769676602;426.234837386694;426.234744911673;426.234747702443;426.234797754132;426.234847603768;426.234604096434;426.234605125222;426.23462587609;426.234700381272;426.234601704121;426.23456927126;426.234836959873;426.2348786…	NaN;107.429397583008;NaN;104.447700500488;NaN;126.204200744629;117.620796203613;119.072700500488;111.726997375488;NaN;120.521202087402;94.2618103027344;107.31729888916;121.292297363281;110.136001586914;121.292297363281;121.292297363281;121.292297363281;120.644996643066;132.526992797852;120.644996643066;104.447700500488;94.2618103027344;139.266693115234;117.620796203613;121.292297363281;97.6019134…	1	0.0006	-0.1442	0.0103	-0.0922	-0.0054	-0.1712	-0.1262	-0.1432	-0.1672	-0.0006	-0.0902	-0.1222	-0.1202	-0.0602	-0.1872	-0.1672	-0.0842	-0.0522	-0.1072	-0.1522	-0.1082	-0.1122	0.0258	-0.1032	-0.1272	-0.2002	-0.0132	-0.1132
Feature_83	424.225	7.6735	YQGNPLR	O75882	20140903_QEp1_LC7_PhGe_SA_4_48_Top6_Top20_1_msms_3628;20140903_QEp1_LC7_PhGe_SA_4_48_Top6_Top20_2_msms_3533;20140903_QEp1_LC7_PhGe_SA_4_48_Top6_Top20_3_msms_3602	424.224	424.226	6.68586	8.66114	542339,542330,542337,542327,542335,542333,542334,542336	8	846.435	2	104.111	7		0.1652	NA;NA;NA;NA;NA;NA;NA;NA;NA;NA;NA;NA;NA;7.116;NA;NA;NA;NA;NA;NA;NA;NA;NA;NA;NA;NA;NA;NA;NA;NA;NA;NA;6.935;6.979;6.976;7.6735;7.7206;7.7466;7.8552;NA;NA;NA;NA;NA;NA;NA;NA;NA;NA;NA;NA;NA;NA;NA;NA;NA;NA;NA;NA;NA;NA;NA;NA;NA;NA	NA;NA;NA;NA;NA;NA;NA;NA;NA;NA;NA;NA;NA;424.22509172394;NA;NA;NA;NA;NA;NA;NA;NA;NA;NA;NA;NA;NA;NA;NA;NA;NA;NA;424.224598525375;424.224793704095;424.224687189093;424.224443176049;424.224378782957;424.224411830303;424.224609110457;NA;NA;NA;NA;NA;NA;NA;NA;NA;NA;NA;NA;NA;NA;NA;NA;NA;NA;NA;NA;NA;NA;NA;NA;NA;NA	NA;NA;NA;NA;NA;NA;NA;NA;NA;NA;NA;NA;NA;NaN;NA;NA;NA;NA;NA;NA;NA;NA;NA;NA;NA;NA;NA;NA;NA;NA;NA;NA;104.111000061035;104.111000061035;104.111000061035;NaN;NaN;NaN;NaN;NA;NA;NA;NA;NA;NA;NA;NA;NA;NA;NA;NA;NA;NA;NA;NA;NA;NA;NA;NA;NA;NA;NA;NA;NA;NA	1	-0.0216587	-0.136094	-0.00794621	-0.069334	-0.024322	-0.181194	-0.146841	-0.151003	-0.201697	-0.0105378	-0.0970111	-0.14367	-0.133837	-0.5575	-0.193719	-0.176138	-0.0822384	-0.0621057	-0.112524	-0.121458	-0.0970845	-0.101313	-0.0124468	-0.110532	-0.109089	-0.169743	-0.0261997	-0.108322
Feature_84	501.586	11.116	YPVYGVQWHPEK	Q92820	20140903_QEp1_LC7_PhGe_SA_4_48_Top6_Top20_1_msms_7548	501.585	501.587	10.1284	12.1036	957964,957950,957978,957953,957968,957945,957967,957952,957954,957956,957969,957965,957962,957951,957960,957949,957963,957961,957948,957947,957958,957959,957966,957946,957957,957955,957970,957971	28	1501.74	3	74.9873	28		0.1014	11.355;11.059;11.338;NA;11.329;NA;NA;NA;11.059;11.292;11.124;11.072;11.103;NA;11.025;NA;11.146;11.204;11.102;11.117;11.115;11.147;11.384;NA;11.101;11.044;11.357;11.093;NA;11.114;11.082;11.085;11.273;11.328;NA;NA;NA;NA;NA;NA;NA;NA;NA;NA;NA;NA;NA;NA;NA;NA;NA;NA;NA;NA;NA;NA;NA;NA;NA;NA;NA;NA;12.429;NA;12.492	501.586071055945;501.58572815458;501.585509478477;NA;501.58563988533;NA;NA;NA;501.585635678154;501.586284132207;501.586236246797;501.586177728569;501.586176864567;NA;501.586299732173;NA;501.585575767677;501.585585770065;501.585934567257;501.585128636451;501.585237555158;501.585435605984;501.585794058289;NA;501.585253902282;501.585880614417;501.585606520593;501.585059781333;NA;501.585339971714;501…	NaN;NaN;NaN;NA;NaN;NA;NA;NA;NaN;NaN;NaN;NaN;NaN;NA;NaN;NA;NaN;NaN;NaN;NaN;NaN;NaN;NaN;NA;NaN;NaN;NaN;NaN;NA;NaN;NaN;NaN;74.9872894287109;NaN;NA;NA;NA;NA;NA;NA;NA;NA;NA;NA;NA;NA;NA;NA;NA;NA;NA;NA;NA;NA;NA;NA;NA;NA;NA;NA;NA;NA;NaN;NA;NaN	2	0.239	-0.057	0.222	-0.123143	0.213	-0.229175	-0.189971	-0.191191	-0.057	0.176	0.008	-0.044	-0.013	-0.100531	-0.091	-0.220635	0.03	0.088	-0.014	0.001	-0.001	0.031	0.268	-0.12142	-0.015	-0.072	0.241	-0.023
Feature_85	751.875	11.3055	YPVYGVQWHPEK	Q92820	20140903_QEp1_LC7_PhGe_SA_4_48_Top6_Top20_3_msms_7464	751.874	751.876	10.3179	12.2931	2157710,2157711	2	1501.73	2	67.9969	2		0.0982417	NA;NA;NA;NA;NA;NA;NA;NA;NA;NA;NA;NA;NA;NA;NA;NA;NA;NA;NA;NA;NA;NA;NA;NA;NA;NA;NA;NA;NA;NA;NA;NA;NA;11.298;11.313;NA;NA;NA;NA;NA;NA;NA;NA;NA;NA;NA;NA;NA;NA;NA;NA;NA;NA;NA;NA;NA;NA;NA;NA;NA;NA;NA;NA;NA;NA	NA;NA;NA;NA;NA;NA;NA;NA;NA;NA;NA;NA;NA;NA;NA;NA;NA;NA;NA;NA;NA;NA;NA;NA;NA;NA;NA;NA;NA;NA;NA;NA;NA;751.87137260384;751.875525452538;NA;NA;NA;NA;NA;NA;NA;NA;NA;NA;NA;NA;NA;NA;NA;NA;NA;NA;NA;NA;NA;NA;NA;NA;NA;NA;NA;NA;NA;NA	NA;NA;NA;NA;NA;NA;NA;NA;NA;NA;NA;NA;NA;NA;NA;NA;NA;NA;NA;NA;NA;NA;NA;NA;NA;NA;NA;NA;NA;NA;NA;NA;NA;NaN;67.9969329833984;NA;NA;NA;NA;NA;NA;NA;NA;NA;NA;NA;NA;NA;NA;NA;NA;NA;NA;NA;NA;NA;NA;NA;NA;NA;NA;NA;NA;NA;NA	2	-0.0323326	-0.185516	-0.0412512	-0.122024	-0.0430414	-0.225653	-0.187794	-0.189657	-0.20673	-0.0422552	-0.13379	-0.182514	-0.159757	-0.0989657	-0.228692	-0.218932	-0.125696	-0.0944436	-0.158433	-0.17186	-0.162853	-0.125568	-0.0181587	-0.120562	-0.182765	-0.21542	-0.0417016	-0.170914
Feature_86	477.926	13.043	YPVAHFIDQTLK;AYYHLLEQVAPK	P05155;P13796	20140903_QEp1_LC7_PhGe_SA_4_48_Top6_Top20_3_msms_8842;20140903_QEp1_LC7_PhGe_SA_4_48_Top6_Top20_1_msms_8952;20140903_QEp1_LC7_PhGe_SA_4_48_Top6_Top20_2_msms_8718;20140903_QEp1_LC7_PhGe_SA_4_36_2108_3pm_msms_9549;20140903_QEp1_LC7_PhGe_SA_4_36_2608_9am_msms_9634;20140903_QEp1_LC7_PhGe_SA_4_36_2008_3pm_msms_9564;20140903_QEp1_LC7_PhGe_SA_4_36_2408_6am_msms_9645;20140903_QEp1_LC7_PhGe_SA_4_36_2508_6…	477.925	477.927	11.7434	14.3426	824728,824739,824684,824762,824759,824747,824748,824740,824669,824754,824750,824768,824757,824686,824725,824760,824745,824741,824723,824755,824726,824727,824773,824720,824784,824719,824714,824717,824744,824766,824713,824718,824682,824715,824687,824793,824712,824716,824721,824732,824710,824728,824739,824762,824748,824740,824741,824755,824712,824688,824705,824701,824693,824689,824691,824695,824700,…	93	1430.76	3	60.8684746878488,60.8684746878488	26,26	,,,,,,,,,	0.461617	12.879;12.721;13.23;NA;12.884;12.708;12.07;12.078;12.731;12.869;NA;12.731;12.766;12.815;12.698;12.703;12.773;12.161;NA;12.739;12.104;12.135;12.929;12.772;12.719;12.042;12.894;12.725;12.147;NA;12.093;12.768;12.941;12.967;12.945;NA;NA;NA;13.382;13.326;13.54925;13.59075;13.389;13.353;13.5725;13.357;13.362;NA;14.044;NA;13.49925;13.357;13.323;NA;13.373;13.46825;13.317;NA;13.332;NA;NA;13.4625;13.41325;…	477.925725275797;477.925528408928;477.925339944279;NA;477.925950020226;477.926431012951;477.926074573028;477.92653731448;477.925521180573;477.925953737763;NA;477.925559682687;477.925655616707;477.925635315745;477.925664391527;477.925526880532;477.925982791389;477.92622944822;NA;477.925946001026;477.926285906374;477.92616849986;477.925934885992;477.926140983904;477.925665202421;477.926551621451;47…	57.106330871582;39.7303695678711;NA;NA;50.8967514038086;46.0690612792969;NA;NA;52.5758399963379;50.8967514038086;NA;39.7303695678711;39.7303695678711;56.2048301696777;31.0712394714355;54.3424987792969;59.2272911071777;NA;NA;43.0301094055176;NA;NA;48.5846099853516;57.106330871582;52.5758399963379;NA;61.1102600097656;59.1163101196289;NA;NA;NA;35.6568412780762;65.2947998046875;87.2162322998047;92.18…	2	-0.164	-0.322	0.187	-0.115159	-0.159	-0.335	-0.973	-0.965	-0.312	-0.174	-0.136025	-0.312	-0.277	-0.228	-0.345	-0.34	-0.27	-0.882	-0.149921	-0.304	-0.939	-0.908	-0.114	-0.271	-0.324	-1.001	-0.149	-0.318
Feature_87	716.385	14.007	YPVAHFIDQTLK	P05155	20140903_QEp1_LC7_PhGe_SA_4_48_Top6_Top20_3_msms_8854;20140903_QEp1_LC7_PhGe_SA_4_48_Top6_Top20_1_msms_8961;20140903_QEp1_LC7_PhGe_SA_4_48_Top6_Top20_2_msms_8728;20140903_QEp1_LC7_PhGe_SA_4_36_2108_12am_msms_9612;20140903_QEp1_LC7_PhGe_SA_4_36_2608_9am_msms_9644;20140903_QEp1_LC7_PhGe_SA_4_36_2508_9am_msms_9611;20140903_QEp1_LC7_PhGe_SA_4_36_2608_3pm_msms_9407;20140903_QEp1_LC7_PhGe_SA_4_36_1908_…	716.384	716.386	13.0194	14.9946	2036819,2036829,2036822,2036880,2036897,2036870,2036830,2036839,2036838,2036834,2036853,2036848,2036852,2036851,2036847,2036881,2036858,2036850,2036846,2036849,2036844,2036871,2036828,2036903,2036867,2036889,2036888,2036842,2036891,2036901,2036857,2036886,2036885,2036913,2036837,2036883,2036866,2036887,2036856,2036898,2036874,2036892,2036877,2036896,2036843,2036894,2036854,2036911	48	1430.76	2	142.949	48		0.328183	NA;NA;12.863;12.787;NA;NA;12.719;12.73;12.736;NA;12.783;12.74;NA;12.802;NA;NA;NA;12.803;12.747;NA;12.737;NA;NA;NA;NA;12.679;NA;12.742;12.801;12.736;12.766;12.766;12.941;12.967;12.945;13.995;14.028;14.049;14.031;13.992;14.084;NA;14.055;14.017;14.074;14.043;14.043;13.922;NA;14.016;14.012;14.017;14.01;14.004;13.931;13.979;13.972;14.042;14.029;13.998;13.969;13.965;13.858;13.887;13.929	NA;NA;716.3849034311;716.385200696573;NA;NA;716.385372184882;716.384896075896;716.385274565235;NA;716.385522469618;716.385045976359;NA;716.384795698178;NA;NA;NA;716.385254765514;716.385052767796;NA;716.385001682308;NA;NA;NA;NA;716.385055553541;NA;716.384885171809;716.385073815528;716.384532676541;716.385031182717;716.385081737399;716.385112983095;716.385016834437;716.384919667249;716.385183302764…	NA;NA;NaN;177.832794189453;NA;NA;NaN;NaN;186.582901000977;NA;166.039596557617;144.281692504883;NA;174.902603149414;NA;NA;NA;NaN;NaN;NA;NaN;NA;NA;NA;NA;NaN;NA;174.049392700195;NaN;186.582901000977;NaN;186.582901000977;178.099899291992;167.711196899414;182.714004516602;92.1898193359375;106.26;114.87;100.071502685547;144.281692504883;NaN;NA;93.3451919555664;128.362594604492;172.127197265625;149.2254…	2	-0.066516	-0.140351	-1.144	-1.22	-0.0697654	-0.180767	-1.288	-1.277	-1.271	-0.0471185	-1.224	-1.267	-0.141082	-1.205	-0.179026	-0.186934	-0.128196	-1.204	-1.26	-0.161076	-1.27	-0.134316	-0.0224097	-0.146928	-0.150074	-1.328	-0.052276	-1.265
Feature_88	673.334	14.667	YPSLSIHGIEGAFDEPGTK	Q96KN2	20140903_QEp1_LC7_PhGe_SA_4_36_2108_3pm_msms_11317;20140903_QEp1_LC7_PhGe_SA_4_48_Top6_Top20_3_msms_10519;20140903_QEp1_LC7_PhGe_SA_4_48_Top6_Top20_1_msms_10629;20140903_QEp1_LC7_PhGe_SA_4_36_2208_12am_msms_11232;20140903_QEp1_LC7_PhGe_SA_4_36_2308_6am_msms_11036;20140903_QEp1_LC7_PhGe_SA_4_48_Top6_Top20_2_msms_10349;20141110_QEp1_LC7_PhGe_4_53_M5_2_msms_11017;20141110_QEp1_LC7_PhGe_4_53_M5_1_msm…	673.333	673.335	13.6794	15.6546	1869600,1869574,1869690,1869584,1869599,1869585,1869562,1869578,1869556,1869596,1869598,1869587,1869583,1869595,1869645,1869678,1869586,1869580,1869590,1869592,1869579,1869582,1869589,1869576,1869597,1869618,1869575,1869577,1869591,1869588,1869593,1869594,1869581,1869616,1869615,1869603,1869568,1869610,1869572,1869617,1869614,1869613,1869606,1869612,1869611,1869607,1869605,1869609,1869604,1869601…	52	2016.98	3	104.054	52		0.198033	14.728;14.631;14.674;14.667;14.73;14.623;14.592;14.612;14.65;14.741;14.679;14.646;14.658;14.716;14.611;14.613;14.609;14.675;14.585;14.607;14.615;14.654;14.768;14.641;NA;14.575;14.75;NA;14.692;14.635;14.662;14.642;14.763;14.824;14.801;NA;NA;NA;NA;NA;NA;NA;NA;NA;15.855;NA;15.8;15.681;15.812;15.777;15.792;15.8;15.777;15.771;15.769;15.709;15.71;NA;15.79;15.746;15.714;15.705;15.674;15.704;15.747	673.335961907607;673.334570406823;673.334048188768;673.335541882978;673.335489403914;673.334925995799;673.334978506541;673.334419214817;673.333969743483;673.334914486247;673.3361681963;673.334941637643;673.334965104488;673.3350524514;673.33454242296;673.333954304514;673.334832954896;673.33645394724;673.335090609553;673.335923835057;673.335602234748;673.336234738705;673.334329862476;673.3362452781…	NaN;NaN;NaN;NaN;NaN;NaN;NaN;NaN;NaN;148.259002685547;NaN;NaN;89.373908996582;NaN;NaN;NaN;NaN;NaN;83.6664123535156;NaN;NaN;NaN;NaN;NaN;NA;NaN;NaN;NA;NaN;NaN;NaN;NaN;126.433296203613;124.772102355957;116.727897644043;NA;NA;NA;NA;NA;NA;NA;NA;NA;NaN;NA;NaN;72.3589706420898;70.8373031616211;NaN;NaN;NaN;NaN;NaN;NaN;NaN;NaN;NA;NaN;NaN;NaN;NaN;NaN;NaN;NaN	1	0.061	-0.036	0.007	0	0.063	-0.044	-0.075	-0.055	-0.017	0.074	0.012	-0.021	-0.009	0.049	-0.056	-0.054	-0.058	0.008	-0.082	-0.06	-0.052	-0.013	0.101	-0.026	-0.16576	-0.092	0.083	-0.149967
Feature_89	761.366	11.944	YPPTVSMVEGQGEK	P27918	20140903_QEp1_LC7_PhGe_SA_4_48_Top6_Top20_1_msms_7125;20140903_QEp1_LC7_PhGe_SA_4_48_Top6_Top20_3_msms_7092;20140903_QEp1_LC7_PhGe_SA_4_48_Top6_Top20_2_msms_6977	761.365	761.367	10.9564	12.9316	2193607,2193606,2193601,2193595,2193570,2193594,2193589,2193571,2193596,2193581,2193582,2193588,2193593,2193580,2193586,2193583,2193592,2193597,2193587,2193585,2193591,2193573,2193590,2193574,2193572,2193578,2193576,2193577,2193584,2193579,2193575	31	1520.72	2	74.4757	31		0.19779	NA;NA;NA;NA;NA;NA;NA;NA;NA;NA;NA;NA;NA;NA;NA;NA;NA;NA;NA;NA;NA;NA;NA;NA;NA;NA;NA;NA;NA;NA;NA;NA;10.844;10.89;10.898;11.763;11.788;11.821;11.906;11.826;11.937;11.96;11.931;11.919;11.987;NA;11.983;11.874;11.996;11.951;11.965;NA;11.946;11.971;12.018;11.945;11.943;12.021;11.993;11.981;11.937;11.943;11.927;11.903;11.984	NA;NA;NA;NA;NA;NA;NA;NA;NA;NA;NA;NA;NA;NA;NA;NA;NA;NA;NA;NA;NA;NA;NA;NA;NA;NA;NA;NA;NA;NA;NA;NA;761.366492717449;761.366728306003;761.367276862989;761.367369371195;761.368232898659;761.367307083755;761.367445769456;761.367265345372;761.369289604362;761.367471870169;761.367096174554;761.367622281235;761.366558528587;NA;761.367861657223;761.367298133976;761.367740834109;761.367535413602;761.3680356…	NA;NA;NA;NA;NA;NA;NA;NA;NA;NA;NA;NA;NA;NA;NA;NA;NA;NA;NA;NA;NA;NA;NA;NA;NA;NA;NA;NA;NA;NA;NA;NA;74.7892379760742;71.8786773681641;76.7592926025391;NaN;NaN;NaN;NaN;NaN;NaN;NaN;NaN;NaN;NaN;NA;NaN;NaN;NaN;NaN;NaN;NA;NaN;NaN;NaN;NaN;NaN;NaN;NaN;NaN;NaN;NaN;NaN;NaN;NaN	1	-0.0381876	-0.175989	-0.050523	-0.11767	-0.0442766	-0.212163	-0.17989	-0.181791	-0.186796	-0.0401058	-0.134265	-0.176936	-0.153315	-0.0933515	-0.213897	-0.210258	-0.122781	-0.0997462	-0.156531	-0.16586	-0.156613	-0.121194	-0.0191633	-0.119795	-0.169618	-0.209367	-0.0436484	-0.16347
Feature_90	769.364	9.1581	YPPTVSMVEGQGEK	P27918	20140903_QEp1_LC7_PhGe_SA_4_48_Top6_Top20_3_msms_5241	769.363	769.365	8.17046	10.1457	2219477,2219475,2219484,2219476,2219474,2219478,2219482,2219483,2219479,2219480,2219481	11	1536.71	2	48.527	11	Oxidation (M)	0.282	NA;NA;NA;9.0555;NA;NA;NA;NA;NA;9.1503;NA;NA;NA;NA;NA;NA;NA;NA;NA;NA;NA;NA;9.1198;NA;NA;NA;9.1581;NA;NA;NA;NA;NA;8.7813;NA;8.907;9.7256;NA;NA;NA;NA;NA;NA;NA;NA;10.027;NA;NA;9.942;NA;10.032;NA;NA;NA;NA;NA;NA;NA;NA;NA;NA;NA;10.038;NA;NA;NA	NA;NA;NA;769.363797650871;NA;NA;NA;NA;NA;769.363310753432;NA;NA;NA;NA;NA;NA;NA;NA;NA;NA;NA;NA;769.364577164875;NA;NA;NA;769.364401402947;NA;NA;NA;NA;NA;769.36416223428;NA;769.363444164997;769.366106359186;NA;NA;NA;NA;NA;NA;NA;NA;769.364930062711;NA;NA;769.36594102363;NA;769.365033184905;NA;NA;NA;NA;NA;NA;NA;NA;NA;NA;NA;769.364183207107;NA;NA;NA	NA;NA;NA;NaN;NA;NA;NA;NA;NA;NaN;NA;NA;NA;NA;NA;NA;NA;NA;NA;NA;NA;NA;NaN;NA;NA;NA;NaN;NA;NA;NA;NA;NA;NaN;NA;48.5269508361816;NaN;NA;NA;NA;NA;NA;NA;NA;NA;NaN;NA;NA;NaN;NA;NaN;NA;NA;NA;NA;NA;NA;NA;NA;NA;NA;NA;NaN;NA;NA;NA	1	-0.0235598	-0.174011	-0.0214321	-0.1026	-0.0363881	-0.232606	-0.189456	-0.179823	-0.227534	-0.0078	-0.127993	-0.170584	-0.164944	-0.100797	-0.230995	-0.210029	-0.117578	-0.0877523	-0.156598	-0.163016	-0.150012	-0.133969	-0.0383	-0.127736	-0.16929	-0.222379	0	-0.158432
Feature_91	654.308	13.268	YPIEHGIITNWDDMEK	P68133	20140903_QEp1_LC7_PhGe_SA_4_36_2208_6am_msms_9921;20141110_QEp1_LC7_PhGe_4_53_W4_3_msms_10049;20141110_QEp1_LC7_PhGe_4_53_W4_2_msms_10064;20141110_QEp1_LC7_PG_4_53_M1_2_msms_10259;20141110_QEp1_LC7_PG_4_53_M1_1_msms_10378;20141110_QEp1_LC7_PhGe_4_53_M3_2_msms_9674	654.307	654.309	12.2804	14.2556	1778664,1778662,1778732,1778663,1778661,1778658,1778675,1778680,1778679,1778654,1778678,1778650,1778670,1778659,1778667,1778656,1778677,1778660,1778676,1778674,1778665,1778652,1778673,1778653,1778672,1778651,1778666,1778655,1778671,1778668,1778669,1778831,1778657,1778947,1778647,1778709,1778700,1778699,1778639,1778702,1778682,1778698,1778692,1778681,1778696,1778686,1778701,1778697,1778691,1778689…	59	1959.9	3	55.9723	59		0.18188	13.349;13.257;13.34;13.274;13.349;13.264;13.226;13.242;13.258;13.369;13.28;13.25;13.268;13.333;13.232;13.214;13.27;13.278;13.261;13.236;13.246;13.282;13.405;13.246;13.244;13.204;13.367;13.268;13.302;13.241;13.28;13.281;13.261;13.303;13.301;14.442;14.47;14.481;14.446;14.42;14.505;14.506;14.483;14.44;14.505;14.44;14.442;14.348;14.478;NA;NA;14.437;NA;14.407;14.431;14.385;14.378;14.447;14.445;14.405;…	654.30855746;654.309278719724;654.308844692071;654.309129707657;654.307726196191;654.307454251556;654.308413483515;654.308972321849;654.309343922983;654.308842045792;654.308566105944;654.30933404712;654.308884569377;654.308829062958;654.308706024679;654.308569872918;654.309017950215;654.308219420974;654.309837961849;654.308997656756;654.308454944452;654.308518362806;654.308271504864;654.308530571…	NaN;NaN;NaN;NaN;NaN;NaN;NaN;NaN;NaN;NaN;NaN;NaN;NaN;NaN;66.5682220458984;NaN;NaN;NaN;NaN;NaN;NaN;NaN;NaN;NaN;NaN;NaN;NaN;NaN;NaN;NaN;NaN;NaN;NaN;NaN;NaN;63.6822814941406;75.9106369018555;NaN;NaN;NaN;NaN;NaN;60.6305999755859;NaN;NaN;NaN;NaN;NaN;NaN;NA;NA;NaN;NA;NaN;NaN;NaN;NaN;NaN;NaN;NaN;40.4931907653809;28.5490894317627;NA;NA;NA	1	0.081	-0.011	0.072	0.006	0.081	-0.004	-0.042	-0.026	-0.01	0.101	0.012	-0.018	0	0.065	-0.036	-0.054	0.002	0.01	-0.007	-0.032	-0.022	0.014	0.137	-0.022	-0.024	-0.064	0.099	0
Feature_92	659.64	12.099	YPIEHGIITNWDDMEK	P68133	20140903_QEp1_LC7_PhGe_SA_4_36_2208_12am_msms_8800;20140903_QEp1_LC7_PhGe_SA_4_36_2108_12am_msms_9008;20140903_QEp1_LC7_PhGe_SA_4_36_2208_6am_msms_8771;20140903_QEp1_LC7_PhGe_SA_4_36_2108_6am_msms_8801;20140903_QEp1_LC7_PhGe_SA_4_36_2308_9am_msms_8687;20140903_QEp1_LC7_PhGe_SA_4_48_Top6_Top20_1_msms_8262;20140903_QEp1_LC7_PhGe_SA_4_48_Top6_Top20_3_msms_8159;20140903_QEp1_LC7_PhGe_SA_4_36_2508_12a…	659.639	659.641	11.1114	13.0866	1807713,1807755,1807765,1807753,1807769,1807738,1807756,1807754,1807768,1807723,1807749,1807722,1807745,1807727,1807739,1807751,1807720,1807719,1807767,1807750,1807764,1807763,1807762,1807736,1807766,1807725,1807757,1807761,1807748,1807747,1807758,1807760,1807759,1807789,1807746,1807752,1807770,1807771,1807777,1807781,1807774,1807778,1807787,1807772,1807773,1807790,1807785,1807783,1807788,1807780…	56	1975.9	3	42.6395	56	Oxidation (M)	0.0982417	12.193;12.072;12.178;12.119;12.193;12.054;12.062;12.061;12.075;12.194;12.111;12.077;12.1;12.144;12.027;12.041;12.114;12.141;12.099;12.095;12.09;12.128;12.224;12.113;12.069;12.035;12.217;12.095;12.131;12.093;12.08;12.1;12.081;12.12;12.096;13.206;13.224;13.238;13.246;13.2;13.309;13.318;13.285;13.24;13.309;13.263;13.263;13.183;13.308;NA;NA;NA;13.243;13.229;13.277;13.21;NA;NA;NA;13.256;NA;13.194;NA;N…	659.639840414425;659.640516625054;659.63934454618;659.640455752809;659.639874269599;659.640434189454;659.63991772198;659.640510299333;659.640280960923;659.639864357298;659.64040732904;659.640329293555;659.639917633878;659.640558120959;659.640380841368;659.639885914281;659.640339332943;659.639852736618;659.640771448732;659.640266537114;659.640726723477;659.641251376275;659.640200632602;659.6403589…	NaN;NaN;NaN;NaN;NaN;NaN;NaN;NaN;56.7676391601563;NaN;29.8102207183838;NaN;39.0742111206055;NaN;49.621280670166;NaN;NaN;NaN;30.5934505462646;54.9532089233398;NaN;NaN;NaN;NaN;32.365909576416;NaN;NaN;NaN;NaN;NaN;NaN;NaN;48.21630859375;39.9100189208984;45.0825614929199;NaN;NaN;NaN;NaN;NaN;NaN;NaN;NaN;NaN;NaN;NaN;NaN;NaN;NaN;NA;NA;NA;NaN;NaN;NaN;NaN;NA;NA;NA;NaN;NA;NaN;NA;NA;NaN	1	0.094	-0.027	0.079	0.02	0.094	-0.045	-0.037	-0.038	-0.024	0.095	0.012	-0.022	0.001	0.045	-0.072	-0.058	0.015	0.042	0	-0.004	-0.009	0.029	0.125	0.014	-0.03	-0.064	0.118	-0.004
Feature_93	625.631	11.381	YNSQNQSNNQFVLYR	P01042	20140903_QEp1_LC7_PhGe_SA_4_48_Top6_Top20_1_msms_7714;7653;20140903_QEp1_LC7_PhGe_SA_4_48_Top6_Top20_2_msms_7518;20140903_QEp1_LC7_PhGe_SA_4_48_Top6_Top20_3_msms_7646	625.63	625.632	10.3934	12.3686	1612189,1612208,1612201,1612206,1612207,1612232,1612210,1612205,1612221,1612220,1612209,1612217,1612213,1612215,1612216,1612214,1612218,1612212,1612211,1612219,1612222	21	1873.87	3	132.443	21		0.1544	11.489;NA;11.5;11.365;11.486;11.217;NA;11.304;NA;11.46;11.336;NA;11.306;NA;NA;NA;11.351;11.388;NA;11.326;NA;11.358;11.529;11.374;NA;NA;11.484;NA;NA;11.33;NA;NA;11.463;11.532;11.52;NA;NA;NA;NA;NA;NA;NA;NA;NA;NA;NA;NA;NA;NA;NA;NA;NA;NA;NA;NA;NA;NA;NA;12.682;NA;NA;NA;NA;NA;NA	625.631188645113;NA;625.631146878727;625.631125241053;625.630795077575;625.630709281831;NA;625.631127316446;NA;625.631623416595;625.63136992993;NA;625.631669153975;NA;NA;NA;625.631372981586;625.630198786329;NA;625.630096676179;NA;625.631038497108;625.630948092776;625.630881028925;NA;NA;625.631364937065;NA;NA;625.631736705457;NA;NA;625.631156792924;625.631184846816;625.631223172317;NA;NA;NA;NA;NA;…	NaN;NA;NaN;NaN;NaN;NaN;NA;NaN;NA;NaN;NaN;NA;NaN;NA;NA;NA;NaN;NaN;NA;NaN;NA;NaN;NaN;NaN;NA;NA;NaN;NA;NA;NaN;NA;NA;97.6895980834961;155.662994384766;143.975692749023;NA;NA;NA;NA;NA;NA;NA;NA;NA;NA;NA;NA;NA;NA;NA;NA;NA;NA;NA;NA;NA;NA;NA;NaN;NA;NA;NA;NA;NA;NA	2	0.108	-0.184698	0.119	-0.016	0.105	-0.164	-0.186889	-0.077	-0.204576	0.079	-0.045	-0.182065	-0.075	-0.0983138	-0.227138	-0.218123	-0.03	0.007	-0.158213	-0.055	-0.162081	-0.023	0.148	-0.007	-0.181417	-0.214649	0.103	-0.170153
Feature_94	937.943	11.34	YNSQNQSNNQFVLYR	P01042	20140903_QEp1_LC7_PhGe_SA_4_36_2608_9am_msms_8259;20140903_QEp1_LC7_PhGe_SA_4_36_2508_9am_msms_8266;20140903_QEp1_LC7_PhGe_SA_4_36_2108_12am_msms_8245;20140903_QEp1_LC7_PhGe_SA_4_36_2608_12am_msms_8390;20140903_QEp1_LC7_PhGe_SA_4_36_1908_3pm_msms_8113;20140903_QEp1_LC7_PhGe_SA_4_36_2208_9am_msms_8089;20140903_QEp1_LC7_PhGe_SA_4_36_2508_3pm_msms_8086;20140903_QEp1_LC7_PhGe_SA_4_36_2108_9am_msms_81…	937.942	937.944	10.3524	12.3276	2642189,2642238,2642184,2642181,2642180,2642192,2642203,2642200,2642202,2642175,2642183,2642188,2642264,2642249,2642239,2642237,2642241,2642209,2642245,2642243,2642198,2642248,2642240,2642247,2642222,2642178,2642242,2642244,2642246,2642267,2642266,2642236,2642260,2642259,2642261,2642211,2642258,2642187,2642182,2642171,2642199,2642235,2642205,2642210,2642186,2642254,2642197,2642257,2642252,2642256…	62	1873.87	2	151.87	62		0.147217	NA;11.255;11.503;11.367;11.482;11.215;11.29;11.297;11.233;11.459;11.327;11.275;11.301;11.338;11.226;11.238;11.353;11.389;11.309;11.324;11.323;11.353;11.525;NA;11.294;11.236;NA;11.276;11.325;11.325;11.266;11.287;11.461;11.532;11.52;12.557;12.571;12.591;12.634;12.6;12.67;12.726;12.668;12.645;12.711;12.638;12.651;12.574;12.691;12.683;12.623;12.666;12.644;12.64;12.695;12.629;12.604;12.695;12.686;12.6…	NA;937.942724098618;937.943168365948;937.942506129968;937.942971231179;937.942991037167;937.942714996955;937.942217328809;937.942535078872;937.942693998266;937.941913033496;937.942453546729;937.942461796932;937.942763016187;937.942497393339;937.942116366193;937.942424466668;937.942114385238;937.942857387592;937.942650889858;937.94228761501;937.942977453944;937.942761465976;NA;937.94292318504;937.…	NA;223.390396118164;NaN;NaN;NaN;NaN;185.324005126953;NaN;206.658706665039;NaN;NaN;145.492797851563;NaN;156.242797851563;247.932601928711;318.696594238281;NaN;NaN;143.054794311523;NaN;251.676895141602;NaN;NaN;NA;163.616592407227;234.687805175781;NA;209.392501831055;156.242797851563;NaN;225.087600708008;195.104904174805;268.929504394531;223.57829284668;242.789505004883;100.111801147461;142.45100402…	2	-0.0326024	-0.085	0.163	0.027	0.142	-0.125	-0.05	-0.043	-0.107	0.119	-0.013	-0.065	-0.039	-0.002	-0.114	-0.102	0.013	0.049	-0.031	-0.016	-0.017	0.013	0.185	-0.12043	-0.046	-0.104	-0.0417938	-0.064
Feature_95	733.714	17.73	YNPVVIDFEMQPIHEVLR	P07357	20140903_QEp1_LC7_PhGe_SA_4_36_2208_3pm_msms_14056;20140903_QEp1_LC7_PhGe_SA_4_36_2608_9am_msms_14115;20140903_QEp1_LC7_PhGe_SA_4_36_2208_6am_msms_13792;20140903_QEp1_LC7_PhGe_SA_4_36_2608_12am_msms_14212;20140903_QEp1_LC7_PhGe_SA_4_36_2008_3pm_msms_14082;20140903_QEp1_LC7_PhGe_SA_4_36_2608_6am_msms_14007;20140903_QEp1_LC7_PhGe_SA_4_36_2108_12am_msms_14115;20140903_QEp1_LC7_PhGe_SA_4_36_2508_9am_…	733.713	733.715	16.7424	18.7176	2100856,2100842,2100872,2100862,2100841,2100850,2100836,2100831,2100835,2100838,2100839,2100834,2100848,2100866,2100855,2100867,2100843,2100859,2100847,2100851,2100837,2100860,2100849,2100828,2100840,2100883,2100870,2100871,2100852,2100827,2100873,2100832,2100833,2100864,2100857,2100861,2100845,2100863,2100874,2100829,2100846,2100889,2100891,2100877,2100869,2100876,2100868,2100875,2100854,2100886…	65	2198.12	3	125.853	65		0.2027	17.615;17.579;17.599;17.594;17.608;17.602;17.517;17.567;17.58;17.695;17.561;17.613;17.585;17.639;17.545;17.57;17.552;17.569;17.521;17.518;17.554;17.567;17.699;17.517;17.508;17.527;17.68;17.623;17.621;17.522;17.589;17.616;17.73;17.785;17.763;18.704;18.681;18.69;18.639;18.602;18.63;18.621;18.574;18.572;18.583;18.553;18.543;18.475;18.568;18.517;18.524;18.518;18.52;18.514;18.521;18.473;18.476;18.513;…	733.714145999389;733.713927112506;733.714254143437;733.713732748313;733.714521995675;733.714092254938;733.714172008046;733.714029802597;733.713992548747;733.714170883048;733.714125896541;733.713886637218;733.714053416933;733.714128517447;733.714314028201;733.713862794282;733.713904083546;733.714163258602;733.714072529409;733.714283064468;733.714152117179;733.714327625265;733.714039079528;733.7140…	141.59880065918;132.505493164063;180.100204467773;144.678405761719;165.895492553711;174.782302856445;170.162796020508;142.94059753418;141.59880065918;140.276901245117;150.908599853516;144.678405761719;160.431198120117;132.505493164063;176.21369934082;178.507995605469;105.986801147461;156.165802001953;180.100204467773;158.976303100586;195.885696411133;160.431198120117;141.59880065918;141.598800659…	2	-0.115	-0.151	-0.131	-0.136	-0.122	-0.128	-0.213	-0.163	-0.15	-0.035	-0.169	-0.117	-0.145	-0.091	-0.185	-0.16	-0.178	-0.161	-0.209	-0.212	-0.176	-0.163	-0.031	-0.213	-0.222	-0.203	-0.05	-0.107
Feature_96	739.045	16.2235	YNPVVIDFEMQPIHEVLR	P07357	20140903_QEp1_LC7_PhGe_SA_4_36_2108_12am_msms_12818;20140903_QEp1_LC7_PhGe_SA_4_48_Top6_Top20_1_msms_11851;20140903_QEp1_LC7_PhGe_SA_4_48_Top6_Top20_3_msms_11722;20140903_QEp1_LC7_PhGe_SA_4_36_2008_3pm_msms_12772;20140903_QEp1_LC7_PhGe_SA_4_36_2508_9am_msms_12824;20140903_QEp1_LC7_PhGe_SA_4_36_2608_9am_msms_12796;20140903_QEp1_LC7_PhGe_SA_4_36_2608_6am_msms_12721;20140903_QEp1_LC7_PhGe_SA_4_36_22…	739.044	739.046	15.2359	17.2111	2118566,2118506,2118502,2118579,2118569,2118568,2118560,2118544,2118542,2118543,2118576,2118516,2118547,2118507,2118580,2118586,2118495,2118545,2118577,2118522,2118588,2118555,2118558,2118511,2118503,2118513,2118497,2118519,2118578,2118498,2118583,2118496,2118574,2118541,2118553,2118508,2118546,2118493,2118540,2118571,2118562,2118531,2118535,2118521,2118523,2118533,2118504,2118532,2118538,2118557…	65	2214.11	3	105.575	65	Oxidation (M)	0.286517	16.202;16.075;16.118;16.109;16.12;16.09;16.017;16.023;16.097;16.177;16.076;16.081;16.099;16.136;16.055;16.038;16.089;16.079;16.041;16.044;16.046;16.067;16.185;16.015;16.072;15.989;16.217;16.119;16.104;16.035;16.086;16.104;16.195;16.245;16.23;17.15;17.156;17.159;17.124;17.072;17.14;17.123;17.076;17.035;17.058;17.021;17.02;16.933;17.019;17.016;17;17.002;16.987;16.983;16.989;16.952;16.954;17.004;16.…	739.046171334762;739.04722317911;739.045292736562;739.04674615675;739.045369997512;739.046523540128;739.045943573818;739.046096938268;739.046068188855;739.045695021828;739.046652761024;739.045893078236;739.047550308575;739.046000247557;739.04623511747;739.046223850531;739.046531218193;739.045611122668;739.045991638722;739.046134052663;739.046611735669;739.045942578903;739.044779488173;739.0461866…	103.880599975586;96.1527862548828;104.764099121094;95.2050933837891;104.881401062012;104.764099121094;145.330505371094;87.6756820678711;119.680397033691;121.722396850586;97.501579284668;104.881401062012;119.680397033691;122.009300231934;145.330505371094;119.680397033691;103.880599975586;117.297698974609;136.360900878906;137.726898193359;97.0952072143555;NaN;103.880599975586;119.680397033691;112.8…	2	-0.0215	-0.1485	-0.1055	-0.1145	-0.1035	-0.1335	-0.2065	-0.2005	-0.1265	-0.0465	-0.1475	-0.1425	-0.1245	-0.0875	-0.1685	-0.1855	-0.1345	-0.1445	-0.1825	-0.1795	-0.1775	-0.1565	-0.0385	-0.2085	-0.1515	-0.2345	-0.0065	-0.1045
Feature_97	1100.07	17.618	YNPVVIDFEMQPIHEVLR	P07357	20140903_QEp1_LC7_PhGe_SA_4_36_2208_3pm_msms_14071;20140903_QEp1_LC7_PhGe_SA_4_36_2008_3pm_msms_14097;20140903_QEp1_LC7_PhGe_SA_4_36_2608_12am_msms_14232;20140903_QEp1_LC7_PhGe_SA_4_36_2608_9am_msms_14125;20140903_QEp1_LC7_PhGe_SA_4_36_2508_9am_msms_14148;20140903_QEp1_LC7_PhGe_SA_4_36_2108_12am_msms_14136;20140903_QEp1_LC7_PhGe_SA_4_36_2608_6am_msms_14025;20140903_QEp1_LC7_PhGe_SA_4_36_2208_6am_…	1100.07	1100.07	16.6304	18.6056	2863789,2863777,2863799,2863797,2863785,2863801,2863809,2863796,2863819,2863766,2863790,2863795,2863776,2863773,2863781,2863779,2863772,2863780,2863786,2863792,2863807,2863791,2863820,2863802,2863769,2863778,2863816,2863767,2863805,2863783,2863806,2863775,2863793,2863784,2863770,2863788,2863811,2863787,2863810,2863794,2863812,2863818,2863814,2863798,2863823,2863808,2863803,2863828,2863804,2863831…	52	2198.12	2	169.731	51		0.0982417	17.616;17.58;17.602;17.593;17.608;17.605;17.52;17.571;17.585;17.694;17.564;17.611;17.592;17.639;17.545;17.576;17.553;17.572;17.519;17.518;17.558;17.568;17.699;NA;17.508;17.531;17.68;17.62;17.62;17.522;17.591;17.62;17.727;NA;17.763;18.701;NA;18.691;NA;NA;NA;NA;NA;NA;NA;NA;18.535;NA;18.565;18.517;18.521;18.518;18.519;18.517;18.525;18.472;18.475;18.513;18.518;18.512;18.483;18.514;NA;18.48;18.479	1100.06703897204;1100.06684089748;1100.06766651827;1100.06681044233;1100.06802188436;1100.06679334255;1100.06822944228;1100.0666671321;1100.0671706154;1100.06765215871;1100.06750617066;1100.06666460425;1100.06864505714;1100.06711699108;1100.06873150919;1100.06648304016;1100.06716568033;1100.06828418761;1100.06804006079;1100.06796561612;1100.06881323366;1100.06782528062;1100.06701838656;NA;1100.06…	273.328796386719;219.227493286133;248.130599975586;202.83869934082;158.976303100586;250.264801025391;252.507904052734;199.41259765625;211.888702392578;184.147094726563;273.328796386719;263.081512451172;NaN;246.124694824219;242.100692749023;225.540893554688;202.964904785156;188.961196899414;244.320602416992;270.317504882813;171.288101196289;258.895111083984;192.161804199219;NA;219.227493286133;280…	2	-0.002	-0.038	-0.016	-0.025	-0.01	-0.013	-0.098	-0.047	-0.033	0.076	-0.054	-0.007	-0.026	0.021	-0.073	-0.042	-0.065	-0.046	-0.099	-0.1	-0.06	-0.05	0.081	-0.202622	-0.11	-0.087	0.062	0.002
Feature_98	1108.06	16.988	YNPVVIDFEMQPIHEVLR	P07357	20140903_QEp1_LC7_PhGe_SA_4_48_Top6_Top20_3_msms_11740;20140903_QEp1_LC7_PhGe_SA_4_48_Top6_Top20_1_msms_11864;20140903_QEp1_LC7_PhGe_SA_4_48_Top6_Top20_2_msms_11562	1108.06	1108.07	16.0004	17.9756	2870228,2870256,2870236,2870230,2870253,2870235,2870252,2870237,2870249,2870242,2870238,2870245,2870251,2870243,2870247,2870244,2870239,2870248,2870246,2870250,2870241,2870240	22	2214.11	2	169.58	21	Oxidation (M)	0.118683	NA;NA;NA;NA;NA;NA;NA;NA;NA;NA;NA;NA;NA;NA;NA;NA;NA;NA;NA;NA;NA;16.067;NA;NA;NA;NA;NA;NA;NA;NA;NA;NA;16.194;16.238;16.23;17.15;17.156;NA;17.125;NA;17.133;NA;17.07;NA;NA;17.026;17.031;16.945;NA;17.008;16.994;17.005;16.984;NA;16.983;16.937;NA;16.988;NA;16.982;16.933;NA;NA;NA;16.968	NA;NA;NA;NA;NA;NA;NA;NA;NA;NA;NA;NA;NA;NA;NA;NA;NA;NA;NA;NA;NA;1108.06320231005;NA;NA;NA;NA;NA;NA;NA;NA;NA;NA;1108.06553549624;1108.06544695708;1108.06520488875;1108.06516016046;1108.06393758392;NA;1108.06437759538;NA;1108.06523095255;NA;1108.06712394929;NA;NA;1108.06587300857;1108.06643635118;1108.06260843307;NA;1108.06616653736;1108.06188298778;1108.06436524921;1108.06537938184;NA;1108.06352315…	NA;NA;NA;NA;NA;NA;NA;NA;NA;NA;NA;NA;NA;NA;NA;NA;NA;NA;NA;NA;NA;NaN;NA;NA;NA;NA;NA;NA;NA;NA;NA;NA;211.25830078125;113.882499694824;183.597793579102;NaN;NaN;NA;NaN;NA;NaN;NA;NaN;NA;NA;NaN;NaN;NaN;NA;NaN;NaN;NaN;NaN;NA;NaN;NaN;NA;NaN;NA;NaN;NaN;NA;NA;NA;NaN	2	-0.0917344	-0.179616	-0.124179	-0.17182	-0.124024	-0.185492	-0.251364	-0.203221	-0.16464	-0.087121	-0.161616	-0.181273	-0.147014	-0.100408	-0.204963	-0.20221	-0.180375	-0.145094	-0.220123	-0.210304	-0.202495	-0.921	-0.0271004	-0.209208	-0.22967	-0.262246	-0.0668363	-0.15151
Feature_100	820.742	16.269	YNPIPSVQLMGNGFHFLAGEPR	P13671	20140903_QEp1_LC7_PhGe_SA_4_36_2208_3pm_msms_12903;20140903_QEp1_LC7_PhGe_SA_4_36_1908_3pm_msms_12752;20140903_QEp1_LC7_PhGe_SA_4_36_2608_12am_msms_13080;20140903_QEp1_LC7_PhGe_SA_4_36_2608_9am_msms_12997;20140903_QEp1_LC7_PhGe_SA_4_36_2208_9am_msms_12723;20140903_QEp1_LC7_PhGe_SA_4_36_2508_9am_msms_12945;20140903_QEp1_LC7_PhGe_SA_4_36_2608_6am_msms_12928;20140903_QEp1_LC7_PhGe_SA_4_36_2208_12am_…	820.741	820.743	15.2814	17.2566	2374963,2374951,2374929,2374964,2374955,2374944,2374946,2374957,2374972,2374941,2374950,2374943,2374949,2374939,2374926,2374966,2374928,2374956,2374936,2374952,2374924,2374947,2374965,2374933,2374958,2374925,2374938,2374968,2374937,2374954,2374948,2374959,2374953,2374961,2374960	35	2459.21	3	89.8604	35	Oxidation (M)	0.102417	16.329;16.235;16.319;16.269;16.326;16.217;16.237;16.218;16.282;NA;16.239;16.285;16.263;16.331;16.232;16.224;16.252;16.3;16.21;16.28;16.282;16.292;16.426;16.229;16.201;16.192;16.381;16.254;16.323;16.254;16.309;16.323;16.5;15.31;16.531;NA;NA;NA;NA;NA;NA;NA;NA;NA;NA;NA;NA;NA;NA;NA;NA;NA;NA;NA;NA;NA;NA;NA;NA;NA;NA;NA;17.281;NA;NA	820.742343459804;820.743023983202;820.742766969367;820.741766155198;820.742225610074;820.74279784122;820.743146790466;820.742876837864;820.743650964214;NA;820.74327885249;820.741988475027;820.74209836891;820.742679202657;820.741891320056;820.742383318962;820.74189918601;820.742224086913;820.742238633231;820.741466622759;820.742376144323;820.743096095175;820.741637634476;820.74177873591;820.742836…	80.4119873046875;105.224700927734;NaN;NaN;81.5738220214844;NaN;82.1772613525391;108.958099365234;NaN;NA;NaN;113.734596252441;89.4696578979492;102.159698486328;NaN;102.658401489258;42.704761505127;75.0639114379883;99.8728485107422;73.574348449707;76.2100296020508;74.3635711669922;83.8711471557617;NaN;90.9776229858398;86.5571899414063;54.582;91.7334136962891;99.9233703613281;99.9302673339844;98.562…	1	0.06	-0.034	0.05	0	0.057	-0.052	-0.032	-0.051	0.013	-0.0838398	-0.03	0.016	-0.006	0.062	-0.037	-0.045	-0.017	0.031	-0.059	0.011	0.013	0.023	0.157	-0.04	-0.068	-0.077	0.112	-0.015
Feature_101	1055.19	17.923	YNILPEKEEFPFALGVQTLPQTCDEPK	P01023	20140903_QEp1_LC7_PhGe_SA_4_36_2608_9am_msms_14426;20140903_QEp1_LC7_PhGe_SA_4_36_2508_3pm_msms_14123;20140903_QEp1_LC7_PhGe_SA_4_36_2408_3pm_msms_13957	1055.19	1055.19	16.9354	18.9106	2818772,2818765,2818753,2818767,2818764,2818761,2818752,2818755,2818751,2818745,2818763,2818748,2818777,2818756,2818747,2818760,2818757,2818762,2818746,2818750,2818759,2818758,2818749,2818754	24	3162.56	3	150.877	24		0.0982417	17.94;17.926;17.927;17.925;17.921;NA;17.849;17.901;NA;18.003;NA;NA;NA;17.98;NA;17.934;17.864;17.893;NA;17.84;17.885;17.871;NA;17.847;17.843;17.843;17.985;17.962;17.946;17.835;17.933;17.946;NA;NA;NA;NA;NA;NA;NA;NA;NA;NA;NA;NA;NA;NA;NA;NA;NA;NA;NA;NA;NA;NA;NA;NA;NA;NA;NA;NA;NA;NA;NA;NA;NA	1055.19579126084;1055.19522355033;1055.19545821818;1055.19249787547;1055.19479169558;NA;1055.19325987961;1055.19309033147;NA;1055.19324257649;NA;NA;NA;1055.19420407605;NA;1055.19128466896;1055.19446526825;1055.1949098666;NA;1055.19599236308;1055.19375967934;1055.19537909985;NA;1055.19571181015;1055.1930044333;1055.19391266391;1055.1945581047;1055.19409032722;1055.19373199657;1055.19423631732;1055…	NaN;NaN;NaN;NaN;NaN;NA;NaN;NaN;NA;NaN;NA;NA;NA;NaN;NA;NaN;NaN;NaN;NA;NaN;NaN;129.501007080078;NA;NaN;NaN;157.662200927734;NaN;NaN;NaN;NaN;NaN;165.468902587891;NA;NA;NA;NA;NA;NA;NA;NA;NA;NA;NA;NA;NA;NA;NA;NA;NA;NA;NA;NA;NA;NA;NA;NA;NA;NA;NA;NA;NA;NA;NA;NA;NA	1	0.017	0.003	0.004	0.002	-0.002	-0.150834	-0.074	-0.022	-0.134546	0.08	-0.140964	-0.157817	-0.123994	0.057	-0.178232	0.011	-0.059	-0.03	-0.199542	-0.083	-0.038	-0.052	-0.0285712	-0.076	-0.08	-0.08	0.062	0.039
Feature_102	611.807	10.74	YNALDLTNNGK	P04114	20140903_QEp1_LC7_PhGe_SA_4_36_2608_9am_msms_7582;20140903_QEp1_LC7_PhGe_SA_4_36_2608_12am_msms_7716;20140903_QEp1_LC7_PhGe_SA_4_36_2008_3pm_msms_7528;20140903_QEp1_LC7_PhGe_SA_4_36_2108_3pm_msms_7534;20140903_QEp1_LC7_PhGe_SA_4_36_2208_9am_msms_7422;20140903_QEp1_LC7_PhGe_SA_4_36_2608_6am_msms_7560;20140903_QEp1_LC7_PhGe_SA_4_36_2208_6am_msms_7377;20140903_QEp1_LC7_PhGe_SA_4_36_2508_9am_msms_758…	611.806	611.808	9.75236	11.7276	1531845,1531880,1531856,1531823,1531827,1531847,1531852,1531846,1531859,1531854,1531862,1531877,1531874,1531842,1531832,1531875,1531886,1531857,1531839,1531850,1531844,1531848,1531821,1531864,1531884,1531843,1531851,1531883,1531871,1531828,1531834,1531849,1531841,1531861,1531838,1531829,1531895,1531840,1531872,1531873,1531891,1531882,1531897,1531900,1531876,1531893,1531899,1531833,1531830,1531885…	65	1221.6	2	182.869	65		0.1671	10.751;10.568;10.74;10.644;10.733;10.522;10.58;10.573;10.548;10.737;10.625;10.575;10.606;10.659;10.506;10.533;10.639;10.658;10.592;10.601;10.608;10.628;10.772;10.657;10.593;10.538;10.731;10.575;10.623;10.601;10.566;10.592;10.542;10.603;10.595;11.393;11.421;11.444;11.497;11.473;11.575;11.616;11.578;11.55;11.626;11.564;11.587;11.521;11.648;11.622;11.592;11.618;11.598;11.59;11.632;11.593;11.6;11.656…	611.806875858304;611.80684589219;611.806814223168;611.806889237417;611.806635922541;611.80680286507;611.806816466126;611.806915847683;611.806927278804;611.806841392301;611.806955002368;611.806890973083;611.806940452025;611.806980998635;611.806817866781;611.806793350423;611.80683550885;611.806886302654;611.806918105337;611.806941453533;611.806886366709;611.806848968284;611.806885771474;611.8069076…	162.260299682617;188.986404418945;155.262603759766;NaN;195.267105102539;139.858001708984;NaN;208.333099365234;NaN;183.029998779297;NaN;135.557601928711;NaN;NaN;195.510894775391;164.334899902344;186.871704101563;199.676498413086;205.133499145508;167.115097045898;NaN;NaN;160.769195556641;NaN;183.029998779297;192.49560546875;164.641403198242;174.399307250977;169.654602050781;NaN;136.022506713867;172…	1	0.011	-0.172	0	-0.096	-0.007	-0.218	-0.16	-0.167	-0.192	-0.003	-0.115	-0.165	-0.134	-0.081	-0.234	-0.207	-0.101	-0.082	-0.148	-0.139	-0.132	-0.112	0.032	-0.083	-0.147	-0.202	-0.009	-0.165
Feature_103	527.275	11.7865	YLYHGQTLETLGGK	Q15582	20141110_QEp1_LC7_PhGe_4_53_W4_1_msms_7671	527.274	527.276	10.7989	12.7741	1096154,1096177,1096167,1096180,1096179,1096178,1096165,1096176,1096181,1096169,1096174,1096183,1096170,1096164,1096157,1096163,1096168,1096166,1096171,1096155,1096156,1096175,1096172,1096173,1096158,1096162,1096161,1096159,1096160	29	1578.8	3	27.7341	29		0.0982417	NA;NA;NA;NA;NA;NA;NA;NA;NA;NA;NA;NA;NA;NA;NA;NA;NA;NA;NA;NA;NA;NA;NA;NA;NA;NA;NA;NA;NA;NA;NA;NA;10.536;NA;NA;NA;11.684;NA;11.737;11.704;11.823;11.857;11.821;11.749;11.847;11.784;11.799;11.704;11.852;11.828;11.781;11.82;11.799;11.789;11.839;11.756;11.756;11.849;11.819;11.797;11.742;11.72;11.709;11.702;11.771	NA;NA;NA;NA;NA;NA;NA;NA;NA;NA;NA;NA;NA;NA;NA;NA;NA;NA;NA;NA;NA;NA;NA;NA;NA;NA;NA;NA;NA;NA;NA;NA;527.273105823482;NA;NA;NA;527.275606930169;NA;527.276609993499;527.276386496069;527.276469509646;527.276228843846;527.274494716863;527.275692773101;527.27670677656;527.274827697333;527.274918489787;527.275170230854;527.275234516349;527.274838636431;527.274473829201;527.274992131229;527.274899821448;527…	NA;NA;NA;NA;NA;NA;NA;NA;NA;NA;NA;NA;NA;NA;NA;NA;NA;NA;NA;NA;NA;NA;NA;NA;NA;NA;NA;NA;NA;NA;NA;NA;NaN;NA;NA;NA;NaN;NA;NaN;NaN;NaN;NaN;NaN;NaN;NaN;NaN;NaN;NaN;NaN;NaN;NaN;NaN;NaN;NaN;NaN;NaN;NaN;NaN;NaN;27.7341194152832;NaN;NaN;NaN;NaN;NaN	1	-0.036574	-0.178857	-0.0480569	-0.118704	-0.0437781	-0.215632	-0.181848	-0.184026	-0.191966	-0.0406746	-0.13409	-0.178658	-0.1549	-0.0947165	-0.217815	-0.212719	-0.123466	-0.0982709	-0.157055	-0.16736	-0.158002	-0.121848	-0.0189155	-0.119619	-0.173126	-0.210793	-0.0431233	-0.165457
Feature_104	448.735	10.81	YLTWASR	P01876	20140903_QEp1_LC7_PhGe_SA_4_36_2508_9am_msms_7759;7733;20140903_QEp1_LC7_PhGe_SA_4_36_2608_6am_msms_7728;7692;20140903_QEp1_LC7_PhGe_SA_4_36_2008_3pm_msms_7679;7658;20140903_QEp1_LC7_PhGe_SA_4_36_1908_3pm_msms_7619;7594;20140903_QEp1_LC7_PhGe_SA_4_36_2208_9am_msms_7590;7566;20140903_QEp1_LC7_PhGe_SA_4_36_2108_9am_msms_7638;20140903_QEp1_LC7_PhGe_SA_4_36_2608_9am_msms_7756;20140903_QEp1_LC7_PhGe_S…	448.734	448.736	9.82236	11.7976	669469,669473,669425,669483,669476,669474,669466,669438,669481,669451,669475,669436,669441,669457,669417,669445,669458,669455,669450,669437,669459,669448,669465,669486,669464,669446,669482,669468,669447,669440,669454,669421,669404,669413,669401,669435,669449,669461,669412,669429,669430,669453,669416,669414,669406,669452,669432,669460,669467,669409,669423,669419,669420,669462,669427,669444,669434,…	62	895.455	2	129.81	62		0.195167	10.974;10.742;10.969;10.859;10.965;10.687;10.767;10.771;10.721;10.953;10.846;10.743;10.789;10.832;10.686;10.707;10.859;10.883;10.8;10.808;10.804;10.831;10.997;10.862;10.771;10.718;10.946;10.753;10.807;10.81;10.745;10.772;NA;NA;NA;11.874;11.908;12.281;11.969;11.919;12.055;12.08;12.039;12.001;12.077;12.01;12.031;11.949;12.091;12.062;12.037;12.065;12.041;12.021;12.069;12.007;12.018;12.087;12.071;12.…	448.735167425375;448.735143179458;448.735196373372;448.735220797412;448.735153732527;448.735199427047;448.735177810671;448.735232748056;448.735232466198;448.735157306153;448.735123755713;448.73529552344;448.735121538299;448.735175411053;448.735184123835;448.735153710629;448.735252916742;448.735200531245;448.735309946547;448.735194752494;448.735246335812;448.735264363647;448.735150942606;448.73514…	103.906799316406;138.242202758789;116.298698425293;116.298698425293;120.488296508789;107.593597412109;103.906799316406;107.593597412109;NaN;129.392105102539;104.208801269531;130.765396118164;103.906799316406;104.447700500488;129.392105102539;138.242202758789;138.242202758789;116.298698425293;117.160003662109;134.056396484375;120.488296508789;138.242202758789;117.160003662109;148.327102661133;124.…	1	0.164	-0.068	0.159	0.049	0.155	-0.123	-0.043	-0.039	-0.089	0.143	0.036	-0.067	-0.021	0.022	-0.124	-0.103	0.049	0.073	-0.01	-0.002	-0.006	0.021	0.187	0.052	-0.039	-0.092	0.136	-0.057
Feature_105	599.309	11.171	YLTLNTESTR	P06276	20140903_QEp1_LC7_PhGe_SA_4_48_Top6_Top20_1_msms_6462;20140903_QEp1_LC7_PhGe_SA_4_48_Top6_Top20_2_msms_6313;20140903_QEp1_LC7_PhGe_SA_4_48_Top6_Top20_3_msms_6415;20141110_QEp1_LC7_PhGe_4_53_W5_3_msms_6960;20141110_QEp1_LC7_PhGe_4_53_W1_3_msms_6718;20141110_QEp1_LC7_PhGe_4_53_M5_2_msms_6889;20141110_QEp1_LC7_PhGe_4_53_W4_2_msms_7010;20141110_QEp1_LC7_PhGe_4_53_M4_3_msms_6909	599.308	599.31	10.1834	12.1586	1465165,1465135,1465154,1465107,1465108,1465105,1465101,1465103,1465104,1465097,1465126,1465102,1465096,1465142,1465120,1465127,1465125,1465121,1465128,1465089,1465106,1465202,1465119,1465129,1465110,1465118,1465130,1465109,1465111,1465113,1465131,1465122,1465123,1465112,1465117,1465116,1465115,1465133,1465114	39	1196.6	2	140.605	35		0.148483	10.235;NA;10.249;10.147;NA;NA;NA;NA;10.041;NA;NA;10.069;NA;NA;NA;NA;NA;10.186;NA;NA;10.117;NA;10.282;NA;NA;NA;NA;NA;NA;NA;NA;NA;10.107;10.176;10.159;10.966;10.989;11.028;11.069;11.052;11.15;11.188;11.152;11.13;11.205;11.155;11.171;11.112;10.997;11.224;11.18;11.195;10.927;11.182;11.235;11.188;11.193;11.254;11.217;11.218;10.913;NA;11.158;NA;10.948	599.308971881393;NA;599.310011292896;599.309036470793;NA;NA;NA;NA;599.308803799673;NA;NA;599.309441396453;NA;NA;NA;NA;NA;599.309016819487;NA;NA;599.308913874175;NA;599.310296414682;NA;NA;NA;NA;NA;NA;NA;NA;NA;599.309370645174;599.309166529382;599.309320403089;599.309040031574;599.309543698817;599.309629681752;599.309465725484;599.309646881822;599.309343278047;599.309720246473;599.309502459563;599.…	NaN;NA;NaN;NaN;NA;NA;NA;NA;NaN;NA;NA;NaN;NA;NA;NA;NA;NA;NaN;NA;NA;NaN;NA;NaN;NA;NA;NA;NA;NA;NA;NA;NA;NA;142.826705932617;155.057693481445;180.673400878906;NaN;NaN;NaN;NaN;NaN;NaN;NaN;NaN;NaN;NaN;NaN;83.8617782592773;NaN;NaN;NaN;NaN;NaN;NaN;NaN;NaN;NaN;NaN;NaN;NaN;NaN;NaN;NA;NaN;NA;NaN	1	-0.936	-0.186755	-0.922	-1.024	-0.0429757	-0.228186	-0.189356	-0.190792	-1.13	-0.0425602	-0.133778	-1.102	-0.161066	-0.100089	-0.231277	-0.220191	-0.126269	-0.985	-0.15885	-0.17298	-1.054	-0.126974	-0.889	-0.121149	-0.184963	-0.216842	-0.0413569	-0.172149
Feature_106	734.396	16.403	YLSYTLNPDLIR	P15144	20140903_QEp1_LC7_PhGe_SA_4_48_Top6_Top20_1_msms_11429;20140903_QEp1_LC7_PhGe_SA_4_48_Top6_Top20_3_msms_11317;20140903_QEp1_LC7_PhGe_SA_4_48_Top6_Top20_2_msms_11129	734.395	734.397	15.4154	17.3906	2103334,2103330,2103338,2103309,2103319,2103322,2103324,2103317,2103332,2103329,2103321,2103333,2103318,2103316,2103313,2103315,2103310,2103311,2103314,2103312	20	1466.78	2	107.74	16		0.0982417	NA;NA;NA;NA;NA;NA;NA;NA;NA;NA;NA;NA;NA;NA;NA;NA;NA;NA;NA;NA;NA;NA;NA;NA;NA;NA;NA;NA;NA;NA;NA;NA;15.675;15.719;15.721;16.403;NA;16.459;NA;NA;NA;16.445;16.418;16.385;16.703;16.658;16.669;15.806;16.674;16.657;NA;NA;16.632;16.331;16.64;16.282;NA;NA;NA;NA;16.601;NA;NA;NA;16.62	NA;NA;NA;NA;NA;NA;NA;NA;NA;NA;NA;NA;NA;NA;NA;NA;NA;NA;NA;NA;NA;NA;NA;NA;NA;NA;NA;NA;NA;NA;NA;NA;734.39559316674;734.395789131322;734.396373973349;734.39464813078;NA;734.393878229978;NA;NA;NA;734.398221931885;734.394287884694;734.397208477808;734.39700138839;734.394643811167;734.394828948601;734.394808288182;734.394540085906;734.395160242597;NA;NA;734.396255505105;734.39620362687;734.395931832717;…	NA;NA;NA;NA;NA;NA;NA;NA;NA;NA;NA;NA;NA;NA;NA;NA;NA;NA;NA;NA;NA;NA;NA;NA;NA;NA;NA;NA;NA;NA;NA;NA;96.7445526123047;119.386199951172;107.088401794434;NaN;NA;NaN;NA;NA;NA;NaN;NaN;NaN;NaN;NaN;NaN;NaN;NaN;NaN;NA;NA;NaN;NaN;NaN;NaN;NA;NA;NA;NA;NaN;NA;NA;NA;NaN	1	-0.0915814	-0.180906	-0.117811	-0.162884	-0.120734	-0.193524	-0.240873	-0.198048	-0.170056	-0.0850996	-0.162918	-0.18026	-0.151226	-0.103389	-0.206665	-0.205264	-0.174881	-0.139949	-0.213212	-0.205692	-0.193898	-0.172126	-0.02618	-0.204214	-0.224499	-0.254863	-0.0660546	-0.15706
Feature_107	945.96	16.2665	YLSDHSFLVSQGDREQAPNLVYMVTGNPASDEIK	P04275	20140903_QEp1_LC7_PhGe_SA_4_36_2608_6am_msms_12920	945.959	945.961	15.2789	17.2541	2660144,2660143,2660136,2660137,2660115,2660135,2660140,2660141,2660134,2660139,2660142,2660138	12	3779.81	4	89.1446	12		0.0982417	NA;NA;NA;16.201;NA;NA;NA;16.19;NA;16.381;NA;NA;NA;16.312;NA;NA;NA;NA;NA;16.259;NA;16.274;NA;NA;NA;16.16;NA;16.259;16.304;16.228;16.301;16.314;NA;NA;NA;NA;NA;NA;NA;NA;NA;NA;NA;NA;NA;NA;NA;NA;NA;NA;NA;NA;NA;NA;NA;NA;NA;NA;NA;NA;NA;NA;NA;NA;NA	NA;NA;NA;945.959659584396;NA;NA;NA;945.959445376301;NA;945.957955735954;NA;NA;NA;945.958707200699;NA;NA;NA;NA;NA;945.959013646833;NA;945.958684311803;NA;NA;NA;945.960776942568;NA;945.958617318386;945.959808927453;945.960408337141;945.959482033789;945.958505024667;NA;NA;NA;NA;NA;NA;NA;NA;NA;NA;NA;NA;NA;NA;NA;NA;NA;NA;NA;NA;NA;NA;NA;NA;NA;NA;NA;NA;NA;NA;NA;NA;NA	NA;NA;NA;NaN;NA;NA;NA;NaN;NA;NaN;NA;NA;NA;NaN;NA;NA;NA;NA;NA;NaN;NA;NaN;NA;NA;NA;NaN;NA;NaN;NaN;NaN;89.1446228027344;NaN;NA;NA;NA;NA;NA;NA;NA;NA;NA;NA;NA;NA;NA;NA;NA;NA;NA;NA;NA;NA;NA;NA;NA;NA;NA;NA;NA;NA;NA;NA;NA;NA;NA	1	-0.0911039	-0.179534	-0.115964	-0.0655	-0.119055	-0.194063	-0.236847	-0.0765	-0.170073	0.1145	-0.162241	-0.178841	-0.151331	0.0455	-0.205773	-0.204853	-0.172569	-0.137917	-0.209831	-0.0075	-0.19119	0.0075	-0.0259652	-0.201914	-0.221484	-0.1065	-0.0655301	-0.0075
Feature_108	541.93	11.186	YLSDHSFLVSQGDR	P04275	20140903_QEp1_LC7_PhGe_SA_4_48_Top6_Top20_1_msms_7460;20140903_QEp1_LC7_PhGe_SA_4_48_Top6_Top20_2_msms_7276;20140903_QEp1_LC7_PhGe_SA_4_48_Top6_Top20_3_msms_7393;7344	541.929	541.931	10.1984	12.1736	1164739,1164730,1164732,1164724,1164725,1164728,1164726,1164727	8	1622.77	3	107.084	8		0.232533	NA;NA;NA;NA;NA;NA;NA;NA;NA;NA;NA;NA;NA;NA;NA;NA;NA;NA;NA;NA;NA;NA;NA;NA;11.089;11.034;NA;NA;NA;NA;NA;NA;11.186;11.249;11.236;NA;NA;12.257;NA;NA;NA;NA;12.333;NA;NA;NA;NA;NA;NA;NA;NA;NA;NA;NA;NA;NA;NA;NA;NA;12.327;NA;NA;NA;NA;NA	NA;NA;NA;NA;NA;NA;NA;NA;NA;NA;NA;NA;NA;NA;NA;NA;NA;NA;NA;NA;NA;NA;NA;NA;541.932718328927;541.928407568234;NA;NA;NA;NA;NA;NA;541.932352941871;541.9313174553;541.930124687625;NA;NA;541.931733358626;NA;NA;NA;NA;541.932454755303;NA;NA;NA;NA;NA;NA;NA;NA;NA;NA;NA;NA;NA;NA;NA;NA;541.932567036619;NA;NA;NA;NA;NA	NA;NA;NA;NA;NA;NA;NA;NA;NA;NA;NA;NA;NA;NA;NA;NA;NA;NA;NA;NA;NA;NA;NA;NA;NaN;NaN;NA;NA;NA;NA;NA;NA;94.7167663574219;111.830902099609;114.704803466797;NA;NA;NaN;NA;NA;NA;NA;NaN;NA;NA;NA;NA;NA;NA;NA;NA;NA;NA;NA;NA;NA;NA;NA;NA;NaN;NA;NA;NA;NA;NA	1	-0.0314385	-0.18663	-0.039745	-0.122755	-0.0429813	-0.227911	-0.189186	-0.190677	-0.209971	-0.0425306	-0.133778	-0.183093	-0.160922	-0.0999668	-0.231001	-0.220063	-0.126208	-0.0937473	-0.158802	-0.17286	-0.164036	-0.126812	-0.0179707	-0.121078	-0.097	-0.152	-0.0413942	-0.172019
Feature_109	505.248	9.5385	YLQEIYNSNNQK	P02679	20140903_QEp1_LC7_PhGe_SA_4_36_2508_12am_msms_6374;20140903_QEp1_LC7_PhGe_SA_4_36_2008_6am_msms_6274;20140903_QEp1_LC7_PhGe_SA_4_36_2208_12am_msms_6340;20140903_QEp1_LC7_PhGe_SA_4_36_2308_6am_msms_6288;20140903_QEp1_LC7_PhGe_SA_4_36_2008_3pm_msms_6492;20140903_QEp1_LC7_PhGe_SA_4_36_2608_6am_msms_6501;20140903_QEp1_LC7_PhGe_SA_4_36_2108_6am_msms_6374;20140903_QEp1_LC7_PhGe_SA_4_36_2208_9am_msms_63…	505.247	505.249	8.55086	10.5261	977416,977415,977442,977419,977422,977439,977418,977432,977424,977431,977406,977441,977436,977435,977411,977410,977417,977443,977437,977434,977447,977420,977428,977430,977427,977438,977433,977414,977426,977429,977425,977446,977407,977385,977405,977387,977383,977386,977400,977377,977409,977401,977392,977395,977391,977402,977382,977412,977399,977396,977421,977389,977378,977413,977388,977397,977404,…	65	1512.72	3	139.818	65		0.139333	9.594;9.431;9.59;9.487;9.561;9.408;9.473;9.436;9.391;9.559;9.477;9.445;9.437;9.518;9.389;9.417;9.486;9.505;9.465;9.439;9.472;9.482;9.595;9.488;9.457;9.399;9.571;9.455;9.466;9.455;9.433;9.45;9.342;9.38;9.396;10.297;10.318;10.363;10.409;10.395;10.503;10.549;10.524;10.486;10.577;10.515;10.548;10.468;10.616;10.6;10.552;10.574;10.564;10.551;10.613;10.552;10.553;10.627;10.605;10.595;10.558;10.557;10.54…	505.247690033115;505.247877725558;505.247622762871;505.247897508346;505.247631080623;505.247776372548;505.247706185443;505.24785816008;505.247602131969;505.247932874217;505.24766281365;505.248050094422;505.247907393081;505.247765213103;505.247942109943;505.247917401469;505.247871689759;505.247870285796;505.247761586196;505.247886262763;505.247653797672;505.247911617171;505.24786976445;505.2476381…	146.785400390625;115.860900878906;150.174301147461;123.208099365234;148.143798828125;110.79280090332;134.765594482422;141.018798828125;123.208099365234;111.455200195313;111.455200195313;113.622001647949;101.459800720215;113.622001647949;101.646202087402;100.245498657227;164.455001831055;132.379592895508;154.354598999023;124.743202209473;103.192596435547;126.824996948242;121.345901489258;126.82499…	2	0.0555	-0.1075	0.0515	-0.0515	0.0225	-0.1305	-0.0655	-0.1025	-0.1475	0.0205	-0.0615	-0.0935	-0.1015	-0.0205	-0.1495	-0.1215	-0.0525	-0.0335	-0.0735	-0.0995	-0.0665	-0.0565	0.0565	-0.0505	-0.0815	-0.1395	0.0325	-0.0835
Feature_110	757.367	9.5355	YLQEIYNSNNQK	P02679	20140903_QEp1_LC7_PhGe_SA_4_36_2008_3pm_msms_6471;20140903_QEp1_LC7_PhGe_SA_4_36_2108_12am_msms_6482;20140903_QEp1_LC7_PhGe_SA_4_36_2508_9am_msms_6516;20140903_QEp1_LC7_PhGe_SA_4_36_2608_12am_msms_6609;20140903_QEp1_LC7_PhGe_SA_4_36_2608_9am_msms_6486;20140903_QEp1_LC7_PhGe_SA_4_36_2408_6am_msms_6553;20140903_QEp1_LC7_PhGe_SA_4_36_2508_6am_msms_6469;20140903_QEp1_LC7_PhGe_SA_4_36_2608_6am_msms_64…	757.366	757.369	8.54786	10.5231	2176979,2176973,2177009,2177025,2177012,2177031,2176993,2177010,2176982,2177011,2176978,2176998,2177028,2177036,2176985,2177006,2177023,2176994,2177001,2177002,2177042,2176975,2176999,2177007,2176991,2177024,2176997,2177035,2177003,2177021,2176972,2177032,2176996,2177019,2176977,2176976,2177005,2176990,2176981,2176970,2177029,2176980,2177014,2177016,2176984,2176992,2177020,2176974,2176989,2177018…	65	1512.72	2	210.092	65		0.332933	9.597;9.432;9.59;9.489;9.559;9.401;9.466;9.431;9.39;9.563;9.474;9.443;9.438;9.512;9.386;9.415;9.484;9.499;9.465;9.435;9.472;9.477;9.6;9.489;9.455;9.403;9.566;9.45;9.464;9.453;9.432;9.45;9.341;9.369;9.397;10.29;10.318;10.361;10.403;10.395;10.504;10.55;10.523;10.486;10.577;10.518;10.541;10.467;10.615;10.595;10.551;10.571;10.565;10.556;10.613;10.554;10.56;10.63;10.605;10.592;10.556;10.56;10.545;10.5…	757.367590833182;757.367424629509;757.367567131458;757.367660335828;757.367502647396;757.367499761751;757.367526470884;757.367523254614;757.367346046087;757.367898842452;757.367526963604;757.367788490766;757.367715020706;757.367607774016;757.36759974124;757.367481644096;757.367708136955;757.367526187169;757.367696414425;757.367789381913;757.367365663719;757.367568208463;757.367780495822;757.36721…	227.987899780273;190.881607055664;235.661102294922;212.210006713867;205.585998535156;208.109298706055;221.827392578125;217.503997802734;213.306793212891;189.17790222168;185.294799804688;227.879302978516;194.937301635742;227.987899780273;227.879302978516;179.100997924805;198.716598510742;231.161605834961;224.09049987793;232.720199584961;235.318603515625;205.093704223633;216.123306274414;235.661102…	2	0.0615	-0.1035	0.0545	-0.0465	0.0235	-0.1345	-0.0695	-0.1045	-0.1455	0.0275	-0.0615	-0.0925	-0.0975	-0.0235	-0.1495	-0.1205	-0.0515	-0.0365	-0.0705	-0.1005	-0.0635	-0.0585	0.0645	-0.0465	-0.0805	-0.1325	0.0305	-0.0855
Feature_112	715.33	14.518	YLLYYYSDSDK	A0A075B6J1	20141110_QEp1_LC7_PhGe_4_53_W3_1_msms_10049;20141110_QEp1_LC7_PhGe_4_53_W3_2_msms_9984;20141110_QEp1_LC7_PhGe_4_53_W3_3_msms_9969	715.329	715.331	13.5304	15.5056	2033026,2033031,2033034,2033001,2033019,2033014,2033018,2033017,2033013,2033016,2033012,2033020,2033009,2033005,2033008,2033002,2033007,2033015,2033006,2033010,2033003,2033011,2033004	23	1428.64	2	98.9224	23		0.0982417	NA;NA;NA;NA;NA;NA;NA;NA;NA;NA;NA;NA;NA;NA;NA;NA;NA;NA;NA;12.662;NA;NA;NA;NA;NA;NA;NA;NA;NA;NA;NA;NA;NA;13.034;NA;NA;NA;NA;NA;NA;14.58;14.584;14.559;14.513;14.591;14.518;14.542;NA;NA;NA;NA;14.534;14.526;14.515;14.546;14.471;14.486;14.544;14.55;14.501;14.472;14.468;14.442;14.454;14.506	NA;NA;NA;NA;NA;NA;NA;NA;NA;NA;NA;NA;NA;NA;NA;NA;NA;NA;NA;715.328410186368;NA;NA;NA;NA;NA;NA;NA;NA;NA;NA;NA;NA;NA;715.326584644409;NA;NA;NA;NA;NA;NA;715.330188072055;715.328579527521;715.328862538141;715.330932711253;715.329463054561;715.330456051993;715.33038619154;NA;NA;NA;NA;715.331103717293;715.330636736679;715.328164060755;715.329130691568;715.32916458647;715.330052271439;715.330226095553;715…	NA;NA;NA;NA;NA;NA;NA;NA;NA;NA;NA;NA;NA;NA;NA;NA;NA;NA;NA;NaN;NA;NA;NA;NA;NA;NA;NA;NA;NA;NA;NA;NA;NA;NaN;NA;NA;NA;NA;NA;NA;NaN;NaN;NaN;NaN;NaN;NaN;NaN;NA;NA;NA;NA;NaN;NaN;NaN;NaN;NaN;110.076698303223;93.3451919555664;93.3451919555664;NaN;NaN;NaN;NaN;NaN;NaN	1	-0.0739273	-0.143648	-0.0917212	-0.126661	-0.0813238	-0.181785	-0.180015	-0.163676	-0.150619	-0.0548851	-0.14319	-0.155306	-0.142247	-0.0919034	-0.18133	-0.188634	-0.135644	-0.112883	-0.154557	-1.856	-0.163255	-0.14046	-0.0232139	-0.159008	-0.161279	-0.197586	-0.0550516	-0.149203
Feature_113	878.451	19.3105	YLGNATAIFFLPDEGK	P01009	20140903_QEp1_LC7_PhGe_SA_4_36_2608_9am_msms_15064;20140903_QEp1_LC7_PhGe_SA_4_36_2108_12am_msms_15096;20140903_QEp1_LC7_PhGe_SA_4_36_2008_3pm_msms_15040;20140903_QEp1_LC7_PhGe_SA_4_36_2608_12am_msms_15190;20140903_QEp1_LC7_PhGe_SA_4_36_2208_3pm_msms_15009;20140903_QEp1_LC7_PhGe_SA_4_36_1908_3pm_msms_14873;20140903_QEp1_LC7_PhGe_SA_4_36_2508_9am_msms_15088;20140903_QEp1_LC7_PhGe_SA_4_36_2108_3pm_…	878.45	878.452	18.3229	20.2981	2525751,2525754,2525792,2525785,2525763,2525772,2525750,2525746,2525798,2525781,2525767,2525779,2525775,2525766,2525776,2525770,2525756,2525787,2525777,2525762,2525851,2525780,2525778,2525826,2525822,2525791,2525769,2525795,2525765,2525797,2525788,2525796,2525823,2525821,2525799,2525833,2525832,2525820,2525817,2525819,2525818,2525812,2525814,2525815,2525811,2525800,2525816,2525807,2525810,2525813…	59	1754.89	2	101.049	59		0.15751	18.648;18.631;18.619;18.599;18.635;18.635;18.543;18.59;18.652;18.703;18.622;18.62;18.651;18.673;18.585;18.592;18.58;18.609;18.552;18.562;18.565;18.599;18.712;18.555;18.555;18.559;18.686;18.648;18.672;18.565;18.644;18.652;NA;NA;NA;19.345;19.351;19.354;19.347;19.329;19.332;19.347;NA;19.344;19.354;19.34;19.329;19.295;19.351;19.331;19.347;19.338;NA;19.348;19.351;19.315;19.331;NA;19.349;19.348;19.337;…	878.450386251551;878.449993711371;878.45182460664;878.450339196511;878.450552784307;878.450471466709;878.450971306479;878.450848174685;878.450741651951;878.449870527129;878.45073527709;878.451006823357;878.451161821761;878.449812119396;878.450727365324;878.45094863057;878.451929861639;878.450011732095;878.450718819774;878.450007884343;878.451212400549;878.451067363365;878.450472314295;878.4512741…	126.632698059082;110.044296264648;75.0177764892578;100.577301025391;NaN;133.862396240234;125.450103759766;106.929100036621;95.6617126464844;79.8365631103516;126.91480255127;109.041198730469;123.022903442383;88.4269866943359;123.921600341797;NaN;129.054595947266;88.3851470947266;103.131301879883;115.801200866699;65.2309875488281;130.294906616211;102.084701538086;NaN;94.2033920288086;83.25154113769…	1	-0.6625	-0.6795	-0.6915	-0.7115	-0.6755	-0.6755	-0.7675	-0.7205	-0.6585	-0.6075	-0.6885	-0.6905	-0.6595	-0.6375	-0.7255	-0.7185	-0.7305	-0.7015	-0.7585	-0.7485	-0.7455	-0.7115	-0.5985	-0.7555	-0.7555	-0.7515	-0.6245	-0.6625
Feature_114	500.753	10.068	YLGEEYVK	P02787	20140903_QEp1_LC7_PhGe_SA_4_36_2508_6am_msms_7050;20140903_QEp1_LC7_PhGe_SA_4_36_2508_9am_msms_7050;20140903_QEp1_LC7_PhGe_SA_4_36_2508_3pm_msms_6886;20140903_QEp1_LC7_PhGe_SA_4_36_2308_3pm_msms_6992;20140903_QEp1_LC7_PhGe_SA_4_36_1908_9am_msms_6938;20140903_QEp1_LC7_PhGe_SA_4_36_2008_3pm_msms_7001;20140903_QEp1_LC7_PhGe_SA_4_36_2408_12am_msms_6725;20140903_QEp1_LC7_PhGe_SA_4_36_2308_9am_msms_679…	500.752	500.754	9.08036	11.0556	952411,952472,952471,952467,952410,952468,952446,952441,952400,952464,952469,952452,952435,952408,952417,952429,952412,952454,952457,952414,952431,952430,952470,952403,952455,952432,952466,952465,952421,952438,952453,952415,952406,952371,952386,952439,952368,952382,952477,952354,952388,952399,952364,952365,952450,952413,952479,952405,952442,952372,952459,952396,952478,952380,952392,952476,952378,…	65	999.491	2	91.4452	65		0.461617	10.213;10.015;10.213;10.095;10.189;9.971;10.052;10.027;9.9797;10.19;10.078;10.033;10.058;10.122;9.968;10.003;10.093;10.113;10.07;10.053;10.064;10.085;10.226;10.108;10.066;9.976;10.189;10.013;10.066;10.063;10.026;10.033;9.8794;9.9267;9.926;11.038;11.075;11.11;11.144;11.118;11.244;11.284;11.25;11.199;11.286;11.224;11.246;11.157;11.316;11.29;11.266;11.277;11.274;11.266;11.303;11.251;11.247;11.339;11…	500.752845451004;500.752746238595;500.752894049669;500.752888347556;500.75294060534;500.752966542588;500.752907866908;500.752832375642;500.752882195135;500.752922306891;500.752805779327;500.752941341127;500.752940290138;500.752867295575;500.752878949103;500.753009830857;500.75295181799;500.753022940356;500.7528959276;500.752942702505;500.752940842427;500.752825833186;500.753055745084;500.75293844…	82.2787322998047;80.438117980957;NaN;84.7430877685547;98.6293792724609;95.7414016723633;NaN;80.6835403442383;NaN;NaN;87.6964416503906;93.4285430908203;94.8060989379883;NaN;84.7430877685547;NaN;105.808197021484;80.438117980957;82.2787322998047;103.833000183105;84.7430877685547;84.7430877685547;NaN;93.4285430908203;82.2787322998047;78.51611328125;82.2787322998047;78.3766403198242;82.2787322998047;9…	1	0.145	-0.053	0.145	0.027	0.121	-0.097	-0.016	-0.041	-0.0883	0.122	0.01	-0.035	-0.01	0.054	-0.1	-0.065	0.025	0.045	0.002	-0.015	-0.004	0.017	0.158	0.04	-0.002	-0.092	0.121	-0.055
Feature_115	484.764	12.4635	YLFLNGNK	P02750	20140903_QEp1_LC7_PhGe_SA_4_48_Top6_Top20_1_msms_8680;20140903_QEp1_LC7_PhGe_SA_4_36_2508_9am_msms_9285;20140903_QEp1_LC7_PhGe_SA_4_36_2608_9am_msms_9282;20140903_QEp1_LC7_PhGe_SA_4_36_2608_12am_msms_9419;20140903_QEp1_LC7_PhGe_SA_4_48_Top6_Top20_3_msms_8580;20140903_QEp1_LC7_PhGe_SA_4_36_2208_12am_msms_9095;20140903_QEp1_LC7_PhGe_SA_4_48_Top6_Top20_2_msms_8465;20140903_QEp1_LC7_PhGe_SA_4_36_2108…	484.763	484.765	11.4759	13.4511	862404,862416,862437,862433,862406,862391,862418,862384,862393,862421,862386,862388,862392,862415,862394,862429,862414,862395,862410,862390,862417,862389,862396,862385,862425,862423,862419,862403,862430,862387,862407,862408,862402,862424,862378,862399,862362,862359,862370,862361,862375,862353,862382,862377,862352,862380,862412,862381,862357,862383,862374,862413,862355,862365,862369,862350,862351,…	65	967.513	2	101.76	65		0.373717	12.548;12.38;12.534;12.446;12.533;12.338;12.385;12.38;12.368;12.529;12.424;12.384;12.406;12.46;12.355;12.355;12.443;12.467;12.413;12.408;12.415;12.447;12.57;12.443;12.393;12.35;12.551;12.392;12.437;12.407;12.385;12.398;12.564;12.62;12.584;13.517;13.547;13.566;13.563;13.533;13.625;13.632;13.583;13.565;13.613;13.561;13.572;13.482;13.606;13.576;13.556;13.572;13.551;13.531;13.577;13.519;13.53;13.587;…	484.763492079408;484.763600558707;484.763508743749;484.763479350655;484.763619458968;484.763763733477;484.763630939194;484.763674956762;484.763511315578;484.763635484661;484.763638837175;484.763595246661;484.763563446266;484.763693309876;484.763749486339;484.763727259389;484.763699940863;484.763462181835;484.763676012901;484.763634406016;484.763593736788;484.763665410127;484.763564515832;484.7635…	91.6262969970703;NaN;102.713600158691;NaN;91.6262969970703;NaN;NaN;NaN;NaN;91.6262969970703;NaN;79.4685516357422;82.6713027954102;NaN;NaN;NaN;89.5497817993164;91.6262969970703;91.6262969970703;95.5413513183594;94.6624069213867;91.6262969970703;89.5497817993164;89.5497817993164;79.4685516357422;NaN;104.447700500488;90.7766571044922;82.6713027954102;NaN;NaN;89.5497817993164;107.31729888916;102.7733…	1	0.0845	-0.0835	0.0705	-0.0175	0.0695	-0.1255	-0.0785	-0.0835	-0.0955	0.0655	-0.0395	-0.0795	-0.0575	-0.0035	-0.1085	-0.1085	-0.0205	0.0035	-0.0505	-0.0555	-0.0485	-0.0165	0.1065	-0.0205	-0.0705	-0.1135	0.0875	-0.0715
Feature_116	437.232	11.892	YLDWIHGHIR	P04070	20141110_QEp1_LC7_PhGe_4_53_M3_1_msms_6884;20141110_QEp1_LC7_PhGe_4_53_M5_2_msms_7065;20141110_QEp1_LC7_PhGe_4_53_W2_2_msms_7038;20141110_QEp1_LC7_PhGe_4_53_M5_3_msms_7066;20140903_QEp1_LC7_PhGe_SA_4_36_2308_3pm_msms_8726	437.231	437.233	10.9044	12.8796	608554,608543,608541,608535,608586,608579,608603,608585,608583,608602,608575,608601,608598,608592,608581,608590,608588,608600,608599,608595,608591,608566,608580,608582,608587,608578,608596,608577,608597,608593,608589,608584,608594,608576	34	1308.67	3	39.8732	30		0.11964	12.02;11.828;12.014;11.937;12.02;11.774;11.818;11.849;11.816;12.005;11.913;11.83;11.866;NA;11.806;NA;11.922;11.956;11.847;11.892;11.892;11.93;12.076;11.906;11.868;11.819;12.035;11.853;11.911;11.893;11.846;11.878;NA;NA;NA;NA;NA;NA;NA;NA;NA;11.174;NA;NA;NA;NA;NA;NA;11.215;11.197;NA;NA;NA;NA;11.209;NA;NA;NA;NA;NA;NA;NA;NA;NA;NA	437.232016606032;437.231216359771;437.231679585264;437.231467015937;437.231471621182;437.231046747707;437.231155020202;437.231571817217;437.231649642247;437.231702269577;437.231133782652;437.231648391028;437.231298552625;NA;437.231188503753;NA;437.23193490366;437.231638315626;437.231416275727;437.231575404704;437.231893864621;437.231916850927;437.231202792464;437.231435553046;437.23172761607;437.…	NaN;NaN;NaN;NaN;NaN;NaN;NaN;NaN;NaN;NaN;NaN;NaN;NaN;NA;NaN;NA;NaN;39.873161315918;NaN;NaN;NaN;NaN;NaN;NaN;NaN;NaN;NaN;NaN;NaN;NaN;NaN;NaN;NA;NA;NA;NA;NA;NA;NA;NA;NA;NaN;NA;NA;NA;NA;NA;NA;NaN;NaN;NA;NA;NA;NA;NaN;NA;NA;NA;NA;NA;NA;NA;NA;NA;NA	1	0.128	-0.064	0.122	0.045	0.128	-0.118	-0.074	-0.043	-0.076	0.113	0.021	-0.062	-0.026	-0.0937965	-0.086	-0.211086	0.03	0.064	-0.045	0	0	0.038	0.184	0.014	-0.024	-0.073	0.143	-0.039
Feature_117	551.303	17.643	YLDFVFAVK	P13473	20141110_QEp1_LC7_PhGe_4_53_W4_2_msms_13606;20140903_QEp1_LC7_PhGe_SA_4_36_2508_12am_msms_13809	551.302	551.304	16.6554	18.6306	1211634,1211636,1211635,1211616,1211615,1211632,1211631,1211617,1211633,1211609,1211614,1211613,1211619,1211607,1211628,1211627,1211629,1211625,1211618,1211640,1211621,1211610,1211608,1211623,1211622,1211611,1211630,1211620,1211583,1211624,1211606,1211612,1211626,1211637,1211638	35	1100.59	2	74.6922	35		0.10646	17.718;NA;17.716;17.685;17.716;17.61;17.569;17.614;NA;17.761;17.627;17.629;17.638;17.681;17.588;17.597;17.641;17.67;17.583;17.616;17.614;17.649;17.802;17.643;17.581;17.583;17.77;NA;17.687;17.603;17.64;17.664;17.752;17.805;17.813;18.734;NA;NA;NA;NA;NA;NA;NA;NA;NA;NA;NA;NA;NA;NA;NA;NA;NA;NA;NA;NA;19.454;NA;NA;NA;18.489;NA;NA;NA;NA	551.302170454374;NA;551.302640045671;551.302317353331;551.30249992881;551.302916373241;551.302745645236;551.302578137929;NA;551.302415023369;551.302461974469;551.30376164184;551.302934878496;551.302327022657;551.3021287913;551.302089147586;551.302215815998;551.301931089363;551.302563745282;551.302204650944;551.302637269164;551.301575741193;551.302828253352;551.302814237138;551.302359497624;551.30…	NaN;NA;NaN;NaN;NaN;NaN;NaN;NaN;NA;NaN;NaN;NaN;NaN;NaN;NaN;NaN;NaN;NaN;NaN;NaN;NaN;NaN;NaN;NaN;74.9198989868164;NaN;NaN;NA;NaN;NaN;NaN;NaN;NaN;NaN;NaN;NaN;NA;NA;NA;NA;NA;NA;NA;NA;NA;NA;NA;NA;NA;NA;NA;NA;NA;NA;NA;NA;NaN;NA;NA;NA;74.4644088745117;NA;NA;NA;NA	1	0.075	-0.162624	0.073	0.042	0.073	-0.033	-0.074	-0.029	-0.146479	0.118	-0.016	-0.014	-0.005	0.038	-0.055	-0.046	-0.002	0.027	-0.06	-0.027	-0.029	0.006	0.159	0	-0.062	-0.06	0.127	-0.135864
Feature_118	507.56	9.651	YKEENDDFASFR	P04196	20140903_QEp1_LC7_PhGe_SA_4_36_1908_3pm_msms_6571;20140903_QEp1_LC7_PhGe_SA_4_36_2608_9am_msms_6675;20140903_QEp1_LC7_PhGe_SA_4_36_2608_12am_msms_6820;20140903_QEp1_LC7_PhGe_SA_4_36_2608_6am_msms_6667;20140903_QEp1_LC7_PhGe_SA_4_36_2508_9am_msms_6714;20140903_QEp1_LC7_PhGe_SA_4_36_2208_3pm_msms_6680;20140903_QEp1_LC7_PhGe_SA_4_36_2208_9am_msms_6540;20140903_QEp1_LC7_PhGe_SA_4_36_2508_3pm_msms_652…	507.559	507.561	8.66336	10.6386	991258,991183,991189,991237,991250,991248,991266,991249,991262,991241,991240,991260,991268,991271,991273,991188,991264,991247,991265,991269,991272,991190,991194,991193,991243,991191,991274,991187,991192,991177,991178,991200,991181,991236,991206,991210,991184,991219,991213,991254,991253,991222,991232,991227,991204,991230,991216,991231,991198,991229,991211,991228,991201,991199,991270,991233,991197,…	62	1519.66	3	85.094	62		0.28285	NA;9.607;9.7951;9.688;9.7808;9.5866;9.8962;9.599;9.5351;9.7872;9.674;9.6;9.629;9.702;9.532;9.566;9.6743;9.692;9.647;9.614;9.6416;9.6775;9.817;9.6845;9.64;9.558;9.7765;9.622;9.655;9.627;9.604;9.615;9.605;9.681;9.661;10.715;10.753;10.784;10.8;10.779;10.922;10.933;10.895;10.856;10.96;10.874;10.909;10.805;10.973;10.957;NA;10.922;10.92;10.905;10.948;10.902;10.897;10.987;10.96;NA;10.892;10.878;10.869;1…	NA;507.560757365053;507.562048956432;507.560765887498;507.56113268297;507.560793897969;507.561402523696;507.560805235685;507.560799104532;507.560724985231;507.560802551347;507.560786744;507.56077380988;507.560718955673;507.560581434647;507.560825337755;507.560831845382;507.56078422298;507.560928514281;507.560734661432;507.561362427837;507.561236568581;507.560816455761;507.561150942285;507.5606831…	NA;62.0879287719727;NaN;78.3238906860352;NaN;NaN;NaN;64.2244873046875;NaN;NaN;79.0885772705078;98.1049118041992;88.0205764770508;105.649002075195;62.0879287719727;69.0300903320313;NaN;85.5541000366211;144.281692504883;134.989593505859;NaN;NaN;54.3424987792969;NaN;80.6900863647461;88.0205764770508;NaN;46.8795204162598;46.8795204162598;102.872398376465;94.6876678466797;71.175651550293;131.69140625;…	2	-0.0245753	-0.044	0.1441	0.037	0.1298	-0.0644	0.2452	-0.052	-0.1159	0.1362	0.023	-0.051	-0.022	0.051	-0.119	-0.085	0.0233	0.041	-0.004	-0.037	-0.0094	0.0265	0.166	0.0335	-0.011	-0.093	0.1255	-0.029
Feature_119	760.836	9.6743	YKEENDDFASFR	P04196	20140903_QEp1_LC7_PhGe_SA_4_36_2208_3pm_msms_6686;20140903_QEp1_LC7_PhGe_SA_4_36_2508_3pm_msms_6526;20140903_QEp1_LC7_PhGe_SA_4_36_1908_9am_msms_6542;20140903_QEp1_LC7_PhGe_SA_4_36_2608_3pm_msms_6504;20140903_QEp1_LC7_PhGe_SA_4_48_Top6_Top20_1_msms_6012;20140903_QEp1_LC7_PhGe_SA_4_48_Top6_Top20_3_msms_5967;20140903_QEp1_LC7_PhGe_SA_4_48_Top6_Top20_2_msms_5872;20141110_QEp1_LC7_PhGe_4_53_M5_2_msms…	760.835	760.837	8.68666	10.6619	2190371,2190375,2190404,2190374,2190379,2190402,2190405,2190372,2190406,2190376,2190378,2190373,2190403,2190369,2190377,2190370,2190382,2190383,2190397,2190393,2190385,2190399,2190411	23	1519.66	2	111.733	20		0.25477	NA;NA;9.7979;9.686;9.7821;9.5824;9.6372;NA;9.5303;9.7873;NA;NA;NA;9.702;NA;NA;9.6743;NA;NA;NA;9.6399;NA;NA;9.6845;9.64;9.556;9.7769;NA;NA;9.627;NA;NA;9.599;9.678;9.651;NA;NA;10.783;NA;NA;NA;NA;NA;NA;NA;NA;NA;NA;10.973;NA;NA;NA;NA;10.904;NA;NA;NA;10.987;NA;NA;10.89;NA;NA;NA;NA	NA;NA;760.838094686973;760.837289228351;760.837733760199;760.837278904543;760.837746596744;NA;760.837300430306;760.837469735917;NA;NA;NA;760.837246023161;NA;NA;760.837512096283;NA;NA;NA;760.837999059936;NA;NA;760.83768423864;760.837120313008;760.837052733785;760.837883634268;NA;NA;760.836982364586;NA;NA;760.836148067795;760.8364103132;760.836393595461;NA;NA;760.837328626993;NA;NA;NA;NA;NA;NA;NA;N…	NA;NA;NaN;NaN;NaN;NaN;NaN;NA;NaN;NaN;NA;NA;NA;80.9595184326172;NA;NA;NaN;NA;NA;NA;NaN;NA;NA;NaN;NaN;101.32039642334;NaN;NA;NA;NaN;NA;NA;144.998901367188;124.514701843262;148.475799560547;NA;NA;97.6895980834961;NA;NA;NA;NA;NA;NA;NA;NA;NA;NA;85.8372802734375;NA;NA;NA;NA;102.519996643066;NA;NA;NA;133.321197509766;NA;NA;97.6895980834961;NA;NA;NA;NA	2	-0.0246322	-0.182323	0.1236	0.0117	0.1078	-0.0919	-0.0371	-0.186939	-0.144	0.113	-0.132281	-0.177028	-0.168284	0.0277	-0.238318	-0.217019	0	-0.0913421	-0.162005	-0.171838	-0.0344	-0.1383	-0.0155929	0.0102	-0.0343	-0.1183	0.1026	-0.168741
Feature_120	629.3	13.464	YKEDFSTTGTAYFEVK	P01031	20140903_QEp1_LC7_PhGe_SA_4_48_Top6_Top20_3_msms_8298;20140903_QEp1_LC7_PhGe_SA_4_36_1908_9am_msms_9020;20140903_QEp1_LC7_PhGe_SA_4_48_Top6_Top20_1_msms_8400;20140903_QEp1_LC7_PhGe_SA_4_48_Top6_Top20_2_msms_8185	629.299	629.301	12.4764	14.4516	1633435,1633437,1633439,1633438,1633431,1633520,1633443,1633441,1633442,1633432,1633440,1633436,1633434,1633467,1633469,1633462,1633468,1633444,1633459,1633470,1633458,1633454,1633460,1633463,1633456,1633453,1633461,1633465,1633466,1633445,1633449,1633464,1633457,1633451,1633455,1633447,1633446,1633452,1633450,1633448	40	1884.88	3	95.7208	40		0.2477	12.357;12.223;NA;12.276;NA;NA;NA;12.226;NA;NA;12.262;NA;NA;NA;NA;NA;NA;12.293;NA;NA;12.234;12.289;NA;12.268;NA;12.193;NA;NA;NA;NA;NA;NA;12.231;12.283;12.253;13.419;NA;13.466;13.463;13.4;NA;13.538;13.512;13.464;13.524;13.495;13.497;13.358;13.524;13.489;13.462;13.482;13.459;13.457;13.49;13.551;13.421;13.496;13.478;13.456;13.42;13.412;13.39;NA;13.456	629.304391754329;629.304550097684;NA;629.304820420943;NA;NA;NA;629.304693572832;NA;NA;629.30435422181;NA;NA;NA;NA;NA;NA;629.304566000569;NA;NA;629.304779062022;629.304793768366;NA;629.304552375504;NA;629.304162549908;NA;NA;NA;NA;NA;NA;629.299653476009;629.300104730491;629.299392043969;629.299683872968;NA;629.300341451241;629.300856044861;629.300973388758;NA;629.300357586858;629.301477089771;629.3…	NaN;NaN;NA;100.426200866699;NA;NA;NA;NaN;NA;NA;NaN;NA;NA;NA;NA;NA;NA;NaN;NA;NA;NaN;NaN;NA;NaN;NA;NaN;NA;NA;NA;NA;NA;NA;107.496002197266;84.5075988769531;90.4533462524414;NaN;NA;NaN;NaN;NaN;NA;NaN;NaN;NaN;NaN;NaN;NaN;NaN;NaN;NaN;NaN;NaN;NaN;NaN;NaN;NaN;NaN;NaN;NaN;NaN;NaN;NaN;NaN;NA;NaN	1	-1.107	-1.241	-0.076453	-1.188	-0.0594285	-0.184155	-0.168596	-1.238	-0.149133	-0.0414252	-1.202	-0.157501	-0.141957	-0.086783	-0.182138	-0.188897	-0.123229	-1.171	-0.147523	-0.158338	-1.23	-1.175	-0.0215552	-1.196	-0.146245	-1.271	-0.049692	-0.148618
Feature_121	943.446	12.248	YKEDFSTTGTAYFEVK	P01031	20140903_QEp1_LC7_PhGe_SA_4_36_2508_9am_msms_9178;20140903_QEp1_LC7_PhGe_SA_4_36_2008_3pm_msms_9111;20140903_QEp1_LC7_PhGe_SA_4_36_2108_12am_msms_9152;20140903_QEp1_LC7_PhGe_SA_4_48_Top6_Top20_2_msms_8195	943.445	943.447	11.2604	13.2356	2653784,2653769,2653787,2653743,2653744,2653735,2653741,2653725,2653719,2653729,2653738,2653727,2653731,2653739,2653728,2653723,2653730,2653742,2653722,2653732,2653737,2653734,2653726,2653733,2653736,2653724,2653721,2653720,2653740,2653761,2653757,2653754,2653758,2653756,2653752,2653745,2653753,2653746,2653755,2653750,2653749,2653747,2653751,2653748	44	1884.88	2	150.641	44		0.11531	12.347;12.238;12.358;NA;12.343;12.211;12.197;12.228;12.224;12.352;12.255;12.218;12.248;NA;12.212;12.186;12.261;12.29;NA;12.236;12.23;12.286;12.397;12.269;12.231;12.189;12.374;12.218;12.268;12.239;12.231;12.258;NA;12.302;NA;NA;NA;NA;13.466;NA;NA;NA;NA;NA;13.533;NA;13.499;13.406;13.51;NA;NA;13.459;NA;13.44;13.482;13.422;13.41;NA;13.477;13.446;13.411;NA;NA;NA;13.431	943.446559805844;943.447822932104;943.445129056107;NA;943.444365018518;943.447294903217;943.446309358614;943.446075750092;943.447501761802;943.446638117767;943.446325211133;943.447856702286;943.447907344179;NA;943.447274532751;943.446536286456;943.447289936083;943.447213519786;NA;943.448253744659;943.446439924278;943.447946940408;943.446212701046;943.44548955746;943.447225113353;943.446334149079;…	NaN;NaN;NaN;NA;NaN;184.324600219727;NaN;NaN;146.18879699707;NaN;NaN;NaN;NaN;NA;NaN;NaN;NaN;NaN;NA;NaN;NaN;NaN;NaN;NaN;NaN;NaN;NaN;106.748001098633;NaN;NaN;NaN;NaN;NA;165.30419921875;NA;NA;NA;NA;NaN;NA;NA;NA;NA;NA;NaN;NA;NaN;NaN;NaN;NA;NA;NaN;NA;NaN;NaN;NaN;NaN;NA;NaN;NaN;NaN;NA;NA;NA;NaN	1	0.099	-0.01	0.11	-0.11603	0.095	-0.037	-0.051	-0.02	-0.024	0.104	0.007	-0.03	0	-0.0909243	-0.036	-0.062	0.013	0.042	-0.15523	-0.012	-0.018	0.038	0.149	0.021	-0.017	-0.059	0.126	-0.03
Feature_122	386.873	7.738	YISKYELDK	P01024	20140903_QEp1_LC7_PhGe_SA_4_36_2208_3pm_msms_4917;20140903_QEp1_LC7_PhGe_SA_4_36_1908_9am_msms_4775;20140903_QEp1_LC7_PhGe_SA_4_36_2608_12am_msms_5032;20140903_QEp1_LC7_PhGe_SA_4_36_2608_6am_msms_4882;20140903_QEp1_LC7_PhGe_SA_4_36_2108_3pm_msms_4849;20140903_QEp1_LC7_PhGe_SA_4_36_2608_9am_msms_4890;20140903_QEp1_LC7_PhGe_SA_4_36_2208_12am_msms_4745;20140903_QEp1_LC7_PhGe_SA_4_36_1908_3pm_msms_47…	386.872	386.874	6.75036	8.72564	366603,366629,366589,366600,366609,366605,366588,366597,366592,366584,366636,366596,366591,366633,366606,366616,366599,366631,366590,366607,366618,366593,366621,366611,366601,366624,366627,366587,366619,366612,366604,366610,366622,366625,366602,366613,366617,366634,366598,366628,366615,366585,366583,366623,366626,366614,366635,366632,366620,366608	50	1157.6	3	72.2414	48		0.173833	7.844;7.702;7.865;7.753;7.814;7.6914;7.74;7.692;7.669;7.869;7.766;7.738;7.727;7.813;7.657;7.667;7.782;7.777;7.73;7.722;7.757;7.753;7.846;7.732;7.738;7.627;7.846;7.733;7.751;7.69;7.702;7.726;NA;NA;NA;8.594;NA;8.677;NA;NA;NA;NA;NA;NA;NA;NA;8.923;8.874;9.022;9.009;8.8994;8.952;8.938;NA;9.011;8.966;8.964;NA;NA;8.988;8.963;8.96;8.944;8.956;8.967	386.872903482824;386.872738766896;386.872969862126;386.873334512522;386.872591504382;386.872405725511;386.872460499852;386.873266408293;386.872481772819;386.872588865958;386.872688924899;386.872706820262;386.872532788568;386.872644947707;386.873036114577;386.87267788673;386.872710060657;386.872787676195;386.872515295927;386.872593840786;386.872759245374;386.872740151032;386.872607229024;386.87247…	79.148193359375;52.4897003173828;71.6136016845703;60.1023712158203;71.4507064819336;NaN;58.592041015625;52.4897003173828;56.0133399963379;55.083911895752;85.2903594970703;51.4452781677246;63.0755310058594;82.2868270874023;61.7795104980469;79.148193359375;78.938850402832;54.065990447998;68.656982421875;60.1023712158203;82.6449737548828;63.0755310058594;61.7795104980469;69.2754974365234;59.06742095…	1	0.106	-0.036	0.127	0.015	0.076	-0.0466	0.002	-0.046	-0.069	0.131	0.028	0	-0.011	0.075	-0.081	-0.071	0.044	0.039	-0.008	-0.016	0.019	0.015	0.108	-0.006	0	-0.111	0.108	-0.005
Feature_123	579.806	8.938	YISKYELDK	P01024	20140903_QEp1_LC7_PhGe_SA_4_36_2508_3pm_msms_4732;20141110_QEp1_LC7_PhGe_4_53_W5_2_msms_5403;20141110_QEp1_LC7_PhGe_4_53_W4_3_msms_5291;20141110_QEp1_LC7_PG_4_53_M1_2_msms_5240;20141110_QEp1_LC7_PhGe_4_53_W1_3_msms_5018;20141110_QEp1_LC7_PhGe_4_53_W4_2_msms_5305;20141110_QEp1_LC7_PhGe_4_53_W5_1_msms_5292;20141110_QEp1_LC7_PG_4_53_M1_1_msms_5324;20141110_QEp1_LC7_PhGe_4_53_M2_2_msms_5143;20141110_…	579.805	579.807	7.95036	9.92564	1367582,1367560,1367549,1367554,1367568,1367589,1367561,1367555,1367569,1367563,1367572,1367594,1367585,1367578,1367570,1367581,1367600,1367580,1367597,1367567,1367603,1367599,1367565,1367588,1367583,1367590,1367550,1367586,1367576,1367551	30	1157.6	2	108.577	29		0.13775	NA;NA;NA;NA;NA;7.6862;NA;NA;NA;NA;NA;NA;NA;NA;NA;NA;NA;NA;NA;NA;NA;NA;NA;NA;NA;7.63;NA;NA;NA;NA;NA;NA;NA;NA;NA;8.601;8.629;8.677;8.734;8.748;8.868;8.923;8.894;8.8763;8.986;8.888;8.92;8.875;9.023;NA;8.8998;8.95;8.938;8.951;9.009;8.962;8.964;9.048;8.985;8.985;8.963;8.959;8.945;8.956;NA	NA;NA;NA;NA;NA;579.806356594501;NA;NA;NA;NA;NA;NA;NA;NA;NA;NA;NA;NA;NA;NA;NA;NA;NA;NA;NA;579.805903882756;NA;NA;NA;NA;NA;NA;NA;NA;NA;579.805860228067;579.805859503916;579.805919016341;579.805958781351;579.805705188332;579.806007734559;579.805899937629;579.805776407078;579.805750659616;579.805802148937;579.805911520821;579.805847028877;579.805760750213;579.805838661627;NA;579.805696991614;579.8056…	NA;NA;NA;NA;NA;NaN;NA;NA;NA;NA;NA;NA;NA;NA;NA;NA;NA;NA;NA;NA;NA;NA;NA;NA;NA;84.3104629516602;NA;NA;NA;NA;NA;NA;NA;NA;NA;110.381500244141;119.528503417969;119.528503417969;101.380798339844;112.833602905273;112.129402160645;94.3091812133789;128.034698486328;NaN;102.523597717285;107.205299377441;123.748596191406;113.686698913574;90.150390625;NA;NaN;NaN;104.43399810791;99.8150100708008;119.6803970336…	1	-0.0231939	-0.169582	-0.0196096	-0.101588	-0.0344569	-1.2518	-0.185378	-0.176243	-0.225903	-0.0300109	-0.125099	-0.167401	-0.1623	-0.0983247	-0.226653	-0.206394	-0.113741	-0.0850307	-0.152379	-0.157946	-0.143417	-0.130439	-0.014435	-0.126507	-0.161721	-1.308	-0.0356788	-0.152644
Feature_124	842.441	19.441	YIPYTLYSVFNPSDHDLVLIR	Q04756	20140903_QEp1_LC7_PhGe_SA_4_36_2008_3pm_msms_15760;20140903_QEp1_LC7_PhGe_SA_4_36_2108_12am_msms_15826;20140903_QEp1_LC7_PhGe_SA_4_36_2508_9am_msms_15795;20140903_QEp1_LC7_PhGe_SA_4_36_2208_3pm_msms_15704;20140903_QEp1_LC7_PhGe_SA_4_36_2608_12am_msms_15888;20140903_QEp1_LC7_PhGe_SA_4_36_1908_3pm_msms_15585;20140903_QEp1_LC7_PhGe_SA_4_36_2608_9am_msms_15770;20140903_QEp1_LC7_PhGe_SA_4_36_2108_9am_…	842.44	842.442	18.4534	20.4286	2438680,2438614,2438622,2438664,2438604,2438679,2438638,2438662,2438645,2438676,2438642,2438647,2438672,2438650,2438667,2438631,2438678,2438621,2438603,2438628,2438681,2438674,2438663,2438630,2438654,2438701,2438671,2438606,2438612,2438607,2438611,2438610,2438608,2438609	34	2524.3	3	110.009	34		0.0982417	19.435;19.441;NA;19.423;19.425;19.446;19.412;NA;19.462;19.466;NA;19.441;19.451;19.457;19.425;19.436;19.407;19.421;19.409;NA;19.406;19.424;19.462;19.399;19.402;19.402;19.455;19.457;19.463;NA;19.453;19.447;19.201;19.218;NA;NA;NA;NA;NA;NA;NA;NA;NA;19.587;NA;19.607;NA;NA;NA;NA;NA;NA;NA;NA;NA;NA;NA;19.643;19.649;NA;NA;NA;19.64;NA;NA	842.441571031025;842.441228675977;NA;842.441004829259;842.44139189408;842.441716252046;842.44088027806;NA;842.441515510482;842.441121872205;NA;842.441092314621;842.441495555582;842.441180492907;842.441203089638;842.441545587941;842.441766921143;842.440475078238;842.441814041464;NA;842.441492615243;842.441447895035;842.441961619128;842.442075801438;842.441546525564;842.441393984531;842.44111411379…	139.108795166016;97.2709426879883;NA;106.863296508789;124.202102661133;142.430801391602;142.430801391602;NA;106.38639831543;81.8778915405273;NA;102.067497253418;117.37190246582;120.399803161621;113.542198181152;115.418601989746;75.5325012207031;109.64990234375;95.6223831176758;NA;124.202102661133;125.226699829102;77.9594192504883;108.70890045166;135.381301879883;117.37190246582;86.5391998291016;1…	1	-0.006	0	-0.0896805	-0.018	-0.016	0.005	-0.029	-0.0789814	0.021	0.025	-0.0628463	0	0.01	0.016	-0.016	-0.005	-0.034	-0.02	-0.032	-0.094319	-0.035	-0.017	0.021	-0.042	-0.039	-0.039	0.014	0.016
Feature_125	758.88	14.014	YIFSDDSSQLTIK	P13591	20140903_QEp1_LC7_PhGe_SA_4_48_Top6_Top20_3_msms_9851;20140903_QEp1_LC7_PhGe_SA_4_48_Top6_Top20_2_msms_9675	758.879	758.881	13.0264	15.0016	2183124,2183116,2183122,2183125,2183123,2183119,2183130,2183134,2183117	9	1515.75	2	58.9959	6		0.1713	NA;NA;NA;NA;NA;NA;NA;NA;NA;NA;NA;NA;NA;NA;NA;NA;14.035;NA;NA;14.014;NA;NA;NA;14.024;14.018;NA;NA;NA;14.078;14.023;NA;NA;13.948;13.998;14.005;NA;NA;NA;NA;NA;NA;NA;NA;NA;NA;NA;NA;NA;NA;NA;NA;NA;NA;NA;NA;NA;NA;NA;NA;NA;NA;NA;NA;NA;NA	NA;NA;NA;NA;NA;NA;NA;NA;NA;NA;NA;NA;NA;NA;NA;NA;758.881571362968;NA;NA;758.880262261796;NA;NA;NA;758.880170262563;758.878504730403;NA;NA;NA;758.878962588757;758.879935203972;NA;NA;758.880136601181;758.880566388397;758.880262500528;NA;NA;NA;NA;NA;NA;NA;NA;NA;NA;NA;NA;NA;NA;NA;NA;NA;NA;NA;NA;NA;NA;NA;NA;NA;NA;NA;NA;NA;NA	NA;NA;NA;NA;NA;NA;NA;NA;NA;NA;NA;NA;NA;NA;NA;NA;NaN;NA;NA;NaN;NA;NA;NA;NaN;NaN;NA;NA;NA;NaN;NaN;NA;NA;NaN;61.4226608276367;56.5691184997559;NA;NA;NA;NA;NA;NA;NA;NA;NA;NA;NA;NA;NA;NA;NA;NA;NA;NA;NA;NA;NA;NA;NA;NA;NA;NA;NA;NA;NA;NA	1	-0.0666204	-0.140349	-0.0848133	-0.120993	-0.0699134	-0.180754	-0.171805	-0.160811	-0.147111	-0.0472108	-0.139458	-0.154321	-0.141085	-0.0885826	-0.179024	-0.186935	0.021	-0.110731	-0.14803	0	-0.15904	-0.134395	-0.0224207	0.01	0.004	-0.193186	-0.0523116	-0.14773
Feature_126	419.534	12.164	YIFHNFMER	Q14624	20140903_QEp1_LC7_PhGe_SA_4_36_2608_12am_msms_9160;20140903_QEp1_LC7_PhGe_SA_4_36_2108_9am_msms_8917;20140903_QEp1_LC7_PhGe_SA_4_36_2008_3pm_msms_9020;20140903_QEp1_LC7_PhGe_SA_4_36_2108_12am_msms_9044;20140903_QEp1_LC7_PhGe_SA_4_36_2608_9am_msms_9038;20140903_QEp1_LC7_PhGe_SA_4_36_2508_9am_msms_9057;20140903_QEp1_LC7_PhGe_SA_4_36_1908_3pm_msms_8886;20140903_QEp1_LC7_PhGe_SA_4_36_2208_9am_msms_88…	419.533	419.535	11.1764	13.1516	518485,518481,518518,518513,518486,518473,518476,518501,518509,518484,518505,518478,518498,518489,518477,518499,518472,518508,518507,518488,518504,518495,518490,518479,518474,518483,518482,518497,518512,518522,518503,518510,518539,518541,518500,518487,518547,518520,518519,518506,518492,518493,518540,518521,518517,518523,518544,518534,518480,518511,518531,518514,518537,518536,518527,518535,518524,…	65	1255.58	3	62.1919	65		0.11066	12.293;12.125;12.289;12.195;12.302;12.128;12.13;12.121;12.129;12.278;12.181;12.133;12.148;12.205;12.082;12.092;12.186;12.225;12.163;12.164;12.152;12.202;12.342;12.196;12.139;12.085;12.323;12.144;12.181;12.157;12.138;12.146;12.405;12.457;12.419;13.645;13.668;13.678;13.664;13.594;13.733;13.72;13.686;13.623;13.7;13.634;13.644;13.512;13.667;13.62;13.616;13.631;13.623;13.614;13.644;13.55;13.554;13.64;…	419.534215009815;419.534209781795;419.534191931901;419.534202542934;419.534212773834;419.534225516964;419.534153935576;419.534167246474;419.534211510158;419.534216153101;419.534119167781;419.534098956777;419.534175038392;419.534329030119;419.534246489539;419.53410239683;419.534135305399;419.534145142809;419.534053827719;419.53410979571;419.534143557154;419.534153422811;419.534372358115;419.534214…	63.0755310058594;61.1613693237305;63.0755310058594;58.6986312866211;61.1613693237305;54.065990447998;52.4897003173828;71.6136016845703;63.0755310058594;63.0755310058594;82.2868270874023;61.7795104980469;52.4897003173828;52.4897003173828;71.4507064819336;47.7057609558105;71.6136016845703;69.2754974365234;60.1023712158203;60.1023712158203;58.6986312866211;60.1023712158203;71.6136016845703;60.102371…	2	0.129	-0.039	0.125	0.031	0.138	-0.036	-0.034	-0.043	-0.035	0.114	0.017	-0.031	-0.016	0.041	-0.082	-0.072	0.022	0.061	-0.001	0	-0.012	0.038	0.178	0.032	-0.025	-0.079	0.159	-0.02
Feature_127	424.866	11.4765	YIFHNFMER	Q14624	20140903_QEp1_LC7_PhGe_SA_4_48_Top6_Top20_1_msms_6609;20140903_QEp1_LC7_PhGe_SA_4_48_Top6_Top20_3_msms_6561;20140903_QEp1_LC7_PhGe_SA_4_48_Top6_Top20_2_msms_6463;20141110_QEp1_LC7_PhGe_4_53_W1_1_msms_7265	424.865	424.867	10.4889	12.4641	544918,544921,544920,544979,544963,544964,544978,544980,544957,544962,544977,544976,544955,544970,544958,544959,544969,544966,544975,544956,544960,544974,544967,544971,544965,544961,544968,544972,544973	29	1271.58	3	39.9035	29	Oxidation (M)	0.2182	NA;NA;NA;NA;NA;NA;NA;NA;NA;NA;NA;NA;NA;NA;NA;NA;NA;NA;NA;NA;NA;NA;NA;NA;NA;NA;NA;NA;NA;NA;NA;NA;10.279;10.341;10.329;11.363;11.384;11.402;11.439;11.406;11.519;11.561;11.514;11.477;11.564;11.467;11.508;11.413;11.565;NA;11.513;11.513;11.476;11.489;11.527;11.467;NA;11.536;NA;11.498;11.462;NA;11.437;11.406;11.473	NA;NA;NA;NA;NA;NA;NA;NA;NA;NA;NA;NA;NA;NA;NA;NA;NA;NA;NA;NA;NA;NA;NA;NA;NA;NA;NA;NA;NA;NA;NA;NA;424.865412570245;424.865567145425;424.865582200276;424.865883536846;424.865660115529;424.865881833332;424.865563110529;424.86573678562;424.865608883794;424.865786992335;424.865673301346;424.865981854004;424.865739713925;424.865758748311;424.865788213395;424.865692372483;424.866004622312;NA;424.86588451…	NA;NA;NA;NA;NA;NA;NA;NA;NA;NA;NA;NA;NA;NA;NA;NA;NA;NA;NA;NA;NA;NA;NA;NA;NA;NA;NA;NA;NA;NA;NA;NA;39.873161315918;45.598030090332;39.9368782043457;NaN;NaN;NaN;NaN;NaN;NaN;NaN;NaN;NaN;NaN;NaN;NaN;NaN;NaN;NA;34.2060813903809;NaN;NaN;NaN;NaN;NaN;NA;NaN;NA;NaN;NaN;NA;NaN;NaN;NaN	2	-0.0337216	-0.183538	-0.0435367	-0.120874	-0.0431943	-0.222234	-0.185721	-0.18791	-0.201748	-0.0417583	-0.133852	-0.181411	-0.158048	-0.0974744	-0.225078	-0.217001	-0.124912	-0.0956387	-0.157944	-0.170318	-0.161094	-0.123981	-0.0184278	-0.119998	-0.179607	-0.213702	-0.0421736	-0.169129
Feature_128	628.798	12.1325	YIFHNFMER	Q14624	20140903_QEp1_LC7_PhGe_SA_4_36_2608_12am_msms_9171;20140903_QEp1_LC7_PhGe_SA_4_36_2008_3pm_msms_9029;20140903_QEp1_LC7_PhGe_SA_4_36_2208_6am_msms_8839;20140903_QEp1_LC7_PhGe_SA_4_36_2008_9am_msms_8865;20140903_QEp1_LC7_PhGe_SA_4_36_2608_3pm_msms_8851;20140903_QEp1_LC7_PhGe_SA_4_36_2008_6am_msms_8754;20140903_QEp1_LC7_PhGe_SA_4_36_2508_12am_msms_8868;20140903_QEp1_LC7_PhGe_SA_4_36_2408_12am_msms_8…	628.797	628.799	11.1449	13.1201	1631455,1631460,1631445,1631462,1631458,1631453,1631452,1631441,1631444,1631450,1631448,1631447,1631446,1631456	14	1255.58	2	76.9833	8		0.12375	NA;NA;NA;NA;12.303;12.124;12.129;12.119;NA;NA;NA;NA;NA;NA;12.084;NA;NA;NA;12.169;NA;12.156;12.199;NA;NA;12.136;NA;NA;12.143;12.183;12.151;12.141;12.148;NA;NA;NA;NA;NA;NA;NA;NA;NA;NA;NA;NA;NA;NA;NA;NA;NA;NA;NA;NA;NA;NA;NA;NA;NA;NA;NA;NA;NA;NA;NA;NA;NA	NA;NA;NA;NA;628.797886370002;628.797891767743;628.797080300422;628.797748055744;NA;NA;NA;NA;NA;NA;628.798199925533;NA;NA;NA;628.797748590051;NA;628.797854696663;628.798214296872;NA;NA;628.797588952059;NA;NA;628.797753370524;628.797602412585;628.797549231528;628.797663808126;628.798137994743;NA;NA;NA;NA;NA;NA;NA;NA;NA;NA;NA;NA;NA;NA;NA;NA;NA;NA;NA;NA;NA;NA;NA;NA;NA;NA;NA;NA;NA;NA;NA;NA;NA	NA;NA;NA;NA;69.2754974365234;82.2868270874023;68.656982421875;76.2278137207031;NA;NA;NA;NA;NA;NA;71.4507064819336;NA;NA;NA;NaN;NA;NaN;NaN;NA;NA;76.2819290161133;NA;NA;NaN;79.148193359375;92.5384826660156;NaN;NaN;NA;NA;NA;NA;NA;NA;NA;NA;NA;NA;NA;NA;NA;NA;NA;NA;NA;NA;NA;NA;NA;NA;NA;NA;NA;NA;NA;NA;NA;NA;NA;NA;NA	2	-0.0402607	-0.172191	-0.0536015	-0.116585	0.1705	-0.0085	-0.0035	-0.0135	-0.180601	-0.0394776	-0.13451	-0.174643	-0.151462	-0.0918052	-0.0485	-0.207164	-0.12206	-0.101539	0.0365	-0.164135	0.0235	0.0665	-0.0194599	-0.120367	0.0035	-0.207648	-0.0443098	0.0105
Feature_129	636.795	11.457	YIFHNFMER	Q14624	20140903_QEp1_LC7_PhGe_SA_4_48_Top6_Top20_1_msms_6602;20140903_QEp1_LC7_PhGe_SA_4_48_Top6_Top20_3_msms_6558;20140903_QEp1_LC7_PhGe_SA_4_48_Top6_Top20_2_msms_6466;20140903_QEp1_LC7_PhGe_SA_4_36_1908_3pm_msms_6967	636.794	636.796	10.4694	12.4446	1677489,1677491,1677488,1677503,1677493,1677498,1677501,1677499,1677500,1677502,1677494,1677495,1677497,1677496	14	1271.58	2	65.2765	14	Oxidation (M)	0.144583	NA;10.037;NA;NA;NA;NA;NA;NA;NA;NA;NA;NA;NA;NA;NA;NA;NA;NA;NA;NA;NA;NA;NA;NA;NA;NA;10.474;NA;NA;NA;NA;NA;10.278;10.334;10.333;NA;NA;NA;11.441;NA;NA;NA;NA;NA;NA;NA;NA;NA;NA;NA;NA;NA;11.482;11.462;NA;NA;11.468;NA;NA;11.505;11.452;NA;11.419;11.406;11.472	NA;636.795993549893;NA;NA;NA;NA;NA;NA;NA;NA;NA;NA;NA;NA;NA;NA;NA;NA;NA;NA;NA;NA;NA;NA;NA;NA;636.792609875999;NA;NA;NA;NA;NA;636.795101190281;636.794971634074;636.795089959149;NA;NA;NA;636.796993500809;NA;NA;NA;NA;NA;NA;NA;NA;NA;NA;NA;NA;NA;636.795364969414;636.794235592575;NA;NA;636.796292839951;NA;NA;636.796603340967;636.794618756984;NA;636.795675305969;636.795911520509;636.794867190556	NA;43.6507911682129;NA;NA;NA;NA;NA;NA;NA;NA;NA;NA;NA;NA;NA;NA;NA;NA;NA;NA;NA;NA;NA;NA;NA;NA;NaN;NA;NA;NA;NA;NA;87.1489562988281;59.9075698852539;70.398567199707;NA;NA;NA;NaN;NA;NA;NA;NA;NA;NA;NA;NA;NA;NA;NA;NA;NA;NaN;NaN;NA;NA;NaN;NA;NA;NaN;NaN;NA;NaN;NaN;NaN	2	-0.0335567	-1.42	-0.0432684	-0.121009	-0.0431719	-0.222634	-0.185961	-0.188125	-0.202335	-0.04182	-0.133842	-0.181552	-0.158244	-0.0976468	-0.225507	-0.217239	-0.125003	-0.0954915	-0.157998	-0.170499	-0.161296	-0.124149	-0.0183971	-0.120051	-0.179985	-0.213893	-0.983	-0.169343
Feature_130	353.932	9.8365	YHWEHTGLTLR	P04114	20140903_QEp1_LC7_PhGe_SA_4_36_2008_9am_msms_6673;20140903_QEp1_LC7_PhGe_SA_4_36_2508_3pm_msms_6668;20140903_QEp1_LC7_PhGe_SA_4_36_2308_9am_msms_6562;20140903_QEp1_LC7_PhGe_SA_4_36_2108_3pm_msms_6799;20140903_QEp1_LC7_PhGe_SA_4_36_2408_12am_msms_6520;20140903_QEp1_LC7_PhGe_SA_4_36_2608_3pm_msms_6667;20140903_QEp1_LC7_PhGe_SA_4_36_2308_12am_msms_6650;20140903_QEp1_LC7_PhGe_SA_4_36_2408_3pm_msms_66…	353.931	353.933	8.84886	10.8241	222353,222325,222308,222337,222324,222320,222343,222321,222329,222311,222304,222340,222327,222322,222306,222328,222315,222331,222319,222307,222349,222314,222299,222313,222354,222361,222342,222295,222318,222310,222323,222302,222335,222371,222330,222336,222292,222316,222348,222374,222345,222352,222309,222377,222363,222303,222362,222360,222369,222298,222339,222370,222317,222365,222305,222372,222355,…	61	1411.7	4	90.9977	61		0.140533	9.978;9.768;9.988;9.872;9.969;9.717;9.795;9.793;9.714;9.966;9.867;9.774;9.82;9.89;9.732;9.74;9.852;9.887;9.836;9.801;9.831;9.86;10.016;9.862;9.837;9.748;9.957;9.791;9.84;9.811;9.766;9.823;NA;10.136;10.059;11.111;11.12;11.153;11.168;11.105;11.237;11.265;11.232;11.186;11.279;11.279;NA;11.124;11.269;NA;11.213;11.214;11.206;11.2;11.251;11.187;11.185;11.26;11.226;NA;11.176;11.161;11.135;11.141;11.179	353.932243793468;353.932253845278;353.932496686945;353.932347723861;353.932247404222;353.932152458909;353.932254920642;353.932388186611;353.932116770809;353.93229614001;353.93218401758;353.932194517564;353.932285513741;353.932089389421;353.932507169242;353.932176911997;353.932324870367;353.932278620134;353.93219624898;353.932213877501;353.932215117603;353.932220725188;353.932428283829;353.9323570…	98.0439605712891;98.0439605712891;88.4954986572266;98.0439605712891;99.8150100708008;107.205299377441;109.290100097656;86.8980865478516;107.205299377441;107.205299377441;88.4954986572266;109.290100097656;77.662483215332;96.1429290771484;105.974998474121;125.968902587891;109.663696289063;87.8064727783203;107.205299377441;111.606796264648;111.606796264648;107.205299377441;109.290100097656;97.565277…	3	0.1415	-0.0685	0.1515	0.0355	0.1325	-0.1195	-0.0415	-0.0435	-0.1225	0.1295	0.0305	-0.0625	-0.0165	0.0535	-0.1045	-0.0965	0.0155	0.0505	-0.0005	-0.0355	-0.0055	0.0235	0.1795	0.0255	0.0005	-0.0885	0.1205	-0.0455
Feature_131	471.574	9.843	YHWEHTGLTLR	P04114	20140903_QEp1_LC7_PhGe_SA_4_36_2608_9am_msms_6837;20140903_QEp1_LC7_PhGe_SA_4_36_2608_12am_msms_6957;20140903_QEp1_LC7_PhGe_SA_4_36_2008_9am_msms_6676;20140903_QEp1_LC7_PhGe_SA_4_36_2108_3pm_msms_6795;20140903_QEp1_LC7_PhGe_SA_4_36_2508_3pm_msms_6679;20140903_QEp1_LC7_PhGe_SA_4_36_2408_12am_msms_6521;20140903_QEp1_LC7_PhGe_SA_4_36_2308_3pm_msms_6786;20140903_QEp1_LC7_PhGe_SA_4_36_2308_9am_msms_65…	471.573	471.575	8.85536	10.8306	789089,789085,789103,789092,789137,789105,789114,789111,789098,789094,789095,789091,789101,789080,789110,789130,789131,789081,789102,789088,789097,789093,789087,789123,789143,789100,789108,789077,789132,789086,789124,789106,789135,789122,789115,789118,789116,789078,789144,789136,789104,789096,789128,789109,789133,789140,789090,789126,789146,789083,789127,789134,789148,789149,789084,789112,789142,…	64	1411.7	3	113.686	64		0.199533	9.974;9.764;9.978;9.864;9.97;9.723;NA;9.79;9.719;9.968;9.876;9.772;9.833;9.905;9.735;9.737;9.849;9.882;9.843;9.802;9.83;9.859;10.012;9.86;9.843;9.749;9.956;9.805;9.837;9.81;9.753;9.824;10.021;10.145;10.06;11.108;11.114;11.147;11.166;11.105;11.237;11.266;11.232;11.186;11.273;11.2;11.205;11.124;11.277;11.24;11.215;11.224;11.203;11.202;11.248;11.188;11.187;11.262;11.229;11.21;11.176;11.162;11.135;11…	471.573751704701;471.574114001991;471.573694482415;471.573883299905;471.573944416121;471.573921783291;NA;471.573796456689;471.573967116106;471.573734522984;471.573875136907;471.573845118277;471.573972127028;471.573900842837;471.573786663959;471.573771592457;471.573768441877;471.573789217577;471.573889962131;471.573750825252;471.57368147663;471.573814827743;471.573901026961;471.573880857657;471.57…	137.894897460938;129.818695068359;126.193801879883;124.422698974609;131.826095581055;118.278503417969;NA;124.422698974609;118.904800415039;122.690696716309;116.54630279541;126.193801879883;73.9512710571289;115.286499023438;118.904800415039;124.422698974609;118.904800415039;107.055297851563;77.0624237060547;124.422698974609;135.986602783203;58.2738494873047;105.460296630859;110.739799499512;94.767…	3	0.131	-0.079	0.135	0.021	0.127	-0.12	-0.19628	-0.053	-0.124	0.125	0.033	-0.071	-0.01	0.062	-0.108	-0.106	0.006	0.039	0	-0.041	-0.013	0.016	0.169	0.017	0	-0.094	0.113	-0.038
Feature_132	706.857	9.843	YHWEHTGLTLR	P04114	20140903_QEp1_LC7_PhGe_SA_4_36_2608_12am_msms_6973;20140903_QEp1_LC7_PhGe_SA_4_36_2608_9am_msms_6864;20140903_QEp1_LC7_PhGe_SA_4_36_2008_3pm_msms_6779;20140903_QEp1_LC7_PhGe_SA_4_36_2108_3pm_msms_6816;20140903_QEp1_LC7_PhGe_SA_4_36_2208_6am_msms_6664;20140903_QEp1_LC7_PhGe_SA_4_36_2008_9am_msms_6690;20140903_QEp1_LC7_PhGe_SA_4_36_2108_12am_msms_6801;20140903_QEp1_LC7_PhGe_SA_4_36_2508_6am_msms_68…	706.856	706.858	8.85536	10.8306	2003991,2004010,2003986,2003994,2003999,2004016,2003973,2003982,2003975,2003980,2004027,2003996,2004048,2004029,2003995,2004036,2003972,2003987,2003974,2004044,2003989,2004009,2004000,2004025,2004017,2004039,2004032,2004043,2004003,2004026,2004020,2004019,2004031,2004013,2004040,2004046,2004033,2004035,2004028,2004022,2004015,2004007,2004042,2004014,2004001,2004005,2003978	47	1411.7	2	100.913	45		0.10545	9.978;9.775;9.985;9.868;9.967;9.718;NA;9.794;9.721;9.969;9.866;9.761;9.817;9.884;9.735;9.745;9.847;9.887;NA;9.803;9.834;9.861;10.018;9.86;NA;NA;9.957;9.782;9.843;9.813;9.767;9.826;10.023;NA;10.06;11.11;11.114;11.138;11.162;NA;NA;11.27;11.235;NA;NA;11.204;NA;NA;NA;11.246;NA;NA;NA;NA;11.248;NA;11.186;11.262;NA;11.21;11.176;11.16;11.137;11.138;11.177	706.85735882162;706.857058479139;706.856907972593;706.85797714308;706.85719187343;706.856598273085;NA;706.857168939484;706.856441293801;706.857223926463;706.857755905076;706.856554111997;706.856481378554;706.857569897977;706.857190665768;706.857359658243;706.856993178707;706.857600411851;NA;706.857299345649;706.857275231633;706.856619330256;706.856669644302;706.857004100216;NA;NA;706.856929232985…	100.085899353027;78.3416137695313;139.858001708984;134.130096435547;151.663696289063;107.055297851563;NA;75.8194427490234;66.2666473388672;107.055297851563;88.5961074829102;67.0795364379883;194.434799194336;94.7672805786133;107.055297851563;81.9196624755859;150.093704223633;111.85530090332;NA;100.931098937988;96.2294464111328;105.460296630859;88.5961074829102;103.909400939941;NA;NA;137.8948974609…	3	0.135	-0.068	0.142	0.025	0.124	-0.125	-0.19628	-0.049	-0.122	0.126	0.023	-0.082	-0.026	0.041	-0.108	-0.098	0.004	0.044	-0.162577	-0.04	-0.009	0.018	0.175	0.017	-0.185997	-0.228665	0.114	-0.061
Feature_133	1019.12	16.388	YHQDTQGWGDIGYSFVVGSDGYVYEGR	Q96PD5	20140903_QEp1_LC7_PhGe_SA_4_48_Top6_Top20_1_msms_12022	1019.12	1019.12	15.4004	17.3756	2779367,2779366,2779365	3	3054.34	3	104.598	3		0.0982417	NA;NA;NA;NA;NA;NA;NA;NA;NA;NA;NA;NA;NA;NA;NA;NA;NA;NA;NA;NA;NA;NA;NA;NA;NA;NA;NA;NA;NA;NA;NA;NA;16.348;16.388;16.404;NA;NA;NA;NA;NA;NA;NA;NA;NA;NA;NA;NA;NA;NA;NA;NA;NA;NA;NA;NA;NA;NA;NA;NA;NA;NA;NA;NA;NA;NA	NA;NA;NA;NA;NA;NA;NA;NA;NA;NA;NA;NA;NA;NA;NA;NA;NA;NA;NA;NA;NA;NA;NA;NA;NA;NA;NA;NA;NA;NA;NA;NA;1019.12142450261;1019.12461370504;1019.12082395157;NA;NA;NA;NA;NA;NA;NA;NA;NA;NA;NA;NA;NA;NA;NA;NA;NA;NA;NA;NA;NA;NA;NA;NA;NA;NA;NA;NA;NA;NA	NA;NA;NA;NA;NA;NA;NA;NA;NA;NA;NA;NA;NA;NA;NA;NA;NA;NA;NA;NA;NA;NA;NA;NA;NA;NA;NA;NA;NA;NA;NA;NA;104.597602844238;NaN;NaN;NA;NA;NA;NA;NA;NA;NA;NA;NA;NA;NA;NA;NA;NA;NA;NA;NA;NA;NA;NA;NA;NA;NA;NA;NA;NA;NA;NA;NA;NA	1	-0.0915367	-0.180783	-0.117613	-0.162584	-0.120565	-0.193605	-0.240453	-0.197808	-0.170079	-0.0849716	-0.162859	-0.180121	-0.151251	-0.103401	-0.206588	-0.205236	-0.174642	-0.139737	-0.212868	-0.20546	-0.193607	-0.17189	-0.0261564	-0.203978	-0.224197	-0.254489	-0.0660022	-0.157116
Feature_134	534.607	8.9086	YHIYNHGQLTVEK	Q9NY15	20140903_QEp1_LC7_PhGe_SA_4_36_2108_9am_msms_5796;20140903_QEp1_LC7_PhGe_SA_4_36_2508_6am_msms_5891;20140903_QEp1_LC7_PhGe_SA_4_36_1908_3pm_msms_5770;20140903_QEp1_LC7_PhGe_SA_4_36_2208_12am_msms_5739;20140903_QEp1_LC7_PhGe_SA_4_36_2508_3pm_msms_5743;20140903_QEp1_LC7_PhGe_SA_4_36_2008_9am_msms_5740;20140903_QEp1_LC7_PhGe_SA_4_36_2208_6am_msms_5717;20140903_QEp1_LC7_PhGe_SA_4_36_2008_6am_msms_562…	534.606	534.608	7.92096	9.89624	1128774,1128773,1128792,1128805,1128789,1128798,1128796,1128806,1128793,1128802,1128775,1128770,1128803,1128797,1128771,1128794,1128772,1128795,1128769,1128779,1128776,1128816,1128781,1128788,1128811,1128780,1128782,1128778,1128837,1128813,1128787,1128777,1128819,1128809,1128808,1128804,1128783,1128817,1128810,1128784,1128785,1128786,1128767,1128768	44	1600.8	3	55.2297	44		0.461617	8.9086;8.761;8.9113;8.8283;8.8936;8.7152;8.766;8.758;8.7162;8.9162;NA;8.766;8.787;NA;8.712;NA;NA;NA;NA;8.792;8.7972;NA;8.929;8.839;NA;8.732;8.933;NA;8.8006;8.803;NA;NA;8.9516;9.0258;8.9808;9.7278;9.7328;9.7561;9.7944;NA;9.882;NA;9.884;NA;NA;NA;NA;NA;9.9923;NA;9.9021;9.93;9.917;9.9062;NA;9.9295;9.938;9.9892;9.947;9.95;9.916;9.921;9.904;9.9032;NA	534.609614483522;534.606586006173;534.609335936051;534.609548180274;534.609465099069;NaN;534.609543009927;534.60947685621;534.606539590554;534.609484610802;NA;534.606466093043;534.60941395997;NA;534.606533630851;NA;NA;NA;NA;534.609303974444;534.609362755354;NA;534.609470866766;534.609320379598;NA;534.606754153487;534.609257757996;NA;NaN;534.609236127566;NA;NA;534.609331322254;534.609339071953;534…	NaN;61.1102600097656;NaN;NaN;NaN;42.475;70.0892791748047;52.5758399963379;NaN;NaN;NA;55.2611618041992;70.0892791748047;NA;54.3424987792969;NA;NA;NA;NA;61.1102600097656;NaN;NA;61.1102600097656;54.3424987792969;NA;61.2350311279297;63.0911712646484;NA;44.511;61.1102600097656;NA;NA;NaN;NaN;NaN;NaN;NaN;NaN;NaN;NA;63.0911712646484;NA;39.0055809020996;NA;NA;NA;NA;NA;NaN;NA;NaN;54.3424987792969;39.730369…	1	0	-0.1476	0.0027	-0.0803	-0.015	-0.1934	-0.1426	-0.1506	-0.1924	0.0076	-0.124661	-0.1426	-0.1216	-0.0979547	-0.1966	-0.205879	-0.113183	-0.0846132	-0.151727	-0.1166	-0.1114	-0.1299	0.0204	-0.0696	-0.160644	-0.1766	0.0244	-0.151814
Feature_135	623.679	17.649	YHIGDEILVSGGIGALVR	Q15582	20140903_QEp1_LC7_PhGe_SA_4_48_Top6_Top20_3_msms_12284;20140903_QEp1_LC7_PhGe_SA_4_48_Top6_Top20_1_msms_12416	623.678	623.68	16.6614	18.6366	1600318,1600315,1600319,1600361,1600316,1600312,1600317,1600320,1600321,1600323,1600322,1600346,1600345,1600342,1600343,1600347,1600344,1600335,1600338,1600332,1600340,1600336,1600341,1600339,1600337,1600333,1600324,1600326,1600334,1600331,1600325,1600330,1600328,1600329,1600327	35	1868.02	3	81.6559	35		0.186367	16.674;NA;16.653;16.625;NA;NA;16.318;NA;16.383;NA;NA;NA;NA;NA;NA;NA;NA;NA;16.313;16.348;NA;NA;NA;NA;NA;NA;16.502;NA;NA;NA;NA;NA;16.81;16.883;16.844;17.861;17.888;17.848;17.81;17.759;NA;18.447;18.415;17.726;NA;NA;17.688;17.606;17.694;17.66;17.674;NA;17.686;17.666;17.664;17.611;17.625;NA;NA;17.638;17.611;17.611;17.558;17.578;17.612	623.678835276946;NA;623.680339903911;623.679828301904;NA;NA;623.679518908627;NA;623.679966173065;NA;NA;NA;NA;NA;NA;NA;NA;NA;623.67928615333;623.681452261493;NA;NA;NA;NA;NA;NA;623.67936570421;NA;NA;NA;NA;NA;623.679313438077;623.679239284988;623.679472189791;623.679016712308;623.679365372366;623.680115119486;623.679062152473;623.679244204793;NA;623.679751644164;623.680485667085;623.678990848774;NA;…	NaN;NA;NaN;NaN;NA;NA;NaN;NA;NaN;NA;NA;NA;NA;NA;NA;NA;NA;NA;NaN;NaN;NA;NA;NA;NA;NA;NA;NaN;NA;NA;NA;NA;NA;81.6558837890625;NaN;81.6558837890625;NaN;NaN;NaN;NaN;NaN;NA;NaN;NaN;NaN;NA;NA;NaN;NaN;NaN;NaN;NaN;NA;NaN;NaN;NaN;NaN;NaN;NA;NA;NaN;NaN;NaN;NaN;NaN;NaN	1	-0.975	-0.162392	-0.996	-1.024	-0.119049	-0.163779	-1.331	-0.194592	-1.266	-0.0812576	-0.149606	-0.168385	-0.133001	-0.0902834	-0.189392	-0.185942	-0.174277	-0.140496	-1.336	-1.301	-0.199658	-0.173122	-0.0281402	-0.201919	-0.217622	-0.248559	-1.147	-0.13567
Feature_136	869.751	13.885	YHFVTPLTSMVVTKPEDNEDER	Q06033	20140903_QEp1_LC7_PhGe_SA_4_36_2208_3pm_msms_10672;20140903_QEp1_LC7_PhGe_SA_4_36_1908_3pm_msms_10550;20140903_QEp1_LC7_PhGe_SA_4_36_2608_6am_msms_10686;20140903_QEp1_LC7_PhGe_SA_4_36_2208_12am_msms_10508;20140903_QEp1_LC7_PhGe_SA_4_36_2208_6am_msms_10490;20140903_QEp1_LC7_PhGe_SA_4_36_1908_9am_msms_10523;20140903_QEp1_LC7_PhGe_SA_4_36_2608_3pm_msms_10443;20140903_QEp1_LC7_PhGe_SA_4_36_2508_12am_…	869.75	869.752	12.8974	14.8726	2507208,2507209,2507205,2507206,2507211,2507203,2507201,2507213,2507207,2507204,2507212,2507216,2507215,2507214	14	2606.23	3	133.396	14		0.0982417	NA;13.874;NA;13.909;NA;NA;NA;NA;NA;NA;NA;13.885;13.898;13.948;13.849;NA;NA;NA;13.868;NA;NA;13.895;NA;NA;13.864;NA;NA;NA;NA;13.864;13.898;NA;NA;14.211;NA;NA;NA;NA;NA;NA;NA;NA;NA;NA;NA;NA;NA;NA;NA;NA;NA;NA;NA;NA;NA;15.74;NA;NA;NA;NA;NA;NA;NA;14.914;NA	NA;869.751360104976;NA;869.750295318194;NA;NA;NA;NA;NA;NA;NA;869.7498732308;869.750975566008;869.75140852887;869.750587993573;NA;NA;NA;869.750558868962;NA;NA;869.750156422686;NA;NA;869.750486304799;NA;NA;NA;NA;869.750778782391;869.751104363677;NA;NA;869.752584925969;NA;NA;NA;NA;NA;NA;NA;NA;NA;NA;NA;NA;NA;NA;NA;NA;NA;NA;NA;NA;NA;869.747391037773;NA;NA;NA;NA;NA;NA;NA;869.752185987383;NA	NA;130.372497558594;NA;109.228500366211;NA;NA;NA;NA;NA;NA;NA;NaN;158.000793457031;125.921096801758;156.053802490234;NA;NA;NA;NaN;NA;NA;NaN;NA;NA;134.82600402832;NA;NA;NA;NA;137.230194091797;115.535697937012;NA;NA;NaN;NA;NA;NA;NA;NA;NA;NA;NA;NA;NA;NA;NA;NA;NA;NA;NA;NA;NA;NA;NA;NA;NaN;NA;NA;NA;NA;NA;NA;NA;NaN;NA	1	-0.0646888	-0.011	-0.0829426	0.024	-0.0672423	-0.181117	-0.170543	-0.160731	-0.146972	-0.0455836	-0.138763	0	0.013	0.063	-0.036	-0.187023	-0.126817	-0.110437	-0.017	-0.160143	-0.158104	0.01	-0.0222177	-0.144263	-0.021	-0.193058	-0.0516665	-0.147687
Feature_137	875.083	12.121	YHFVTPLTSMVVTKPEDNEDER	Q06033	20140903_QEp1_LC7_PhGe_SA_4_48_Top6_Top20_3_msms_8357	875.082	875.084	11.1334	13.1086	2519099,2519095,2519073,2519083,2519085,2519098,2519082,2519093,2519091,2519089,2519079,2519077,2519087,2519076,2519092,2519097,2519086,2519094,2519084,2519080,2519088,2519074,2519081,2519096,2519090,2519075,2519078,2519100,2519065	29	2622.23	3	77.9594	29	Oxidation (M)	0.0982417	12.226;12.112;NA;12.155;12.22;NA;12.083;12.089;12.119;12.22;12.138;12.115;12.121;12.178;12.06;NA;12.13;12.163;12.104;12.111;12.108;12.159;12.27;NA;12.103;12.059;12.245;12.117;NA;12.121;12.108;12.134;12.281;NA;12.305;NA;NA;NA;NA;NA;NA;NA;NA;NA;NA;NA;NA;NA;NA;NA;NA;NA;NA;NA;NA;NA;NA;NA;NA;NA;NA;NA;NA;NA;NA	875.084454645279;875.083878171747;NA;875.084624388523;875.08521715765;NA;875.084427843508;875.085932010592;875.082196791817;875.083065068634;875.082783665802;875.084238348769;875.0839467577;875.084122677758;875.084247344641;NA;875.083489947226;875.083211696262;875.083281591745;875.084311089053;875.084869187072;875.083867075333;875.084951884309;NA;875.083937607985;875.084562680319;875.084159176535…	NaN;NaN;NA;NaN;NaN;NA;NaN;NaN;NaN;NaN;NaN;NaN;NaN;NaN;NaN;NA;NaN;NaN;NaN;NaN;NaN;NaN;NaN;NA;NaN;NaN;NaN;NaN;NA;NaN;NaN;NaN;NaN;NA;77.9594192504883;NA;NA;NA;NA;NA;NA;NA;NA;NA;NA;NA;NA;NA;NA;NA;NA;NA;NA;NA;NA;NA;NA;NA;NA;NA;NA;NA;NA;NA;NA	1	0.105	-0.009	-0.0534102	0.034	0.099	-0.208241	-0.038	-0.032	-0.002	0.099	0.017	-0.006	0	0.057	-0.061	-0.207355	0.009	0.042	-0.017	-0.01	-0.013	0.038	0.149	-0.120321	-0.018	-0.062	0.124	-0.004
Feature_138	940.771	17.088	YHFEALADTGISSEFYDNANDLLSK	P07357	20140903_QEp1_LC7_PhGe_SA_4_36_2008_3pm_msms_13640;20140903_QEp1_LC7_PhGe_SA_4_36_2508_9am_msms_13678;20140903_QEp1_LC7_PhGe_SA_4_36_2108_3pm_msms_13494;20140903_QEp1_LC7_PhGe_SA_4_36_2608_9am_msms_13668;20140903_QEp1_LC7_PhGe_SA_4_36_2108_6am_msms_13395;20140903_QEp1_LC7_PhGe_SA_4_36_1908_3pm_msms_13518;20140903_QEp1_LC7_PhGe_SA_4_36_2208_3pm_msms_13632;20140903_QEp1_LC7_PhGe_SA_4_36_2208_9am_ms…	940.77	940.772	16.1004	18.0756	2648367,2648372,2648350,2648378,2648394,2648396,2648388,2648381,2648362,2648380,2648407,2648359,2648379,2648395,2648365,2648404,2648355,2648385,2648406,2648369,2648397,2648360,2648358,2648364,2648376,2648377,2648386,2648398,2648383,2648354,2648363,2648402,2648387,2648392,2648371,2648408,2648414,2648353,2648393,2648368,2648412,2648382,2648390,2648356,2648391,2648401,2648411,2648361,2648389,2648413…	55	2819.29	3	153.952	55		0.220517	17.16;17.114;17.113;17.079;17.164;17.088;17.009;17.055;17.121;17.132;17.115;17.064;17.145;17.163;17.046;17.096;17.056;17.118;17.086;17.049;17.015;17.05;17.161;17.075;17.058;NA;17.159;17.096;17.155;17.06;17.09;17.111;17.044;17.077;17.077;NA;18.341;18.323;18.291;18.274;NA;NA;NA;18.268;NA;18.237;18.239;18.135;18.259;18.223;18.291;NA;NA;18.234;18.275;18.18;18.211;NA;NA;18.245;18.191;18.232;18.146;18.…	940.771467081673;940.772005936132;940.771589120529;940.770934053672;940.771940087732;940.7713038206;940.771190284362;940.771894131694;940.77142659832;940.770659911979;940.771676411634;940.771071787464;940.77242870985;940.771691947953;940.771225641573;940.771610294422;940.771086278749;940.771645767307;940.771958030328;940.771678370398;940.771311829983;940.771071092363;940.771455956434;940.77172936…	169.838104248047;206.845703125;201.639205932617;213.722900390625;201.639205932617;212.64729309082;215.075103759766;208.716705322266;145.265701293945;167.613800048828;216.37890625;223.894805908203;198.839294433594;175.279800415039;167.613800048828;221.136199951172;227.604705810547;193.873306274414;158.354507446289;248.52099609375;153.599502563477;183.63330078125;157.628204345703;219.778701782227;1…	1	0.072	0.026	0.025	-0.009	0.076	0	-0.079	-0.033	0.033	0.044	0.027	-0.024	0.057	0.075	-0.042	0.008	-0.032	0.03	-0.002	-0.039	-0.073	-0.038	0.073	-0.013	-0.03	-0.261823	0.071	0.008
Feature_139	612.817	10.8405	YGQPLPGYTTK	P17936	20140903_QEp1_LC7_PhGe_SA_4_48_Top6_Top20_1_msms_6050;20140903_QEp1_LC7_PhGe_SA_4_48_Top6_Top20_2_msms_5891;20140903_QEp1_LC7_PhGe_SA_4_48_Top6_Top20_3_msms_6005;20141110_QEp1_LC7_PhGe_4_53_W1_2_msms_6689;20141110_QEp1_LC7_PhGe_4_53_W3_2_msms_6831;20141110_QEp1_LC7_PhGe_4_53_W1_1_msms_6684;20141110_QEp1_LC7_PhGe_4_53_M5_2_msms_6807;20141110_QEp1_LC7_PhGe_4_53_M2_1_msms_6822;20141110_QEp1_LC7_PhGe…	612.816	612.818	9.85286	11.8281	1537585,1537619,1537617,1537601,1537569,1537606,1537607,1537593,1537603,1537600,1537566,1537610,1537608,1537605,1537599,1537604,1537587,1537591,1537598,1537592,1537589,1537576,1537581,1537574,1537594,1537602,1537582,1537595,1537597,1537578,1537580,1537612,1537596,1537579,1537609	35	1223.62	2	76.301	35		0.0982417	NA;NA;NA;NA;NA;NA;NA;NA;NA;NA;10.772;NA;NA;NA;NA;NA;NA;NA;NA;NA;NA;NA;NA;NA;NA;NA;NA;10.719;NA;NA;NA;NA;9.653;9.701;9.691;10.601;10.627;10.666;10.714;10.707;10.793;10.844;10.803;10.778;10.863;10.816;10.834;10.764;10.906;10.876;10.839;10.865;10.857;10.843;10.885;10.842;10.855;10.917;10.892;10.879;10.852;10.844;10.838;10.81;10.885	NA;NA;NA;NA;NA;NA;NA;NA;NA;NA;612.815243014226;NA;NA;NA;NA;NA;NA;NA;NA;NA;NA;NA;NA;NA;NA;NA;NA;612.815838593496;NA;NA;NA;NA;612.816431472956;612.816705504719;612.816604021868;612.816045834828;612.815875468119;612.816553426151;612.815919089477;612.816103765632;612.816111360798;612.816228507935;612.815868440953;612.816120532647;612.816333039226;612.816760356803;612.816553164606;612.817013943548;612…	NA;NA;NA;NA;NA;NA;NA;NA;NA;NA;NaN;NA;NA;NA;NA;NA;NA;NA;NA;NA;NA;NA;NA;NA;NA;NA;NA;NaN;NA;NA;NA;NA;89.804557800293;81.6248626708984;86.1143798828125;NaN;NaN;NaN;75.8194427490234;84.5074234008789;71.0303115844727;69.7206192016602;79.6589584350586;NaN;62.466178894043;NaN;65.2412567138672;NaN;80.2447128295898;NaN;73.43505859375;81.6248626708984;NaN;65.1792068481445;NaN;NaN;NaN;78.0425109863281;NaN;Na…	1	-0.0291944	-0.188595	-0.0357981	-0.124262	-0.0428905	-0.233645	-0.192777	-0.192571	-0.217998	-0.0428801	-0.0685	-0.183848	-0.164043	-0.102535	-0.236461	-0.222199	-0.127376	-0.0924299	-0.160043	-0.175193	-0.166883	-0.130751	-0.0174272	-0.122973	-0.189019	-0.220556	-0.0406032	-0.1215
Feature_140	747.856	14.188	YGPFGPEMTNPLR	Q13822	20140903_QEp1_LC7_PhGe_SA_4_48_Top6_Top20_3_msms_9052	747.855	747.857	13.2004	15.1756	2145784,2145780,2145781,2145786,2145785,2145783,2145782	7	1493.7	2	50.0878	7	Oxidation (M)	0.118167	NA;NA;NA;NA;NA;NA;NA;NA;NA;NA;NA;NA;NA;NA;NA;NA;NA;NA;NA;NA;NA;NA;NA;NA;NA;NA;NA;NA;NA;NA;NA;NA;13.066;13.103;13.079;NA;NA;NA;NA;NA;NA;NA;NA;NA;NA;NA;NA;NA;NA;NA;14.198;NA;NA;NA;NA;NA;NA;14.202;NA;NA;NA;NA;14.121;NA;14.178	NA;NA;NA;NA;NA;NA;NA;NA;NA;NA;NA;NA;NA;NA;NA;NA;NA;NA;NA;NA;NA;NA;NA;NA;NA;NA;NA;NA;NA;NA;NA;NA;747.856420318982;747.856950751947;747.856060352759;NA;NA;NA;NA;NA;NA;NA;NA;NA;NA;NA;NA;NA;NA;NA;747.855155573922;NA;NA;NA;NA;NA;NA;747.855139490067;NA;NA;NA;NA;747.855548720652;NA;747.854352384185	NA;NA;NA;NA;NA;NA;NA;NA;NA;NA;NA;NA;NA;NA;NA;NA;NA;NA;NA;NA;NA;NA;NA;NA;NA;NA;NA;NA;NA;NA;NA;NA;NaN;NaN;50.0877799987793;NA;NA;NA;NA;NA;NA;NA;NA;NA;NA;NA;NA;NA;NA;NA;NaN;NA;NA;NA;NA;NA;NA;NaN;NA;NA;NA;NA;NaN;NA;NaN	1	-0.0691961	-0.140731	-0.0872603	-0.122746	-0.0736941	-0.180685	-0.174041	-0.161338	-0.14783	-0.049641	-0.140556	-0.154215	-0.141278	-0.0895797	-0.179288	-0.187167	-0.130528	-0.111255	-0.14954	-0.162816	-0.160388	-0.1364	-0.0226945	-0.151049	-0.153238	-0.193965	-0.0532165	-0.148016
Feature_141	449.728	12.692	YGMWTIK	P01031	20140903_QEp1_LC7_PhGe_SA_4_36_2308_9am_msms_9259;20140903_QEp1_LC7_PhGe_SA_4_36_2308_6am_msms_9245;20140903_QEp1_LC7_PhGe_SA_4_48_Top6_Top20_2_msms_8727	449.727	449.729	11.7044	13.6796	673297,673296,673279,673280,673292,673268,673272,673278,673295,673281,673283,673282,673276,673284,673290,673293,673274,673270,673294,673288,673286,673287,673277,673289,673285,673341,673271,673301,673273,673291,673275,673269,673262,673298	34	897.442	2	102.58	34		0.0982417	12.858;12.643;12.845;12.738;12.852;12.593;12.652;12.68;12.617;12.84;12.712;12.64;12.68;12.727;12.622;12.611;12.724;12.758;12.678;12.695;12.689;12.729;12.909;12.737;12.668;12.617;12.872;12.653;12.72;12.701;12.664;12.669;11.984;12.912;NA;NA;NA;NA;NA;NA;NA;NA;NA;NA;NA;NA;NA;NA;NA;NA;NA;NA;NA;NA;NA;NA;NA;NA;NA;NA;NA;NA;NA;NA;NA	449.728303801059;449.728444188312;449.728455813684;449.728468671677;449.728474668734;449.728374381209;449.728255123248;449.728363722445;449.728400675844;449.728442165197;449.728355192192;449.728454181405;449.72849455247;449.728516062703;449.72838600014;449.728443811693;449.728480726508;449.728392661691;449.728409184251;449.728493225517;449.728496401586;449.728423993569;449.728420916199;449.728514…	NaN;NaN;NaN;NaN;NaN;NaN;NaN;NaN;NaN;NaN;NaN;NaN;NaN;NaN;NaN;NaN;NaN;NaN;94.0064163208008;106.415199279785;NaN;NaN;NaN;NaN;NaN;NaN;NaN;NaN;NaN;NaN;NaN;NaN;NaN;107.31729888916;NA;NA;NA;NA;NA;NA;NA;NA;NA;NA;NA;NA;NA;NA;NA;NA;NA;NA;NA;NA;NA;NA;NA;NA;NA;NA;NA;NA;NA;NA;NA	1	0.166	-0.049	0.153	0.046	0.16	-0.099	-0.04	-0.012	-0.075	0.148	0.02	-0.052	-0.012	0.035	-0.07	-0.081	0.032	0.066	-0.014	0.003	-0.003	0.037	0.217	0.045	-0.024	-0.075	0.18	-0.039
Feature_142	457.726	10.653	YGMWTIK	P01031	20140903_QEp1_LC7_PhGe_SA_4_48_Top6_Top20_1_msms_6922;20140903_QEp1_LC7_PhGe_SA_4_48_Top6_Top20_3_msms_6873;20140903_QEp1_LC7_PhGe_SA_4_36_2208_3pm_msms_7600;20140903_QEp1_LC7_PhGe_SA_4_36_2108_12am_msms_7578;7594;20140903_QEp1_LC7_PhGe_SA_4_36_2008_3pm_msms_7536;20140903_QEp1_LC7_PhGe_SA_4_48_Top6_Top20_2_msms_6763;20140903_QEp1_LC7_PhGe_SA_4_36_2508_9am_msms_7601;20140903_QEp1_LC7_PhGe_SA_4_36_…	457.725	457.727	9.66536	11.6406	712835,712788,712857,712868,712801,712846,712834,712864,712775,712769,712837,712800,712795,712786,712869,712798,712833,712858,712793,712860,712794,712871,712839,712836,712847,712861,712854,712831,712872,712792,712796,712843,712779,712797,712829,712813,712811,712827,712814,712812,712817,712810,712828,712830,712805,712816,712826,712803,712819,712815,712824,712825,712821,712802,712807,712809,712822,…	65	913.437	2	64.2747	65	Oxidation (M)	0.461617	10.8;10.564;10.8;10.681;10.781;10.526;10.592;10.603;10.557;10.79;10.655;10.592;10.632;10.695;10.519;10.536;10.693;10.696;10.608;10.652;10.633;10.668;10.837;10.704;10.612;10.546;10.794;10.578;10.646;10.631;10.58;10.613;10.653;10.674;10.729;11.723;11.714;11.761;11.819;11.779;11.867;11.924;11.878;11.853;11.923;11.86;11.885;11.808;11.942;11.92;11.876;11.885;11.88;11.85;11.924;11.849;11.857;11.928;11.…	457.725911496425;457.725376301826;457.725677684995;457.725754536705;457.725696073046;457.725092690406;457.725408211795;457.725589050172;457.725611653883;457.725838734883;457.725855645625;457.725488387891;457.725858920531;457.725681868984;457.725489498205;457.725476083463;457.725996089057;457.725949721862;NaN;457.725983883376;457.726037903508;457.72609649067;457.725718685921;457.726028694323;457.7…	54.611400604248;55.6760902404785;58.7819595336914;91.6262969970703;NaN;67.0320434570313;55.6760902404785;67.9808120727539;58.9172210693359;NaN;58.9172210693359;NaN;NaN;55.6760902404785;67.0320434570313;55.6760902404785;79.4685516357422;68.7868270874023;67.032;NaN;64.5671463012695;63.2100982666016;67.0320434570313;NaN;55.9018516540527;NaN;63.0539207458496;55.6760902404785;NaN;58.7819595336914;NaN;…	1	0.147	-0.089	0.147	0.028	0.128	-0.127	-0.061	-0.05	-0.096	0.137	0.002	-0.061	-0.021	0.042	-0.134	-0.117	0.04	0.043	-0.045	-0.001	-0.02	0.015	0.184	0.051	-0.041	-0.107	0.141	-0.075
Feature_143	452.238	10.359	YGMVAQVTQTLK	P04114	20140903_QEp1_LC7_PhGe_SA_4_48_Top6_Top20_1_msms_6714;20140903_QEp1_LC7_PhGe_SA_4_48_Top6_Top20_2_msms_6157	452.237	452.239	9.37136	11.3466	685887,685886,685884	3	1353.69	3	36.4466	1	Oxidation (M)	0.0982417	NA;NA;NA;NA;NA;NA;NA;NA;NA;NA;NA;NA;NA;NA;NA;NA;NA;NA;NA;NA;NA;NA;NA;NA;NA;NA;NA;NA;NA;NA;NA;NA;10.359;9.994;9.968;NA;NA;NA;NA;NA;NA;NA;NA;NA;NA;NA;NA;NA;NA;NA;NA;NA;NA;NA;NA;NA;NA;NA;NA;NA;NA;NA;NA;NA;NA	NA;NA;NA;NA;NA;NA;NA;NA;NA;NA;NA;NA;NA;NA;NA;NA;NA;NA;NA;NA;NA;NA;NA;NA;NA;NA;NA;NA;NA;NA;NA;NA;452.237529646923;452.236744532118;452.237814304844;NA;NA;NA;NA;NA;NA;NA;NA;NA;NA;NA;NA;NA;NA;NA;NA;NA;NA;NA;NA;NA;NA;NA;NA;NA;NA;NA;NA;NA;NA	NA;NA;NA;NA;NA;NA;NA;NA;NA;NA;NA;NA;NA;NA;NA;NA;NA;NA;NA;NA;NA;NA;NA;NA;NA;NA;NA;NA;NA;NA;NA;NA;36.4466209411621;NaN;NaN;NA;NA;NA;NA;NA;NA;NA;NA;NA;NA;NA;NA;NA;NA;NA;NA;NA;NA;NA;NA;NA;NA;NA;NA;NA;NA;NA;NA;NA;NA	1	-0.0268283	-0.188298	-0.031159	-0.123963	-0.0424749	-0.238993	-0.19608	-0.192391	-0.225453	-0.0419902	-0.133934	-0.182636	-0.167327	-0.104846	-0.24048	-0.222225	-0.127698	-0.0920211	-0.161955	-0.176326	-0.168159	-0.135861	-0.0166698	-0.125923	-0.190689	-0.2258	-0.0396713	-0.174867
Feature_144	677.856	10.4175	YGMVAQVTQTLK	P04114	20140903_QEp1_LC7_PhGe_SA_4_36_2408_6am_msms_7377;20140903_QEp1_LC7_PhGe_SA_4_36_2508_6am_msms_7268;20140903_QEp1_LC7_PhGe_SA_4_48_Top6_Top20_3_msms_6614;20140903_QEp1_LC7_PhGe_SA_4_36_2108_3pm_msms_7241;20140903_QEp1_LC7_PhGe_SA_4_36_2608_9am_msms_7292;20140903_QEp1_LC7_PhGe_SA_4_36_2108_12am_msms_7289;20140903_QEp1_LC7_PhGe_SA_4_36_2208_3pm_msms_7266;20140903_QEp1_LC7_PhGe_SA_4_36_2208_12am_msm…	677.855	677.857	9.42986	11.4051	1888697,1888735,1888657,1888623,1888730,1888647,1888696,1888651,1888681,1888667,1888703,1888720,1888688,1888725,1888662,1888665,1888675,1888733,1888660,1888668,1888676,1888656,1888691,1888635,1888683,1888743,1888624,1888661,1888671,1888680,1888706,1888672,1888655,1888702,1888709,1888708,1888685,1888732,1888679,1888742,1888712,1888711,1888734,1888715,1888692,1888724,1888677,1888654,1888705,1888713…	65	1353.7	2	125.204	59	Oxidation (M)	0.123583	10.425;10.25;10.426;10.322;10.403;10.183;10.269;10.275;10.247;10.431;10.375;10.263;10.285;10.339;10.195;10.232;10.341;10.356;10.339;10.296;10.362;10.313;10.458;10.341;10.292;10.22;10.41;10.26;10.367;10.308;10.27;10.275;10.318;10.439;10.362;11.18;11.202;11.292;11.261;11.24;11.328;11.377;11.332;11.317;11.383;11.335;11.356;11.301;11.425;11.4;11.363;11.369;11.354;11.353;11.406;11.356;11.37;11.421;11.…	677.855682515996;677.85564972502;677.855575641861;677.855805437253;677.856053083507;677.855086429278;677.855450824717;677.855578284072;677.855514268369;677.855812018817;677.855488054721;677.855302147322;677.855703589554;677.855518204976;677.855440618887;677.855502439459;677.855743622715;677.855520580602;677.855339752172;677.855780891219;677.855622918951;677.855513297475;677.855662806948;677.85577…	140.000793457031;116.237800598145;111.936096191406;151.256805419922;145.085006713867;95.0938568115234;109.721298217773;140.628204345703;106.667503356934;140.628204345703;NaN;130.097793579102;140.243804931641;140.628204345703;145.225799560547;115.326599121094;147.576705932617;134.489898681641;NaN;159.99040222168;NaN;140.1416015625;119.386199951172;155.988693237305;122.178001403809;103.439498901367…	1	0.0075	-0.1675	0.0085	-0.0955	-0.0145	-0.2345	-0.1485	-0.1425	-0.1705	0.0135	-0.0425	-0.1545	-0.1325	-0.0785	-0.2225	-0.1855	-0.0765	-0.0615	-0.0785	-0.1215	-0.0555	-0.1045	0.0405	-0.0765	-0.1255	-0.1975	-0.0075	-0.1575
Feature_145	669.858	12.757	YGMVAQVTQTLK	P04114	20140903_QEp1_LC7_PhGe_SA_4_36_2008_3pm_msms_9380;20140903_QEp1_LC7_PhGe_SA_4_36_2608_12am_msms_9563;20140903_QEp1_LC7_PhGe_SA_4_36_2108_12am_msms_9436;20140903_QEp1_LC7_PhGe_SA_4_36_1908_3pm_msms_9295;20140903_QEp1_LC7_PhGe_SA_4_36_2608_6am_msms_9392;20140903_QEp1_LC7_PhGe_SA_4_36_2608_3pm_msms_9229;20140903_QEp1_LC7_PhGe_SA_4_36_2208_9am_msms_9255;20140903_QEp1_LC7_PhGe_SA_4_36_2108_9am_msms_93…	669.857	669.859	11.7694	13.7446	1853638,1853607,1853654,1853609,1853616,1853612,1853626,1853652,1853611,1853613,1853632,1853631,1853619,1853642,1853648,1853655,1853636,1853628,1853633,1853653,1853635,1853630,1853617,1853651,1853622,1853637,1853645,1853650,1853576,1853658,1853656,1853646,1853577,1853660,1853657,1853661,1853649,1853639,1853643,1853662,1853659,1853640,1853663,1853664,1853608,1853623,1853674,1853621,1853665,1853676…	61	1337.7	2	99.7527	60		0.17825	12.683;12.55;12.677;12.611;12.68;12.508;12.53;12.551;12.531;12.695;12.574;12.54;NA;12.621;NA;12.512;12.596;12.63;12.558;12.573;12.566;12.599;12.722;12.605;12.552;12.518;12.699;NA;12.608;12.565;12.555;NA;12.728;12.77;12.744;13.716;13.749;13.761;13.766;13.73;13.806;13.809;13.782;13.751;13.812;13.751;13.753;13.672;13.784;13.773;13.732;13.746;13.733;13.71;13.765;13.688;13.714;13.757;13.743;13.714;13.…	669.857824240266;669.85748830292;669.857923183311;669.857926285432;669.857825602223;669.857839950295;669.858007152847;669.857789174166;669.857376612906;669.857664461611;669.857699534506;669.857562389523;NA;669.857382293772;NA;669.857398516382;669.857705360046;669.857750223804;669.857569048384;669.857667487176;669.857866929507;669.857949364942;669.857675353246;669.857659100037;669.857650896783;669…	88.8297729492188;98.4071731567383;67.5191116333008;89.3563919067383;72.7309112548828;124.598999023438;NaN;83.1372375488281;64.2244873046875;NaN;NaN;92.1898193359375;NA;NaN;NA;107.966400146484;66.0227279663086;NaN;66.0227279663086;73.273323059082;66.0227279663086;67.5191116333008;61.1102600097656;95.4983291625977;NaN;74.392463684082;65.2335586547852;NA;66.0227279663086;84.1687088012695;122.3255996…	1	-0.074	-0.207	-0.08	-0.146	-0.077	-0.249	-0.227	-0.206	-0.226	-0.062	-0.183	-0.217	-0.146001	-0.136	-0.19408	-0.245	-0.161	-0.127	-0.199	-0.184	-0.191	-0.158	-0.035	-0.152	-0.205	-0.239	-0.058	-0.153786
Feature_146	425.892	12.521	YGLVTYATYPK	P00751	20140903_QEp1_LC7_PhGe_SA_4_48_Top6_Top20_1_msms_8654;20140903_QEp1_LC7_PhGe_SA_4_48_Top6_Top20_2_msms_8430	425.891	425.893	11.5334	13.5086	550112,550116	2	1274.66	3	87.4071	2		0.0982417	NA;NA;NA;NA;NA;NA;NA;NA;NA;NA;NA;NA;NA;NA;NA;NA;NA;NA;NA;NA;NA;NA;NA;NA;NA;NA;NA;NA;NA;NA;NA;NA;12.492;12.55;NA;NA;NA;NA;NA;NA;NA;NA;NA;NA;NA;NA;NA;NA;NA;NA;NA;NA;NA;NA;NA;NA;NA;NA;NA;NA;NA;NA;NA;NA;NA	NA;NA;NA;NA;NA;NA;NA;NA;NA;NA;NA;NA;NA;NA;NA;NA;NA;NA;NA;NA;NA;NA;NA;NA;NA;NA;NA;NA;NA;NA;NA;NA;425.892409441344;425.892655256784;NA;NA;NA;NA;NA;NA;NA;NA;NA;NA;NA;NA;NA;NA;NA;NA;NA;NA;NA;NA;NA;NA;NA;NA;NA;NA;NA;NA;NA;NA;NA	NA;NA;NA;NA;NA;NA;NA;NA;NA;NA;NA;NA;NA;NA;NA;NA;NA;NA;NA;NA;NA;NA;NA;NA;NA;NA;NA;NA;NA;NA;NA;NA;74.8410873413086;99.9731369018555;NA;NA;NA;NA;NA;NA;NA;NA;NA;NA;NA;NA;NA;NA;NA;NA;NA;NA;NA;NA;NA;NA;NA;NA;NA;NA;NA;NA;NA;NA;NA	2	-0.0449902	-0.163492	-0.0602616	-0.115124	-0.047648	-0.199609	-0.173396	-0.173066	-0.168487	-0.0386242	-0.135091	-0.169382	-0.14791	-0.0891093	-0.199482	-0.200697	-0.121095	-0.104962	-0.153647	-0.16106	-0.153485	-0.121438	-0.0200712	-0.122859	-0.15709	-0.203897	-0.0457648	-0.156333
Feature_147	638.335	12.5805	YGLVTYATYPK	P00751	20140903_QEp1_LC7_PhGe_SA_4_48_Top6_Top20_3_msms_8521;20140903_QEp1_LC7_PhGe_SA_4_48_Top6_Top20_1_msms_8614;20140903_QEp1_LC7_PhGe_SA_4_48_Top6_Top20_2_msms_8397;20140903_QEp1_LC7_PhGe_SA_4_36_2508_9am_msms_9432;20140903_QEp1_LC7_PhGe_SA_4_36_2608_9am_msms_9438;20140903_QEp1_LC7_PhGe_SA_4_36_2208_3pm_msms_9383;20140903_QEp1_LC7_PhGe_SA_4_36_2108_3pm_msms_9358;20140903_QEp1_LC7_PhGe_SA_4_36_2608_1…	638.334	638.336	11.5929	13.5681	1688190,1688193,1688195,1688214,1688208,1688228,1688212,1688224,1688217,1688221,1688227,1688194,1688207,1688231,1688223,1688204,1688191,1688197,1688202,1688236,1688229,1688196,1688218,1688192,1688226,1688203,1688200,1688247,1688213,1688199,1688205,1688211,1688209,1688206,1688246,1688216,1688235,1688230,1688253,1688201,1688250,1688243,1688220,1688225,1688215,1688244,1688198,1688241,1688219,1688239…	65	1274.65	2	96.8951	65		0.434367	12.695;12.55;12.677;12.618;12.682;12.516;12.529;12.557;12.538;12.697;12.586;12.553;12.571;12.627;12.519;12.525;12.596;12.636;12.558;12.575;12.567;12.599;12.733;12.605;12.553;12.517;12.708;12.561;12.615;12.565;12.561;12.575;12.491;12.542;12.524;13.674;13.706;13.718;13.732;13.687;13.776;13.78;13.746;13.709;13.779;13.722;13.731;13.645;13.762;13.744;13.696;13.724;13.707;13.695;13.74;13.671;13.687;13.…	638.334553028032;638.334639120102;638.334585337937;638.334766615402;638.334496682845;638.334615179856;638.334595787933;638.33453825026;638.334590135595;638.334533372281;638.33456333953;638.334715230691;638.33450353096;638.334643160354;638.334332745156;638.334522726481;638.334471280463;638.334647504025;638.334453881166;638.33449129696;638.334628577081;638.334552555278;638.334480902017;638.33453289…	96.2294464111328;68.5357131958008;92.8661117553711;85.8127136230469;92.8661117553711;85.8127136230469;105.460296630859;85.8127136230469;75.8194427490234;81.6248626708984;75.8194427490234;66.2666473388672;84.4793014526367;75.8194427490234;84.4793014526367;92.8661117553711;107.055297851563;96.2294464111328;94.7672805786133;96.2294464111328;90.9130706787109;106.157203674316;75.8194427490234;118.2785…	2	0.1145	-0.0305	0.0965	0.0375	0.1015	-0.0645	-0.0515	-0.0235	-0.0425	0.1165	0.0055	-0.0275	-0.0095	0.0465	-0.0615	-0.0555	0.0155	0.0555	-0.0225	-0.0055	-0.0135	0.0185	0.1525	0.0245	-0.0275	-0.0635	0.1275	-0.0195
Feature_148	579.261	10.113	YGLDSDLSCK	P36955	20140903_QEp1_LC7_PhGe_SA_4_48_Top6_Top20_1_msms_6163;20140903_QEp1_LC7_PhGe_SA_4_48_Top6_Top20_3_msms_6113;20140903_QEp1_LC7_PhGe_SA_4_36_2408_6am_msms_7065;20140903_QEp1_LC7_PhGe_SA_4_36_2608_9am_msms_7018;20140903_QEp1_LC7_PhGe_SA_4_36_2608_12am_msms_7151;20140903_QEp1_LC7_PhGe_SA_4_36_2108_9am_msms_6917;20140903_QEp1_LC7_PhGe_SA_4_36_2208_3pm_msms_7009;20140903_QEp1_LC7_PhGe_SA_4_36_2208_9am_…	579.26	579.262	9.12536	11.1006	1363872,1363859,1363886,1363827,1363829,1363852,1363825,1363875,1363855,1363844,1363853,1363870,1363866,1363884,1363841,1363861,1363851,1363828,1363831,1363862,1363836,1363835,1363879,1363858,1363878,1363873,1363850,1363830,1363856,1363887,1363847,1363824,1363871,1363839,1363874,1363805,1363863,1363845,1363826,1363865,1363867,1363821,1363864,1363818,1363846,1363840,1363860,1363883,1363854,1363877…	65	1156.51	2	111.173	65		0.100833	10.113;9.964;10.116;10.021;10.093;9.9237;9.976;9.968;9.9306;10.111;10.014;9.98;9.983;10.05;9.913;9.944;10.017;10.038;9.996;9.98;10.001;10.016;10.131;10.017;9.998;9.927;10.101;9.9701;10.006;9.994;9.967;9.984;9.779;9.819;9.827;10.719;10.759;10.786;10.836;10.832;10.93;10.969;10.941;10.905;11.002;10.934;10.967;10.881;11.025;11.016;10.975;11.001;10.989;10.964;11.002;10.963;10.98;11.044;11.022;11.004;1…	579.260774077195;579.261407690719;579.261255483197;579.260936675704;579.261295587489;579.261178217904;579.261055154972;579.26114751649;579.260866618817;579.261170305078;579.261069084111;579.26088025498;579.260807509334;579.261210491027;579.261079504857;579.260851888898;579.260971487031;579.260808665157;579.260875588591;579.261018259259;579.26085254696;579.260762112207;579.261186510641;579.2611115…	102.523597717285;88.0564575195313;91.5492782592773;142.826705932617;113.926300048828;NaN;102.523597717285;125.746696472168;NaN;125.746696472168;102.523597717285;99.5680618286133;102.523597717285;91.5492782592773;110.381500244141;122.980400085449;125.746696472168;113.926300048828;125.746696472168;125.746696472168;155.057693481445;135.858703613281;81.0165481567383;135.858703613281;121.603302001953;…	1	0	-0.149	0.003	-0.092	-0.02	-0.1893	-0.137	-0.145	-0.1824	-0.002	-0.099	-0.133	-0.13	-0.063	-0.2	-0.169	-0.096	-0.075	-0.117	-0.133	-0.112	-0.097	0.018	-0.096	-0.115	-0.186	-0.012	-0.1429
Feature_149	512.746	11.876	YGIDWASGR	O75636	20141110_QEp1_LC7_PG_4_53_M1_2_msms_9028;20141110_QEp1_LC7_PhGe_4_53_M1_3_msms_8995;20141110_QEp1_LC7_PhGe_4_53_M2_1_msms_8847;20141110_QEp1_LC7_PhGe_4_53_M2_2_msms_8816;20141110_QEp1_LC7_PhGe_4_53_M2_3_msms_8693	512.745	512.747	10.8884	12.8636	1020159,1020166,1020163,1020181,1020186,1020185,1020176,1020167,1020155,1020184,1020168,1020165,1020169,1020180,1020164,1020171,1020157,1020170,1020182,1020160,1020175,1020174,1020158,1020161,1020179,1020178,1020183,1020173,1020177,1020172,1020162,1020156,1020187,1020220,1020209,1020236,1020188,1020229,1020226	39	1023.48	2	98.3938	39		0.15379	11.993;11.846;11.983;11.903;11.988;11.833;11.855;11.853;11.849;11.982;11.887;11.852;11.875;11.928;11.815;11.826;11.891;11.933;11.877;11.867;11.873;11.893;12.033;11.888;11.864;11.807;11.998;11.88;11.907;11.87;11.872;11.861;NA;NA;NA;13.003;13.039;13.049;13.077;13.035;13.121;13.148;NA;NA;NA;NA;NA;NA;NA;NA;NA;NA;NA;NA;NA;NA;NA;NA;NA;NA;NA;NA;NA;NA;NA	512.746231498883;512.745983599735;512.746483388575;512.746142464164;512.746629810463;512.74628206228;512.746161066275;512.746057042844;512.746075111843;512.746106010575;512.746084495909;512.746076670224;512.746238958758;512.746028586159;512.745909797196;512.745986382265;512.746142105167;512.746161714949;512.746118293011;512.746214569886;512.746248597311;512.746076242943;512.746378311056;512.74627…	NaN;NaN;NaN;NaN;NaN;NaN;NaN;NaN;NaN;NaN;NaN;NaN;NaN;NaN;NaN;NaN;NaN;NaN;NaN;NaN;NaN;NaN;NaN;NaN;NaN;NaN;NaN;NaN;NaN;NaN;NaN;NaN;NA;NA;NA;NaN;113.622001647949;72.2432403564453;90.150390625;89.8857803344727;126.067497253418;NaN;NA;NA;NA;NA;NA;NA;NA;NA;NA;NA;NA;NA;NA;NA;NA;NA;NA;NA;NA;NA;NA;NA;NA	1	0.117	-0.03	0.107	0.027	0.112	-0.043	-0.021	-0.023	-0.027	0.106	0.011	-0.024	-0.001	0.052	-0.061	-0.05	0.015	0.057	0.001	-0.009	-0.003	0.017	0.157	0.012	-0.012	-0.069	0.122	0.004
Feature_150	351.191	9.87815	YGHSLALYK	O75882	20140903_QEp1_LC7_PhGe_SA_4_36_2508_6am_msms_5623;20140903_QEp1_LC7_PhGe_SA_4_36_2408_9am_msms_5430;20140903_QEp1_LC7_PhGe_SA_4_36_2108_3pm_msms_5601;20140903_QEp1_LC7_PhGe_SA_4_36_1908_12am_msms_5466;20140903_QEp1_LC7_PhGe_SA_4_36_1908_6am_msms_5470;20141110_QEp1_LC7_PhGe_4_53_M4_2_msms_5838;20141110_QEp1_LC7_PhGe_4_53_M4_1_msms_5822;20141110_QEp1_LC7_PhGe_4_53_M4_3_msms_5800;20141110_QEp1_LC7_P…	351.19	351.192	8.89051	10.8658	209012,209068,209053,208974,208983,209025,209077,209027,209110,209103,209026,209033,209036,209045,209095,209037,209035,209040,209043,209034,209046,209042,209039,209029,209048,209028,209050,209030,209032,209031,209041,209047,209044,209038,209049,209021,209022,209023,209024	39	1050.55	3	80.7745	39		0.461617	8.652;NA;8.657;NA;8.6491;NA;8.5115;NA;NA;8.657;NA;NA;NA;NA;NA;NA;NA;NA;8.5341;NA;8.5483;NA;NA;8.55;NA;NA;8.647;NA;NA;NA;NA;NA;NA;NA;NA;9.5977;9.6377;9.6739;9.7384;9.7235;9.8445;9.8904;9.8451;9.82;9.923;9.841;9.875;9.8144;9.9527;9.9331;9.8652;9.8947;9.8819;9.8813;9.9508;9.8988;9.9052;9.9679;9.9124;9.9191;9.8863;9.8738;9.8657;9.8397;9.8916	351.190148499758;NA;351.190022273492;NA;NaN;NA;NaN;NA;NA;351.190190014101;NA;NA;NA;NA;NA;NA;NA;NA;NaN;NA;NaN;NA;NA;351.190508573992;NA;NA;351.190401071617;NA;NA;NA;NA;NA;NA;NA;NA;351.190902936789;351.19082004264;351.190853201014;351.19095034273;351.191150915191;351.190847058791;351.190924834335;351.190945129071;351.190966071489;351.190978921179;351.190872165525;351.191002104159;351.190999697088;3…	36.3951683044434;NA;70.5248031616211;NA;106.6;NA;48.794;NA;NA;101.600700378418;NA;NA;NA;NA;NA;NA;NA;NA;46.462;NA;47.603;NA;NA;110.309700012207;NA;NA;122.741996765137;NA;NA;NA;NA;NA;NA;NA;NA;NaN;NaN;NaN;NaN;NaN;NaN;NaN;NaN;101.327201843262;107.895401000977;84.567756652832;65.2462463378906;NaN;NaN;NaN;NaN;NaN;NaN;NaN;NaN;NaN;NaN;NaN;NaN;NaN;NaN;NaN;NaN;NaN;NaN	1	-1.22615	-0.184737	-1.22115	-0.119944	-1.22905	-0.240242	-1.36665	-0.189116	-0.228753	-1.22115	-0.133148	-0.179102	-0.168573	-0.105092	-0.239919	-0.21912	-0.125771	-0.0918479	-1.34405	-0.174023	-1.32985	-0.138442	-0.0159135	-1.32815	-0.186538	-0.228632	-1.23115	-0.171465
Feature_151	436.969	10.7045	YGGPNHHLPLPDNWK	P15169	20140903_QEp1_LC7_PhGe_SA_4_36_1908_3pm_msms_7549;20140903_QEp1_LC7_PhGe_SA_4_36_2508_9am_msms_7690;20140903_QEp1_LC7_PhGe_SA_4_36_2208_12am_msms_7514;20140903_QEp1_LC7_PhGe_SA_4_36_2008_3pm_msms_7620;20140903_QEp1_LC7_PhGe_SA_4_36_2108_6am_msms_7541;20140903_QEp1_LC7_PhGe_SA_4_36_2408_3pm_msms_7509;20140903_QEp1_LC7_PhGe_SA_4_36_1908_9am_msms_7579;20140903_QEp1_LC7_PhGe_SA_4_36_1908_12am_msms_75…	436.968	436.97	9.71686	11.6921	606109,606133,606132,606122,606143,606130,606154,606142,606152,606141,606131,606129,606111,606120,606126,606136,606138,606127,606134,606137,606135,606128,606140,606114,606106,606104,606125,606139,606150,606151,606112,606147,606148,606146,606145,606144	36	1743.85	4	39.1564	35		0.167483	10.85;10.636;10.861;10.727;10.836;10.585;10.654;10.657;10.62;10.831;10.711;NA;10.671;10.729;10.573;10.605;10.743;10.763;10.664;10.698;NA;10.718;10.885;10.738;10.658;NA;10.817;10.645;NA;10.687;10.638;10.66;11.054;11.127;11.073;12.025;NA;NA;NA;NA;NA;NA;12.205;12.144;NA;NA;NA;NA;NA;NA;NA;NA;NA;NA;NA;NA;NA;NA;NA;NA;NA;12.047;NA;NA;12.078	436.969210120796;436.969585905786;436.969359606776;436.969563589474;436.969245924334;436.969133291903;436.969689169687;436.969029619897;436.969711930306;436.969206008842;436.969195635688;NA;436.969285816323;436.96917766587;436.969641056894;436.969060686245;436.969008694192;436.96919474429;436.96956600637;436.969281394573;NA;436.969493646057;436.968875120194;436.969155034946;436.969409765638;NA;43…	27.2628993988037;33.1472587585449;NaN;NaN;NaN;33.7591514587402;NaN;NaN;NaN;NaN;41.6208992004395;NA;27.7665405273438;NaN;NaN;NaN;NaN;NaN;NaN;NaN;NA;33.8416481018066;NaN;NaN;NaN;NA;NaN;39.746280670166;NA;33.1472587585449;NaN;NaN;35.783390045166;50.1083602905273;74.5372619628906;NaN;NA;NA;NA;NA;NA;NA;NaN;NaN;NA;NA;NA;NA;NA;NA;NA;NA;NA;NA;NA;NA;NA;NA;NA;NA;NA;NaN;NA;NA;NaN	2	0.1455	-0.0685	0.1565	0.0225	0.1315	-0.1195	-0.0505	-0.0475	-0.0845	0.1265	0.0065	-0.183766	-0.0335	0.0245	-0.1315	-0.0995	0.0385	0.0585	-0.0405	-0.0065	-0.167631	0.0135	0.1805	0.0335	-0.0465	-0.222118	0.1125	-0.0595
Feature_152	582.29	10.7045	YGGPNHHLPLPDNWK	P15169	20140903_QEp1_LC7_PhGe_SA_4_36_2008_3pm_msms_7621;20140903_QEp1_LC7_PhGe_SA_4_36_2608_12am_msms_7817;20140903_QEp1_LC7_PhGe_SA_4_36_2508_3pm_msms_7512;20140903_QEp1_LC7_PhGe_SA_4_48_Top6_Top20_1_msms_7310;20140903_QEp1_LC7_PhGe_SA_4_48_Top6_Top20_3_msms_7225;20140903_QEp1_LC7_PhGe_SA_4_36_1908_9am_msms_7565;20140903_QEp1_LC7_PhGe_SA_4_36_2408_12am_msms_7348	582.289	582.291	9.71686	11.6921	1379503,1379471,1379488,1379477,1379479,1379486,1379459,1379478,1379472,1379480,1379487,1379468,1379409,1379475,1379484,1379481,1379482,1379483,1379435,1379502,1379496,1379474,1379476,1379485,1379493,1379495,1379494,1379492,1379489,1379491,1379490	31	1743.85	3	82.3894	29		0.2251	NA;NA;10.865;10.732;10.824;10.583;NA;10.642;10.614;NA;NA;10.648;10.666;10.731;10.568;NA;10.744;10.764;NA;10.701;10.708;NA;10.883;10.738;10.653;10.611;NA;10.649;10.698;NA;10.634;10.662;11.053;NA;11.092;NA;12.109;NA;NA;NA;NA;NA;12.217;NA;NA;NA;NA;NA;NA;NA;12.128;NA;NA;NA;NA;NA;NA;NA;NA;NA;12.047;12.053;12.022;12.001;NA	NA;NA;582.290369251196;582.290008734363;582.288502250591;582.290847674621;NA;582.29006159788;582.289945201512;NA;NA;582.289288449364;582.289801256175;582.289938999436;582.28965177263;NA;582.290524270778;582.28865897347;NA;582.29035406127;582.290173238302;NA;582.289534562296;582.289785065459;582.287863695877;582.290053619053;NA;582.290292885251;582.289844425643;NA;582.2895856776;582.289612012352;5…	NA;NA;NaN;109.505500793457;NaN;105.991500854492;NA;NaN;NaN;NA;NA;NaN;NaN;NaN;NaN;NA;NaN;NaN;NA;NaN;55.4145011901855;NA;NaN;NaN;NaN;58.971981048584;NA;NaN;66.7838668823242;NA;NaN;NaN;83.3513412475586;NA;96.7070770263672;NA;NaN;NA;NA;NA;NA;NA;NaN;NA;NA;NA;NA;NA;NA;NA;NaN;NA;NA;NA;NA;NA;NA;NA;NA;NA;NaN;NaN;NaN;NaN;NA	2	-0.0284421	-0.188861	0.1605	0.0275	0.1195	-0.1215	-0.193949	-0.0625	-0.0905	-0.042802	-0.133904	-0.0565	-0.0385	0.0265	-0.1365	-0.222554	0.0395	0.0595	-0.160594	-0.0035	0.0035	-0.132318	0.1785	0.0335	-0.0515	-0.0935	-0.0403259	-0.0555
Feature_153	872.931	12.05	YGGPNHHLPLPDNWK	P15169		872.93	872.932	11.0624	13.0376	2514125,2514126,2514124	3	1743.85	2	NaN	3		0.0982417	NA;NA;NA;NA;NA;NA;NA;NA;NA;NA;NA;NA;NA;NA;NA;NA;NA;NA;NA;NA;NA;NA;NA;NA;NA;NA;NA;NA;NA;NA;NA;NA;NA;NA;NA;NA;NA;NA;NA;NA;NA;NA;NA;NA;NA;NA;NA;NA;NA;NA;NA;NA;NA;NA;NA;12.103;NA;NA;NA;NA;NA;12.05;NA;12.001;NA	NA;NA;NA;NA;NA;NA;NA;NA;NA;NA;NA;NA;NA;NA;NA;NA;NA;NA;NA;NA;NA;NA;NA;NA;NA;NA;NA;NA;NA;NA;NA;NA;NA;NA;NA;NA;NA;NA;NA;NA;NA;NA;NA;NA;NA;NA;NA;NA;NA;NA;NA;NA;NA;NA;NA;872.930444980351;NA;NA;NA;NA;NA;872.930007647336;NA;872.930749451209;NA	NA;NA;NA;NA;NA;NA;NA;NA;NA;NA;NA;NA;NA;NA;NA;NA;NA;NA;NA;NA;NA;NA;NA;NA;NA;NA;NA;NA;NA;NA;NA;NA;NA;NA;NA;NA;NA;NA;NA;NA;NA;NA;NA;NA;NA;NA;NA;NA;NA;NA;NA;NA;NA;NA;NA;NaN;NA;NA;NA;NA;NA;NaN;NA;NaN;NA	1	-0.0393346	-0.173898	-0.0522386	-0.117035	-0.0447039	-0.209813	-0.178599	-0.180222	-0.183304	-0.0397417	-0.134399	-0.175674	-0.152265	-0.0924674	-0.211219	-0.208532	-0.12236	-0.100756	-0.156128	-0.164877	-0.155786	-0.120928	-0.0193301	-0.120067	-0.16723	-0.208404	-0.0440162	-0.162118
Feature_154	947.139	19.804	YGGGFYSTQDTINAIEGLTEYSLLVK	P01031	20140903_QEp1_LC7_PhGe_SA_4_48_Top6_Top20_3_msms_14561;20140903_QEp1_LC7_PhGe_SA_4_48_Top6_Top20_1_msms_14732	947.138	947.14	18.8164	20.7916	2662940,2662935,2662918,2662917,2662916,2662910,2662936,2662932,2662921,2662908,2662934,2662906,2662902,2662914,2662927,2662915,2662937,2662926,2662920,2662922,2662925,2662907,2662931,2662933,2662930,2662924,2662928,2662909,2662911,2662912,2662913,2662919,2662929,2662923	34	2838.4	3	125.815	34		0.0982417	19.803;19.811;19.794;19.792;19.807;19.834;19.778;19.796;19.844;19.836;19.808;19.823;19.822;19.831;19.805;19.807;19.794;19.796;19.779;19.792;19.789;19.802;19.844;19.78;NA;19.79;19.824;19.826;19.844;19.786;19.826;19.823;19.557;19.567;19.585;NA;NA;NA;NA;NA;NA;NA;NA;NA;NA;NA;NA;NA;NA;NA;NA;NA;NA;NA;NA;NA;NA;NA;NA;NA;NA;NA;NA;NA;NA	947.140740351492;947.139363987305;947.139997207717;947.14044897283;947.139696546296;947.140121478592;947.14041713742;947.140726841935;947.141628020721;947.140434967035;947.140137660018;947.141285104038;947.139003732173;947.139276975164;947.139234217838;947.140714343219;947.13841703915;947.139429103042;947.140555598276;947.139604817991;947.139979929521;947.138633154718;947.142758735941;947.1414338…	NaN;NaN;NaN;NaN;NaN;NaN;NaN;NaN;NaN;NaN;NaN;NaN;NaN;NaN;NaN;NaN;NaN;NaN;NaN;NaN;NaN;NaN;NaN;NaN;NA;NaN;NaN;NaN;NaN;NaN;NaN;NaN;140.066192626953;NaN;111.563102722168;NA;NA;NA;NA;NA;NA;NA;NA;NA;NA;NA;NA;NA;NA;NA;NA;NA;NA;NA;NA;NA;NA;NA;NA;NA;NA;NA;NA;NA;NA	1	-0.001	0.007	-0.01	-0.012	0.003	0.03	-0.026	-0.008	0.04	0.032	0.004	0.019	0.018	0.027	0.001	0.003	-0.01	-0.008	-0.025	-0.012	-0.015	-0.002	0.04	-0.024	-0.0711842	-0.014	0.02	0.022
Feature_155	462.922	13.085	YGFIEGHVVIPR	P16070	20140903_QEp1_LC7_PhGe_SA_4_36_2108_12am_msms_9960;20140903_QEp1_LC7_PhGe_SA_4_36_2608_9am_msms_9952;20140903_QEp1_LC7_PhGe_SA_4_36_2208_9am_msms_9743;20140903_QEp1_LC7_PhGe_SA_4_36_2208_6am_msms_9721;20140903_QEp1_LC7_PhGe_SA_4_36_2208_3pm_msms_9895;20140903_QEp1_LC7_PhGe_SA_4_36_2108_9am_msms_9802;20140903_QEp1_LC7_PhGe_SA_4_36_2608_12am_msms_10067;20140903_QEp1_LC7_PhGe_SA_4_48_Top6_Top20_1_ms…	462.921	462.923	12.0974	14.0726	741672,741676,741722,741731,741689,741727,741726,741680,741693,741730,741684,741732,741733,741692,741724,741670,741729,741688,741723,741674,741669,741679,741728,741666,741677,741675,741721,741678,741725,741673,741683,741685,741690,741691,741718,741719,741712,741720,741704,741700,741695,741701,741715,741710,741703,741702,741714,741694,741717,741713,741708,741699,741705,741711,741706,741709,741697,…	61	1385.75	3	80.5527	61		0.16244	13.159;13.059;13.152;13.111;13.165;13.042;13.032;13.06;13.079;13.202;13.084;13.068;13.086;13.14;13.029;13.033;13.074;13.113;13.062;13.048;13.073;13.093;NA;13.075;13.048;13.037;13.203;13.075;13.123;13.051;13.077;13.101;13.187;13.259;13.229;NA;14.3;14.324;14.305;14.264;NA;14.344;14.283;14.284;14.31;14.245;14.26;14.174;14.279;14.257;14.226;14.236;14.207;14.195;14.261;14.196;14.193;14.242;14.224;14.1…	462.922935951304;462.922794430694;462.922189599351;462.922479019108;462.92260644036;462.922704909332;462.922834421924;462.922773115206;462.922670466384;462.92269983303;462.923040072141;462.923043971107;462.92250017561;462.922906400414;462.922977588553;462.922776332644;462.922243602718;462.922852541007;462.922513017545;462.922504025964;462.923031649706;462.922707211776;NA;462.923156086669;462.9226…	75.8194427490234;NaN;NaN;NaN;85.8127136230469;85.8127136230469;83.1821975708008;83.0450592041016;57.1747207641602;NaN;75.8194427490234;75.8194427490234;96.2294464111328;85.8127136230469;85.8127136230469;85.8127136230469;85.8127136230469;66.2666473388672;83.0450592041016;75.8194427490234;56.0867195129395;63.9437599182129;NA;85.8127136230469;83.1821975708008;75.8194427490234;85.8127136230469;NaN;75…	1	0.074	-0.026	0.067	0.026	0.08	-0.043	-0.053	-0.025	-0.006	0.117	-0.001	-0.017	0.001	0.055	-0.056	-0.052	-0.011	0.028	-0.023	-0.037	-0.012	0.008	-0.0209587	-0.01	-0.037	-0.048	0.118	-0.01
Feature_156	443.725	8.177	YGAATFTR	P01023	20140903_QEp1_LC7_PhGe_SA_4_36_2008_3pm_msms_5265;20140903_QEp1_LC7_PhGe_SA_4_36_2108_12am_msms_5277;20140903_QEp1_LC7_PhGe_SA_4_36_2508_9am_msms_5296;20140903_QEp1_LC7_PhGe_SA_4_36_2608_6am_msms_5248;20140903_QEp1_LC7_PhGe_SA_4_36_2608_9am_msms_5250;20140903_QEp1_LC7_PhGe_SA_4_36_2208_6am_msms_5120;20140903_QEp1_LC7_PhGe_SA_4_36_2108_3pm_msms_5208;20140903_QEp1_LC7_PhGe_SA_4_36_2208_9am_msms_513…	443.724	443.726	7.18936	9.16464	639527,639575,639558,639567,639564,639546,639535,639553,639580,639537,639543,639542,639574,639560,639555,639515,639570,639523,639513,639577,639551,639545,639579,639556,639517,639530,639588,639563,639585,639547,639562,639539,639518,639501,639532,639502,639566,639554,639581,639512,639511,639544,639552,639561,639529,639505,639538,639531,639509,639549,639526,639572,639583,639578,639540,639559,639534,…	65	885.434	2	131.004	65		0.461617	8.26;8.1448;8.258;8.165;8.253;8.147;8.176;8.125;8.128;8.265;8.182;8.162;8.161;8.224;8.121;8.123;8.177;8.205;8.189;8.133;8.162;8.147;8.272;8.157;8.179;8.083;8.239;8.169;8.161;8.147;8.143;8.144;7.961;8.038;8.004;8.894;8.933;8.973;9.054;9.068;9.202;9.242;9.191;9.196;9.312;9.222;9.255;9.201;9.338;9.329;9.238;9.293;9.264;9.253;9.319;9.281;9.279;9.3395;9.309;9.3;9.272;9.275;9.257;9.262;9.3	443.724423551085;443.724446698574;443.724462893794;443.724588326277;443.724382588026;443.724527928235;443.724555113863;443.72446881852;443.724669026183;443.724444783314;443.724528923604;443.724626750588;443.724490149792;443.724368657234;443.724534891389;443.72455253293;443.72461126039;443.724496129322;443.724488283434;443.724485148604;443.724540407738;443.724465303357;443.724316621052;443.7245414…	139.877807617188;NaN;107.895401000977;141.388702392578;127.564697265625;89.6979904174805;114.281196594238;127.564697265625;114.281196594238;141.388702392578;127.564697265625;114.281196594238;126.521896362305;89.6979904174805;89.3546371459961;104.436897277832;127.564697265625;127.564697265625;127.564697265625;93.3738098144531;127.564697265625;114.497596740723;139.877807617188;141.388702392578;114.…	1	0.083	-0.0322	0.081	-0.012	0.076	-0.03	-0.001	-0.052	-0.049	0.088	0.005	-0.015	-0.016	0.047	-0.056	-0.054	0	0.028	0.012	-0.044	-0.015	-0.03	0.095	-0.02	0.002	-0.094	0.062	-0.008
Feature_157	649.63	13.232	YFSTTEDYDHEITGLR	Q96DA0	20141110_QEp1_LC7_PG_4_53_M1_1_msms_9281;20141110_QEp1_LC7_PG_4_53_M1_2_msms_9166;20141110_QEp1_LC7_PhGe_4_53_M1_3_msms_9112;20141110_QEp1_LC7_PhGe_4_53_M2_1_msms_8972;20141110_QEp1_LC7_PhGe_4_53_M2_2_msms_8911;8925;20141110_QEp1_LC7_PhGe_4_53_M2_3_msms_8836;20141110_QEp1_LC7_PhGe_4_53_M3_1_msms_8702;20141110_QEp1_LC7_PhGe_4_53_M3_2_msms_8665	649.629	649.631	12.2444	14.2196	1754524,1754525,1754528,1754526,1754529,1754521,1754527,1754520,1754522	9	1945.87	3	104.149	9		0.1084	NA;NA;NA;NA;NA;NA;NA;NA;NA;NA;NA;NA;NA;NA;NA;NA;NA;NA;NA;NA;NA;NA;NA;NA;NA;NA;NA;NA;NA;NA;NA;NA;NA;NA;NA;13.191;13.205;13.22;13.234;13.183;13.296;13.307;13.283;13.232;NA;NA;NA;NA;NA;NA;NA;NA;NA;NA;NA;NA;NA;NA;NA;NA;NA;NA;NA;NA;NA	NA;NA;NA;NA;NA;NA;NA;NA;NA;NA;NA;NA;NA;NA;NA;NA;NA;NA;NA;NA;NA;NA;NA;NA;NA;NA;NA;NA;NA;NA;NA;NA;NA;NA;NA;649.630605152682;649.63069900985;649.630626232415;649.630921109296;649.631250583284;649.630481783927;649.630900084126;649.631211475436;649.632581055525;NA;NA;NA;NA;NA;NA;NA;NA;NA;NA;NA;NA;NA;NA;NA;NA;NA;NA;NA;NA;NA	NA;NA;NA;NA;NA;NA;NA;NA;NA;NA;NA;NA;NA;NA;NA;NA;NA;NA;NA;NA;NA;NA;NA;NA;NA;NA;NA;NA;NA;NA;NA;NA;NA;NA;NA;129.378295898438;99.3440399169922;116.99520111084;100.426200866699;101.527702331543;108.634399414063;84.5075988769531;92.38037109375;NaN;NA;NA;NA;NA;NA;NA;NA;NA;NA;NA;NA;NA;NA;NA;NA;NA;NA;NA;NA;NA;NA	1	-0.0548976	-0.148047	-0.0726255	-0.115738	-0.0557765	-0.186988	-0.168774	-0.164078	-0.15213	-0.039932	-0.13645	-0.159914	-0.142961	-0.0867179	-0.185189	-0.190944	-0.121998	-0.108968	-0.148674	-0.158221	-0.154341	-0.12632	-0.0211901	-0.13185	-0.14711	-0.196672	-0.0486724	-0.149842
Feature_158	688.084	19.543	YFKPGMPFDLMVFVTNPDGSPAYR	P01024	20140903_QEp1_LC7_PhGe_SA_4_36_2608_12am_msms_16006;20140903_QEp1_LC7_PhGe_SA_4_36_2008_3pm_msms_15883;20140903_QEp1_LC7_PhGe_SA_4_36_2208_12am_msms_15636;20140903_QEp1_LC7_PhGe_SA_4_36_1908_3pm_msms_15697;20140903_QEp1_LC7_PhGe_SA_4_36_2208_9am_msms_15644;20140903_QEp1_LC7_PhGe_SA_4_36_2608_9am_msms_15889;20140903_QEp1_LC7_PhGe_SA_4_36_2508_12am_msms_15478;20140903_QEp1_LC7_PhGe_SA_4_36_2008_9am…	688.083	688.085	18.5554	20.5306	1928530,1928514,1928521,1928501,1928523,1928510,1928533,1928494,1928522,1928515,1928532,1928487,1928520,1928528,1928518,1928495,1928524,1928498,1928484,1928531,1928527,1928529,1928519,1928486,1928502,1928526,1928525,1928509,1928492,1928513,1928517	31	2748.31	4	74.266	31		0.0982417	19.543;19.558;19.524;19.526;19.542;19.569;19.514;19.539;NA;19.57;19.544;19.568;19.573;19.576;19.543;19.546;19.522;19.526;19.51;19.523;19.523;19.533;19.568;19.514;19.509;19.529;19.575;19.565;19.585;19.523;19.569;19.565;NA;NA;NA;NA;NA;NA;NA;NA;NA;NA;NA;NA;NA;NA;NA;NA;NA;NA;NA;NA;NA;NA;NA;NA;NA;NA;NA;NA;NA;NA;NA;NA;NA	688.084562299309;688.084696674714;688.08473582847;688.084800200065;688.084915913299;688.084678375159;688.084245375657;688.08399149463;NA;688.08419914055;688.084096223451;688.084034986251;688.083982558356;688.084315869201;688.084411388627;688.084127854723;688.084179085615;688.083717719664;688.084285403257;688.084575901393;688.084558485297;688.084043184973;688.084184921678;688.084576240416;688.0840…	82.2159576416016;72.3166580200195;NaN;NaN;108.143898010254;73.4585418701172;NaN;79.4548110961914;NA;65.438232421875;NaN;NaN;75.0541305541992;NaN;NaN;58.3734397888184;69.3984985351563;NaN;77.5839462280273;NaN;NaN;91.5648498535156;NaN;NaN;41.8531188964844;73.1103973388672;NaN;NaN;98.3760223388672;NaN;NaN;47.648078918457;NA;NA;NA;NA;NA;NA;NA;NA;NA;NA;NA;NA;NA;NA;NA;NA;NA;NA;NA;NA;NA;NA;NA;NA;NA;NA;N…	3	0	0.015	-0.019	-0.017	-0.001	0.026	-0.029	-0.004	-0.0280728	0.027	0.001	0.025	0.03	0.033	0	0.003	-0.021	-0.017	-0.033	-0.02	-0.02	-0.01	0.025	-0.029	-0.034	-0.014	0.032	0.022
Feature_159	692.083	19.0655	YFKPGMPFDLMVFVTNPDGSPAYR	P01024	20140903_QEp1_LC7_PhGe_SA_4_36_2008_3pm_msms_15453;20140903_QEp1_LC7_PhGe_SA_4_36_2608_12am_msms_15597;20140903_QEp1_LC7_PhGe_SA_4_36_2208_9am_msms_15208;20140903_QEp1_LC7_PhGe_SA_4_36_2008_6am_msms_14929;20140903_QEp1_LC7_PhGe_SA_4_36_2608_9am_msms_15475;20140903_QEp1_LC7_PhGe_SA_4_36_2108_9am_msms_15240;20140903_QEp1_LC7_PhGe_SA_4_36_2508_9am_msms_15493;20140903_QEp1_LC7_PhGe_SA_4_36_2208_3pm_m…	692.082	692.084	18.0779	20.0531	1945332,1945304,1945311,1945326,1945333,1945307,1945325,1945310,1945303,1945308,1945322,1945327,1945309,1945318,1945320,1945313,1945324,1945315,1945312,1945317,1945305,1945328,1945314,1945330,1945319,1945329,1945331,1945316,1945321	29	2764.3	4	61.4438	28	Oxidation (M)	0.124767	19.094;19.116;NA;19.038;NA;19.106;18.99;19.031;NA;19.178;19.069;19.089;NA;19.154;19.039;19.066;19.04;19.065;19.026;19.008;19.012;19.046;19.177;18.999;19.002;18.992;19.151;19.122;19.136;19.017;19.106;19.123;NA;NA;NA;NA;19.42;NA;NA;NA;NA;NA;NA;NA;NA;NA;NA;NA;NA;NA;NA;NA;NA;NA;NA;NA;NA;NA;NA;NA;NA;NA;NA;NA;NA	692.083189831961;692.083160267853;NA;692.084337358362;NA;692.085841187349;692.085163421951;692.08287105041;NA;692.083356196749;692.082978310347;692.083525393954;NA;692.082744570113;692.083882565493;692.083674025912;692.082854441058;692.083456220135;692.082941328258;692.082909292853;692.083456210087;692.084517491452;692.083514545449;692.082889554933;692.084391720396;692.082716073576;692.0828699824…	NaN;55.5876808166504;NA;60.7998085021973;NA;69.2699737548828;72.3166580200195;57.8020515441895;NA;45.0990295410156;82.1461868286133;58.9522399902344;NA;45.2053985595703;67.1942825317383;68.4450836181641;70.993522644043;55.8461608886719;81.9067687988281;56.4613189697266;67.8772964477539;63.3760414123535;35.2461700439453;51.3011703491211;68.4450836181641;60.5173187255859;55.0511894226074;49.2660408…	3	0.0285	0.0505	-0.10129	-0.0275	-0.0798582	0.0405	-0.0755	-0.0345	-0.0640509	0.1125	0.0035	0.0235	-0.0692312	0.0885	-0.0265	0.0005	-0.0255	-0.0005	-0.0395	-0.0575	-0.0535	-0.0195	0.1115	-0.0665	-0.0635	-0.0735	0.0855	0.0565
Feature_160	917.11	19.778	YFKPGMPFDLMVFVTNPDGSPAYR	P01024	20140903_QEp1_LC7_PhGe_SA_4_36_2308_6am_msms_15347;20141110_QEp1_LC7_PhGe_4_53_W4_2_msms_14717;20141110_QEp1_LC7_PhGe_4_53_W5_1_msms_14745;20141110_QEp1_LC7_PhGe_4_53_W5_2_msms_14899;20141110_QEp1_LC7_PhGe_4_53_M2_1_msms_14114;20141110_QEp1_LC7_PhGe_4_53_W4_1_msms_14502;20141110_QEp1_LC7_PhGe_4_53_W4_3_msms_14714;20141110_QEp1_LC7_PhGe_4_53_W5_3_msms_14592;20141110_QEp1_LC7_PhGe_4_53_M5_1_msms_14…	917.109	917.111	18.7904	20.7656	2599347,2599348,2599358,2599332,2599361,2599340,2599344,2599333,2599367,2599341,2599364,2599362,2599339,2599330,2599337,2599335,2599329,2599356,2599336,2599345,2599359,2599334,2599346,2599363,2599357,2599342,2599354,2599355,2599352,2599353,2599351,2599349,2599350	33	2748.31	3	82.7164	33		0.1487	NA;NA;NA;NA;NA;NA;NA;NA;NA;NA;NA;NA;NA;NA;NA;NA;NA;NA;19.509;NA;NA;NA;NA;19.512;NA;NA;NA;NA;NA;19.52;NA;NA;NA;NA;NA;19.662;19.678;19.693;19.712;19.706;19.716;19.744;19.738;19.756;19.775;19.777;19.768;19.759;19.785;19.778;19.793;19.788;19.778;19.808;19.817;19.788;19.806;19.809;19.814;19.814;19.805;19.821;19.795;19.82;19.82	NA;NA;NA;NA;NA;NA;NA;NA;NA;NA;NA;NA;NA;NA;NA;NA;NA;NA;917.110881334779;NA;NA;NA;NA;917.111569779158;NA;NA;NA;NA;NA;917.111685504255;NA;NA;NA;NA;NA;917.110502080953;917.110725495763;917.110504617927;917.110545598639;917.11078174317;917.112004252636;917.111173356415;917.110549316376;917.109936919013;917.110341031127;917.112430175025;917.110977585785;917.111061902504;917.110328195959;917.11061330067…	NA;NA;NA;NA;NA;NA;NA;NA;NA;NA;NA;NA;NA;NA;NA;NA;NA;NA;118.366401672363;NA;NA;NA;NA;NaN;NA;NA;NA;NA;NA;NaN;NA;NA;NA;NA;NA;58.3752708435059;77.6890029907227;99.9302673339844;124.702903747559;85.3869934082031;NaN;NaN;NaN;50.7825889587402;NaN;NaN;63.3760414123535;117.401496887207;69.7036514282227;115.86799621582;111.110298156738;NaN;61.0386505126953;95.2091369628906;NaN;NaN;83.1147232055664;70.678688…	3	-0.053061	-0.02588	-0.0786057	-0.0612006	-0.0519732	-0.0242997	-0.0673094	-0.0484092	-0.00993446	-0.0110288	-0.0418912	-0.0233356	-0.0269555	-0.0164625	-0.0497532	-0.0382831	-0.0611807	-0.0497066	-0.269	-0.0665637	-0.0566321	-0.0494754	-0.0314888	-0.266	-0.0733885	-0.0614525	-0.0267757	-0.0208125
Feature_161	922.442	19.145	YFKPGMPFDLMVFVTNPDGSPAYR	P01024	20140903_QEp1_LC7_PhGe_SA_4_36_2008_3pm_msms_15430;20140903_QEp1_LC7_PhGe_SA_4_36_2608_9am_msms_15450;20140903_QEp1_LC7_PhGe_SA_4_36_2508_9am_msms_15468;20140903_QEp1_LC7_PhGe_SA_4_36_2608_12am_msms_15581;20140903_QEp1_LC7_PhGe_SA_4_36_2108_12am_msms_15467;20140903_QEp1_LC7_PhGe_SA_4_36_2208_3pm_msms_15404;20140903_QEp1_LC7_PhGe_SA_4_36_1908_3pm_msms_15259;20140903_QEp1_LC7_PhGe_SA_4_36_2208_12am…	922.441	922.443	18.1574	20.1326	2610159,2610163,2610087,2610057,2610146,2610062,2610107,2610108,2610096,2610109,2610162,2610090,2610083,2610174,2610117,2610104,2610105,2610092,2610054,2610082,2610079,2610100,2610066,2610067,2610060,2610172,2610114,2610080,2610091,2610180,2610063,2610056,2610084,2610191,2610177,2610179,2610078,2610183,2610038,2610189,2610167,2610126,2610201,2610182,2610144,2610145,2610101,2610138,2610130,2610128…	61	2764.3	3	87.5254	61	Oxidation (M)	0.32135	18.569;19.111;19.069;19.045;19.094;19.107;18.991;19.027;19.128;19.193;19.07;19.093;19.117;19.16;19.044;19.067;19.041;19.067;19.031;19.008;19.011;19.048;18.692;19.002;19.013;18.997;19.147;19.132;19.143;19.017;19.109;19.128;NA;NA;NA;19.406;19.424;19.44;19.296;19.42;19.436;19.451;19.446;19.301;19.314;19.469;19.287;19.278;19.488;19.303;19.496;19.304;19.486;19.327;19.327;NA;19.313;19.326;19.327;19.334…	922.442537232755;922.441996129883;922.441463418315;922.441837845608;922.441630607858;922.442325070966;922.442250711611;922.441896876519;922.442180836411;922.441960325023;922.442109375521;922.441961521551;922.441963026717;922.44158342208;922.442427363648;922.441959274624;922.441675165297;922.441733804773;922.441840688154;922.441532399364;922.441531735445;922.441704238645;922.442464418892;922.44221…	119.279197692871;89.0428466796875;114.386703491211;64.7684478759766;93.6332168579102;104.668701171875;141.912506103516;104.232902526855;91.3776092529297;94.3594970703125;121.391502380371;94.3011474609375;102.193496704102;82.2159576416016;104.232902526855;106.581100463867;97.3521499633789;104.232902526855;108.790000915527;79.9349975585938;123.056701660156;85.1098937988281;89.4200592041016;124.1010…	3	-0.576	-0.034	-0.076	-0.1	-0.051	-0.038	-0.154	-0.118	-0.017	0.048	-0.075	-0.052	-0.028	0.015	-0.101	-0.078	-0.104	-0.078	-0.114	-0.137	-0.134	-0.097	-0.453	-0.143	-0.132	-0.148	0.002	-0.013
Feature_162	1375.16	19.5565	YFKPGMPFDLMVFVTNPDGSPAYR	P01024	20140903_QEp1_LC7_PhGe_SA_4_36_2108_12am_msms_15947	1375.16	1375.16	18.5689	20.5441	2992495,2992491,2992477,2992490,2992492,2992494,2992493	7	2748.31	2	196.413	7		0.0982417	NA;NA;NA;NA;NA;NA;NA;NA;19.591;NA;NA;19.57;NA;19.578;19.546;NA;NA;NA;NA;19.525;NA;NA;NA;19.512;NA;NA;NA;19.567;NA;NA;NA;NA;NA;NA;NA;NA;NA;NA;NA;NA;NA;NA;NA;NA;NA;NA;NA;NA;NA;NA;NA;NA;NA;NA;NA;NA;NA;NA;NA;NA;NA;NA;NA;NA;NA	NA;NA;NA;NA;NA;NA;NA;NA;1375.16043168678;NA;NA;1375.15940231509;NA;1375.16263646266;1375.16244614529;NA;NA;NA;NA;1375.16181857672;NA;NA;NA;1375.16441377555;NA;NA;NA;1375.16183116753;NA;NA;NA;NA;NA;NA;NA;NA;NA;NA;NA;NA;NA;NA;NA;NA;NA;NA;NA;NA;NA;NA;NA;NA;NA;NA;NA;NA;NA;NA;NA;NA;NA;NA;NA;NA;NA	NA;NA;NA;NA;NA;NA;NA;NA;196.413299560547;NA;NA;NaN;NA;NaN;NaN;NA;NA;NA;NA;NaN;NA;NA;NA;NaN;NA;NA;NA;NaN;NA;NA;NA;NA;NA;NA;NA;NA;NA;NA;NA;NA;NA;NA;NA;NA;NA;NA;NA;NA;NA;NA;NA;NA;NA;NA;NA;NA;NA;NA;NA;NA;NA;NA;NA;NA;NA	3	-0.0575235	-0.0426156	-0.0859238	-0.0773354	-0.0608196	-0.0411669	-0.0919605	-0.0685745	0.0345	-0.0202912	-0.0556981	0.0135	-0.0403306	0.0215	-0.0105	-0.0575513	-0.0767714	-0.0621245	-0.0907711	-0.0315	-0.0778058	-0.0670189	-0.0311404	-0.0445	-0.0921188	-0.0861085	-0.031761	0.0105
Feature_163	1383.16	19.127	YFKPGMPFDLMVFVTNPDGSPAYR	P01024	20140903_QEp1_LC7_PhGe_SA_4_36_2608_12am_msms_15598;20140903_QEp1_LC7_PhGe_SA_4_36_2208_3pm_msms_15430;20140903_QEp1_LC7_PhGe_SA_4_36_2108_12am_msms_15513;20140903_QEp1_LC7_PhGe_SA_4_36_2508_9am_msms_15491;20140903_QEp1_LC7_PhGe_SA_4_36_1908_3pm_msms_15281;20140903_QEp1_LC7_PhGe_SA_4_36_2208_9am_msms_15218;20140903_QEp1_LC7_PhGe_SA_4_36_2008_6am_msms_14930;20140903_QEp1_LC7_PhGe_SA_4_36_2508_3pm_…	1383.16	1383.16	18.1394	20.1146	2994188,2994184,2994196,2994194,2994195,2994192,2994202,2994197,2994191,2994187	10	2764.3	2	121.521	8	Oxidation (M)	0.0982417	NA;19.114;NA;NA;NA;NA;18.988;NA;19.127;NA;NA;NA;19.114;19.156;19.038;19.067;NA;NA;NA;NA;NA;NA;NA;NA;NA;18.995;NA;19.131;19.14;NA;NA;NA;NA;NA;NA;NA;NA;NA;NA;NA;NA;NA;NA;NA;NA;NA;NA;NA;NA;NA;NA;NA;NA;NA;NA;NA;NA;NA;NA;NA;NA;NA;NA;NA;NA	NA;1383.15826947091;NA;NA;NA;NA;1383.15828524238;NA;1383.15844921049;NA;NA;NA;1383.15727319536;1383.15844564123;1383.1569714269;1383.15933768137;NA;NA;NA;NA;NA;NA;NA;NA;NA;1383.15836441115;NA;1383.15942347493;1383.15890125492;NA;NA;NA;NA;NA;NA;NA;NA;NA;NA;NA;NA;NA;NA;NA;NA;NA;NA;NA;NA;NA;NA;NA;NA;NA;NA;NA;NA;NA;NA;NA;NA;NA;NA;NA;NA	NA;117.530403137207;NA;NA;NA;NA;132.785995483398;NA;141.214401245117;NA;NA;NA;NaN;131.503204345703;NaN;108.32389831543;NA;NA;NA;NA;NA;NA;NA;NA;NA;90.6938400268555;NA;137.854705810547;112.264297485352;NA;NA;NA;NA;NA;NA;NA;NA;NA;NA;NA;NA;NA;NA;NA;NA;NA;NA;NA;NA;NA;NA;NA;NA;NA;NA;NA;NA;NA;NA;NA;NA;NA;NA;NA;NA	3	-0.0659855	-0.013	-0.0994741	-0.107391	-0.0775496	-0.0733945	-0.139	-0.106462	0	-0.037795	-0.0818801	-0.0788941	-0.013	0.029	-0.089	-0.06	-0.106066	-0.0855036	-0.124318	-0.119339	-0.117213	-0.0998594	-0.0304649	-0.129002	-0.127633	-0.132	-0.0411538	0.004
Feature_164	515.772	15.913	YFIDFVAR	P01042	20140903_QEp1_LC7_PhGe_SA_4_36_2108_9am_msms_12381;20140903_QEp1_LC7_PhGe_SA_4_36_2108_12am_msms_12578;20140903_QEp1_LC7_PhGe_SA_4_36_2008_3pm_msms_12513;20140903_QEp1_LC7_PhGe_SA_4_36_2608_12am_msms_12644;20140903_QEp1_LC7_PhGe_SA_4_36_2508_9am_msms_12563;20140903_QEp1_LC7_PhGe_SA_4_36_2608_9am_msms_12547;20140903_QEp1_LC7_PhGe_SA_4_36_2608_6am_msms_12486;20140903_QEp1_LC7_PhGe_SA_4_36_2208_3pm_…	515.771	515.773	14.9254	16.9006	1035977,1035964,1036012,1036006,1036016,1036017,1035936,1036013,1036032,1035970,1035987,1036018,1036019,1036048,1035945,1035920,1036040,1036045,1036043,1035973,1036010,1036049,1035988,1036025,1036001,1036050,1036014,1036034,1036020,1036039,1036027,1036057,1036028,1036033,1035948,1036007,1035997,1036065,1035963,1035892,1035910,1035960,1035982,1035934,1035983,1035958,1035968,1035932,1035962,1035951…	65	1029.53	2	112.547	65		0.449333	15.931;15.834;15.906;15.862;15.913;15.83;15.785;15.808;15.844;15.949;15.862;15.838;15.864;15.902;15.804;15.801;15.848;15.861;15.821;15.809;15.829;15.841;15.967;15.829;15.82;15.77;15.953;15.859;15.881;15.81;15.848;15.861;15.793;15.848;15.84;16.914;16.935;16.939;16.897;16.863;16.918;16.905;16.877;16.85;16.878;16.825;16.837;16.732;16.845;16.818;16.812;16.824;16.805;16.801;16.811;16.755;16.764;16.815…	515.7721966682;515.771853251624;515.772381301876;515.772114140872;515.772008840848;515.771829681193;515.771841943665;515.771984472961;515.77169090768;515.772040180107;515.772059985868;515.771816473603;515.771822939399;515.771881837522;515.77197623604;515.772024118329;515.772071650191;515.771862196999;515.771961399273;515.771922431946;515.772029964855;515.771879432349;515.771822383215;515.77200407…	101.327201843262;101.327201843262;98.5231323242188;86.8328323364258;NaN;98.5231323242188;132.56689453125;86.8328323364258;113.411598205566;89.752197265625;122.12809753418;109.012397766113;106.356201171875;109.012397766113;125.814002990723;109.012397766113;86.8328323364258;87.1811676025391;133.599899291992;122.12809753418;82.2405090332031;122.12809753418;133.599899291992;110.807502746582;116.90360…	1	0.018	-0.079	-0.007	-0.051	0	-0.083	-0.128	-0.105	-0.069	0.036	-0.051	-0.075	-0.049	-0.011	-0.109	-0.112	-0.065	-0.052	-0.092	-0.104	-0.084	-0.072	0.054	-0.084	-0.093	-0.143	0.04	-0.054
Feature_165	321.512	9.9986	YFHLINR	P09172	20140903_QEp1_LC7_PhGe_SA_4_36_1908_3pm_msms_6876;20140903_QEp1_LC7_PhGe_SA_4_36_1908_12am_msms_6863;20140903_QEp1_LC7_PhGe_SA_4_36_2508_3pm_msms_6836;20140903_QEp1_LC7_PhGe_SA_4_36_2508_12am_msms_6847;20140903_QEp1_LC7_PhGe_SA_4_36_2208_9am_msms_6841;20140903_QEp1_LC7_PhGe_SA_4_48_Top6_Top20_1_msms_6582;20140903_QEp1_LC7_PhGe_SA_4_36_2408_9am_msms_6807;20140903_QEp1_LC7_PhGe_SA_4_48_Top6_Top20_3…	321.511	321.513	9.01096	10.9862	86740,86748,86730,86739,86741,86729,86753,86738,86731,86749,86735,86769,86724,86727,86725,86733,86732,86726,86757,86746,86728,86774,86737,86734,86723,86745,86722,86736,86759,86742,86743	31	961.513	3	64.5815	31		0.139517	10.164;9.943;10.174;10.049;10.147;9.8858;9.9382;NA;9.8954;10.15;9.9986;9.9543;9.9577;NA;9.8675;9.907;10.053;10.073;9.9597;10.005;NA;10.032;NA;10.059;9.954;9.896;10.16;9.9382;NA;NA;9.9337;9.9672;10.231;10.335;10.297;11.279;11.314;NA;NA;NA;NA;NA;NA;NA;NA;NA;NA;NA;NA;NA;NA;NA;NA;NA;NA;NA;NA;NA;NA;NA;NA;NA;NA;NA;NA	321.511829458114;321.511846011192;321.512018920184;321.512219312103;321.511985667416;321.512026556704;321.511953513298;NA;321.511683725702;321.512037761651;321.511802110965;321.512162033122;321.511838153839;NA;321.512050029865;321.511893992896;321.511965440606;321.51210035214;321.511777564489;321.51206717415;NA;321.511977042852;NA;321.512170105147;321.512019197031;321.511776798118;321.51186641246…	60.3582382202148;71.9492874145508;NaN;NaN;NaN;NaN;NaN;NA;NaN;NaN;NaN;NaN;NaN;NA;NaN;60.3582382202148;NaN;NaN;NaN;NaN;NA;NaN;NA;55.4410705566406;71.9492874145508;54.7865295410156;NaN;NaN;NA;NA;NaN;NaN;67.034797668457;46.6634216308594;92.692497253418;NaN;NaN;NA;NA;NA;NA;NA;NA;NA;NA;NA;NA;NA;NA;NA;NA;NA;NA;NA;NA;NA;NA;NA;NA;NA;NA;NA;NA;NA;NA	1	0.1654	-0.0556	0.1754	0.0504	0.1484	-0.1128	-0.0604	-0.190197	-0.1032	0.1514	0	-0.0443	-0.0409	-0.105251	-0.1311	-0.0916	0.0544	0.0744	-0.0389	0.0064	-0.166142	0.0334	-0.016103	0.0604	-0.0446	-0.1026	0.1614	-0.0604
Feature_166	551.246	8.361	YEYLEGGDR	Q04756	20140903_QEp1_LC7_PhGe_SA_4_48_Top6_Top20_1_msms_4849;20140903_QEp1_LC7_PhGe_SA_4_48_Top6_Top20_2_msms_4728;20140903_QEp1_LC7_PhGe_SA_4_48_Top6_Top20_3_msms_4815	551.245	551.247	7.37336	9.34864	1209799,1209795,1209794,1209789,1209788	5	1100.48	2	104.707	5		0.12625	NA;NA;NA;NA;NA;NA;NA;NA;NA;NA;NA;NA;NA;NA;NA;NA;NA;NA;NA;NA;NA;NA;NA;NA;NA;NA;NA;NA;NA;NA;NA;NA;8.314;8.367;8.361;NA;9.497;NA;NA;NA;NA;NA;NA;NA;NA;NA;NA;NA;NA;NA;NA;NA;NA;NA;NA;9.5274;NA;NA;NA;NA;NA;NA;NA;NA;NA	NA;NA;NA;NA;NA;NA;NA;NA;NA;NA;NA;NA;NA;NA;NA;NA;NA;NA;NA;NA;NA;NA;NA;NA;NA;NA;NA;NA;NA;NA;NA;NA;551.246430672249;551.246302044091;551.246120078145;NA;551.245954643514;NA;NA;NA;NA;NA;NA;NA;NA;NA;NA;NA;NA;NA;NA;NA;NA;NA;NA;551.246648289558;NA;NA;NA;NA;NA;NA;NA;NA;NA	NA;NA;NA;NA;NA;NA;NA;NA;NA;NA;NA;NA;NA;NA;NA;NA;NA;NA;NA;NA;NA;NA;NA;NA;NA;NA;NA;NA;NA;NA;NA;NA;120.98860168457;81.5250015258789;111.606796264648;NA;NaN;NA;NA;NA;NA;NA;NA;NA;NA;NA;NA;NA;NA;NA;NA;NA;NA;NA;NA;NaN;NA;NA;NA;NA;NA;NA;NA;NA;NA	1	-0.0223889	-0.155803	-0.0145307	-0.0864356	-0.0291249	-0.210121	-0.170565	-0.165693	-0.218539	-0.022044	-0.114386	-0.157911	-0.151909	-0.0894716	-0.212806	-0.19489	-0.10102	-0.0750142	-0.136272	-0.142007	-0.123143	-0.117727	-0.0135278	-0.120809	-0.138519	-0.1976	-0.0322895	-0.134223
Feature_167	526.293	11.397	YEVTVVSVR	P22105	20140903_QEp1_LC7_PhGe_SA_4_36_2608_9am_msms_8766;20140903_QEp1_LC7_PhGe_SA_4_36_2608_12am_msms_8881;20140903_QEp1_LC7_PhGe_SA_4_36_2108_12am_msms_8748;20140903_QEp1_LC7_PhGe_SA_4_36_2208_12am_msms_8581;20140903_QEp1_LC7_PhGe_SA_4_36_2208_9am_msms_8601;20140903_QEp1_LC7_PhGe_SA_4_36_2508_6am_msms_8776;20140903_QEp1_LC7_PhGe_SA_4_36_1908_9am_msms_8651;20140903_QEp1_LC7_PhGe_SA_4_36_2408_9am_msms_8…	526.292	526.294	10.4094	12.3846	1091802,1091818,1091808,1091798,1091809,1091806,1091790,1091827,1091887,1091905,1091906,1091800,1091893,1091729,1091883,1091814,1091995,1091863,1091945,1091891,1091903,1091969,1091955,1091899,1091898,1091841,1091902,1091940,1091794,1091854,1091896,1091928,1091884,1091897,1091977,1091826,1091926,1091919,1091918,1091911,1091914,1091920,1091913,1091912,1091927,1091930,1091929,1091924,1091921,1091925…	56	1050.57	2	86.3685	39		0.184083	12.128;11.218;11.554;11.937;12.121;11.248;11.323;12.082;11.853;12.101;11.289;12.102;11.884;11.307;11.196;11.843;11.322;11.394;12.117;11.297;11.292;11.321;12.162;11.94;11.327;11.21;12.025;11.245;11.92;12.114;12.105;11.886;11.4;11.459;11.46;NA;NA;12.402;12.431;12.413;12.513;12.384;12.417;12.298;NA;NA;NA;NA;NA;NA;12.506;12.533;12.423;12.396;NA;12.392;12.411;12.371;12.351;12.51;12.4;12.458;12.386;12.…	526.292747224396;526.29257990294;526.292944829459;526.292626914614;526.292686342292;526.292795893216;526.292563383914;526.292752458904;526.292627806229;526.292662132495;526.292888247812;526.29240206894;526.29261703493;526.292262233945;526.292923897116;526.292657225951;526.292788058514;526.292760109294;526.292343897692;526.292792668377;526.292826878455;526.292706702204;526.292782808415;526.2928281…	NaN;NaN;NaN;NaN;NaN;NaN;68.656982421875;NaN;NaN;NaN;NaN;NaN;NaN;NaN;68.656982421875;NaN;NaN;NaN;NaN;NaN;NaN;NaN;NaN;NaN;NaN;NaN;NaN;NaN;NaN;NaN;NaN;NaN;98.0482711791992;99.8150100708008;96.6650466918945;NA;NA;NaN;NaN;NaN;NaN;NaN;NaN;NaN;NA;NA;NA;NA;NA;NA;NaN;NaN;NaN;NaN;NA;NaN;NaN;NaN;NaN;NaN;NaN;NaN;NaN;NaN;NaN	1	0.731	-0.179	0.157	0.54	0.724	-0.149	-0.074	0.685	0.456	0.704	-0.108	0.705	0.487	-0.09	-0.201	0.446	-0.075	-0.003	0.72	-0.1	-0.105	-0.076	0.765	0.543	-0.07	-0.187	0.628	-0.152
Feature_168	536.29	12.555	YEVSVYALK	P02751	20140903_QEp1_LC7_PhGe_SA_4_36_2508_9am_msms_9330;20140903_QEp1_LC7_PhGe_SA_4_36_2008_3pm_msms_9282;20140903_QEp1_LC7_PhGe_SA_4_36_2608_12am_msms_9446;20140903_QEp1_LC7_PhGe_SA_4_36_2608_9am_msms_9324;20140903_QEp1_LC7_PhGe_SA_4_36_1908_3pm_msms_9175;20140903_QEp1_LC7_PhGe_SA_4_36_2208_3pm_msms_9283;20140903_QEp1_LC7_PhGe_SA_4_36_2208_9am_msms_9143;20140903_QEp1_LC7_PhGe_SA_4_36_2608_6am_msms_929…	536.289	536.291	11.5674	13.5426	1137348,1137327,1137356,1137353,1137366,1137344,1137363,1137376,1137372,1137380,1137367,1137362,1137383,1137374,1137371,1137400,1137387,1137333,1137335,1137386,1137357,1137326,1137323,1137329,1137328,1137331,1137334,1137332,1137330,1137324,1137325,1137397,1137320,1137342,1137322,1137337,1137346,1137361,1137396,1137345,1137340,1137343,1137382,1137365,1137381,1137355,1137384,1137338,1137360,1137375…	65	1070.57	2	79.8546	65		0.163367	12.571;12.424;12.555;12.483;12.552;12.4;12.422;12.43;12.419;12.564;12.467;12.421;12.437;12.503;12.388;12.4;12.471;12.51;12.442;12.445;12.445;12.478;12.596;12.482;12.433;12.397;12.577;12.443;12.48;12.443;12.435;12.448;12.452;12.498;12.485;13.476;13.494;13.516;13.517;13.483;13.564;13.587;13.546;13.515;13.571;13.532;13.539;13.456;13.564;13.544;13.513;13.514;13.509;13.514;13.549;13.496;13.503;13.555;…	536.290187135123;536.289771799583;536.290021068664;536.290142450306;536.290201812292;536.28985537448;536.28993256747;536.290095415202;536.289988246502;536.290019506338;536.289920344;536.28994016346;536.290030228839;536.289921030315;536.289765030024;536.289983121553;536.290346689801;536.290269161155;536.290013498709;536.290020195453;536.290164881583;536.290050174923;536.289851013576;536.2900917427…	NaN;80.6883926391602;72.9281234741211;NaN;NaN;83.9477233886719;91.8667068481445;70.0282135009766;NaN;NaN;82.2868270874023;82.2868270874023;72.9281234741211;72.9281234741211;82.2868270874023;71.4507064819336;NaN;NaN;71.6136016845703;NaN;NaN;NaN;93.6488494873047;NaN;93.5975799560547;82.2868270874023;NaN;71.4507064819336;72.9281234741211;NaN;80.6883926391602;71.4507064819336;79.148193359375;80.68839…	1	0.016	-0.131	0	-0.072	-0.003	-0.155	-0.133	-0.125	-0.136	0.009	-0.088	-0.134	-0.118	-0.052	-0.167	-0.155	-0.084	-0.045	-0.113	-0.11	-0.11	-0.077	0.041	-0.073	-0.122	-0.158	0.022	-0.112
Feature_169	910.965	17.5765	YEVQGEVFTKPQLWP	P02741	20141110_QEp1_LC7_PhGe_4_53_W5_1_msms_12814;20141110_QEp1_LC7_PhGe_4_53_W5_2_msms_12976;20141110_QEp1_LC7_PhGe_4_53_W5_3_msms_12736;20140903_QEp1_LC7_PhGe_SA_4_48_Top6_Top20_1_msms_12360;20140903_QEp1_LC7_PhGe_SA_4_48_Top6_Top20_3_msms_12232;20140903_QEp1_LC7_PhGe_SA_4_48_Top6_Top20_2_msms_12038;20141110_QEp1_LC7_PhGe_4_53_W4_2_msms_12851;20141110_QEp1_LC7_PhGe_4_53_W4_3_msms_12835;20141110_QEp1_…	910.964	910.966	16.5889	18.5641	2588843,2588826,2588828,2588825,2588847,2588839,2588834,2588832,2588831,2588836,2588821,2588833,2588824,2588835,2588837,2588844,2588841,2588845,2588842,2588840,2588830,2588838	22	1819.91	2	96.6904	19		0.265233	NA;15.777;NA;NA;NA;15.78;NA;15.749;NA;15.892;NA;NA;NA;NA;NA;NA;NA;NA;NA;NA;NA;15.787;NA;NA;NA;15.705;NA;NA;NA;16.614;NA;NA;16.776;16.833;16.826;NA;NA;NA;17.771;17.715;NA;17.773;NA;NA;17.274;NA;NA;17.586;NA;17.631;NA;NA;NA;NA;NA;17.596;NA;NA;NA;NA;17.601;17.599;17.565;17.588;17.619	NA;910.965913653408;NA;NA;NA;910.965577966185;NA;910.963849537149;NA;910.966839333386;NA;NA;NA;NA;NA;NA;NA;NA;NA;NA;NA;910.966044917672;NA;NA;NA;910.968851125475;NA;NA;NA;910.966531887429;NA;NA;910.964126568014;910.964997220596;910.965210712517;NA;NA;NA;910.964690328222;910.965003857543;NA;910.96507747094;NA;NA;910.963398638006;NA;NA;910.965058309118;NA;910.9648073755;NA;NA;NA;NA;NA;910.965516539…	NA;NaN;NA;NA;NA;NaN;NA;NaN;NA;NaN;NA;NA;NA;NA;NA;NA;NA;NA;NA;NA;NA;NaN;NA;NA;NA;NaN;NA;NA;NA;NaN;NA;NA;102.084701538086;114.013496398926;140.218002319336;NA;NA;NA;75.3163833618164;73.8340606689453;NA;80.6319427490234;NA;NA;NaN;NA;NA;NaN;NA;NaN;NA;NA;NA;NA;NA;NaN;NA;NA;NA;NA;69.2611312866211;74.8902206420898;92.38037109375;133.229904174805;107.734298706055	1	-0.0885663	-1.7995	-0.126074	-0.171614	-0.120064	-1.7965	-0.245798	-1.8275	-0.148948	-1.6845	-0.151533	-0.170655	-0.13507	-0.0917659	-0.191883	-0.188504	-0.175707	-0.141644	-0.21187	-0.203178	-0.200892	-1.7895	-0.0280261	-0.203504	-0.219926	-1.8715	-0.064444	-0.137955
Feature_170	600.301	11.4485	YEVQGEVFTK	P02741	20140903_QEp1_LC7_PhGe_SA_4_48_Top6_Top20_1_msms_6608;20140903_QEp1_LC7_PhGe_SA_4_48_Top6_Top20_3_msms_6563;20140903_QEp1_LC7_PhGe_SA_4_48_Top6_Top20_2_msms_6450;20141110_QEp1_LC7_PhGe_4_53_W5_3_msms_7436;20141110_QEp1_LC7_PhGe_4_53_W5_1_msms_7489;20141110_QEp1_LC7_PhGe_4_53_W5_2_msms_7590	600.3	600.302	10.4609	12.4361	1471627,1471603,1471587,1471638,1471640,1471641,1471602	7	1198.59	2	116.619	7		0.204917	NA;NA;NA;NA;NA;NA;NA;NA;NA;NA;NA;NA;NA;NA;NA;NA;NA;NA;NA;NA;NA;NA;NA;NA;NA;NA;NA;NA;NA;NA;NA;NA;10.278;10.336;10.334;NA;NA;NA;NA;NA;NA;NA;NA;11.416;NA;NA;NA;NA;NA;NA;NA;NA;NA;NA;NA;NA;NA;NA;NA;NA;NA;NA;11.452;11.445;11.481	NA;NA;NA;NA;NA;NA;NA;NA;NA;NA;NA;NA;NA;NA;NA;NA;NA;NA;NA;NA;NA;NA;NA;NA;NA;NA;NA;NA;NA;NA;NA;NA;600.30096956866;600.300707939533;600.300771492429;NA;NA;NA;NA;NA;NA;NA;NA;600.29895742021;NA;NA;NA;NA;NA;NA;NA;NA;NA;NA;NA;NA;NA;NA;NA;NA;NA;NA;600.300923089593;600.301069480851;600.301031890873	NA;NA;NA;NA;NA;NA;NA;NA;NA;NA;NA;NA;NA;NA;NA;NA;NA;NA;NA;NA;NA;NA;NA;NA;NA;NA;NA;NA;NA;NA;NA;NA;110.387199401855;129.888900756836;93.3451919555664;NA;NA;NA;NA;NA;NA;NA;NA;NaN;NA;NA;NA;NA;NA;NA;NA;NA;NA;NA;NA;NA;NA;NA;NA;NA;NA;NA;133.807403564453;110.387199401855;121.898597717285	1	-0.0334853	-0.183893	-0.0431521	-0.121068	-0.0431625	-0.222807	-0.186066	-0.188218	-0.202589	-0.0418465	-0.133838	-0.181613	-0.15833	-0.0977219	-0.225692	-0.217341	-0.125043	-0.0954282	-0.158022	-0.170577	-0.161384	-0.124223	-0.0183837	-0.120075	-0.180149	-0.213977	-0.0420938	-0.169436
Feature_171	673.352	19.726	YEVDQQIQVLMDKLVELAHQYK	P04114	20140903_QEp1_LC7_PhGe_SA_4_36_2108_9am_msms_15842;20140903_QEp1_LC7_PhGe_SA_4_36_2108_12am_msms_16107;20140903_QEp1_LC7_PhGe_SA_4_36_2608_12am_msms_16156;20140903_QEp1_LC7_PhGe_SA_4_36_2208_3pm_msms_15985;20140903_QEp1_LC7_PhGe_SA_4_36_2208_9am_msms_15807;20140903_QEp1_LC7_PhGe_SA_4_36_1908_9am_msms_15680;20140903_QEp1_LC7_PhGe_SA_4_36_2208_6am_msms_15729;20140903_QEp1_LC7_PhGe_SA_4_36_2608_6am_…	673.351	673.353	18.7384	20.7136	1870007,1869971,1870015,1869995,1869989,1869998,1870008,1870021,1869985,1870001,1869983,1869988,1869980,1870019,1869970,1869978,1869964,1869997,1869992,1870002,1869982,1869979,1870004,1870023,1870005,1869999,1870006,1870017,1870003,1870000,1870016,1869996,1870009,1870010	34	2689.38	4	112.919	34		0.0982417	19.712;19.729;19.698;19.706;19.715;19.746;19.694;19.717;19.754;19.753;19.729;19.735;19.746;19.75;19.727;19.723;19.701;19.712;19.685;19.71;19.699;19.725;19.746;19.69;19.689;19.707;19.742;19.736;19.736;19.696;19.743;19.736;NA;NA;NA;NA;NA;NA;19.942;NA;NA;NA;NA;NA;NA;NA;NA;19.992;NA;NA;NA;NA;NA;NA;NA;NA;NA;NA;NA;NA;NA;NA;NA;NA;NA	673.352074529357;673.351886641255;673.352225446433;673.351974504387;673.35188617203;673.351713017085;673.352123179876;673.352236440566;673.352282817522;673.351785886721;673.35179448587;673.351819379587;673.352197566242;673.352240783929;673.352199965848;673.352000216389;673.351854570683;673.352001644461;673.352052333374;673.352121614639;673.352087839631;673.352368221796;673.351945694211;673.352070…	NaN;NaN;NaN;115.535697937012;NaN;NaN;NaN;110.747200012207;76.4924163818359;105.958198547363;141.784698486328;46.9529418945313;NaN;69.0880279541016;165.100601196289;128.881103515625;35.537841796875;NaN;172.239898681641;135.981597900391;117.379997253418;NaN;NaN;NaN;120.41480255127;141.784698486328;NaN;NaN;69.0880279541016;130.831405639648;148.747299194336;NaN;NA;NA;NA;NA;NA;NA;NaN;NA;NA;NA;NA;NA;NA…	1	-0.014	0.003	-0.028	-0.02	-0.011	0.02	-0.032	-0.009	0.028	0.027	0.003	0.009	0.02	0.024	0.001	-0.003	-0.025	-0.014	-0.041	-0.016	-0.027	-0.001	0.02	-0.036	-0.037	-0.019	0.016	0.01
Feature_172	677.351	18.805	YEVDQQIQVLMDKLVELAHQYK	P04114	20140903_QEp1_LC7_PhGe_SA_4_36_2208_3pm_msms_15241;20140903_QEp1_LC7_PhGe_SA_4_36_1908_3pm_msms_14902;20140903_QEp1_LC7_PhGe_SA_4_36_2608_9am_msms_15086;20140903_QEp1_LC7_PhGe_SA_4_36_2108_12am_msms_15141;20140903_QEp1_LC7_PhGe_SA_4_36_2508_9am_msms_15112;20140903_QEp1_LC7_PhGe_SA_4_36_2608_12am_msms_15232;20140903_QEp1_LC7_PhGe_SA_4_36_2508_3pm_msms_14948;20140903_QEp1_LC7_PhGe_SA_4_36_1908_9am_…	677.35	677.352	17.8174	19.7926	1886245,1886216,1886217,1886232,1886227,1886249,1886259,1886301,1886276,1886309,1886273,1886220,1886257,1886261,1886293,1886269,1886315,1886256,1886263,1886251,1886254,1886252,1886325,1886265,1886312,1886267,1886317,1886238,1886271,1886303,1886247,1886268,1886280,1886283,1886282,1886284,1886279,1886277	38	2705.37	4	71.6482	38	Oxidation (M)	0.108567	18.677;18.659;18.845;18.626;18.859;18.869;18.782;18.612;18.685;18.968;18.645;18.87;18.689;18.94;18.8;18.85;18.81;18.845;18.789;18.811;18.581;18.818;18.939;18.777;18.558;18.789;18.735;18.683;18.718;18.78;18.878;18.665;NA;NA;NA;NA;NA;19.32;NA;NA;NA;NA;NA;NA;NA;NA;NA;NA;NA;NA;NA;NA;NA;NA;NA;NA;NA;NA;NA;19.469;19.402;NA;19.438;19.444;19.47	677.350506649457;677.350470033187;677.351483413717;677.350502187658;677.351597957478;677.352038102311;677.349757872789;677.350816729566;677.350620533327;677.352059959373;677.350596371434;677.351181929697;677.351008999571;677.350923652135;677.351455661401;677.351420773137;677.351703539552;677.350501129943;677.350563665476;677.351737235222;677.349693043916;677.352317495045;677.351459884077;677.3510…	64.5215377807617;75.0639114379883;NaN;75.7734603881836;58.0932998657227;NaN;NaN;NaN;97.6898727416992;58.0932998657227;NaN;NaN;84.165657043457;74.3635711669922;NaN;NaN;47.75;24.5515098571777;NaN;NaN;NaN;NaN;NaN;NaN;NaN;83.3952865600586;NaN;97.6898727416992;91.27587890625;71.1475677490234;NaN;71.1475677490234;NA;NA;NA;NA;NA;NaN;NA;NA;NA;NA;NA;NA;NA;NA;NA;NA;NA;NA;NA;NA;NA;NA;NA;NA;NA;NA;NA;NaN;NaN;…	1	-0.128	-0.146	0.04	-0.179	0.054	0.064	-0.023	-0.193	-0.12	0.163	-0.16	0.065	-0.116	0.135	-0.005	0.045	0.005	0.04	-0.016	0.006	-0.224	0.013	0.134	-0.028	-0.247	-0.016	-0.07	-0.122
Feature_173	536.936	14.882	YEVDQQIQVLMDK	P04114	20140903_QEp1_LC7_PhGe_SA_4_36_2108_6am_msms_11398;20140903_QEp1_LC7_PhGe_SA_4_36_2308_6am_msms_11267;20140903_QEp1_LC7_PhGe_SA_4_36_1908_3pm_msms_11484;20140903_QEp1_LC7_PhGe_SA_4_36_2208_6am_msms_11420;20140903_QEp1_LC7_PhGe_SA_4_36_2508_12am_msms_11376;20140903_QEp1_LC7_PhGe_SA_4_36_2508_6am_msms_11572;20140903_QEp1_LC7_PhGe_SA_4_36_2608_12am_msms_11783;20140903_QEp1_LC7_PhGe_SA_4_36_1908_6am_…	536.935	536.937	13.8944	15.8696	1140107,1140083,1140086,1140077,1140093,1140097,1140074,1140062,1140084,1140078,1140098,1140111,1140108,1140069,1140101,1140100,1140076,1140106,1140092,1140082,1140079,1140080,1140081,1140070,1140073,1140065,1140050,1140047,1140055,1140063,1140085,1140095	32	1607.79	3	85.6342	29		0.0982417	14.933;14.854;14.928;NA;14.958;NA;NA;14.852;14.9;14.993;14.882;14.877;NA;NA;14.844;14.849;14.852;NA;14.841;14.861;14.845;14.89;NA;14.869;14.844;14.824;14.98;NA;14.923;14.864;14.896;14.901;NA;14.763;NA;15.879;NA;15.914;NA;NA;NA;NA;NA;NA;NA;NA;15.863;15.745;NA;NA;NA;NA;NA;15.839;NA;NA;15.794;NA;NA;15.825;NA;NA;NA;NA;NA	536.936012978847;536.936093549923;536.936060915856;NA;536.936036356767;NA;NA;536.935841701307;536.937875234549;536.935809170523;536.936108202603;536.936133811026;NA;NA;536.936056538923;536.936159845711;536.936006835725;NA;536.936027951964;536.935907558119;536.936049203463;536.935985276765;NA;536.936069141838;536.936261660389;536.935844635594;536.936056292111;NA;536.93586044437;536.936001722192;53…	82.068733215332;98.9420928955078;90.7587738037109;NA;NaN;NA;NA;89.4599990844727;NaN;NaN;108.997200012207;NaN;NA;NA;96.4640579223633;NaN;69.3448486328125;NA;86.802978515625;NaN;89.2306365966797;91.6202926635742;NA;NaN;91.6202926635742;NaN;82.068733215332;NA;112.437400817871;NaN;NaN;NaN;NA;82.068733215332;NA;72.891242980957;NA;96.0588989257813;NA;NA;NA;NA;NA;NA;NA;NA;77.8944625854492;NaN;NA;NA;NA;N…	2	0.051	-0.028	0.046	-0.131941	0.076	-0.1845	-0.189172	-0.03	0.018	0.111	0	-0.005	-0.144094	-0.0948912	-0.038	-0.033	-0.03	-0.115994	-0.041	-0.021	-0.037	0.008	-0.0237867	-0.013	-0.038	-0.058	0.098	-0.151247
Feature_175	804.901	15.786	YEVDQQIQVLMDK	P04114	20140903_QEp1_LC7_PhGe_SA_4_36_2008_3pm_msms_11597;20140903_QEp1_LC7_PhGe_SA_4_36_2508_9am_msms_11646;20140903_QEp1_LC7_PhGe_SA_4_36_2108_3pm_msms_11569;20140903_QEp1_LC7_PhGe_SA_4_36_2108_6am_msms_11408;20140903_QEp1_LC7_PhGe_SA_4_36_2508_6am_msms_11591;20140903_QEp1_LC7_PhGe_SA_4_36_2108_9am_msms_11487;20140903_QEp1_LC7_PhGe_SA_4_36_2408_3pm_msms_11351;20140903_QEp1_LC7_PhGe_SA_4_36_2308_3pm_ms…	804.9	804.902	14.7984	16.7736	2325274,2325235,2325243,2325253,2325228,2325242,2325275,2325238,2325236,2325218,2325264,2325244,2325241,2325216,2325240,2325256,2325227,2325239,2325233,2325252,2325237,2325234,2325260,2325259,2325255,2325206,2325220,2325215,2325224,2325205,2325268,2325225,2325201,2325214,2325246,2325212,2325247,2325248,2325209,2325222,2325208,2325219,2325250,2325251,2325217,2325226,2325213,2325245,2325232,2325198…	57	1607.79	2	151.182	56		0.461617	NA;NA;NA;14.886;14.958;14.837;14.84;NA;14.901;14.986;14.884;14.879;14.905;14.952;NA;14.831;NA;14.9;14.841;14.863;NA;14.888;15.007;14.871;NA;14.823;14.982;14.883;14.92;14.861;14.895;14.903;14.728;14.768;14.773;15.868;15.896;15.916;15.877;15.853;15.922;15.917;15.892;15.85;15.907;15.855;15.862;15.743;15.869;15.852;15.84;15.848;15.838;15.842;15.843;15.785;15.799;15.864;15.862;15.827;15.801;15.787;15.…	NA;NA;NA;804.900839171126;804.901245234248;804.900968237698;804.900615419568;NA;804.900752864188;804.900978498262;804.900381989577;804.900552514745;804.900733920818;NaN;NA;NaN;NA;804.900657584971;804.900618752008;804.900650240852;NA;804.900465809187;804.900735851581;804.900887142712;NA;804.900278952125;804.90085800885;804.901026925387;804.900712824797;804.900325257381;804.900861923614;804.9008049…	NA;NA;NA;NaN;NaN;154.651397705078;176.893203735352;NA;NaN;88.0750274658203;124.067596435547;136.326599121094;NaN;76.759;NA;139.3;NA;154.651397705078;113.252799987793;NaN;NA;128.763198852539;NaN;NaN;NA;NaN;62.2874984741211;157.864898681641;NaN;NaN;NaN;NaN;167.324798583984;174.947799682617;188.39990234375;188.39990234375;200.158798217773;177.210494995117;167.889999389648;185.946502685547;200.158798…	2	-0.0882367	-0.171019	-0.109077	-0.9	-0.828	-0.949	-0.946	-0.185871	-0.885	-0.8	-0.902	-0.907	-0.881	-0.834	-0.199997	-0.955	-0.162631	-0.886	-0.945	-0.923	-0.181382	-0.898	-0.779	-0.915	-0.206896	-0.963	-0.804	-0.903
Feature_176	812.898	13.6385	YEVDQQIQVLMDK	P04114	20140903_QEp1_LC7_PhGe_SA_4_48_Top6_Top20_3_msms_8557;20140903_QEp1_LC7_PhGe_SA_4_36_2108_3pm_msms_9524;20140903_QEp1_LC7_PhGe_SA_4_36_2008_9am_msms_9416;20140903_QEp1_LC7_PhGe_SA_4_36_2608_3pm_msms_9373;20140903_QEp1_LC7_PhGe_SA_4_36_2508_6am_msms_9562;20140903_QEp1_LC7_PhGe_SA_4_36_2408_6am_msms_9654;20140903_QEp1_LC7_PhGe_SA_4_36_2508_3pm_msms_9418;20140903_QEp1_LC7_PhGe_SA_4_36_2408_12am_msms…	812.897	812.899	12.6509	14.6261	2350696,2350675,2350670,2350669,2350685,2350734,2350665,2350671,2350692,2350672,2350691,2350677,2350684,2350715,2350720,2350709,2350708,2350673,2350667,2350717,2350681,2350726,2350683,2350676,2350746,2350674,2350737,2350680,2350716,2350718,2350727,2350707,2350719,2350668,2350722,2350666,2350733,2350768,2350769,2350756,2350713,2350736,2350712,2350695,2350744,2350728,2350729,2350723,2350724,2350743…	62	1623.78	2	118.566	60	Oxidation (M)	0.461617	12.851;12.768;12.777;12.725;12.856;12.753;12.708;12.697;12.778;12.867;12.789;12.769;12.785;12.84;12.729;12.688;12.742;12.749;12.772;12.696;12.711;12.724;12.908;12.724;NA;12.657;12.882;12.771;12.81;12.707;12.785;12.778;12.558;12.545;12.548;NA;NA;13.634;13.616;13.652;13.73;13.738;13.66;13.683;13.707;13.684;13.653;13.613;13.692;13.677;13.641;13.717;13.708;13.647;13.683;13.612;13.685;13.692;13.733;13…	812.895930808716;812.898475631718;812.894737590196;812.895297198222;812.895946478047;812.897957870033;812.89415345619;812.894875388777;812.897680230084;812.895241388344;812.899544558734;812.897030854545;812.897776235955;812.897755915923;812.898096337688;812.896054427538;812.896225267009;812.895548047434;812.898720629033;812.895596640063;812.895207295623;812.895339627528;812.898100514766;812.89590…	88.0750274658203;101.303802490234;115.909896850586;139.857803344727;138.548797607422;NaN;113.527397155762;118.080200195313;119.62;122.782501220703;145.92;NaN;NaN;63.29;143.925399780273;118.522003173828;125.726997375488;129.771697998047;NaN;123.75830078125;108.232398986816;129.771697998047;117.080596923828;144.802703857422;NA;113.527397155762;102.519996643066;73.8340606689453;118.522003173828;78.4…	2	-0.7875	-0.8705	-0.8615	-0.9135	-0.7825	-0.8855	-0.9305	-0.9415	-0.8605	-0.7715	-0.8495	-0.8695	-0.8535	-0.7985	-0.9095	-0.9505	-0.8965	-0.8895	-0.8665	-0.9425	-0.9275	-0.9145	-0.7305	-0.9145	-0.146554	-0.9815	-0.7565	-0.8675
Feature_177	586.795	11.3665	YENYELTLK	P04114	20140903_QEp1_LC7_PhGe_SA_4_36_2008_6am_msms_8031;20141110_QEp1_LC7_PG_4_53_M1_1_msms_8813;20141110_QEp1_LC7_PhGe_4_53_M2_3_msms_8378	586.794	586.796	10.3789	12.3541	1402393,1402386,1402412,1402411,1402410,1402407,1402415,1402387,1402397,1402406,1402394,1402413,1402391,1402396,1402405,1402403,1402395,1402382,1402392,1402398,1402414,1402390,1402384,1402376,1402404,1402409,1402408,1402401,1402402,1402400,1402399,1402383,1402388,1402385,1402437,1402416,1402381	37	1171.58	2	78.8751	37		0.461617	11.526;11.305;11.541;11.407;11.518;11.267;11.335;11.345;11.283;11.497;11.37;11.322;11.346;11.386;11.276;11.288;11.395;11.43;11.353;NA;11.366;11.396;11.563;11.421;11.339;11.284;11.521;11.332;11.363;11.367;11.318;11.337;11.533;11.6;11.6;12.641;NA;12.382;NA;NA;12.753;NA;NA;NA;NA;NA;NA;NA;NA;NA;NA;NA;NA;NA;NA;NA;NA;NA;NA;NA;NA;NA;NA;NA;NA	586.796162028475;586.795390782053;586.796247403677;586.795404878126;586.797012418063;586.795241075026;586.795655112357;586.795284987047;586.795242060405;586.79757344981;586.795589211685;586.7958618189;586.795305031404;586.796173923003;586.79568441838;586.795283569229;586.795828682006;586.79604174379;586.795955805703;NA;586.795515313295;586.795667552749;586.79843218974;586.795248004692;586.7954326…	NaN;NaN;NaN;NaN;NaN;NaN;76.2278137207031;NaN;NaN;NaN;NaN;NaN;NaN;NaN;NaN;NaN;NaN;NaN;NaN;NA;NaN;NaN;NaN;NaN;NaN;NaN;NaN;NaN;NaN;NaN;NaN;NaN;NaN;NaN;NaN;73.4994888305664;NA;NaN;NA;NA;86.898;NA;NA;NA;NA;NA;NA;NA;NA;NA;NA;NA;NA;NA;NA;NA;NA;NA;NA;NA;NA;NA;NA;NA;NA	1	0.1595	-0.0615	0.1745	0.0405	0.1515	-0.0995	-0.0315	-0.0215	-0.0835	0.1305	0.0035	-0.0445	-0.0205	0.0195	-0.0905	-0.0785	0.0285	0.0635	-0.0135	-0.171322	-0.0005	0.0295	0.1965	0.0545	-0.0275	-0.0825	0.1545	-0.0345
Feature_178	364.183	11.0935	YEMHELLR	Q9UK55	20140903_QEp1_LC7_PhGe_SA_4_48_Top6_Top20_1_msms_6374;20141110_QEp1_LC7_PhGe_4_53_W5_2_msms_7257;20141110_QEp1_LC7_PhGe_4_53_M5_3_msms_7053;20141110_QEp1_LC7_PhGe_4_53_W5_1_msms_7157;20141110_QEp1_LC7_PG_4_53_M1_1_msms_7352;20141110_QEp1_LC7_PhGe_4_53_M3_2_msms_6824;20141110_QEp1_LC7_PhGe_4_53_M2_1_msms_7103	364.182	364.184	10.1059	12.0811	267265,267264,267253,267292,267325,267282,267298,267268,267286,267340,267281,267266,267278,267287,267290,267267,267285,267291,267320,267288,267280,267279,267274,267311,267284,267276,267269,267275,267277,267297,267271,267289,267273,267270,267283,267272	36	1089.53	3	58.0561	36		0.19032	NA;NA;NA;NA;NA;NA;NA;NA;9.844;NA;NA;9.881;NA;NA;NA;NA;NA;NA;NA;NA;NA;NA;NA;9.9221;NA;NA;NA;NA;NA;NA;NA;NA;9.991;10.079;10.034;10.937;10.964;10.997;11.022;11;11.094;11.131;11.088;11.062;11.148;11.078;11.093;11.026;11.169;11.148;11.103;11.106;11.096;11.092;11.15;11.097;11.098;11.175;11.135;11.126;11.089;11.09;11.076;11.068;11.118	NA;NA;NA;NA;NA;NA;NA;NA;364.183173826969;NA;NA;364.183114576301;NA;NA;NA;NA;NA;NA;NA;NA;NA;NA;NA;364.182847391738;NA;NA;NA;NA;NA;NA;NA;NA;364.183194128115;364.183196789475;364.183221259247;364.183511198168;364.183248437154;364.183441175752;364.183525994119;364.183590032613;364.185392986663;364.183816172376;364.18367783697;364.183827166692;364.183669212917;364.183467498444;364.183702419647;364.183…	NA;NA;NA;NA;NA;NA;NA;NA;NaN;NA;NA;NaN;NA;NA;NA;NA;NA;NA;NA;NA;NA;NA;NA;NaN;NA;NA;NA;NA;NA;NA;NA;NA;79.474006652832;NaN;NaN;47.0817489624023;NaN;NaN;47.0817489624023;NaN;NaN;NaN;53.9678382873535;NaN;NaN;NaN;NaN;NaN;NaN;47.0817489624023;NaN;NaN;NaN;NaN;NaN;NaN;NaN;NaN;NaN;NaN;NaN;NaN;62.1074104309082;69.5981826782227;NaN	1	-0.0307889	-0.18734	-0.03863	-0.12326	-0.0429515	-0.229571	-0.190218	-0.191342	-1.2495	-0.0426941	-0.133785	-1.2125	-0.161799	-0.100708	-0.232649	-0.220804	-0.126573	-0.0932929	-0.159107	-0.173576	-0.164899	-0.127831	-0.0178252	-1.1714	-0.186096	-0.217689	-0.0411687	-0.172779
Feature_179	369.515	8.7521	YEMHELLR	Q9UK55	20140903_QEp1_LC7_PhGe_SA_4_48_Top6_Top20_1_msms_4254;20140903_QEp1_LC7_PhGe_SA_4_48_Top6_Top20_2_msms_4159;20140903_QEp1_LC7_PhGe_SA_4_48_Top6_Top20_3_msms_4216	369.514	369.516	7.76446	9.73974	289841,289833,289839,289840,289838,289829,289834,289854,289842,289849,289843,289853,289847,289852,289850,289846,289844,289851,289848,289845,289855	21	1105.52	3	69.6084	21	Oxidation (M)	0.099388	NA;NA;NA;NA;NA;7.4333;7.5064;NA;NA;NA;NA;NA;NA;NA;NA;NA;NA;NA;7.5311;NA;NA;NA;NA;NA;NA;NA;NA;NA;NA;NA;NA;7.4904;7.64;7.706;7.688;8.4258;8.4613;8.5032;8.6017;NA;8.7178;8.7998;8.7615;8.7521;8.8674;8.7717;8.8171;NA;8.9085;8.8871;NA;NA;NA;NA;8.917;NA;NA;NA;NA;NA;NA;NA;NA;NA;NA	NA;NA;NA;NA;NA;369.514365391122;369.514090537114;NA;NA;NA;NA;NA;NA;NA;NA;NA;NA;NA;369.514391284278;NA;NA;NA;NA;NA;NA;NA;NA;NA;NA;NA;NA;369.51448232088;369.514786568367;369.514695516866;369.514747692382;369.514814171447;369.514607124308;369.5150604531;369.514855268355;NA;369.514600021204;369.514675780128;369.514519217919;369.514820405286;369.514889546882;369.514538236156;369.514781167601;NA;369.51…	NA;NA;NA;NA;NA;NaN;NaN;NA;NA;NA;NA;NA;NA;NA;NA;NA;NA;NA;NaN;NA;NA;NA;NA;NA;NA;NA;NA;NA;NA;NA;NA;NaN;60.4363403320313;68.2235336303711;80.165412902832;NaN;NaN;NaN;NaN;NA;NaN;NaN;NaN;NaN;NaN;NaN;NaN;NA;NaN;NaN;NA;NA;NA;NA;NaN;NA;NA;NA;NA;NA;NA;NA;NA;NA;NA	1	-0.0229136	-0.165467	-0.0180224	-0.0968269	-0.0327351	-1.3188	-1.2457	-0.173018	-0.224055	-0.0276095	-0.122129	-0.16453	-0.159489	-0.0958319	-0.22253	-0.20302	-0.110039	-0.0821926	-1.221	-0.153161	-0.137273	-0.126792	-0.0141427	-0.125047	-0.154682	-0.211793	-0.0347408	-0.147179
Feature_180	489.766	10.5465	YEIVVEAR;ATAVVDGAFK	P33151;P32119	20140903_QEp1_LC7_PhGe_SA_4_36_1908_9am_msms_7562;20140903_QEp1_LC7_PhGe_SA_4_36_2408_9am_msms_7434;20141110_QEp1_LC7_PhGe_4_53_M3_1_msms_6663;20140903_QEp1_LC7_PhGe_SA_4_36_2108_3pm_msms_6825;20140903_QEp1_LC7_PhGe_SA_4_36_2508_12am_msms_6701;20140903_QEp1_LC7_PhGe_SA_4_36_2208_3pm_msms_6843;20140903_QEp1_LC7_PhGe_SA_4_36_2208_6am_msms_6677;20140903_QEp1_LC7_PhGe_SA_4_36_2508_6am_msms_6865;20140…	489.765	489.767	9.25536	11.8376	891786,891853,891844,891846,891848,891800,891766,891849,891779,891875,891841,891845,891803,891850,891840,891805,891788,891847,891851,891842,891852,891797,891825,891782,891773,891809,891905,891767,891821,891823,891865,891855,891935,891794,891856,891868,891857,891870,891807,891869,891860,891867,891859,891864,891858,891866,891816,891762,891854,891817,891819,891831,891812,891872,891921,891746,891684,…	117	977.518	2	88.9684824413725,88.9684824413725	115,115	,,,	0.13988	10.134;10.631;10.139;10.369;10.111;10.2073;10.228;10.29785;10.23885;10.4055;10.33105;10.27495;9.815;10.3025;9.754;9.82465;10.3083;10.754;10.29745;9.841;10.686;10.281;10.164;10.738;9.816;10.249;9.979;9.87665;10.32325;10.33045;10.21165;10.24955;10.627;10.686;10.688;10.753;10.669;10.951;10.882;10.742;10.846;10.906;10.627;10.9645;11.052;11.0015;11.0215;10.955;11.0905;11.063;10.225;10.258;10.243;11.02…	489.766546620237;489.76574269834;489.766657218341;489.766402076307;489.766504306174;489.766237079783;489.766319266412;489.766456332211;489.766014227252;489.766327105372;489.766375012285;489.766281475462;489.766179020177;489.766078141765;489.765799350735;489.766446049943;489.766142151813;489.766339715218;489.766281199377;489.766389588481;489.766452106026;489.766528383358;489.76663095571;489.766624…	NA;NA;NA;99.1386032104492;NA;NA;73.8852767944336;NA;NA;64.8199996948242;NA;NA;81.0165481567383;81.0165481567383;83.8617782592773;73.4994888305664;NA;NA;NA;70.941520690918;NA;74.8410873413086;NA;110.40779876709;91.5492782592773;NA;83.8617782592773;NA;NA;NA;NA;NA;NA;NA;NA;81.0165481567383;81.0165481567383;NA;NA;NA;73.4994888305664;81.0165481567383;NA;NA;91.5492782592773;73.4994888305664;66.05570220…	1	-0.4125	0.0845	-0.4075	-0.1775	-0.4355	-0.3392	-0.3185	-0.24865	-0.30765	-0.141	-0.21545	-0.27155	-0.7315	-0.244	-0.7925	-0.72185	-0.2382	0.2075	-0.24905	-0.7055	0.1395	-0.2655	-0.3825	0.1915	-0.7305	-0.2975	-0.5675	-0.66985
Feature_181	469.586	13.8105	YEITTIHNLFR	P05546	20140903_QEp1_LC7_PhGe_SA_4_36_2608_12am_msms_10705;20140903_QEp1_LC7_PhGe_SA_4_36_2608_9am_msms_10599;20140903_QEp1_LC7_PhGe_SA_4_36_1908_3pm_msms_10423;20140903_QEp1_LC7_PhGe_SA_4_36_2008_3pm_msms_10557;20140903_QEp1_LC7_PhGe_SA_4_36_2508_9am_msms_10589;20140903_QEp1_LC7_PhGe_SA_4_36_2108_3pm_msms_10494;20140903_QEp1_LC7_PhGe_SA_4_36_2108_9am_msms_10437;20140903_QEp1_LC7_PhGe_SA_4_36_2108_12am_…	469.585	469.587	12.8229	14.7981	777799,777781,777797,777784,777780,777796,777789,777790,777787,777808,777773,777779,777771,777786,777791,777766,777785,777788,777758,777793,777804,777754,777811,777798,777794,777752,777795,777770,777803,777774,777767,777777,777768,777810,777747,777801,777800,777753,777756,777783,777802,777746,777755,777760,777765,777763,777775,777749,777762,777776,777805,777761,777759,777764,777757,777807,777778,…	65	1405.74	3	96.2526	65		0.224167	13.852;13.767;13.821;13.787;13.841;13.758;13.737;13.741;13.762;13.881;13.794;13.774;13.786;13.836;13.728;13.732;13.764;13.788;13.751;13.729;13.749;13.786;13.902;13.751;13.732;13.716;13.882;13.775;13.834;13.738;13.788;13.8;13.941;13.998;13.985;15.001;15.03;15.035;15.005;14.972;15.025;15.039;15.002;14.962;14.996;14.951;14.952;14.854;14.973;14.951;14.909;14.933;14.917;14.902;14.939;14.87;14.879;14.9…	469.585714372609;469.585875367729;469.585863442954;469.585931115346;469.585868371997;469.585857760447;469.585754453502;469.585820600963;469.585779551647;469.585865948226;469.585766650425;469.585729621806;469.585724525889;469.585862852965;469.585710726172;469.58580693358;469.585631150233;469.585895277503;469.585674981169;469.585812731742;469.585805499748;469.585752374773;469.58579139221;469.585751…	88.5961074829102;70.941520690918;90.0503082275391;99.2825775146484;87.1843109130859;88.5961074829102;99.2825775146484;110.387199401855;93.0956115722656;82.4166564941406;88.5961074829102;91.5492782592773;72.2004165649414;70.941520690918;90.0503082275391;82.4166564941406;90.0503082275391;70.941520690918;90.0503082275391;84.6870269775391;79.6589584350586;72.2004165649414;62.466178894043;99.282577514…	2	0.0415	-0.0435	0.0105	-0.0235	0.0305	-0.0525	-0.0735	-0.0695	-0.0485	0.0705	-0.0165	-0.0365	-0.0245	0.0255	-0.0825	-0.0785	-0.0465	-0.0225	-0.0595	-0.0815	-0.0615	-0.0245	0.0915	-0.0595	-0.0785	-0.0945	0.0715	-0.0355
Feature_182	703.876	13.7935	YEITTIHNLFR	P05546	20140903_QEp1_LC7_PhGe_SA_4_36_2608_12am_msms_10712;20140903_QEp1_LC7_PhGe_SA_4_36_2008_3pm_msms_10559;20140903_QEp1_LC7_PhGe_SA_4_36_2508_9am_msms_10596;20140903_QEp1_LC7_PhGe_SA_4_36_2208_3pm_msms_10554;20140903_QEp1_LC7_PhGe_SA_4_36_2608_9am_msms_10607;20140903_QEp1_LC7_PhGe_SA_4_36_2108_3pm_msms_10501;20140903_QEp1_LC7_PhGe_SA_4_36_1908_3pm_msms_10432;20140903_QEp1_LC7_PhGe_SA_4_36_2108_12am_…	703.875	703.877	12.8059	14.7811	1992404,1992402,1992403,1992373,1992407,1992362,1992396,1992398,1992389,1992387,1992380,1992370,1992371,1992384,1992372,1992391,1992385,1992379,1992352,1992378,1992409,1992350,1992392,1992382,1992359,1992366,1992369,1992354,1992358,1992386,1992357,1992356,1992390,1992405,1992397,1992351,1992364,1992361,1992368,1992417,1992377,1992381,1992408,1992395,1992383,1992393,1992374,1992375,1992376,1992406…	64	1405.74	2	144.306	64		0.19275	13.85;13.767;13.819;13.786;13.838;13.754;13.74;13.741;13.772;13.881;13.793;13.774;13.794;13.838;13.732;13.733;13.764;13.786;13.747;13.729;13.749;13.782;13.902;13.753;13.737;13.711;13.891;13.773;13.831;13.745;13.782;13.798;13.948;13.998;13.98;15.001;15.03;15.039;15.005;14.97;15.026;15.037;15.001;14.959;15;14.954;14.953;NA;14.973;14.951;14.909;14.932;14.916;14.901;14.932;14.868;14.872;14.93;14.924;…	703.874684923074;703.874961984658;703.875040219145;703.874996072071;703.874755686026;703.875250128391;703.875272034016;703.875140555943;703.875072080429;703.874562570773;703.874970903844;703.875063197975;703.874918905168;703.875068785732;703.874798249853;703.874682021904;703.874615927179;703.874827626847;703.874932757008;703.874214151126;703.875141853593;703.874838063054;703.874866277437;703.8742…	172.804000854492;147.908493041992;164.641403198242;138.218704223633;147.908493041992;139.858001708984;141.878601074219;138.991302490234;89.1711883544922;110.837898254395;177.572296142578;113.686698913574;131.818695068359;88.5961074829102;123.007400512695;129.888900756836;90.9130706787109;150.042694091797;118.278503417969;172.612106323242;169.654602050781;138.762496948242;126.707397460938;159.0863…	2	0.0565	-0.0265	0.0255	-0.0075	0.0445	-0.0395	-0.0535	-0.0525	-0.0215	0.0875	-0.0005	-0.0195	0.0005	0.0445	-0.0615	-0.0605	-0.0295	-0.0075	-0.0465	-0.0645	-0.0445	-0.0115	0.1085	-0.0405	-0.0565	-0.0825	0.0975	-0.0205
Feature_183	619.788	11.016	YEGLQEWEGK	P04114	20140903_QEp1_LC7_PhGe_SA_4_48_Top6_Top20_3_msms_7082;20140903_QEp1_LC7_PhGe_SA_4_48_Top6_Top20_1_msms_7131;20140903_QEp1_LC7_PhGe_SA_4_48_Top6_Top20_2_msms_6972;20140903_QEp1_LC7_PhGe_SA_4_36_2108_9am_msms_7863;20140903_QEp1_LC7_PhGe_SA_4_36_2008_3pm_msms_7935;20140903_QEp1_LC7_PhGe_SA_4_36_2108_12am_msms_7972;20140903_QEp1_LC7_PhGe_SA_4_36_2208_9am_msms_7812;20140903_QEp1_LC7_PhGe_SA_4_36_1908_…	619.787	619.789	10.0284	12.0036	1579156,1579163,1579155,1579137,1579166,1579187,1579174,1579135,1579184,1579134,1579203,1579188,1579171,1579139,1579140,1579141,1579147,1579177,1579178,1579194,1579208,1579179,1579193,1579167,1579176,1579168,1579142,1579191,1579180,1579164,1579183,1579196,1579173,1579160,1579181,1579152,1579169,1579157,1579190,1579161,1579136,1579150,1579159,1579153,1579149,1579192,1579143,1579158,1579170,1579151…	62	1237.56	2	114.149	62		0.461617	11.16;10.97;11.164;11.041;11.151;10.943;11.005;10.977;10.958;11.12;11.042;10.973;11.018;11.065;10.911;10.928;11.039;11.061;11.016;10.998;11.023;11.036;11.192;11.035;11.009;10.924;11.14;10.994;11.03;11.009;10.984;NA;10.843;10.926;10.916;12.142;12.179;12.197;12.233;12.191;12.315;12.349;12.33;12.242;12.354;12.269;12.303;12.178;12.342;12.322;12.273;12.313;NA;12.301;12.343;12.266;12.255;12.356;12.329;…	619.788790710542;619.788716034416;NaN;619.788637366978;619.788703259627;619.788345297181;619.788428331937;619.788469175158;619.788397035736;619.788509473847;619.788265339282;619.788082133716;619.787997631927;619.788218993195;619.788708438781;619.788385457633;619.788841865091;619.788503908726;619.788529254724;619.788343414705;619.788454829207;619.788509297877;619.788625483815;619.788854166535;619.…	123.792503356934;100.878303527832;123.79;112.129402160645;108.469802856445;93.0956115722656;90.0503082275391;130.982498168945;108.469802856445;135.858703613281;119.528503417969;112.129402160645;100.878303527832;131.818695068359;90.0503082275391;82.4166564941406;146.106399536133;112.129402160645;112.129402160645;112.129402160645;130.982498168945;148.320999145508;133.807403564453;128.810699462891;1…	1	0.144	-0.046	0.148	0.025	0.135	-0.073	-0.011	-0.039	-0.058	0.104	0.026	-0.043	0.002	0.049	-0.105	-0.088	0.023	0.045	0	-0.018	0.007	0.02	0.176	0.019	-0.007	-0.092	0.124	-0.022
Feature_184	449.994	11.113	YEGGREHVAHLLFLR	P19652	20140903_QEp1_LC7_PhGe_SA_4_36_1908_12am_msms_8086;20140903_QEp1_LC7_PhGe_SA_4_36_2308_9am_msms_7955	449.993	449.995	10.1254	12.1006	674354,674364,674360,674361,674363,674368,674372,674371,674355,674362,674358,674356,674378,674369,674397,674357,674367,674370,674365,674366,674359	21	1795.95	4	49.3404	21		0.23732	11.492;11.062;NA;NA;11.498;NA;11.087;11.119;11.017;11.427;11.292;11.079;11.113;NA;11.039;11.041;NA;NA;NA;11.292;11.212;11.291;NA;NA;11.111;NA;11.465;11.099;NA;11.315;11.081;11.101;NA;NA;NA;NA;NA;NA;NA;NA;NA;NA;NA;NA;NA;NA;NA;NA;NA;NA;NA;NA;NA;NA;NA;NA;NA;NA;NA;NA;NA;NA;NA;NA;NA	449.994867859066;449.994694384865;NA;NA;449.995498311265;NA;449.995043498351;449.994477200863;449.994966655994;449.995002066144;449.995517587634;449.994674438252;449.995018476014;NA;449.995589674687;449.995488443064;NA;NA;NA;449.994655278388;449.99435141502;449.994858173903;NA;NA;449.995305338938;NA;449.995115966247;449.995583201962;NA;449.995155856827;449.99534822057;449.995468150852;NA;NA;NA;NA…	47.037410736084;NaN;NA;NA;NaN;NA;NaN;NaN;NaN;NaN;NaN;NaN;NaN;NA;NaN;NaN;NA;NA;NA;51.6433601379395;NaN;NaN;NA;NA;NaN;NA;NaN;NaN;NA;NaN;NaN;NaN;NA;NA;NA;NA;NA;NA;NA;NA;NA;NA;NA;NA;NA;NA;NA;NA;NA;NA;NA;NA;NA;NA;NA;NA;NA;NA;NA;NA;NA;NA;NA;NA;NA	3	0.379	-0.051	-0.0388614	-0.123159	0.385	-0.229228	-0.026	0.006	-0.096	0.314	0.179	-0.034	0	-0.100555	-0.074	-0.072	-0.126499	-0.0933825	-0.159041	0.179	0.099	0.178	-0.0178559	-0.121435	-0.002	-0.217474	0.352	-0.014
Feature_185	599.657	11.103	YEGGREHVAHLLFLR	P19652	20140903_QEp1_LC7_PhGe_SA_4_36_2008_3pm_msms_7998	599.656	599.658	10.1154	12.0906	1467476,1467470,1467459,1467455,1467463,1467464,1467466,1467461,1467468,1467460,1467456,1467469,1467462,1467467,1467457,1467465,1467458	17	1795.95	3	61.4093	17		0.11177	NA;11.063;NA;NA;NA;10.992;11.083;11.113;11.068;NA;11.186;11.075;11.111;11.164;11.035;11.04;NA;NA;NA;NA;11.161;NA;NA;NA;11.116;NA;NA;11.103;11.132;NA;11.085;11.111;NA;NA;NA;NA;NA;NA;NA;NA;NA;NA;NA;NA;NA;NA;NA;NA;NA;NA;NA;NA;NA;NA;NA;NA;NA;NA;NA;NA;NA;NA;NA;NA;NA	NA;599.656686729709;NA;NA;NA;599.657744547111;599.657118798356;599.65703251805;599.657412200272;NA;599.654958482302;599.657507424948;599.656772938345;599.657634587092;599.657188649036;599.657519048822;NA;NA;NA;NA;599.656803768621;NA;NA;NA;599.656204291293;NA;NA;599.656973815911;599.656654333804;NA;599.656799085116;599.656562642271;NA;NA;NA;NA;NA;NA;NA;NA;NA;NA;NA;NA;NA;NA;NA;NA;NA;NA;NA;NA;NA;NA;…	NA;NaN;NA;NA;NA;61.4092597961426;NaN;NaN;NaN;NA;NaN;NaN;NaN;NaN;NaN;NaN;NA;NA;NA;NA;NaN;NA;NA;NA;NaN;NA;NA;NaN;NaN;NA;NaN;NaN;NA;NA;NA;NA;NA;NA;NA;NA;NA;NA;NA;NA;NA;NA;NA;NA;NA;NA;NA;NA;NA;NA;NA;NA;NA;NA;NA;NA;NA;NA;NA;NA;NA	3	-0.030854	-0.04	-0.0387425	-0.123211	-0.0429541	-0.111	-0.02	0.01	-0.035	-0.0426795	0.083	-0.028	0.008	0.061	-0.068	-0.063	-0.126537	-0.0933361	-0.159075	-0.173505	0.058	-0.127724	-0.0178402	-0.121486	0.013	-0.217584	-0.0411914	0
Feature_186	898.981	11.077	YEGGREHVAHLLFLR	P19652	20140903_QEp1_LC7_PhGe_SA_4_36_2008_3pm_msms_7984	898.98	898.982	10.0894	12.0646	2566762,2566760,2566761	3	1795.95	2	96.2471	3		0.0982417	NA;NA;NA;NA;NA;10.992;NA;NA;NA;NA;NA;11.077;NA;NA;NA;NA;NA;NA;NA;NA;NA;NA;NA;NA;NA;NA;NA;NA;NA;NA;NA;NA;NA;NA;NA;NA;NA;NA;NA;NA;NA;NA;NA;NA;NA;NA;NA;NA;NA;NA;NA;NA;NA;NA;NA;NA;NA;NA;NA;11.806;NA;NA;NA;NA;NA	NA;NA;NA;NA;NA;898.981233513702;NA;NA;NA;NA;NA;898.980916921638;NA;NA;NA;NA;NA;NA;NA;NA;NA;NA;NA;NA;NA;NA;NA;NA;NA;NA;NA;NA;NA;NA;NA;NA;NA;NA;NA;NA;NA;NA;NA;NA;NA;NA;NA;NA;NA;NA;NA;NA;NA;NA;NA;NA;NA;NA;NA;898.982538125704;NA;NA;NA;NA;NA	NA;NA;NA;NA;NA;96.2470779418945;NA;NA;NA;NA;NA;NaN;NA;NA;NA;NA;NA;NA;NA;NA;NA;NA;NA;NA;NA;NA;NA;NA;NA;NA;NA;NA;NA;NA;NA;NA;NA;NA;NA;NA;NA;NA;NA;NA;NA;NA;NA;NA;NA;NA;NA;NA;NA;NA;NA;NA;NA;NA;NA;NaN;NA;NA;NA;NA;NA	3	-0.0306769	-0.187452	-0.0384357	-0.123343	-0.0429472	-0.085	-0.190397	-0.191449	-0.212729	-0.0427183	-0.133787	0	-0.161953	-0.100837	-0.23293	-0.220924	-0.126635	-0.0932197	-0.159164	-0.173698	-0.165047	-0.128017	-0.0177993	-0.121621	-0.186324	-0.217872	-0.0411296	-0.172905
Feature_187	449.725	10.556	YEFLNGR	P00747	20140903_QEp1_LC7_PhGe_SA_4_36_2108_3pm_msms_7452;20140903_QEp1_LC7_PhGe_SA_4_36_2108_12am_msms_7548;20140903_QEp1_LC7_PhGe_SA_4_36_2008_3pm_msms_7494;20140903_QEp1_LC7_PhGe_SA_4_36_2208_9am_msms_7382;20140903_QEp1_LC7_PhGe_SA_4_36_2408_6am_msms_7616;20140903_QEp1_LC7_PhGe_SA_4_36_2208_6am_msms_7329;20140903_QEp1_LC7_PhGe_SA_4_36_2508_9am_msms_7538;20140903_QEp1_LC7_PhGe_SA_4_36_2308_12am_msms_73…	449.724	449.726	9.56836	11.5436	673238,673229,673215,673235,673242,673222,673217,673227,673241,673234,673247,673224,673246,673221,673214,673244,673249,673237,673236,673218,673233,673245,673226,673231,673248,673228,673225,673239,673216,673223,673230,673219,673213,673220	34	897.435	2	108.119	34		0.113483	10.672;10.529;10.676;10.563;10.664;10.479;10.543;10.507;10.515;10.656;10.556;10.538;10.564;10.618;10.469;10.502;10.557;10.576;10.556;10.512;10.523;10.557;10.71;10.567;10.561;10.486;10.659;10.529;10.575;10.523;10.533;10.543;10.463;NA;NA;NA;NA;NA;NA;NA;NA;NA;NA;NA;NA;NA;NA;NA;NA;NA;NA;NA;NA;NA;NA;NA;NA;NA;NA;NA;NA;NA;NA;11.622;NA	449.724684189698;449.724462142324;449.724617793434;449.724662182961;449.724644314246;449.724501448408;449.724523094871;449.724569992174;449.724544090093;449.724608822794;449.724511825483;449.724588421199;449.724458970499;449.724615426533;449.724487892808;449.724514459977;449.724614589106;449.724563266857;449.724528415125;449.724637311667;449.724510991748;449.724553119376;449.724618206815;449.7246…	105.200500488281;100.066299438477;110.611701965332;138.074493408203;110.611701965332;100.066299438477;97.0709686279297;110.611701965332;110.611701965332;108.237998962402;110.611701965332;NaN;107.221900939941;97.0709686279297;97.0675735473633;100.066299438477;124.887199401855;122.790000915527;110.611701965332;NaN;110.611701965332;110.611701965332;114.022903442383;108.237998962402;110.611701965332;…	1	0.116	-0.027	0.12	0.007	0.108	-0.077	-0.013	-0.049	-0.041	0.1	0	-0.018	0.008	0.062	-0.087	-0.054	0.001	0.02	0	-0.044	-0.033	0.001	0.154	0.011	0.005	-0.07	0.103	-0.027
Feature_188	710.026	15.3705	YEDGTLSLTSTSDLQSGIIK	P04114	20140903_QEp1_LC7_PhGe_SA_4_36_2008_3pm_msms_12096;20140903_QEp1_LC7_PhGe_SA_4_36_2608_12am_msms_12226;20140903_QEp1_LC7_PhGe_SA_4_36_2108_12am_msms_12168;20140903_QEp1_LC7_PhGe_SA_4_36_2608_6am_msms_12067;20140903_QEp1_LC7_PhGe_SA_4_36_2108_6am_msms_11855;20140903_QEp1_LC7_PhGe_SA_4_36_2208_12am_msms_11916;20140903_QEp1_LC7_PhGe_SA_4_36_2208_6am_msms_11885;20140903_QEp1_LC7_PhGe_SA_4_36_1908_3pm…	710.025	710.027	14.3829	16.3581	2015452,2015405,2015425,2015419,2015412,2015409,2015422,2015426,2015429,2015414,2015431,2015432,2015441,2015451,2015437,2015447,2015448,2015421,2015423,2015428,2015467,2015469,2015468,2015415,2015433,2015427,2015404,2015406,2015434,2015435,2015398,2015408,2015400,2015403,2015474,2015516,2015455,2015458	38	2127.06	3	119.663	36		0.127033	15.426;15.371;15.407;15.37;15.417;15.365;15.326;15.34;15.395;15.445;15.374;15.376;15.389;15.622;15.34;15.365;15.354;15.385;15.344;15.316;15.348;15.365;15.444;15.348;15.353;15.318;15.438;15.383;15.414;15.323;15.38;15.403;15.246;15.289;15.292;NA;16.232;16.246;NA;NA;NA;NA;NA;NA;NA;NA;NA;NA;NA;NA;NA;NA;NA;NA;NA;NA;16.158;NA;NA;NA;NA;NA;NA;NA;NA	710.026237133579;710.026479561499;710.026465190572;710.025534228434;710.026274012126;710.02695529492;710.026703495425;710.026460351432;710.026494480525;710.026473720114;710.026079939267;710.026486236662;710.026061835895;710.026491768383;710.026335760225;710.026427142005;710.026196067773;710.025683607805;710.026426801532;710.025999048246;710.026424829013;710.02593903042;710.025882047694;710.025545…	123.633102416992;122.970901489258;135.292297363281;93.8124008178711;92.3901062011719;138.974304199219;129.417694091797;148.153198242188;126.073303222656;92.4736328125;114.986297607422;99.4126281738281;101.923202514648;NaN;146.80549621582;114.206703186035;109.717002868652;122.440101623535;156.130004882813;148.153198242188;126.839302062988;121.264503479004;56.0807800292969;115.261299133301;154.4940…	2	0.0555	0.0005	0.0365	-0.0005	0.0465	-0.0055	-0.0445	-0.0305	0.0245	0.0745	0.0035	0.0055	0.0185	0.2515	-0.0305	-0.0055	-0.0165	0.0145	-0.0265	-0.0545	-0.0225	-0.0055	0.0735	-0.0225	-0.0175	-0.0525	0.0675	0.0125
Feature_189	1064.54	15.437	YEDGTLSLTSTSDLQSGIIK	P04114	20140903_QEp1_LC7_PhGe_SA_4_36_2108_12am_msms_12158;20140903_QEp1_LC7_PhGe_SA_4_36_2008_3pm_msms_12095;20140903_QEp1_LC7_PhGe_SA_4_36_2608_12am_msms_12214;20140903_QEp1_LC7_PhGe_SA_4_36_2508_9am_msms_12132;20140903_QEp1_LC7_PhGe_SA_4_36_2208_3pm_msms_12086;20140903_QEp1_LC7_PhGe_SA_4_36_1908_3pm_msms_11961;20140903_QEp1_LC7_PhGe_SA_4_36_2608_9am_msms_12124;20140903_QEp1_LC7_PhGe_SA_4_36_2208_12am…	1064.54	1064.54	14.4494	16.4246	2828572,2828596,2828574,2828581,2828571,2828609,2828612,2828568,2828570,2828620,2828619,2828578,2828628,2828608,2828597,2828601,2828645,2828580,2828602,2828603,2828611,2828644,2828582,2828660,2828643,2828587,2828610,2828595,2828586,2828598,2828621,2828591,2828579,2828631,2828656,2828649,2828593,2828663,2828605,2828573,2828617,2828616,2828600,2828630,2828672,2828629,2828661,2828615,2828655,2828637…	65	2127.06	2	209.25	65		0.1653	15.428;15.373;15.41;15.371;15.421;15.366;15.33;15.338;15.394;15.452;15.375;15.373;15.39;15.443;15.339;15.366;15.351;15.388;15.345;15.316;15.347;15.366;15.435;15.344;15.346;15.317;15.437;15.382;15.417;15.324;15.38;15.398;15.238;15.289;15.292;16.211;16.231;16.246;16.227;16.198;16.243;16.237;16.211;16.199;16.228;16.183;16.197;16.119;16.203;16.192;16.19;16.183;16.172;16.17;16.183;16.141;16.155;16.198…	1064.5351499049;1064.53701301694;1064.53597133218;1064.53553426874;1064.53535883476;1064.53681422174;1064.53687374313;1064.53680716754;1064.53631501744;1064.5352729329;1064.5372399113;1064.53680429309;1064.53610491792;1064.53583073636;1064.53619575375;1064.53694854366;1064.53572946669;1064.53570530928;1064.5364922748;1064.53571519372;1064.53627109112;1064.5358668355;1064.53597898498;1064.53711350…	232.839797973633;211.16340637207;228.011596679688;211.16340637207;221.371505737305;242.257705688477;242.257705688477;219.659896850586;220.341506958008;238.797302246094;200.602401733398;242.257705688477;189.549194335938;203.555694580078;228.011596679688;217.263595581055;200.993499755859;221.910095214844;220.341506958008;253.483093261719;228.011596679688;229.600402832031;200.602401733398;209.655395…	2	-0.009	-0.064	-0.027	-0.066	-0.016	-0.071	-0.107	-0.099	-0.043	0.015	-0.062	-0.064	-0.047	0.006	-0.098	-0.071	-0.086	-0.049	-0.092	-0.121	-0.09	-0.071	-0.002	-0.093	-0.091	-0.12	0	-0.055
Feature_190	644.316	15.278	YEDFGPLFTAK	Q9BTY2	20140903_QEp1_LC7_PhGe_SA_4_48_Top6_Top20_1_msms_11117	644.315	644.317	14.2904	16.2656	1722918,1722907,1722923,1722924,1722921,1722919,1722920,1722922,1722928,1722927,1722925,1722926	12	1286.62	2	95.4772	12		0.0982417	NA;NA;NA;NA;14.731;14.648;NA;NA;NA;NA;NA;NA;NA;NA;15.238;NA;NA;NA;NA;15.278;NA;NA;NA;NA;15.251;NA;NA;NA;NA;NA;NA;NA;15.301;15.351;15.337;NA;NA;16.421;16.384;NA;16.413;NA;NA;NA;NA;NA;NA;NA;NA;15.738;NA;NA;NA;NA;NA;NA;NA;NA;NA;NA;NA;NA;NA;NA;NA	NA;NA;NA;NA;644.31530063358;644.316911260329;NA;NA;NA;NA;NA;NA;NA;NA;644.316527623732;NA;NA;NA;NA;644.311336636079;NA;NA;NA;NA;644.314254924466;NA;NA;NA;NA;NA;NA;NA;644.315634227271;644.315504961114;644.315616499422;NA;NA;644.314238943606;644.314351100837;NA;644.314601245235;NA;NA;NA;NA;NA;NA;NA;NA;644.318016981676;NA;NA;NA;NA;NA;NA;NA;NA;NA;NA;NA;NA;NA;NA;NA	NA;NA;NA;NA;NaN;NaN;NA;NA;NA;NA;NA;NA;NA;NA;NaN;NA;NA;NA;NA;NaN;NA;NA;NA;NA;NaN;NA;NA;NA;NA;NA;NA;NA;95.4771728515625;NaN;NaN;NA;NA;NaN;NaN;NA;NaN;NA;NA;NA;NA;NA;NA;NA;NA;NaN;NA;NA;NA;NA;NA;NA;NA;NA;NA;NA;NA;NA;NA;NA;NA	1	-0.0834737	-0.158792	-0.101865	-0.138903	-0.547	-0.63	-0.201747	-0.17513	-0.160882	-0.0686651	-0.151667	-0.163639	-0.146674	-0.098228	-0.04	-0.19571	-0.151004	-0.121099	-0.176066	0	-0.172424	-0.151768	-0.0244098	-0.178681	-0.027	-0.216723	-0.0597917	-0.153858
Feature_191	497.92	10.236	YEASILTHDSSIR	P02679	20140903_QEp1_LC7_PhGe_SA_4_36_2608_12am_msms_7190;20140903_QEp1_LC7_PhGe_SA_4_36_2508_9am_msms_7067;20140903_QEp1_LC7_PhGe_SA_4_36_2208_9am_msms_6917;20140903_QEp1_LC7_PhGe_SA_4_36_2608_9am_msms_7071;20140903_QEp1_LC7_PhGe_SA_4_36_2208_3pm_msms_7050;20140903_QEp1_LC7_PhGe_SA_4_36_2408_6am_msms_7176;20140903_QEp1_LC7_PhGe_SA_4_36_2508_6am_msms_7077;20140903_QEp1_LC7_PhGe_SA_4_36_2108_3pm_msms_703…	497.919	497.921	9.24836	11.2236	937710,937698,937760,937723,937720,937682,937709,937668,937683,937734,937704,937687,937757,937722,937775,937727,937753,937725,937786,937651,937643,937658,937663,937751,937673,937771,937796,937719,937721,937666,937726,937731,937769,937792,937774,937790,937759,937714,937730,937744,937748,937703,937754,937791,937742,937739,937794,937749,937780,937716,937787,937660,937809,937798,937746,937700,937805,…	65	1490.74	3	106.676	65		0.348783	10.227;10.021;10.243;10.125;10.214;9.958;10.023;10.039;9.993;10.22;10.066;10.027;10.081;10.111;9.969;9.993;10.129;10.145;10.045;10.073;10.076;10.103;10.27;10.134;10.035;9.995;10.22;10.022;10.072;10.069;10.016;10.045;10.151;10.236;10.219;11.094;11.119;11.16;11.186;11.152;11.237;11.284;11.249;11.213;11.286;11.231;11.252;11.183;11.316;11.29;11.26;11.263;11.247;11.252;11.303;11.252;11.246;11.304;11.2…	497.919916726998;497.919744128269;497.919822300572;497.919703031091;497.919881335944;497.919826089158;497.919748870317;497.91982570431;497.919665777269;497.919686115997;497.919806964973;497.919748501064;497.919753141288;497.919810972459;497.919738033944;497.919926612692;497.919905010589;497.91996570276;497.919841510949;497.919791679642;497.919931581416;497.919781960772;497.919820241221;497.919706…	110.922698974609;88.0750274658203;88.0750274658203;80.9595184326172;92.8564376831055;162.223205566406;128.541107177734;120.838096618652;100.222602844238;96.4640579223633;91.6202926635742;90.4120635986328;107.645599365234;80.9595184326172;84.3649291992188;79.8748779296875;100.222602844238;80.9595184326172;88.0750274658203;71.8786773681641;99.9412536621094;139.463500976563;98.9420928955078;116.5106…	2	-0.009	-0.215	0.007	-0.111	-0.022	-0.278	-0.213	-0.197	-0.243	-0.016	-0.17	-0.209	-0.155	-0.125	-0.267	-0.243	-0.107	-0.091	-0.191	-0.163	-0.16	-0.133	0.034	-0.102	-0.201	-0.241	-0.016	-0.214
Feature_192	746.375	11.152	YEASILTHDSSIR	P02679	20140903_QEp1_LC7_PhGe_SA_4_36_2608_12am_msms_7199;20140903_QEp1_LC7_PhGe_SA_4_36_2508_9am_msms_7072;20140903_QEp1_LC7_PhGe_SA_4_36_2408_6am_msms_7181;20140903_QEp1_LC7_PhGe_SA_4_36_2608_9am_msms_7077;20140903_QEp1_LC7_PhGe_SA_4_36_2508_6am_msms_7081;20140903_QEp1_LC7_PhGe_SA_4_36_2208_3pm_msms_7058;20140903_QEp1_LC7_PhGe_SA_4_36_2208_9am_msms_6920;20140903_QEp1_LC7_PhGe_SA_4_36_2108_3pm_msms_703…	746.374	746.376	10.1644	12.1396	2140664,2140663,2140701,2140678,2140725,2140680,2140654,2140688,2140666,2140655,2140672,2140662,2140681,2140695,2140690,2140665,2140677,2140684,2140711,2140703,2140687,2140705,2140669,2140694,2140683,2140676,2140644,2140671,2140697,2140685,2140713,2140659,2140653,2140632,2140657,2140629,2140651,2140637,2140704,2140641,2140628,2140636,2140661,2140686,2140633,2140631,2140646,2140624,2140630,2140643…	63	1490.74	2	196.452	63		0.2756	10.226;10.023;10.243;10.123;10.215;9.959;10.023;10.039;9.987;10.217;10.069;10.029;10.058;10.111;9.969;9.993;10.126;10.144;10.045;10.073;10.076;10.098;10.272;10.134;10.035;9.994;10.22;10.022;10.072;10.069;10.016;10.047;10.151;NA;NA;11.088;11.119;11.16;11.186;11.152;11.244;11.287;11.25;11.218;11.286;11.231;11.252;11.181;11.316;11.29;11.26;11.263;11.247;11.251;11.303;11.251;11.247;11.304;11.281;11.2…	746.375668237122;746.375540605764;746.375670518844;746.375528585098;746.375634331567;746.375523862271;746.375430296142;746.375613365827;746.37550539846;746.375623624544;746.375614178217;746.37561581227;746.375630924922;746.375578315525;746.375530012747;746.375460699246;746.375663861684;746.375765479619;746.375548602719;746.375653224585;746.37568307839;746.375685741163;746.375710803045;746.3755068…	188.094192504883;186.131500244141;166.60270690918;220.692398071289;214.811904907227;189.295593261719;252.423797607422;153.808700561523;210.40559387207;168.607498168945;222.793304443359;148.95849609375;145.814804077148;148.615600585938;220.692398071289;220.310806274414;196.109802246094;188.094192504883;188.478897094727;196.496505737305;222.726196289063;217.882904052734;168.758895874023;242.4801025…	2	-0.926	-1.129	-0.909	-1.029	-0.937	-1.193	-1.129	-1.113	-1.165	-0.935	-1.083	-1.123	-1.094	-1.041	-1.183	-1.159	-1.026	-1.008	-1.107	-1.079	-1.076	-1.054	-0.88	-1.018	-1.117	-1.158	-0.932	-1.13
Feature_193	613.28	10.243	YDVENCLANK	P01023	20140903_QEp1_LC7_PhGe_SA_4_36_2408_6am_msms_6366;20141110_QEp1_LC7_PG_4_53_M1_1_msms_6525;20141110_QEp1_LC7_PhGe_4_53_W2_1_msms_6354;20141110_QEp1_LC7_PhGe_4_53_W2_3_msms_6248;20140903_QEp1_LC7_PhGe_SA_4_48_Top6_Top20_2_msms_5332;20141110_QEp1_LC7_PhGe_4_53_W2_2_msms_6319;20141110_QEp1_LC7_PhGe_4_53_M4_3_msms_6133;20141110_QEp1_LC7_PhGe_4_53_M4_2_msms_6176;20140903_QEp1_LC7_PhGe_SA_4_48_Top6_Top…	613.279	613.281	9.25536	11.2306	1539356,1539362,1539350,1539355,1539361,1539360,1539353,1539358,1539357,1539352,1539324,1539354,1539351,1539359,1539373,1539345,1539340,1539347,1539337,1539348,1539335,1539330,1539332,1539328,1539334,1539329,1539341,1539336,1539364,1539331,1539333,1539366,1539339,1539371,1539338,1539369,1539349,1539312,1539376,1539368,1539321,1539377,1539327,1539363	44	1224.54	2	104.484	44		0.14507	NA;9.2833;9.4194;9.3333;9.3887;NA;9.3281;NA;9.2475;NA;NA;9.3015;NA;NA;NA;NA;9.3338;9.3503;NA;NA;9.3062;NA;9.401;9.3137;NA;9.2426;NA;NA;NA;NA;NA;9.2922;9.032;9.063;9.075;10.004;10.038;10.07;10.112;NA;10.224;NA;10.247;NA;10.31;10.243;10.276;10.2;10.354;10.331;10.278;10.304;10.303;10.298;10.343;10.289;10.308;10.385;10.355;10.339;10.302;10.314;10.301;10.309;10.338	NA;613.278327653655;613.278449397734;613.278196801704;613.278436605488;NA;613.277504666201;NA;613.278488067412;NA;NA;613.278065937835;NA;NA;NA;NA;613.278509726578;613.278267563886;NA;NA;613.278500232776;NA;613.278535692432;613.278752154483;NA;613.278428606082;NA;NA;NA;NA;NA;613.278356341562;613.279257423983;613.279364614372;613.278926036484;613.279900516608;613.279870768833;613.280152303759;613.2…	NA;NaN;NaN;NaN;NaN;NA;NaN;NA;NaN;NA;NA;NaN;NA;NA;NA;NA;NaN;NaN;NA;NA;NaN;NA;125.746696472168;NaN;NA;NaN;NA;NA;NA;NA;NA;NaN;121.898597717285;137.976196289063;133.226898193359;125.968902587891;119.680397033691;137.976196289063;101.974098205566;NA;NaN;NA;73.8865585327148;NA;NaN;83.8686065673828;119.680397033691;85.354606628418;74.8410873413086;80.7059631347656;105.195198059082;96.3418731689453;115.7…	1	-0.0263724	-0.9597	-0.8236	-0.9097	-0.8543	-0.239708	-0.9149	-0.191865	-0.9955	-0.0415168	-0.133865	-0.9415	-0.167846	-0.105114	-0.240767	-0.22174	-0.9092	-0.8927	-0.162314	-0.176118	-0.9368	-0.136796	-0.842	-0.9293	-0.190239	-1.0004	-0.0394556	-0.174425
Feature_194	756.874	18.265	YDVDTQMWTILK	O75882	20140903_QEp1_LC7_PhGe_SA_4_48_Top6_Top20_3_msms_12714;20140903_QEp1_LC7_PhGe_SA_4_48_Top6_Top20_1_msms_12842;20140903_QEp1_LC7_PhGe_SA_4_48_Top6_Top20_2_msms_12502	756.873	756.875	17.2774	19.2526	2175851,2175846,2175839,2175875,2175874,2175873,2175867,2175876,2175871,2175870,2175863,2175865,2175868,2175869,2175862,2175872,2175860,2175866,2175864,2175858,2175861,2175855,2175854,2175853,2175857,2175856,2175859	27	1511.73	2	130.52	27		0.099476	NA;NA;NA;NA;NA;NA;NA;NA;NA;NA;NA;NA;NA;NA;NA;NA;NA;NA;NA;NA;NA;NA;NA;NA;NA;NA;NA;NA;NA;NA;NA;NA;17.331;17.366;17.377;18.388;18.422;18.404;NA;18.333;18.375;18.357;18.334;18.296;18.323;18.278;18.286;18.175;NA;18.26;18.26;18.265;18.257;NA;NA;18.188;18.206;18.269;18.273;18.232;18.202;NA;18.161;18.213;NA	NA;NA;NA;NA;NA;NA;NA;NA;NA;NA;NA;NA;NA;NA;NA;NA;NA;NA;NA;NA;NA;NA;NA;NA;NA;NA;NA;NA;NA;NA;NA;NA;756.873846066012;756.873726378011;756.873670149604;756.873395811509;756.873586961821;756.873749353849;NA;756.873363521112;756.873265309016;756.873698231984;756.873341367161;756.872542626009;756.872637656572;756.87203534081;756.872151705258;756.873604098559;NA;756.872132911958;756.873343222756;756.87294…	NA;NA;NA;NA;NA;NA;NA;NA;NA;NA;NA;NA;NA;NA;NA;NA;NA;NA;NA;NA;NA;NA;NA;NA;NA;NA;NA;NA;NA;NA;NA;NA;136.698196411133;114.720802307129;140.1416015625;NaN;NaN;NaN;NA;NaN;NaN;NaN;NaN;NaN;NaN;NaN;NaN;NaN;NA;NaN;NaN;NaN;NaN;NA;NA;NaN;NaN;NaN;NaN;NaN;NaN;NA;NaN;NaN;NA	1	-0.0807084	-0.132221	-0.1199	-0.154325	-0.106065	-0.131812	-0.213551	-0.168711	-0.116775	-0.0675789	-0.127334	-0.140347	-0.110244	-0.0741803	-0.160613	-0.15619	-0.154265	-0.124276	-0.182544	-0.176669	-0.178308	-0.15262	-0.0291091	-0.180321	-0.188932	-0.212503	-0.0568904	-0.110873
Feature_195	764.871	16.324	YDVDTQMWTILK	O75882	20140903_QEp1_LC7_PhGe_SA_4_48_Top6_Top20_1_msms_10961;20140903_QEp1_LC7_PhGe_SA_4_48_Top6_Top20_3_msms_10848;20140903_QEp1_LC7_PhGe_SA_4_48_Top6_Top20_2_msms_10665	764.87	764.872	15.3364	17.3116	2205733,2205731,2205746,2205734,2205744,2205736,2205743,2205741,2205737,2205739,2205740,2205738,2205735,2205742	14	1527.73	2	145.708	14	Oxidation (M)	0.0982417	NA;NA;NA;NA;NA;NA;NA;NA;NA;NA;NA;NA;NA;NA;NA;NA;NA;NA;NA;NA;NA;NA;NA;NA;NA;NA;NA;NA;NA;NA;NA;NA;15.148;15.189;15.187;NA;NA;16.267;16.342;16.311;16.384;NA;NA;NA;16.371;16.322;NA;16.226;16.345;NA;NA;NA;NA;NA;16.336;NA;NA;NA;NA;16.324;16.278;NA;NA;NA;NA	NA;NA;NA;NA;NA;NA;NA;NA;NA;NA;NA;NA;NA;NA;NA;NA;NA;NA;NA;NA;NA;NA;NA;NA;NA;NA;NA;NA;NA;NA;NA;NA;764.87135399465;764.871252827793;764.871129782925;NA;NA;764.870332141363;764.869650330743;764.869289228257;764.868883987984;NA;NA;NA;764.869352244675;764.869674171985;NA;764.869901361881;764.868904319802;NA;NA;NA;NA;NA;764.869082873626;NA;NA;NA;NA;764.869971907559;764.868607206194;NA;NA;NA;NA	NA;NA;NA;NA;NA;NA;NA;NA;NA;NA;NA;NA;NA;NA;NA;NA;NA;NA;NA;NA;NA;NA;NA;NA;NA;NA;NA;NA;NA;NA;NA;NA;156.362503051758;166.039596557617;114.720802307129;NA;NA;NaN;NaN;NaN;NaN;NA;NA;NA;NaN;NaN;NA;NaN;NaN;NA;NA;NA;NA;NA;NaN;NA;NA;NA;NA;NaN;NaN;NA;NA;NA;NA	1	-0.0913243	-0.18018	-0.116753	-0.161276	-0.1198	-0.193891	-0.238597	-0.196737	-0.170117	-0.0843883	-0.162564	-0.17948	-0.15132	-0.10342	-0.206198	-0.205068	-0.173579	-0.1388	-0.211323	-0.20442	-0.192346	-0.170853	-0.0260557	-0.202925	-0.222826	-0.25281	-0.0657638	-0.15731
Feature_196	829.395	14.2545	YDALEVFAGSGTSGQR	Q15113	20140903_QEp1_LC7_PhGe_SA_4_48_Top6_Top20_1_msms_10151;20140903_QEp1_LC7_PhGe_SA_4_48_Top6_Top20_3_msms_10050;20140903_QEp1_LC7_PhGe_SA_4_48_Top6_Top20_2_msms_9899	829.394	829.396	13.2669	15.2421	2400058,2400064,2400071	3	1656.77	2	78.9076	3		0.0982417	NA;NA;NA;NA;NA;NA;NA;NA;NA;NA;NA;NA;NA;NA;NA;NA;NA;NA;NA;NA;NA;NA;NA;NA;NA;NA;NA;NA;NA;NA;NA;NA;14.2;14.258;14.251;NA;NA;NA;NA;NA;NA;NA;NA;NA;NA;NA;NA;NA;NA;NA;NA;NA;NA;NA;NA;NA;NA;NA;NA;NA;NA;NA;NA;NA;NA	NA;NA;NA;NA;NA;NA;NA;NA;NA;NA;NA;NA;NA;NA;NA;NA;NA;NA;NA;NA;NA;NA;NA;NA;NA;NA;NA;NA;NA;NA;NA;NA;829.393940284086;829.393155400175;829.393861707921;NA;NA;NA;NA;NA;NA;NA;NA;NA;NA;NA;NA;NA;NA;NA;NA;NA;NA;NA;NA;NA;NA;NA;NA;NA;NA;NA;NA;NA;NA	NA;NA;NA;NA;NA;NA;NA;NA;NA;NA;NA;NA;NA;NA;NA;NA;NA;NA;NA;NA;NA;NA;NA;NA;NA;NA;NA;NA;NA;NA;NA;NA;96.7731781005859;52.8619117736816;87.0877380371094;NA;NA;NA;NA;NA;NA;NA;NA;NA;NA;NA;NA;NA;NA;NA;NA;NA;NA;NA;NA;NA;NA;NA;NA;NA;NA;NA;NA;NA;NA	1	-0.0701681	-0.141091	-0.0881754	-0.123471	-0.0751877	-0.180782	-0.175062	-0.161669	-0.148254	-0.0506356	-0.141027	-0.154298	-0.141412	-0.0900062	-0.179542	-0.187358	-0.13147	-0.111507	-0.15032	-0.163562	-0.16093	-0.137189	-0.0227992	-0.152609	-0.15463	-0.194462	-0.0535736	-0.148192
Feature_198	575.272	10.445	YAYWYQQK	A0A075B6K4	20140903_QEp1_LC7_PhGe_SA_4_36_2408_6am_msms_7519;20140903_QEp1_LC7_PhGe_SA_4_36_2608_12am_msms_7566;20140903_QEp1_LC7_PhGe_SA_4_36_2208_3pm_msms_7423;20140903_QEp1_LC7_PhGe_SA_4_36_2608_6am_msms_7430;20140903_QEp1_LC7_PhGe_SA_4_36_2108_12am_msms_7433;20140903_QEp1_LC7_PhGe_SA_4_36_2608_3pm_msms_7262;20140903_QEp1_LC7_PhGe_SA_4_36_2008_3pm_msms_7385;20140903_QEp1_LC7_PhGe_SA_4_36_2108_6am_msms_73…	575.271	575.273	9.45736	11.4326	1341522,1341480,1341536,1341517,1341524,1341495,1341530,1341531,1341496,1341529,1341532,1341503,1341489,1341493,1341502,1341527,1341510,1341533,1341541,1341499,1341520,1341475,1341505,1341516,1341526,1341481,1341500,1341521,1341491,1341556,1341498,1341538,1341483,1341486,1341490,1341514,1341501,1341506,1341509,1341487,1341512,1341534,1341507,1341473,1341515,1341504,1341513,1341511,1341543,1341476…	52	1148.53	2	115.512	52		0.461617	10.594;10.39;10.601;10.478;10.571;10.353;10.445;10.407;10.386;10.573;10.485;10.395;10.441;10.504;10.324;10.354;10.481;10.498;10.447;10.432;10.44;10.477;10.601;10.48;10.458;10.349;10.556;10.392;10.468;10.442;10.412;10.404;NA;NA;NA;11.683;11.586;11.609;11.639;11.596;11.761;11.764;11.736;11.674;11.779;NA;11.723;11.612;NA;NA;11.728;11.754;11.746;11.735;11.755;NA;NA;11.918;11.782;11.751;NA;NA;NA;NA;NA	575.272225334015;575.271859068742;575.272007076169;575.272094041037;575.271853627662;575.272185368596;575.272354065524;575.272022560351;575.272028925694;575.271908262597;575.272211995532;575.271867511981;575.272067993244;575.272146598535;575.272195219025;575.272097188898;575.272032788042;575.271983332688;575.272059219626;575.271696523238;575.271739359709;575.272100596914;575.272028127405;575.2721…	98.4178771972656;117.933898925781;131.036804199219;102.773300170898;124.342796325684;120.521202087402;124.342796325684;162.514297485352;132.093795776367;NaN;138.367202758789;107.673400878906;107.673400878906;126.204200744629;98.4178771972656;115.458999633789;138.367202758789;117.933898925781;124.342796325684;111.035499572754;95.5413513183594;116.542297363281;120.644996643066;146.944900512695;134.…	1	0.149	-0.055	0.156	0.033	0.126	-0.092	0	-0.038	-0.059	0.128	0.04	-0.05	-0.004	0.059	-0.121	-0.091	0.036	0.053	0.002	-0.013	-0.005	0.032	0.156	0.035	0.013	-0.096	0.111	-0.053
Feature_199	349.514	5.712	YAVSEAAAHK	O75636	20140903_QEp1_LC7_PhGe_SA_4_36_2508_9am_msms_3114;20140903_QEp1_LC7_PhGe_SA_4_36_2008_3pm_msms_3117;20140903_QEp1_LC7_PhGe_SA_4_36_2208_9am_msms_2910;20140903_QEp1_LC7_PhGe_SA_4_36_1908_3pm_msms_2939;20140903_QEp1_LC7_PhGe_SA_4_36_2608_6am_msms_2997;20140903_QEp1_LC7_PhGe_SA_4_36_2608_9am_msms_2986;20140903_QEp1_LC7_PhGe_SA_4_36_2208_3pm_msms_2980;20140903_QEp1_LC7_PhGe_SA_4_36_2108_9am_msms_2942…	349.513	349.515	4.72436	6.69964	201407,201389,201416,201388,201408,201393,201377,201398,201395,201406,201397,201401,201410,201396,201417,201400,201384,201422,201386,201405,201415,201391,201409,201382,201402,201387,201390,201420,201373,201375,201411,201380	32	1045.52	3	73.923	30		0.2235	5.795;5.722;5.786;5.738;5.753;5.738;5.746;NA;NA;5.855;5.721;5.695;NA;5.728;5.651;5.663;5.711;5.663;5.674;5.734;5.713;5.661;5.729;5.644;5.705;5.613;5.762;5.788;NA;5.652;5.658;5.669;NA;5.283;5.34;NA;NA;NA;NA;NA;NA;NA;NA;NA;NA;NA;6.574;NA;NA;NA;NA;NA;NA;6.6078;NA;NA;NA;NA;NA;NA;NA;NA;NA;NA;NA	349.513912786378;349.513902750473;349.513929044081;349.513863583444;349.513939849744;349.513882638145;349.513852948407;NA;NA;349.513846809122;349.513888734548;349.513825167116;NA;349.513802861184;349.514063305403;349.513957358101;349.514066636001;349.514039675737;349.513924933149;349.51377653034;349.513806989374;349.51408545462;349.514019855442;349.514083139494;349.513978076276;349.513991212322;3…	100.245498657227;71.4507064819336;70.9083633422852;99.8150100708008;64.8405990600586;42.3358612060547;89.04736328125;NA;NA;71.4507064819336;61.7795104980469;71.6136016845703;NA;64.8405990600586;92.8378982543945;65.1572418212891;83.6470336914063;81.950439453125;91.8667068481445;109.663696289063;72.6069793701172;54.065990447998;NaN;80.6883926391602;72.6069793701172;70.9083633422852;76.1696929931641…	2	0.083	0.01	0.074	0.026	0.041	0.026	0.034	-0.100114	-0.0944372	0.143	0.009	-0.017	-0.057949	0.016	-0.061	-0.049	-0.001	-0.049	-0.038	0.022	0.001	-0.051	0.017	-0.068	-0.007	-0.099	0.05	0.076
Feature_200	523.767	5.759	YAVSEAAAHK	O75636	20140903_QEp1_LC7_PhGe_SA_4_36_2108_12am_msms_2984;20140903_QEp1_LC7_PhGe_SA_4_36_2008_3pm_msms_3107;20140903_QEp1_LC7_PhGe_SA_4_36_2208_6am_msms_2867;20140903_QEp1_LC7_PhGe_SA_4_36_2508_9am_msms_3116;20140903_QEp1_LC7_PhGe_SA_4_36_2608_9am_msms_2968;20140903_QEp1_LC7_PhGe_SA_4_36_2608_12am_msms_3074;20140903_QEp1_LC7_PhGe_SA_4_36_2208_9am_msms_2901;20140903_QEp1_LC7_PhGe_SA_4_36_2208_3pm_msms_29…	523.766	523.768	4.77136	6.74664	1078936,1078907,1078950,1078903,1078941,1078952,1078945,1078926,1078913,1078937,1078901,1078916,1078927,1078944,1078904,1078929,1078900,1078915,1078908,1078946,1078917,1078940,1078925,1078912,1078947,1078910,1078914,1078932,1078935,1078933,1078943,1078887,1078955,1078918,1078880,1078885,1078882,1078893,1078886,1078892,1078896,1078909,1078879,1078948,1078906,1078890,1078881,1078938,1078883,1078899…	64	1045.52	2	104.45	64		0.120217	5.795;5.716;5.786;5.738;5.756;5.738;5.746;5.596;5.632;5.855;5.722;5.695;5.66;5.726;5.643;5.663;5.711;5.664;5.673;5.732;5.708;5.655;5.73;5.644;5.705;5.613;5.762;5.79;5.681;5.653;5.658;5.673;5.215;5.286;5.341;5.9177;5.973;5.976;6.069;6.147;6.284;6.412;6.391;6.603;6.747;6.469;6.571;6.684;6.841;6.849;6.7594;NA;6.616;6.6118;6.84;6.825;6.6483;6.73;6.682;6.6606;6.662;6.658;6.661;6.674;6.677	523.766875273193;523.766954063164;523.767097191611;523.766972032905;523.767059236895;523.766857515824;523.766737644416;523.767018536058;523.767032134468;523.76689994096;523.766912452168;523.76686006676;523.767068740622;523.767049606799;523.767158204844;523.767140386006;523.766923208235;523.767053451908;523.766905549088;523.766843558516;523.766881966032;523.767045556071;523.767026768158;523.767229…	134.246795654297;107.787803649902;121.732803344727;119.680397033691;118.711601257324;118.711601257324;98.0482711791992;96.3418731689453;109.663696289063;96.6650466918945;107.205299377441;109.663696289063;96.1429290771484;96.3418731689453;117.697998046875;107.787803649902;105.195198059082;85.354606628418;106.198799133301;118.711601257324;109.663696289063;119.680397033691;109.663696289063;116.51760…	2	0.036	-0.043	0.027	-0.021	-0.003	-0.021	-0.013	-0.163	-0.127	0.096	-0.037	-0.064	-0.099	-0.033	-0.116	-0.096	-0.048	-0.095	-0.086	-0.027	-0.051	-0.104	-0.029	-0.115	-0.054	-0.146	0.003	0.031
[truncated: 8,788 more rows]
[truncated: 105 more columns]

## Sheet: IceR_feature_quant
Quantification of features detected by IceR
[truncated: 8,984 more rows]
[truncated: 16 more columns]

## Sheet: IceR_protein_quant
Aggregation of feature quantification by IceR using the MaxLFQ algorithm
[truncated: 360 more rows]
[truncated: 18 more columns]

## Sheet: MaxQ_peptides
MaxQuant peptide quantifications (peptides.txt)
Sequence	N-term cleavage window	C-term cleavage window	Amino acid before	First amino acid	Second amino acid	Second last amino acid	Last amino acid	Amino acid after	A Count	R Count	N Count	D Count	C Count	Q Count	E Count	G Count	H Count	I Count	L Count	K Count	M Count	F Count	P Count	S Count	T Count	W Count	Y Count	V Count	U Count	Length	Missed cleavages	Mass	Proteins	Leading razor protein	Start position	End position	Gene names	Protein names	Unique (Groups)	Unique (Proteins)	Charges	PEP	Score	Identification type 0903_QEp1_LC7_PhGe_SA_4_36_1908_12am	Identification type 0903_QEp1_LC7_PhGe_SA_4_36_1908_3pm	Identification type 0903_QEp1_LC7_PhGe_SA_4_36_1908_6am	Identification type 0903_QEp1_LC7_PhGe_SA_4_36_1908_9am	Identification type 0903_QEp1_LC7_PhGe_SA_4_36_2008_12am	Identification type 0903_QEp1_LC7_PhGe_SA_4_36_2008_3pm
AAAATGTIFTFR	EVDESGTRAAAATGTI	TGTIFTFRSARLNSQR	R	A	A	F	R	S	4	1	0	0	0	0	0	1	0	1	0	0	0	2	0	0	3	0	0	0	0	12	0	1225.65	P05154	P05154	362	373	SERPINA5	Plasma serine protease inhibitor	yes	yes	2	2.1766e-08	133.05	By matching	By matching	By matching	By matching	By matching	By matching
AAALAHLDR	VELQLPPKAAALAHLD	AALAHLDRGSPPPARE	K	A	A	D	R	G	4	1	0	1	0	0	0	0	1	0	2	0	0	0	0	0	0	0	0	0	0	9	0	936.514	Q16853;O75106	Q16853	107	115	AOC3;AOC2	Membrane primary amine oxidase;Retina-specific copper amine oxidase	yes	no	3	0.0017238	93.649	By matching	By matching	By matching	By matching	By matching	By matching
[truncated: 3,628 more rows]
[truncated: 200 more columns]

## Sheet: MaxQ_proteins
MaxQuant protein quantifications (proteinGroups.txt)
[truncated: 426 more rows]
[truncated: 503 more columns]
