# Supplementary material for: IceR improves proteome coverage and data completeness in global and single-cell proteomics
Source: Nat Commun. 2021 Aug 9;12:4787. doi: 10.1038/s41467-021-25077-6 (PMC8352929; doi:10.1038/s41467-021-25077-6)
Supplement: Supplementary file 10 — Supplementary Data 7 [file 41467_2021_25077_MOESM10_ESM.xlsx]

## Sheet: Info
Supplementary Data 7
Source data for Fig. 7 and Supplementary Fig. 11
Contains quantification results for the single-cell proteomics data set of Zhu et al. from MaxQuant and IceR

## Sheet: IceR_features
List of detected features by IceR
Feature_name	m.z	RT	Sequence	Protein	MSMS.Scan.Numbers	m.z_range_min	m.z_range_max	RT_range_min	RT_range_max	ion_indices	count_ion_indices	Mass	Charge	mean_Scores	num_matches	Modifications	RT_length	Observed_RT	Observed_mz	Observed_score	num_diff_charges	RT_calibration.Single_Hair_Cell_OHSU_1cell_High_030819_R1_YF30um_350bar	RT_calibration.Single_Hair_Cell_OHSU_1cell_High_030819_R10_YF30um_350bar	RT_calibration.Single_Hair_Cell_OHSU_1cell_High_030819_R2_YF30um_350bar	RT_calibration.Single_Hair_Cell_OHSU_1cell_High_030819_R3_YF30um_350bar	RT_calibration.Single_Hair_Cell_OHSU_1cell_High_030819_R4_YF30um_350bar	RT_calibration.Single_Hair_Cell_OHSU_1cell_High_030819_R5_YF30um_350bar	RT_calibration.Single_Hair_Cell_OHSU_1cell_High_030819_R6_YF30um_350bar	RT_calibration.Single_Hair_Cell_OHSU_1cell_High_030819_R7_YF30um_350bar	RT_calibration.Single_Hair_Cell_OHSU_1cell_High_030819_R8_YF30um_350bar	RT_calibration.Single_Hair_Cell_OHSU_1cell_High_030819_R9_YF30um_350bar	RT_calibration.Single_Hair_Cell_OHSU_1cell_Low_030819_R1_YF30um_350bar	RT_calibration.Single_Hair_Cell_OHSU_1cell_Low_030819_R10_YF30um_350bar	RT_calibration.Single_Hair_Cell_OHSU_1cell_Low_030819_R2_YF30um_350bar	RT_calibration.Single_Hair_Cell_OHSU_1cell_Low_030819_R3_YF30um_350bar	RT_calibration.Single_Hair_Cell_OHSU_1cell_Low_030819_R4_YF30um_350bar	RT_calibration.Single_Hair_Cell_OHSU_1cell_Low_030819_R5_YF30um_350bar	RT_calibration.Single_Hair_Cell_OHSU_1cell_Low_030819_R6_YF30um_350bar	RT_calibration.Single_Hair_Cell_OHSU_1cell_Low_030819_R7_YF30um_350bar	RT_calibration.Single_Hair_Cell_OHSU_1cell_Low_030819_R8_YF30um_350bar	RT_calibration.Single_Hair_Cell_OHSU_1cell_Low_030819_R9_YF30um_350bar	RT_calibration.Single_Hair_Cell_OHSU_20cell_High_030819_R1_YF30um_350bar	RT_calibration.Single_Hair_Cell_OHSU_20cell_High_030819_R2_YF30um_350bar	RT_calibration.Single_Hair_Cell_OHSU_20cell_Low_030819_R1_YF30um_350bar	RT_calibration.Single_Hair_Cell_OHSU_20cell_Low_030819_R2_YF30um_350bar	RT_calibration.Single_Hair_Cell_OHSU_20cell_Low_030819_R3_YF30um_350bar	mz_calibration.Single_Hair_Cell_OHSU_1cell_High_030819_R1_YF30um_350bar	mz_calibration.Single_Hair_Cell_OHSU_1cell_High_030819_R10_YF30um_350bar	mz_calibration.Single_Hair_Cell_OHSU_1cell_High_030819_R2_YF30um_350bar
Feature_1	468.914	56.9165	YYVTIIDAPGHR	Q90835	Single_Hair_Cell_OHSU_20cell_Low_030819_R3_YF30um_350bar_msms_6915;Single_Hair_Cell_OHSU_20cell_Low_030819_R1_YF30um_350bar_msms_7020;Single_Hair_Cell_OHSU_20cell_Low_030819_R2_YF30um_350bar_msms_6985;Single_Hair_Cell_OHSU_20cell_High_030819_R2_YF30um_350bar_msms_7078;Single_Hair_Cell_OHSU_20cell_High_030819_R1_YF30um_350bar_msms_6839	468.912	468.915	55.9165	57.9165	1139970,1139969,1139972,1139973,1139968,1139967,1139966	7	1403.72	3	59.0755	5		1.3365	NA;NA;NA;NA;NA;NA;NA;NA;NA;NA;NA;NA;56.242;NA;NA;NA;56.687;NA;NA;NA;55.638;56.043;57.157;57.051;56.782	NA;NA;NA;NA;NA;NA;NA;NA;NA;NA;NA;NA;468.913199716118;NA;NA;NA;468.913254347801;NA;NA;NA;468.913548947219;468.91369672804;468.91354137598;468.91369388056;468.91361233651	NA;NA;NA;NA;NA;NA;NA;NA;NA;NA;NA;NA;NaN;NA;NA;NA;NaN;NA;NA;NA;47.7121315002441;88.155143737793;48.0443000793457;55.2611618041992;56.2048301696777	2	0.114189	-0.268886	0.219304	-0.01938	-0.118269	-0.233213	-0.438439	-0.242343	-0.0892769	0.111492	0.388564	-0.32976	-0.6745	0	0	0.17844	-0.2295	0.016807	0.283905	-0.777958	-1.2785	-0.8735	0.2405	0.1345	-0.1345	0	-0.00111488	-0.00155057
Feature_2	702.867	56.775	YYVTIIDAPGHR	Q90835	Single_Hair_Cell_OHSU_20cell_Low_030819_R3_YF30um_350bar_msms_6929	702.865	702.869	55.775	57.775	1505388	1	1403.72	2	65.1792	1		0.481383	NA;NA;NA;NA;NA;NA;NA;NA;NA;NA;NA;NA;NA;NA;NA;NA;NA;NA;NA;NA;NA;NA;NA;NA;56.775	NA;NA;NA;NA;NA;NA;NA;NA;NA;NA;NA;NA;NA;NA;NA;NA;NA;NA;NA;NA;NA;NA;NA;NA;702.865754146068	NA;NA;NA;NA;NA;NA;NA;NA;NA;NA;NA;NA;NA;NA;NA;NA;NA;NA;NA;NA;NA;NA;NA;NA;65.1792068481445	2	0.115615	-0.270014	0.221242	-0.0183627	-0.117117	-0.23328	-0.438625	-0.241157	-0.0900992	0.112467	0.388515	-0.33082	-0.372009	0	0	0.179923	0.0939182	0.0170832	0.284178	-0.776874	-0.892163	-0.459566	0.167065	0.332675	0	0	-0.00166377	-0.00155057
Feature_3	783.853	39.722	YYTSASGDEMVSLK	A0A1D5P5R0	Single_Hair_Cell_OHSU_20cell_High_030819_R2_YF30um_350bar_msms_5036	783.852	783.855	38.722	40.722	1546833,1546835,1546837,1546836	4	1565.69	2	44.2518	4	Oxidation (M)	0.378117	NA;NA;NA;NA;NA;NA;NA;NA;NA;NA;NA;NA;NA;NA;NA;NA;NA;NA;NA;NA;38.922;39.502;NA;40;39.942	NA;NA;NA;NA;NA;NA;NA;NA;NA;NA;NA;NA;NA;NA;NA;NA;NA;NA;NA;NA;783.851312220716;783.852548150921;NA;783.853942878804;783.852896358693	NA;NA;NA;NA;NA;NA;NA;NA;NA;NA;NA;NA;NA;NA;NA;NA;NA;NA;NA;NA;NaN;44.2517509460449;NA;NaN;NaN	1	0.287377	-0.360039	0.441517	0.00187439	0.0567061	-0.188901	-0.626952	-0.0340775	-0.189197	0.229994	0.382619	-0.458605	-0.246367	0	0	0.265575	0.1194	0.0503726	0.31705	-0.647881	-0.8	-0.22	0.210827	0.278	0.22	0	-0.00169035	-0.00110125
Feature_4	473.586	63.6	YYITIIDAPGHR	F1N9H4	Single_Hair_Cell_OHSU_20cell_High_030819_R2_YF30um_350bar_msms_7955;Single_Hair_Cell_OHSU_20cell_High_030819_R1_YF30um_350bar_msms_7618	473.584	473.587	62.6	64.6	1151878,1151871,1151876,1151877,1151875,1151874,1151873	7	1417.74	3	48.5679	7		0.70162	NA;NA;63.659;63.503;NA;NA;NA;NA;NA;63.6;NA;NA;NA;NA;NA;NA;NA;NA;NA;NA;62.698;63.08;63.804;64.138;NA	NA;NA;473.585062332666;473.585477068958;NA;NA;NA;NA;NA;473.585619214241;NA;NA;NA;NA;NA;NA;NA;NA;NA;NA;473.585256316442;473.585785734033;473.585064522789;473.585031159178;NA	NA;NA;NaN;NaN;NA;NA;NA;NA;NA;NaN;NA;NA;NA;NA;NA;NA;NA;NA;NA;NA;48.567928314209;48.567928314209;NaN;NaN;NA	1	0.0468699	-0.207665	0.059	-0.097	-0.15287	-0.210877	-0.3996	-0.274695	-0.0504383	0	0.390875	-0.279669	-0.362583	0	0	0.111278	0.0837205	0.00376009	0.271023	-0.77386	-0.902	-0.52	0.204	0.538	0.222883	0	-0.00111488	-0.0019138
Feature_5	662.851	75.005	YVWLVYEQPK	A0A1L1S091	Single_Hair_Cell_OHSU_20cell_High_030819_R2_YF30um_350bar_msms_9479;Single_Hair_Cell_OHSU_20cell_High_030819_R1_YF30um_350bar_msms_9005	662.849	662.852	74.005	76.005	1477691,1477692,1477690	3	1323.69	2	69.1882	3		0.40635	NA;NA;NA;NA;NA;NA;NA;NA;NA;NA;NA;NA;NA;NA;NA;NA;NA;NA;NA;NA;74.794;75.005;75.173;NA;NA	NA;NA;NA;NA;NA;NA;NA;NA;NA;NA;NA;NA;NA;NA;NA;NA;NA;NA;NA;NA;662.850858842082;662.850562798702;662.850662641374;NA;NA	NA;NA;NA;NA;NA;NA;NA;NA;NA;NA;NA;NA;NA;NA;NA;NA;NA;NA;NA;NA;66.0557022094727;72.3207092285156;NaN;NA;NA	1	-0.0680083	-0.0523754	0.0593845	0.02885	-0.0892507	-0.13117	-0.192827	-0.191687	0.0158372	-0.013172	0.394818	-0.194181	-0.297687	0	0	0.0194434	0.0666791	-0.0185004	0.249042	-0.399792	-0.211	0	0.168	0.345755	0.125821	0	-0.00132365	-0.00183979
Feature_6	719.388	53.0935	YVTVQGISGTGSLR	P00508	Single_Hair_Cell_OHSU_20cell_High_030819_R2_YF30um_350bar_msms_6688;Single_Hair_Cell_OHSU_20cell_Low_030819_R3_YF30um_350bar_msms_6577;6598;Single_Hair_Cell_OHSU_20cell_High_030819_R1_YF30um_350bar_msms_6490;6515;Single_Hair_Cell_OHSU_20cell_Low_030819_R1_YF30um_350bar_msms_6670	719.387	719.39	52.0935	54.0935	1512515,1512518,1512507,1512508,1512511	5	1436.76	2	101.914	5		0.55995	NA;NA;NA;NA;53.189;NA;NA;NA;NA;NA;NA;NA;NA;NA;NA;NA;NA;NA;NA;NA;52.493;52.998;53.593;NA;53.685	NA;NA;NA;NA;719.388434902847;NA;NA;NA;NA;NA;NA;NA;NA;NA;NA;NA;NA;NA;NA;NA;719.388047505779;719.388876737113;719.387908921676;NA;719.390634522829	NA;NA;NA;NA;NaN;NA;NA;NA;NA;NA;NA;NA;NA;NA;NA;NA;NA;NA;NA;NA;102.519996643066;125.974800109863;68.0444488525391;NA;111.115898132324	1	0.152696	-0.297236	0.28322	0.0149853	0.0955	-0.228996	-0.437539	-0.204765	-0.111493	0.137839	0.387242	-0.35841	-0.361675	0	0	0.219197	0.0994191	0.0242702	0.291274	-0.739825	-0.6005	-0.0955	0.4995	0.306092	0.5915	0	-0.00168371	-0.001314
Feature_7	650.333	33.425	YVSASPGGVYATK	F1NJ08	Single_Hair_Cell_OHSU_20cell_High_030819_R2_YF30um_350bar_msms_4293;Single_Hair_Cell_OHSU_20cell_High_030819_R1_YF30um_350bar_msms_4158;Single_Hair_Cell_OHSU_20cell_Low_030819_R3_YF30um_350bar_msms_4225;Single_Hair_Cell_OHSU_20cell_Low_030819_R1_YF30um_350bar_msms_4298;Single_Hair_Cell_OHSU_1cell_High_030819_R3_YF30um_350bar_msms_4316	650.331	650.334	32.425	34.425	1467501,1467511,1467518,1467515,1467493,1467508,1467507	7	1298.65	2	48.2964	7		0.765117	NA;NA;NA;33.693;NA;NA;NA;NA;33.425;NA;NA;NA;NA;NA;NA;NA;NA;NA;NA;32.932;32.961;33.656;33.925;NA;33.671	NA;NA;NA;650.331265251224;NA;NA;NA;NA;650.331200736926;NA;NA;NA;NA;NA;NA;NA;NA;NA;NA;650.330020079065;650.333043412349;650.331705812689;650.334058515163;NA;650.334840842498	NA;NA;NA;37.6134300231934;NA;NA;NA;NA;NaN;NA;NA;NA;NA;NA;NA;NA;NA;NA;NA;NaN;79.8748779296875;50.0877799987793;37.6134300231934;NA;36.2924613952637	1	0.350802	-0.368251	0.420668	0.268	0.0879566	-0.177409	-0.935008	0.0495697	0	0.273392	0.380442	-0.505787	-0.187617	0	0	0.159706	0.12881	0.0626643	0.329189	-0.493	-0.464	0.231	0.5	0.274241	0.246	0	-0.00129912	-0.00110125
Feature_8	584.618	28.616	YVEASETVAEEGDKPK	E1BXG9	Single_Hair_Cell_OHSU_20cell_High_030819_R2_YF30um_350bar_msms_3681	584.617	584.62	27.616	29.616	1391252	1	1750.83	3	68.4805	1		0.378117	NA;NA;NA;NA;NA;NA;NA;NA;NA;NA;NA;NA;NA;NA;NA;NA;NA;NA;NA;NA;NA;28.616;NA;NA;NA	NA;NA;NA;NA;NA;NA;NA;NA;NA;NA;NA;NA;NA;NA;NA;NA;NA;NA;NA;NA;NA;584.618273075725;NA;NA;NA	NA;NA;NA;NA;NA;NA;NA;NA;NA;NA;NA;NA;NA;NA;NA;NA;NA;NA;NA;NA;NA;68.4805221557617;NA;NA;NA	1	0.399239	-0.368386	0.344899	-0.166645	0.0904951	-0.16745	-1.22985	0.113451	-0.253735	0.306535	0.378779	-0.54182	-0.149927	0	0	0.028749	0.135997	0.0720515	0.338459	-0.951841	-0.591364	0	0.164497	0.232145	-0.228492	0	-0.00111488	-0.00110125
Feature_9	570.308	62.35	YTPGIVSAFGK	A0A1D5P810	Single_Hair_Cell_OHSU_20cell_High_030819_R2_YF30um_350bar_msms_7816;Single_Hair_Cell_OHSU_20cell_Low_030819_R2_YF30um_350bar_msms_7648	570.307	570.31	61.35	63.35	1369789,1369785,1369783,1369784,1369771,1369782,1369781	7	1138.6	2	49.251	7		1.0594	NA;NA;NA;62.219;NA;NA;NA;NA;NA;62.35;NA;NA;NA;NA;NA;NA;NA;NA;NA;NA;61.478;61.866;62.588;62.848;62.569	NA;NA;NA;570.30826572377;NA;NA;NA;NA;NA;570.308445106694;NA;NA;NA;NA;NA;NA;NA;NA;NA;NA;570.308584479229;570.308617577538;570.307293216072;570.307062504812;570.308711784485	NA;NA;NA;NaN;NA;NA;NA;NA;NA;NaN;NA;NA;NA;NA;NA;NA;NA;NA;NA;NA;NaN;48.567928314209;NaN;49.9340705871582;NaN	1	0.0594606	-0.220496	0.166965	-0.131	-0.149623	-0.217487	-0.41192	-0.272683	-0.0577022	0	0.390443	-0.289038	-0.366523	0	0	0.123462	0.0855882	0.0062001	0.273433	-0.784951	-0.872	-0.484	0.238	0.498	0.219	0	-0.00111488	-0.00179673
Feature_10	473.924	48.1305	YTLVGSHTVSSLR	E1BS70	Single_Hair_Cell_OHSU_20cell_High_030819_R2_YF30um_350bar_msms_6123;Single_Hair_Cell_OHSU_20cell_High_030819_R1_YF30um_350bar_msms_5970	473.922	473.926	47.1305	49.1305	1152082,1152080	2	1418.75	3	117.413	2		0.472967	NA;NA;NA;NA;NA;NA;NA;NA;NA;NA;NA;NA;NA;NA;NA;NA;NA;NA;NA;NA;47.951;48.31;NA;NA;NA	NA;NA;NA;NA;NA;NA;NA;NA;NA;NA;NA;NA;NA;NA;NA;NA;NA;NA;NA;NA;473.923675933721;473.924576046798;NA;NA;NA	NA;NA;NA;NA;NA;NA;NA;NA;NA;NA;NA;NA;NA;NA;NA;NA;NA;NA;NA;NA;113.987396240234;120.838096618652;NA;NA;NA	1	0.202685	-0.327432	0.374365	0.0455543	-0.0228613	-0.212126	-0.450095	-0.144713	-0.140334	0.172043	0.385526	-0.3956	-0.328197	0	0	0.266279	0.106835	0.0339589	0.300841	-0.679927	-0.1795	0.1795	0.194717	0.296229	0.148634	0	-0.00111488	-0.00121112
Feature_11	525.279	56.688	YSVDIPLDK	P61355	Single_Hair_Cell_OHSU_20cell_Low_030819_R3_YF30um_350bar_msms_6926;Single_Hair_Cell_OHSU_20cell_Low_030819_R1_YF30um_350bar_msms_6976	525.278	525.281	55.688	57.688	1287706,1287699,1287709,1287707,1287705	5	1048.54	2	57.5515	5		0.804333	NA;NA;NA;NA;NA;NA;NA;NA;NA;NA;NA;NA;NA;NA;NA;NA;NA;NA;NA;NA;55.62;56.129;56.633;56.969;56.743	NA;NA;NA;NA;NA;NA;NA;NA;NA;NA;NA;NA;NA;NA;NA;NA;NA;NA;NA;NA;525.278761197191;525.279032089332;525.279246870697;525.278516948497;525.278098694919	NA;NA;NA;NA;NA;NA;NA;NA;NA;NA;NA;NA;NA;NA;NA;NA;NA;NA;NA;NA;NaN;NaN;58.6986312866211;NaN;56.4043998718262	1	0.116491	-0.270704	0.222452	-0.0177219	-0.116401	-0.233312	-0.438729	-0.24042	-0.0906048	0.113066	0.388485	-0.331472	-0.371907	0	0	0.180836	0.0940482	0.017253	0.284346	-0.776192	-1.068	-0.559	-0.055	0.281	0.055	0	-0.00111488	-0.00155057
Feature_12	559.251	49.3015	YSVDDEYPDLSVHNNHMAK	P05122	Single_Hair_Cell_OHSU_20cell_High_030819_R2_YF30um_350bar_msms_6261;Single_Hair_Cell_OHSU_20cell_High_030819_R1_YF30um_350bar_msms_6112	559.249	559.252	48.3015	50.3015	1352740,1352739	2	2232.97	4	54.1471	2		0.57112	NA;NA;NA;NA;NA;NA;NA;NA;NA;NA;NA;NA;NA;NA;NA;NA;NA;NA;NA;NA;49.128;49.475;NA;NA;NA	NA;NA;NA;NA;NA;NA;NA;NA;NA;NA;NA;NA;NA;NA;NA;NA;NA;NA;NA;NA;559.25098328782;559.250256956986;NA;NA;NA	NA;NA;NA;NA;NA;NA;NA;NA;NA;NA;NA;NA;NA;NA;NA;NA;NA;NA;NA;NA;50.3581695556641;57.936;NA;NA;NA	1	0.19089	-0.320995	0.354886	0.0424344	-0.0368536	-0.216484	-0.442542	-0.159583	-0.133529	0.163973	0.385931	-0.386825	-0.337856	0	0	0.25686	0.105085	0.0316729	0.298584	-0.693935	-0.1735	0.1735	0.191205	0.297614	0.130337	0	-0.00111488	-0.00121835
Feature_13	563.25	45.787	YSVDDEYPDLSVHNNHMAK	P05122	Single_Hair_Cell_OHSU_20cell_High_030819_R1_YF30um_350bar_msms_5692	563.248	563.251	44.787	46.787	1358523,1358521,1358524	3	2248.97	4	41.9121	3	Oxidation (M)	0.6312	NA;NA;NA;NA;NA;NA;NA;NA;NA;NA;NA;NA;NA;NA;NA;NA;NA;NA;NA;NA;45.484;45.787;NA;NA;46.585	NA;NA;NA;NA;NA;NA;NA;NA;NA;NA;NA;NA;NA;NA;NA;NA;NA;NA;NA;NA;563.249753528078;563.248813459954;NA;NA;563.249420624779	NA;NA;NA;NA;NA;NA;NA;NA;NA;NA;NA;NA;NA;NA;NA;NA;NA;NA;NA;NA;41.9121017456055;NaN;NA;NA;NaN	1	0.226289	-0.338998	0.405976	0.0433188	0.0034431	-0.203956	-0.476218	-0.114279	-0.153952	0.188195	0.384716	-0.41316	-0.306783	0	0	0.279876	0.110337	0.0385336	0.305359	-0.654666	-0.303	0	0.201143	0.295333	0.798	0	-0.00111488	-0.00115032
Feature_14	455.581	46.5025	YSLGSALRPSSAR	F1NJ08	Single_Hair_Cell_OHSU_20cell_High_030819_R2_YF30um_350bar_msms_5807;Single_Hair_Cell_OHSU_20cell_High_030819_R1_YF30um_350bar_msms_5669;Single_Hair_Cell_OHSU_20cell_Low_030819_R3_YF30um_350bar_msms_5763;Single_Hair_Cell_OHSU_20cell_Low_030819_R2_YF30um_350bar_msms_5817;Single_Hair_Cell_OHSU_20cell_Low_030819_R1_YF30um_350bar_msms_5994	455.579	455.582	45.5025	47.5025	1098090,1098093,1098095,1098092,1098089,1098094,1098087	7	1363.72	3	50.522	6		1.3365	NA;NA;46.661;NA;NA;NA;NA;NA;NA;46.414;NA;NA;NA;NA;NA;NA;NA;NA;NA;NA;45.418;45.809;48.137;46.707;46.591	NA;NA;455.579766400086;NA;NA;NA;NA;NA;NA;455.581961464318;NA;NA;NA;NA;NA;NA;NA;NA;NA;NA;455.580633919966;455.580451329166;455.580087444357;455.580502464068;455.581296138289	NA;NA;NaN;NA;NA;NA;NA;NA;NA;NaN;NA;NA;NA;NA;NA;NA;NA;NA;NA;NA;54.3424987792969;52.5758399963379;46.0690612792969;54.3424987792969;45.280330657959	1	0.219083	-0.335656	0.1585	0.0451515	-0.00426644	-0.206324	-0.466629	-0.123633	-0.149794	-0.0885	0.384964	-0.407799	-0.313551	0	0	0.276582	0.109268	0.0371369	0.303979	-0.661818	-1.0845	-0.6935	1.6345	0.2045	0.0885	0	-0.00111488	-0.00115032
Feature_15	698.876	72.743	YQLSQDGVVLFK	P09102	Single_Hair_Cell_OHSU_20cell_Low_030819_R1_YF30um_350bar_msms_8804;Single_Hair_Cell_OHSU_20cell_Low_030819_R3_YF30um_350bar_msms_8782;Single_Hair_Cell_OHSU_20cell_Low_030819_R2_YF30um_350bar_msms_8800;Single_Hair_Cell_OHSU_20cell_High_030819_R2_YF30um_350bar_msms_9140;Single_Hair_Cell_OHSU_20cell_High_030819_R1_YF30um_350bar_msms_8680	698.875	698.878	71.743	73.743	1503954,1503951,1503953,1503955,1503952	5	1395.74	2	69.2576	5		0.518067	NA;NA;NA;NA;NA;NA;NA;NA;NA;NA;NA;NA;NA;NA;NA;NA;NA;NA;NA;NA;71.886;72.417;72.743;73.342;73.073	NA;NA;NA;NA;NA;NA;NA;NA;NA;NA;NA;NA;NA;NA;NA;NA;NA;NA;NA;NA;698.876134416628;698.877387603952;698.877299368633;698.876417382991;698.875459934854	NA;NA;NA;NA;NA;NA;NA;NA;NA;NA;NA;NA;NA;NA;NA;NA;NA;NA;NA;NA;73.43505859375;71.175651550293;64.1211776733398;64.1211776733398;73.43505859375	1	-0.0452239	-0.0871491	0.0788661	0.0135077	-0.112211	-0.148352	-0.235743	-0.219254	0.00269254	0.00241744	0.394036	-0.211137	-0.313117	0	0	0.0340584	0.0700591	-0.0140855	0.253401	-0.501553	-0.857	-0.326	0	0.599	0.33	0	-0.00166377	-0.00183979
Feature_16	573.83	56.647	YPINSVNVLK	Q5ZMG9	Single_Hair_Cell_OHSU_20cell_High_030819_R1_YF30um_350bar_msms_6834;Single_Hair_Cell_OHSU_20cell_Low_030819_R3_YF30um_350bar_msms_6918	573.828	573.831	55.647	57.647	1374042,1374048,1374041,1374043,1374044	5	1145.64	2	58.9076	5		0.97389	NA;NA;NA;NA;NA;NA;NA;NA;NA;NA;NA;NA;NA;NA;NA;NA;NA;NA;NA;NA;55.486;55.957;56.63;56.893;56.664	NA;NA;NA;NA;NA;NA;NA;NA;NA;NA;NA;NA;NA;NA;NA;NA;NA;NA;NA;NA;573.830342856987;573.83009832217;573.831208999764;573.830043046569;573.829844533154	NA;NA;NA;NA;NA;NA;NA;NA;NA;NA;NA;NA;NA;NA;NA;NA;NA;NA;NA;NA;60.6412696838379;NaN;NaN;NaN;57.1738586425781	1	0.116904	-0.271028	0.223027	-0.017416	-0.116061	-0.233325	-0.438775	-0.24007	-0.090843	0.113349	0.388471	-0.33178	-0.371857	0	0	0.181266	0.0941094	0.0173331	0.284425	-0.775866	-1.161	-0.69	-0.017	0.246	0.017	0	-0.00111488	-0.00155057
Feature_17	746.873	40.105	YNSDGTIAIASQPR	Q5F3M8	Single_Hair_Cell_OHSU_20cell_High_030819_R2_YF30um_350bar_msms_5096;Single_Hair_Cell_OHSU_20cell_High_030819_R1_YF30um_350bar_msms_4952;Single_Hair_Cell_OHSU_20cell_Low_030819_R3_YF30um_350bar_msms_5029	746.871	746.875	39.105	41.105	1530069,1530064,1530062,1530071,1530070	5	1491.73	2	78.2579	5		0.432	NA;NA;NA;NA;NA;NA;NA;NA;NA;NA;NA;NA;NA;NA;NA;NA;NA;NA;NA;NA;39.395;39.935;40.275;40.517;40.321	NA;NA;NA;NA;NA;NA;NA;NA;NA;NA;NA;NA;NA;NA;NA;NA;NA;NA;NA;NA;746.871614699698;746.872867813951;746.871097709189;746.872322473092;746.870187892226	NA;NA;NA;NA;NA;NA;NA;NA;NA;NA;NA;NA;NA;NA;NA;NA;NA;NA;NA;NA;82.6512985229492;93.2372970581055;NaN;NaN;58.8852081298828	1	0.28352	-0.359116	0.440815	0.00529599	0.0539156	-0.189649	-0.613131	-0.0391651	-0.186971	0.227354	0.382752	-0.455735	-0.250186	0	0	0.269107	0.118828	0.049625	0.316312	-0.644171	-0.71	-0.17	0.17	0.412	0.216	0	-0.00168371	-0.00110125
Feature_18	719.364	43.8885	YNLVQTETDVQK	E1BRT9	Single_Hair_Cell_OHSU_20cell_High_030819_R2_YF30um_350bar_msms_5558;Single_Hair_Cell_OHSU_20cell_High_030819_R1_YF30um_350bar_msms_5414	719.362	719.365	42.8885	44.8885	1512490,1512489,1512493,1512492	4	1436.71	2	69.9281	4		0.378117	NA;NA;NA;NA;NA;NA;NA;NA;NA;NA;NA;NA;NA;NA;NA;NA;NA;NA;NA;NA;43.081;43.577;NA;44.309;44.2	NA;NA;NA;NA;NA;NA;NA;NA;NA;NA;NA;NA;NA;NA;NA;NA;NA;NA;NA;NA;719.362443709026;719.362355352365;NA;719.363845216077;719.362427184581	NA;NA;NA;NA;NA;NA;NA;NA;NA;NA;NA;NA;NA;NA;NA;NA;NA;NA;NA;NA;78.3238906860352;61.5322113037109;NA;NaN;NaN	1	0.245411	-0.347024	0.423538	0.0343542	0.0223502	-0.198333	-0.509073	-0.0893177	-0.164985	0.201279	0.38406	-0.427386	-0.288195	0	0	0.284221	0.113174	0.0422396	0.309018	-0.640004	-0.8075	-0.3115	0.205579	0.4205	0.3115	0	-0.00168371	-0.00111859
Feature_19	535.306	74.1	YLTVATVFR	F1NMU4	Single_Hair_Cell_OHSU_20cell_High_030819_R2_YF30um_350bar_msms_9370	535.304	535.308	73.1	75.1	1308229,1308228	2	1068.6	2	70.0564	1		0.380433	NA;NA;NA;NA;NA;NA;NA;NA;NA;NA;NA;NA;NA;NA;NA;NA;NA;NA;NA;NA;NA;74.1;NA;74.727;NA	NA;NA;NA;NA;NA;NA;NA;NA;NA;NA;NA;NA;NA;NA;NA;NA;NA;NA;NA;NA;NA;535.305613206176;NA;535.304087373268;NA	NA;NA;NA;NA;NA;NA;NA;NA;NA;NA;NA;NA;NA;NA;NA;NA;NA;NA;NA;NA;NA;70.0564193725586;NA;NaN;NA	1	-0.0588925	-0.0663607	0.0669645	0.0227757	-0.0986995	-0.138085	-0.208706	-0.203003	0.0105782	-0.00693485	0.394506	-0.200965	-0.303906	0	0	0.025292	0.0680314	-0.016734	0.250786	-0.440963	-0.388998	0	0.0938551	0.627	0.161466	0	-0.00111488	-0.00183979
Feature_20	520.3	75.595	YLTVAAVFR	F1NYB1	Single_Hair_Cell_OHSU_20cell_High_030819_R2_YF30um_350bar_msms_9533;Single_Hair_Cell_OHSU_20cell_High_030819_R1_YF30um_350bar_msms_9062;Single_Hair_Cell_OHSU_20cell_Low_030819_R2_YF30um_350bar_msms_9098	520.299	520.302	74.595	76.595	1277511,1277500,1277510,1277509,1277499,1277506,1277504,1277503,1277507,1277505,1277508	11	1038.59	2	105.716	11		0.5699	NA;75.516;75.619;75.595;NA;75.481;75.305;NA;NA;NA;NA;NA;NA;NA;NA;NA;75.615;NA;NA;NA;75.3;75.455;75.643;75.92;75.697	NA;520.297503980547;520.299535239633;520.297951379981;NA;520.299474636507;520.2981049363;NA;NA;NA;NA;NA;NA;NA;NA;NA;520.298497267667;NA;NA;NA;520.299879081528;520.300518285202;520.299429308041;520.299661789394;520.299925216672	NA;NaN;NaN;NaN;NA;NaN;NaN;NA;NA;NA;NA;NA;NA;NA;NA;NA;NaN;NA;NA;NA;106.599296569824;154.118392944336;NaN;56.431510925293;NaN	1	-0.0739512	-0.079	0.024	0	-0.0829615	-0.114	-0.29	-0.184181	0.0192658	-0.0172382	0.395022	-0.189759	-0.293619	0	0	0.0156344	0.02	-0.0196519	0.247904	-0.372839	-0.295	-0.14	0.048	0.325	0.102	0	-0.001106	-0.0022962
Feature_21	527.307	77.74	YLTVAAIFR	P32882	Single_Hair_Cell_OHSU_20cell_High_030819_R2_YF30um_350bar_msms_9809;Single_Hair_Cell_OHSU_20cell_High_030819_R1_YF30um_350bar_msms_9337	527.306	527.309	76.74	78.74	1294310,1294293	2	1052.6	2	82.6947	2		0.5538	NA;NA;NA;NA;NA;NA;NA;NA;NA;NA;NA;NA;NA;NA;NA;NA;NA;NA;NA;NA;77.691;77.789;NA;NA;NA	NA;NA;NA;NA;NA;NA;NA;NA;NA;NA;NA;NA;NA;NA;NA;NA;NA;NA;NA;NA;527.306584955692;527.307716822526;NA;NA;NA	NA;NA;NA;NA;NA;NA;NA;NA;NA;NA;NA;NA;NA;NA;NA;NA;NA;NA;NA;NA;54.9816513061523;110.40779876709;NA;NA;NA	1	-0.0955571	-0.010092	0.038307	0.045726	-0.0595736	-0.110051	-0.15801	-0.156629	0.0317305	-0.0320213	0.395764	-0.17368	-0.278818	0	0	0.00178666	0.0625924	-0.0238384	0.24377	-0.275158	-0.049	0.049	0.0687575	0.223252	0.0725907	0	-0.00111488	-0.00183979
Feature_22	866.885	41.941	YLTESYGTGQDIDDR	A0A1D5PQ16	Single_Hair_Cell_OHSU_20cell_High_030819_R2_YF30um_350bar_msms_5379	866.884	866.887	40.941	42.941	1569768,1569770	2	1731.76	2	145.428	2		0.38905	NA;NA;NA;NA;NA;NA;NA;NA;NA;NA;NA;NA;NA;NA;NA;NA;NA;NA;NA;NA;41.666;42.216;NA;NA;NA	NA;NA;NA;NA;NA;NA;NA;NA;NA;NA;NA;NA;NA;NA;NA;NA;NA;NA;NA;NA;866.881505186845;866.884457995483;NA;NA;NA	NA;NA;NA;NA;NA;NA;NA;NA;NA;NA;NA;NA;NA;NA;NA;NA;NA;NA;NA;NA;NaN;145.427597045898;NA;NA;NA	1	0.265027	-0.353919	0.434956	0.020667	0.0395266	-0.193518	-0.555511	-0.0635469	-0.176302	0.214701	0.383386	-0.441978	-0.268641	0	0	0.280842	0.116084	0.0460411	0.312773	-0.635167	-0.275	0.275	0.209008	0.298244	0.243419	0	-0.00169948	-0.00109604
Feature_23	591.784	27.272	YLSEVASGDNK	Q5ZLQ6	Single_Hair_Cell_OHSU_20cell_High_030819_R2_YF30um_350bar_msms_3547;Single_Hair_Cell_OHSU_20cell_High_030819_R1_YF30um_350bar_msms_3401;Single_Hair_Cell_OHSU_20cell_Low_030819_R3_YF30um_350bar_msms_3413	591.783	591.786	26.272	28.272	1402253,1402254,1402255,1402257	4	1181.55	2	68.9441	4		0.378117	NA;NA;NA;NA;NA;NA;NA;NA;NA;NA;NA;NA;NA;NA;NA;NA;NA;NA;NA;NA;26.908;27.636;NA;27.798;26.84	NA;NA;NA;NA;NA;NA;NA;NA;NA;NA;NA;NA;NA;NA;NA;NA;NA;NA;NA;NA;591.784287544495;591.784134763356;NA;591.784341755865;591.784429585234	NA;NA;NA;NA;NA;NA;NA;NA;NA;NA;NA;NA;NA;NA;NA;NA;NA;NA;NA;NA;56.2048301696777;96.6043395996094;NA;NaN;54.0230598449707	1	0.412776	-0.367951	0.313947	-0.198545	0.0893096	-0.16428	-1.31286	0.131304	-0.261546	0.315797	0.378314	-0.55189	-0.14037	0	0	-0.0138344	0.138005	0.074675	0.34105	-1.00237	-0.364	0.364	0.153499	0.526	-0.432	0	-0.00111488	-0.00110125
Feature_24	595.824	38.329	YLAPSGPSGTLK	D5LPR1	Single_Hair_Cell_OHSU_20cell_Low_030819_R3_YF30um_350bar_msms_4794;Single_Hair_Cell_OHSU_20cell_Low_030819_R2_YF30um_350bar_msms_4854	595.823	595.826	37.329	39.329	1412215,1412221,1412218,1412222,1412220	5	1189.63	2	48.7761	5		0.75396	NA;NA;NA;NA;NA;NA;NA;NA;NA;NA;NA;NA;NA;NA;NA;NA;NA;NA;NA;NA;37.505;38.103;38.463;38.538;38.329	NA;NA;NA;NA;NA;NA;NA;NA;NA;NA;NA;NA;NA;NA;NA;NA;NA;NA;NA;NA;595.823641820306;595.825150949034;595.823099364095;595.823328606535;595.82295350951	NA;NA;NA;NA;NA;NA;NA;NA;NA;NA;NA;NA;NA;NA;NA;NA;NA;NA;NA;NA;NaN;NaN;NaN;40.3774604797363;57.1747207641602	1	0.301408	-0.362946	0.442535	-0.0112347	0.0661813	-0.186293	-0.682303	-0.0155734	-0.197292	0.239594	0.382137	-0.469043	-0.232638	0	0	0.249707	0.121482	0.0530917	0.319735	-0.666556	-0.824	-0.226	0.134	0.209	0	0	-0.00111488	-0.00110125
Feature_25	576.283	33.774	YLAEVAAGDDK	Q5ZKC9	Single_Hair_Cell_OHSU_20cell_High_030819_R2_YF30um_350bar_msms_4327;Single_Hair_Cell_OHSU_20cell_High_030819_R1_YF30um_350bar_msms_4184;Single_Hair_Cell_OHSU_20cell_Low_030819_R2_YF30um_350bar_msms_4307;Single_Hair_Cell_OHSU_20cell_Low_030819_R1_YF30um_350bar_msms_4328	576.282	576.285	32.774	34.774	1377612,1377702,1377715,1377673,1377643	5	1150.55	2	55.5111	5		0.6444	NA;NA;NA;NA;NA;33.666;NA;NA;NA;NA;NA;NA;NA;NA;NA;NA;NA;NA;NA;NA;33.119;33.774;34.024;34.079;NA	NA;NA;NA;NA;NA;576.284128086513;NA;NA;NA;NA;NA;NA;NA;NA;NA;NA;NA;NA;NA;NA;576.283231609304;576.281925774882;576.283170333647;576.284459866833;NA	NA;NA;NA;NA;NA;NaN;NA;NA;NA;NA;NA;NA;NA;NA;NA;NA;NA;NA;NA;NA;52.7901802062988;67.5191116333008;54.0230598449707;47.7121315002441;NA	1	0.347287	-0.368087	0.423914	-0.0669722	0.0871162	-0.108	-0.914493	0.0449337	-0.223762	0.270987	0.380563	-0.503173	-0.190608	0	0	0.167706	0.128289	0.0619831	0.328516	-0.775366	-0.655	0	0.25	0.305	-0.147294	0	-0.00111488	-0.00110125
Feature_26	628.799	48.3575	YLAEFATGNDR	Q5ZMT0	Single_Hair_Cell_OHSU_20cell_High_030819_R2_YF30um_350bar_msms_6048;Single_Hair_Cell_OHSU_20cell_High_030819_R1_YF30um_350bar_msms_5895;Single_Hair_Cell_OHSU_20cell_Low_030819_R3_YF30um_350bar_msms_5979;Single_Hair_Cell_OHSU_20cell_Low_030819_R2_YF30um_350bar_msms_6037;Single_Hair_Cell_OHSU_20cell_Low_030819_R1_YF30um_350bar_msms_6047	628.797	628.801	47.3575	49.3575	1451920,1451925,1451923,1451919,1451924,1451922,1451921	7	1255.58	2	81.101	7		1.3365	NA;NA;NA;NA;NA;NA;NA;NA;NA;48.354;NA;NA;NA;NA;NA;NA;48.332;NA;NA;NA;47.351;47.774;48.361;48.589;48.449	NA;NA;NA;NA;NA;NA;NA;NA;NA;628.800059431165;NA;NA;NA;NA;NA;NA;628.799079547136;NA;NA;NA;628.799033473564;628.798582006973;628.799155080679;628.798319490874;628.798957693948	NA;NA;NA;NA;NA;NA;NA;NA;NA;NaN;NA;NA;NA;NA;NA;NA;NaN;NA;NA;NA;65.1792068481445;105.460296630859;65.8417205810547;77.0624237060547;91.9612274169922	1	0.200399	-0.326218	0.370756	0.045175	-0.0255455	-0.212966	-0.448355	-0.147619	-0.139015	-0.0035	0.385605	-0.393899	-0.330135	0	0	0.26457	-0.0255	0.0335158	0.300404	-0.682596	-1.0065	-0.5835	0.0035	0.2315	0.0915	0	-0.00114893	-0.00121112
Feature_27	414.217	19.906	YITSSTR	F1NJ08	Single_Hair_Cell_OHSU_20cell_High_030819_R1_YF30um_350bar_msms_2417	414.215	414.218	18.906	20.906	933558,933557,933559,933560	4	826.418	2	73.0388	4		0.53824	NA;NA;NA;NA;NA;NA;NA;NA;NA;NA;NA;NA;NA;NA;NA;NA;NA;NA;NA;NA;19.29;19.892;19.92;19.945;NA	NA;NA;NA;NA;NA;NA;NA;NA;NA;NA;NA;NA;NA;NA;NA;NA;NA;NA;NA;NA;414.216193265464;414.216065130266;414.215831395546;414.216123682526;NA	NA;NA;NA;NA;NA;NA;NA;NA;NA;NA;NA;NA;NA;NA;NA;NA;NA;NA;NA;NA;73.0388031005859;NaN;NaN;NaN;NA	1	0.486968	-0.364564	0.0964511	-0.390247	0.0839413	-0.143818	-1.76779	0.229151	-0.304351	0.366562	0.375767	-0.607081	-0.0907532	0	0	-0.278698	0.149013	0.0890534	0.35525	-1.28728	-0.616	-0.014	0.014	0.039	-4.18441	0	-0.00111488	-0.00110125
Feature_28	713.366	74.0525	YISPDQLADLYK	F1NZ78	Single_Hair_Cell_OHSU_20cell_High_030819_R2_YF30um_350bar_msms_9322;Single_Hair_Cell_OHSU_20cell_High_030819_R1_YF30um_350bar_msms_8835;Single_Hair_Cell_OHSU_20cell_Low_030819_R1_YF30um_350bar_msms_8934	713.365	713.368	73.0525	75.0525	1509422,1509420,1509421,1509423,1509424	5	1424.72	2	100.331	5		0.46605	NA;NA;NA;NA;NA;NA;NA;NA;NA;NA;NA;NA;NA;NA;NA;NA;NA;NA;NA;NA;73.479;73.813;73.978;74.39;74.127	NA;NA;NA;NA;NA;NA;NA;NA;NA;NA;NA;NA;NA;NA;NA;NA;NA;NA;NA;NA;713.364396452498;713.366097351089;713.365366316791;713.364219989379;713.363578877964	NA;NA;NA;NA;NA;NA;NA;NA;NA;NA;NA;NA;NA;NA;NA;NA;NA;NA;NA;NA;86.772216796875;114.720802307129;99.4998931884766;NaN;NaN	1	-0.0584141	-0.0670929	0.067371	0.022453	-0.0991874	-0.138446	-0.209594	-0.203588	0.0103022	-0.00660749	0.394489	-0.201321	-0.304231	0	0	0.0255994	0.0681024	-0.0166413	0.250877	-0.443112	-0.5735	-0.2395	-0.0745	0.3375	0.0745	0	-0.00167672	-0.00183979
Feature_29	574.327	41.697	YIIQNVAAQK	E1BT08	Single_Hair_Cell_OHSU_20cell_High_030819_R1_YF30um_350bar_msms_5209;Single_Hair_Cell_OHSU_20cell_High_030819_R2_YF30um_350bar_msms_5356	574.325	574.328	40.697	42.697	1374794,1374796	2	1146.64	2	67.9761	2		0.378117	NA;NA;NA;NA;NA;NA;NA;NA;NA;NA;NA;NA;NA;NA;NA;NA;NA;NA;NA;NA;41.41;41.984;NA;NA;NA	NA;NA;NA;NA;NA;NA;NA;NA;NA;NA;NA;NA;NA;NA;NA;NA;NA;NA;NA;NA;574.32674877548;574.3268413561;NA;NA;NA	NA;NA;NA;NA;NA;NA;NA;NA;NA;NA;NA;NA;NA;NA;NA;NA;NA;NA;NA;NA;61.7795104980469;74.1726608276367;NA;NA;NA	1	0.267485	-0.354683	0.435984	0.0187333	0.0415355	-0.192971	-0.562354	-0.0603094	-0.17772	0.216382	0.383302	-0.443807	-0.266181	0	0	0.279782	0.116449	0.0465174	0.313243	-0.635532	-0.287	0.287	0.209332	0.298405	0.232708	0	-0.00111488	-0.00110125
Feature_30	576.775	34.306	YIDEEELNK	A0A1D5P5R0	Single_Hair_Cell_OHSU_20cell_High_030819_R2_YF30um_350bar_msms_4406;Single_Hair_Cell_OHSU_20cell_Low_030819_R2_YF30um_350bar_msms_4375;Single_Hair_Cell_OHSU_20cell_Low_030819_R3_YF30um_350bar_msms_4322	576.773	576.776	33.306	35.306	1378908,1378910,1378911,1378904,1378905,1378909	6	1151.53	2	66.9026	3		0.522567	NA;NA;NA;NA;34.509;34.191;NA;NA;NA;NA;NA;NA;NA;NA;NA;NA;NA;NA;NA;NA;33.628;34.3;NA;34.634;34.306	NA;NA;NA;NA;576.774701551136;576.773797120934;NA;NA;NA;NA;NA;NA;NA;NA;NA;NA;NA;NA;NA;NA;576.775925362352;576.774342148059;NA;576.774950386243;576.774111369839	NA;NA;NA;NA;NaN;NaN;NA;NA;NA;NA;NA;NA;NA;NA;NA;NA;NA;NA;NA;NA;NaN;NaN;NA;61.4799880981445;72.3251495361328	1	0.341928	-0.367783	0.428298	-0.0590404	0.203	-0.115	-0.883791	0.0378668	-0.22067	0.26732	0.380746	-0.499186	-0.195234	0	0	0.179462	0.127494	0.0609446	0.327491	-0.759627	-0.678	-0.006	0.20054	0.328	0	0	-0.00111488	-0.00110125
Feature_31	854.936	52.834	YIAIASTTVETADPEK	O93382	Single_Hair_Cell_OHSU_20cell_High_030819_R1_YF30um_350bar_msms_6428	854.934	854.937	51.834	53.834	1567966,1567962,1567965,1567963,1567964	5	1707.86	2	74.1408	5		0.4836	NA;NA;NA;NA;NA;NA;NA;NA;NA;NA;NA;NA;NA;NA;NA;NA;NA;NA;NA;NA;51.894;52.38;52.834;53.147;52.975	NA;NA;NA;NA;NA;NA;NA;NA;NA;NA;NA;NA;NA;NA;NA;NA;NA;NA;NA;NA;854.935902134131;854.936003185667;854.935404962796;854.936891882296;854.935423075221	NA;NA;NA;NA;NA;NA;NA;NA;NA;NA;NA;NA;NA;NA;NA;NA;NA;NA;NA;NA;74.1408462524414;NaN;NaN;NaN;NaN	1	0.15531	-0.299002	0.288185	0.0174456	-0.0786337	-0.228323	-0.437306	-0.201863	-0.113001	0.139628	0.387153	-0.360354	-0.360466	0	0	0.221971	0.0998068	0.0247768	0.291775	-0.736799	-0.94	-0.454	0	0.313	0.141	0	-0.00169948	-0.001314
Feature_32	571.838	73.201	YHRALLELK	A0A1D5PEJ2	Single_Hair_Cell_OHSU_1cell_Low_030819_R8_YF30um_350bar_msms_8635;Single_Hair_Cell_OHSU_1cell_High_030819_R10_YF30um_350bar_msms_8607;Single_Hair_Cell_OHSU_1cell_Low_030819_R5_YF30um_350bar_msms_8272	571.836	571.839	72.201	74.201	1371605,1371603,1371601,1371598	4	1141.66	2	NaN	0		0.397617	NA;73.739;NA;NA;NA;NA;NA;NA;NA;NA;NA;NA;NA;NA;NA;73.612;NA;73.432;73.61;NA;NA;NA;NA;NA;NA	NA;571.837305188492;NA;NA;NA;NA;NA;NA;NA;NA;NA;NA;NA;NA;NA;571.837007582602;NA;571.837226501857;571.837580697258;NA;NA;NA;NA;NA;NA	NA;NaN;NA;NA;NA;NA;NA;NA;NA;NA;NA;NA;NA;NA;NA;NaN;NA;NaN;NaN;NA;NA;NA;NA;NA;NA	1	-0.0498372	0.538	0.0747868	0.016638	-0.107759	-0.144902	-0.226277	-0.213888	0.00535402	-0.000739045	0.394195	-0.207704	-0.310029	0	0	0.411	0.0693747	0.231	0.409	-0.481329	-0.446081	-0.17797	0.0999399	0.417293	0.203637	0	-0.00111488	-0.00183979
Feature_33	542.787	49.0035	YGVSGYPTLK	Q8JG64	Single_Hair_Cell_OHSU_20cell_High_030819_R2_YF30um_350bar_msms_6124;Single_Hair_Cell_OHSU_20cell_Low_030819_R1_YF30um_350bar_msms_6093	542.786	542.789	48.0035	50.0035	1323921,1323917,1323915,1323920,1323919	5	1083.56	2	67.9828	5		1.09787	NA;NA;NA;NA;NA;NA;NA;NA;NA;NA;NA;NA;NA;NA;NA;NA;NA;NA;NA;NA;47.776;48.378;48.977;49.147;49.03	NA;NA;NA;NA;NA;NA;NA;NA;NA;NA;NA;NA;NA;NA;NA;NA;NA;NA;NA;NA;542.786528111638;542.787399434424;542.786857552015;542.786829095761;542.785979582474	NA;NA;NA;NA;NA;NA;NA;NA;NA;NA;NA;NA;NA;NA;NA;NA;NA;NA;NA;NA;NaN;73.4994888305664;62.466178894043;NaN;NaN	1	0.193892	-0.322674	0.360037	0.0435022	-0.0332644	-0.215373	-0.444134	-0.155829	-0.135261	0.166027	0.385828	-0.389059	-0.335481	0	0	0.259393	0.105531	0.0322547	0.299158	-0.690321	-1.2275	-0.6255	-0.0265	0.1435	0.0265	0	-0.00111488	-0.00121835
Feature_34	605.304	52.791	YGSVEIDELGK	A0A1L1S091	Single_Hair_Cell_OHSU_20cell_High_030819_R2_YF30um_350bar_msms_6597;Single_Hair_Cell_OHSU_20cell_High_030819_R1_YF30um_350bar_msms_6408;Single_Hair_Cell_OHSU_20cell_Low_030819_R2_YF30um_350bar_msms_6550;Single_Hair_Cell_OHSU_20cell_Low_030819_R1_YF30um_350bar_msms_6544;Single_Hair_Cell_OHSU_20cell_Low_030819_R3_YF30um_350bar_msms_6494	605.302	605.305	51.791	53.791	1422291,1422288,1422306,1422311,1422303,1422304,1422302,1422301	8	1208.59	2	79.8202	8		1.0367	NA;NA;NA;53.101;NA;NA;NA;NA;NA;52.768;NA;NA;52.37;NA;NA;NA;NA;NA;NA;NA;51.809;52.302;52.814;53.141;52.896	NA;NA;NA;605.302880368834;NA;NA;NA;NA;NA;605.30430142764;NA;NA;605.303288186861;NA;NA;NA;NA;NA;NA;NA;605.303039055636;605.303090868189;605.304034739745;605.303863535673;NaN	NA;NA;NA;NaN;NA;NA;NA;NA;NA;NaN;NA;NA;NaN;NA;NA;NA;NA;NA;NA;NA;98.1563415527344;94.7672805786133;65.1792068481445;65.1792068481445;75.819	1	0.155743	-0.299292	0.289011	0.31	-0.0781529	-0.228207	-0.437271	-0.201378	-0.113251	-0.023	0.387138	-0.360677	-0.421	0	0	0.22243	0.0998711	0.0248608	0.291858	-0.736295	-0.982	-0.489	0.023	0.35	0.105	0	-0.0011203	-0.001314
Feature_35	610.848	53.8295	YGQISEVVVVK	A0A3Q3AZJ6	Single_Hair_Cell_OHSU_20cell_High_030819_R2_YF30um_350bar_msms_6714;Single_Hair_Cell_OHSU_20cell_High_030819_R1_YF30um_350bar_msms_6509;Single_Hair_Cell_OHSU_20cell_Low_030819_R2_YF30um_350bar_msms_6650;Single_Hair_Cell_OHSU_20cell_Low_030819_R3_YF30um_350bar_msms_6592;Single_Hair_Cell_OHSU_20cell_Low_030819_R1_YF30um_350bar_msms_6649	610.846	610.85	52.8295	54.8295	1431454,1431460,1431455,1431459,1431457,1431456	6	1219.68	2	78.385	5		0.995183	NA;NA;NA;NA;NA;NA;NA;NA;NA;53.672;NA;NA;NA;NA;NA;NA;NA;NA;NA;NA;52.743;53.215;53.829;54.018;53.83	NA;NA;NA;NA;NA;NA;NA;NA;NA;610.848135191487;NA;NA;NA;NA;NA;NA;NA;NA;NA;NA;610.849721837318;610.847582365352;610.84827507695;610.847917828243;610.84832585919	NA;NA;NA;NA;NA;NA;NA;NA;NA;NaN;NA;NA;NA;NA;NA;NA;NA;NA;NA;NA;64.6400909423828;105.358596801758;64.9181671142578;71.0848388671875;85.9235305786133	1	0.145283	-0.292118	0.2694	0.00786434	-0.0894407	-0.230683	-0.438286	-0.212802	-0.107216	-0.1575	0.387497	-0.352894	-0.364753	0	0	0.211287	0.0983193	0.0228334	0.289856	-0.748228	-1.0865	-0.6145	-0.0005	0.1885	0.0005	0	-0.0011203	-0.001314
Feature_36	790.907	64.4985	YGPLTGVNVVYDQR	Q5ZLY6	Single_Hair_Cell_OHSU_20cell_High_030819_R2_YF30um_350bar_msms_8086	790.905	790.909	63.4985	65.4985	1550011,1550012,1550014,1550013	4	1579.8	2	78.5055	4		0.58189	NA;NA;NA;NA;NA;NA;NA;NA;NA;NA;NA;NA;NA;NA;NA;NA;NA;NA;NA;NA;NA;63.867;64.338;64.903;64.659	NA;NA;NA;NA;NA;NA;NA;NA;NA;NA;NA;NA;NA;NA;NA;NA;NA;NA;NA;NA;NA;790.906707078284;790.908215452213;790.905662814352;790.905567189922	NA;NA;NA;NA;NA;NA;NA;NA;NA;NA;NA;NA;NA;NA;NA;NA;NA;NA;NA;NA;NA;78.5054931640625;NaN;NaN;NaN	1	0.0378197	-0.197931	0.151323	-0.0292992	-0.154009	-0.205654	-0.389136	-0.274793	-0.045217	0.0592375	0.391186	-0.272935	-0.359238	0	0	0.102609	0.082378	0.00200625	0.269292	-0.762137	-0.758988	-0.6315	-0.1605	0.4045	0.1605	0	-0.00169035	-0.00180352
Feature_37	607.304	69.936	YGGQPLFFER	Q9YHD2	Single_Hair_Cell_OHSU_20cell_High_030819_R2_YF30um_350bar_msms_8755;Single_Hair_Cell_OHSU_20cell_High_030819_R1_YF30um_350bar_msms_8351	607.302	607.305	68.936	70.936	1425794,1425799,1425792,1425793	4	1212.59	2	75.6011	4		0.51749	NA;NA;NA;NA;NA;NA;NA;NA;NA;NA;NA;NA;NA;NA;NA;NA;NA;NA;NA;NA;68.929;69.33;69.936;70.367;NA	NA;NA;NA;NA;NA;NA;NA;NA;NA;NA;NA;NA;NA;NA;NA;NA;NA;NA;NA;NA;607.306064905566;607.303627502637;607.304108730728;607.303639473755;NA	NA;NA;NA;NA;NA;NA;NA;NA;NA;NA;NA;NA;NA;NA;NA;NA;NA;NA;NA;NA;68.7856216430664;82.4166564941406;NaN;NaN;NA	1	-0.01695	-0.128644	0.104673	-0.00474412	-0.135926	-0.169072	-0.296266	-0.248334	-0.0136192	0.021763	0.393066	-0.232178	-0.331251	0	0	0.0534414	0.0742533	-0.0086069	0.258811	-0.616743	-1.007	-0.606	0	0.431	0.350214	0	-0.0011203	-0.00183979
Feature_38	465.242	65.077	YFPVFEK	Q9W6J2	Single_Hair_Cell_OHSU_20cell_Low_030819_R3_YF30um_350bar_msms_7859;Single_Hair_Cell_OHSU_20cell_Low_030819_R1_YF30um_350bar_msms_7942;Single_Hair_Cell_OHSU_20cell_Low_030819_R2_YF30um_350bar_msms_7934	465.24	465.244	64.077	66.077	1131422,1131405,1131417,1131420,1131421	5	928.469	2	55.3153	5		1.17317	NA;NA;NA;NA;NA;NA;NA;NA;NA;NA;NA;NA;NA;NA;NA;NA;NA;NA;NA;NA;63.946;64.4;65.085;65.428;65.069	NA;NA;NA;NA;NA;NA;NA;NA;NA;NA;NA;NA;NA;NA;NA;NA;NA;NA;NA;NA;465.24151757274;465.242056250798;465.241784377267;465.241890662027;465.240897653705	NA;NA;NA;NA;NA;NA;NA;NA;NA;NA;NA;NA;NA;NA;NA;NA;NA;NA;NA;NA;NaN;NaN;54.611400604248;54.157169342041;57.1774597167969	1	0.0319927	-0.191415	0.146922	-0.0274703	-0.154156	-0.20212	-0.381662	-0.274227	-0.0418553	0.0552506	0.391386	-0.268599	-0.356869	0	0	0.0970632	0.0815136	0.000877064	0.268177	-0.752799	-1.131	-0.677	0.008	0.351	-0.008	0	-0.00111488	-0.00180352
Feature_39	723.874	77.972	YFPTQALNFAFK	A0A1D5PCU1	Single_Hair_Cell_OHSU_20cell_High_030819_R2_YF30um_350bar_msms_9839;Single_Hair_Cell_OHSU_20cell_High_030819_R1_YF30um_350bar_msms_9361	723.873	723.876	76.972	78.972	1514980,1514973,1514977,1514975,1514976	5	1445.73	2	49.8536	5		0.378117	NA;NA;NA;78.04;NA;77.913;NA;NA;NA;NA;NA;NA;NA;NA;NA;NA;NA;NA;NA;NA;77.905;77.972;NA;NA;78.115	NA;NA;NA;723.871635861034;NA;723.870314833911;NA;NA;NA;NA;NA;NA;NA;NA;NA;NA;NA;NA;NA;NA;723.872817305089;723.875870138936;NA;NA;723.873461444166	NA;NA;NA;NaN;NA;NaN;NA;NA;NA;NA;NA;NA;NA;NA;NA;NA;NA;NA;NA;NA;56.2048301696777;43.5023498535156;NA;NA;NaN	1	-0.097894	-0.00651914	0.0366157	0.068	-0.0570137	-0.059	-0.155904	-0.153646	0.0330787	-0.0336202	0.395844	-0.171941	-0.277222	0	0	0.000288904	0.0622458	-0.0242912	0.243323	-0.26466	-0.067	0	0.0671554	0.212484	0.143	0	-0.00168371	-0.00183979
Feature_40	611.299	52.224	YFNSYTITGR	A0A1D5NVY0	Single_Hair_Cell_OHSU_20cell_High_030819_R2_YF30um_350bar_msms_6502	611.297	611.3	51.224	53.224	1432502,1432497,1432496,1432495	4	1220.58	2	61.3438	4		0.74197	NA;NA;NA;NA;NA;NA;NA;NA;NA;NA;NA;NA;NA;NA;NA;NA;NA;NA;NA;NA;NA;51.377;52.224;52.253;52.123	NA;NA;NA;NA;NA;NA;NA;NA;NA;NA;NA;NA;NA;NA;NA;NA;NA;NA;NA;NA;NA;611.300207523352;611.299779943344;611.298924339735;611.298100647092	NA;NA;NA;NA;NA;NA;NA;NA;NA;NA;NA;NA;NA;NA;NA;NA;NA;NA;NA;NA;NA;61.3437614440918;NaN;NaN;NaN	1	0.161454	-0.303073	0.299969	0.0230333	-0.071718	-0.226596	-0.43692	-0.194914	-0.116546	0.143832	0.386942	-0.364926	-0.357371	0	0	0.228434	0.100718	0.0259677	0.29295	-0.729583	-0.880384	-0.847	0	0.029	-0.101	0	-0.0011203	-0.00127836
Feature_41	584.767	52.6285	YEWDVTEAR	Q90705	Single_Hair_Cell_OHSU_20cell_Low_030819_R3_YF30um_350bar_msms_6460;Single_Hair_Cell_OHSU_20cell_High_030819_R2_YF30um_350bar_msms_6551	584.765	584.769	51.6285	53.6285	1391286,1391294,1391288,1391290,1391289	5	1167.52	2	59.93	5		0.87592	NA;NA;NA;NA;NA;NA;NA;NA;NA;NA;NA;NA;NA;NA;NA;NA;NA;NA;NA;NA;51.359;51.806;52.601;52.764;52.656	NA;NA;NA;NA;NA;NA;NA;NA;NA;NA;NA;NA;NA;NA;NA;NA;NA;NA;NA;NA;584.766896148655;584.767734409017;584.767687439033;584.767091956572;584.766729718987	NA;NA;NA;NA;NA;NA;NA;NA;NA;NA;NA;NA;NA;NA;NA;NA;NA;NA;NA;NA;NaN;61.1613693237305;NaN;NaN;58.6986312866211	1	0.15738	-0.300386	0.292141	0.0193628	-0.0763264	-0.227762	-0.437147	-0.199541	-0.114195	0.141044	0.387082	-0.361894	-0.359463	0	0	0.224159	0.100114	0.025178	0.292171	-0.734383	-1.2695	-0.8225	-0.0275	0.1355	0.0275	0	-0.00111488	-0.00127836
Feature_42	568.946	50.9985	YETSLYSQEFGRPK	E1C1Q2	Single_Hair_Cell_OHSU_20cell_High_030819_R2_YF30um_350bar_msms_6476	568.945	568.948	49.9985	51.9985	1368036,1368035	2	1703.82	3	94.0899	2		0.378117	NA;NA;NA;NA;NA;NA;NA;NA;NA;NA;NA;NA;NA;NA;NA;NA;NA;NA;NA;NA;50.792;51.205;NA;NA;NA	NA;NA;NA;NA;NA;NA;NA;NA;NA;NA;NA;NA;NA;NA;NA;NA;NA;NA;NA;NA;568.945611262603;568.947208168931;NA;NA;NA	NA;NA;NA;NA;NA;NA;NA;NA;NA;NA;NA;NA;NA;NA;NA;NA;NA;NA;NA;NA;NaN;94.0898513793945;NA;NA;NA	1	0.173798	-0.310908	0.323655	0.0329466	-0.0573193	-0.222632	-0.437377	-0.180469	-0.123667	0.152278	0.386518	-0.374109	-0.350094	0	0	0.240999	0.102549	0.0283601	0.295313	-0.71475	-0.2065	0.2065	0.18583	0.300483	0.142594	0	-0.00111488	-0.00121835
Feature_43	469.732	26.856	YEITEQR	Q8UWG7	Single_Hair_Cell_OHSU_20cell_High_030819_R1_YF30um_350bar_msms_3358;Single_Hair_Cell_OHSU_20cell_High_030819_R2_YF30um_350bar_msms_3501	469.73	469.734	25.856	27.856	1143099,1143098,1143092,1143091	4	937.45	2	61.2665	4		0.378117	NA;NA;NA;NA;NA;NA;NA;NA;NA;NA;NA;NA;NA;NA;NA;NA;NA;NA;NA;NA;26.501;27.211;NA;27.41;26.436	NA;NA;NA;NA;NA;NA;NA;NA;NA;NA;NA;NA;NA;NA;NA;NA;NA;NA;NA;NA;469.731735221919;469.731606205784;NA;469.732742779365;469.732319653871	NA;NA;NA;NA;NA;NA;NA;NA;NA;NA;NA;NA;NA;NA;NA;NA;NA;NA;NA;NA;57.2809295654297;65.2521133422852;NA;NaN;NaN	1	0.416966	-0.367794	0.303628	-0.208776	0.0888826	-0.163261	-1.33855	0.13683	-0.263963	0.318664	0.378171	-0.555007	-0.137471	0	0	-0.0274619	0.138627	0.075487	0.341852	-1.01823	-0.355	0.355	0.149993	0.554	-0.42	0	-0.00111488	-0.00110125
Feature_44	584.283	28.586	YEELQTTAGR	A0A1D5PMW0	Single_Hair_Cell_OHSU_1cell_Low_030819_R6_YF30um_350bar_msms_3566	584.281	584.285	27.586	29.586	1390117	1	1166.55	2	59.4178	1		0.378117	NA;NA;NA;NA;NA;NA;NA;NA;NA;NA;NA;NA;NA;NA;NA;NA;28.586;NA;NA;NA;NA;NA;NA;NA;NA	NA;NA;NA;NA;NA;NA;NA;NA;NA;NA;NA;NA;NA;NA;NA;NA;584.283391100515;NA;NA;NA;NA;NA;NA;NA;NA	NA;NA;NA;NA;NA;NA;NA;NA;NA;NA;NA;NA;NA;NA;NA;NA;59.4177513122559;NA;NA;NA;NA;NA;NA;NA;NA	1	0.399541	-0.368378	0.34425	-0.167335	0.0904734	-0.167382	-1.23171	0.113849	-0.25391	0.306741	0.378769	-0.542045	-0.14971	0	0	0.0278237	0	0.0721101	0.338517	-0.952955	-0.591103	0.177409	0.164258	0.231799	-0.232952	0	-0.00111488	-0.00110125
Feature_45	590.288	47.887	YEEDGEGVVLYRPSR	Q8JG64	Single_Hair_Cell_OHSU_20cell_Low_030819_R3_YF30um_350bar_msms_5971;Single_Hair_Cell_OHSU_20cell_High_030819_R2_YF30um_350bar_msms_6038;Single_Hair_Cell_OHSU_20cell_Low_030819_R1_YF30um_350bar_msms_6122;Single_Hair_Cell_OHSU_20cell_Low_030819_R2_YF30um_350bar_msms_6027;Single_Hair_Cell_OHSU_20cell_High_030819_R1_YF30um_350bar_msms_5888	590.286	590.29	46.887	48.887	1400407,1400406,1400409,1400405,1400408,1400410	6	1767.84	3	61.6404	6		1.3365	NA;NA;NA;NA;NA;NA;NA;NA;NA;NA;NA;NA;47.887;NA;NA;NA;NA;NA;NA;NA;47.293;47.711;49.251;48.553;48.494	NA;NA;NA;NA;NA;NA;NA;NA;NA;NA;NA;NA;590.287173398673;NA;NA;NA;NA;NA;NA;NA;590.288068767047;590.287847368122;590.288170587046;590.287517574648;590.28795826348	NA;NA;NA;NA;NA;NA;NA;NA;NA;NA;NA;NA;NaN;NA;NA;NA;NA;NA;NA;NA;53.300121307373;81.6316375732422;68.9722137451172;51.7707481384277;52.5271987915039	1	0.205138	-0.328716	0.378138	0.0458411	-0.0200022	-0.211231	-0.452113	-0.141585	-0.141749	0.173722	0.385442	-0.397425	0	0	0	0.268043	0.107199	0.0344342	0.301311	-0.677097	-0.594	-0.176	1.364	0.666	0.607	0	-0.00111488	-0.00121112
Feature_46	364.502	17.926	YDSTHGHFK	P00356	Single_Hair_Cell_OHSU_20cell_High_030819_R2_YF30um_350bar_msms_2300	364.5	364.503	16.926	18.926	586390,586389,586391	3	1090.48	3	45.368	3		0.459833	NA;NA;NA;NA;NA;NA;NA;NA;NA;NA;NA;NA;NA;NA;NA;NA;NA;NA;NA;NA;17.515;17.926;NA;18.033;NA	NA;NA;NA;NA;NA;NA;NA;NA;NA;NA;NA;NA;NA;NA;NA;NA;NA;NA;NA;NA;364.501394749785;364.501520252045;NA;364.500878285115;NA	NA;NA;NA;NA;NA;NA;NA;NA;NA;NA;NA;NA;NA;NA;NA;NA;NA;NA;NA;NA;NaN;45.3679504394531;NA;NaN;NA	1	0.506911	-0.36358	0.0313615	-0.442683	0.0834106	-0.137698	-1.89008	0.255453	-0.315857	0.380208	0.375083	-0.621917	-0.0775727	0	0	-0.355564	0.151972	0.0929184	0.359067	-1.36406	-0.411	0	0.0728667	0.107	-5.47177	0	-0.00111488	-0.00110125
Feature_47	488.279	55.422	YDGIILPGK	A0A1D5P3B1	Single_Hair_Cell_OHSU_20cell_High_030819_R2_YF30um_350bar_msms_6898;Single_Hair_Cell_OHSU_20cell_Low_030819_R2_YF30um_350bar_msms_6840	488.278	488.281	54.422	56.422	1188985,1188974,1188972,1188984,1188973	5	974.544	2	55.2626	5		1.3365	NA;NA;NA;NA;NA;NA;NA;NA;NA;NA;NA;NA;NA;NA;NA;NA;NA;NA;NA;NA;54.281;54.735;55.466;55.562;55.378	NA;NA;NA;NA;NA;NA;NA;NA;NA;NA;NA;NA;NA;NA;NA;NA;NA;NA;NA;NA;488.278475065054;488.279393603613;488.278812467847;488.2792558614;488.279234953954	NA;NA;NA;NA;NA;NA;NA;NA;NA;NA;NA;NA;NA;NA;NA;NA;NA;NA;NA;NA;NaN;55.4614410400391;NaN;55.0637512207031;NaN	1	0.129243	-0.280489	0.241632	-0.00724825	-0.105263	-0.232995	-0.43935	-0.228976	-0.0979617	0.121791	0.388047	-0.34096	-0.369664	0	0	0.194226	0.0959398	0.0197245	0.286786	-0.764984	-1.141	-0.687	0.044	0.14	-0.044	0	-0.00111488	-0.00155057
Feature_48	580.304	41.2635	YATALYSAATK	A0A1D5P810	Single_Hair_Cell_OHSU_20cell_High_030819_R2_YF30um_350bar_msms_5237;Single_Hair_Cell_OHSU_20cell_High_030819_R1_YF30um_350bar_msms_5091;Single_Hair_Cell_OHSU_20cell_Low_030819_R3_YF30um_350bar_msms_5180;Single_Hair_Cell_OHSU_20cell_Low_030819_R2_YF30um_350bar_msms_5227	580.302	580.306	40.2635	42.2635	1385836,1385834,1385827,1385837	4	1158.59	2	51.9434	4		0.378117	NA;NA;NA;NA;NA;NA;NA;NA;NA;NA;NA;NA;NA;NA;NA;NA;NA;NA;NA;NA;40.533;41.053;NA;41.663;41.474	NA;NA;NA;NA;NA;NA;NA;NA;NA;NA;NA;NA;NA;NA;NA;NA;NA;NA;NA;NA;580.303876164235;580.304065955231;NA;580.304090345553;580.302750603932	NA;NA;NA;NA;NA;NA;NA;NA;NA;NA;NA;NA;NA;NA;NA;NA;NA;NA;NA;NA;54.3424987792969;62.0879287719727;NA;46.0626983642578;45.280330657959	1	0.271851	-0.355985	0.437614	0.015208	0.0450308	-0.192027	-0.575117	-0.0545539	-0.180239	0.21937	0.383152	-0.447055	-0.261814	0	0	0.277523	0.117097	0.0473636	0.314079	-0.636798	-0.7305	-0.2105	0.209838	0.3995	0.2105	0	-0.00111488	-0.00110125
Feature_49	654.311	59.6615	YALYDASFETK	Z4YJB8	Single_Hair_Cell_OHSU_20cell_High_030819_R2_YF30um_350bar_msms_7456;Single_Hair_Cell_OHSU_20cell_Low_030819_R3_YF30um_350bar_msms_7254;Single_Hair_Cell_OHSU_20cell_Low_030819_R1_YF30um_350bar_msms_7315;Single_Hair_Cell_OHSU_20cell_High_030819_R1_YF30um_350bar_msms_7167	654.31	654.313	58.6615	60.6615	1472716,1472713,1472714,1472719,1472715	5	1306.61	2	59.4785	5		0.628183	NA;NA;NA;NA;NA;NA;NA;NA;NA;NA;NA;NA;NA;NA;NA;NA;NA;NA;NA;NA;58.539;59.017;59.62;59.991;59.703	NA;NA;NA;NA;NA;NA;NA;NA;NA;NA;NA;NA;NA;NA;NA;NA;NA;NA;NA;NA;654.311970055513;654.311366675761;654.311283711544;654.310614443619;654.311293924958	NA;NA;NA;NA;NA;NA;NA;NA;NA;NA;NA;NA;NA;NA;NA;NA;NA;NA;NA;NA;55.2611618041992;62.3383483886719;46.8795204162598;NaN;73.43505859375	1	0.0865405	-0.245758	0.1885	-0.0325557	-0.137284	-0.228289	-0.430105	-0.261661	-0.0733254	0.0925734	0.389513	-0.309187	-0.371894	0	0	0.150219	0.0896052	0.0114483	0.278615	-0.791097	-1.1225	-0.6445	-0.0415	0.3295	0.0415	0	-0.00131671	-0.00168891
Feature_50	528.951	69.292	YAEIVHLTLPDGTR	Q9I8A2	Single_Hair_Cell_OHSU_20cell_High_030819_R2_YF30um_350bar_msms_8705;Single_Hair_Cell_OHSU_20cell_High_030819_R1_YF30um_350bar_msms_8295	528.949	528.953	68.292	70.292	1296528,1296524,1296527,1296525,1296526	5	1583.83	3	84.1338	5		0.681683	NA;NA;NA;69.292;NA;NA;NA;NA;NA;69.362;NA;NA;NA;NA;NA;NA;NA;NA;NA;NA;68.508;68.916;NA;NA;69.684	NA;NA;NA;528.952011654265;NA;NA;NA;NA;NA;528.951567359965;NA;NA;NA;NA;NA;NA;NA;NA;NA;NA;528.950237940579;528.951165151244;NA;NA;528.950147427791	NA;NA;NA;NaN;NA;NA;NA;NA;NA;NaN;NA;NA;NA;NA;NA;NA;NA;NA;NA;NA;74.7892379760742;93.4783782958984;NA;NA;NaN	1	-0.0104632	-0.137729	0.110633	0	-0.140236	-0.173698	-0.309685	-0.253816	-0.0173615	0.07	0.392843	-0.237005	-0.335144	0	0	0.0585759	0.0752156	-0.00734995	0.260053	-0.640194	-0.784	-0.376	0.124266	0.51702	0.392	0	-0.00111488	-0.00183979
Feature_52	869.936	79.0465	WGTDEETFITILGTR	P17153	Single_Hair_Cell_OHSU_20cell_High_030819_R2_YF30um_350bar_msms_9955	869.934	869.938	78.0465	80.0465	1570234,1570230,1570232,1570231	4	1737.86	2	55.0106	4		0.378117	NA;NA;NA;NA;NA;NA;NA;NA;NA;NA;NA;NA;NA;NA;NA;NA;NA;NA;NA;NA;78.919;79;79.093;NA;79.138	NA;NA;NA;NA;NA;NA;NA;NA;NA;NA;NA;NA;NA;NA;NA;NA;NA;NA;NA;NA;869.933740317066;869.936345730927;869.936710946658;NA;869.933105688989	NA;NA;NA;NA;NA;NA;NA;NA;NA;NA;NA;NA;NA;NA;NA;NA;NA;NA;NA;NA;NaN;55.0105590820313;NaN;NA;NaN	1	-0.108717	0.0100007	0.0289009	0.0529676	-0.0451156	-0.0998977	-0.147438	-0.139833	0.0393227	-0.0410256	0.396216	-0.163886	-0.269842	0	0	-0.00664788	0.0606402	-0.0263884	0.241252	-0.216212	-0.1275	-0.0465	0.0465	0.162285	0.0915	0	-0.00169948	-0.00183979
Feature_53	665.349	55.4395	WALSQSNPSALR	A0A1D5P448	Single_Hair_Cell_OHSU_20cell_High_030819_R1_YF30um_350bar_msms_6714	665.347	665.351	54.4395	56.4395	1479408,1479404,1479410,1479409,1479407,1479406	6	1328.68	2	66.3926	6		0.378117	NA;NA;NA;NA;NA;NA;NA;NA;NA;55.389;NA;NA;NA;NA;NA;NA;55.49;NA;NA;NA;54.448;54.888;55.603;NA;55.623	NA;NA;NA;NA;NA;NA;NA;NA;NA;665.350082065656;NA;NA;NA;NA;NA;NA;665.348746375848;NA;NA;NA;665.348644689362;665.349370719117;665.349240980892;NA;665.34883993475	NA;NA;NA;NA;NA;NA;NA;NA;NA;NaN;NA;NA;NA;NA;NA;NA;NaN;NA;NA;NA;66.3926010131836;NaN;NaN;NA;NaN	1	0.129066	-0.280357	0.241347	-0.00740545	-0.105426	-0.23301	-0.439352	-0.229143	-0.09786	-0.0505	0.388054	-0.340829	-0.369705	0	0	0.19404	0.0505	0.0196904	0.286752	-0.765153	-0.9915	-0.5515	0.1635	0.319229	0.1835	0	-0.00134127	-0.00155057
Feature_54	568.309	37.39	VYVGNLGTGAGK	A0A1L1RZD1	Single_Hair_Cell_OHSU_20cell_High_030819_R2_YF30um_350bar_msms_4755;Single_Hair_Cell_OHSU_20cell_High_030819_R1_YF30um_350bar_msms_4625;Single_Hair_Cell_OHSU_20cell_Low_030819_R2_YF30um_350bar_msms_4746	568.307	568.31	36.39	38.39	1367239,1367249,1367245,1367253	4	1134.6	2	69.013	4		0.58545	NA;NA;NA;NA;NA;NA;NA;NA;NA;NA;NA;NA;NA;NA;NA;NA;NA;NA;NA;NA;36.669;37.246;37.534;37.671;NA	NA;NA;NA;NA;NA;NA;NA;NA;NA;NA;NA;NA;NA;NA;NA;NA;NA;NA;NA;NA;568.308762153503;568.307133595128;568.307964280055;568.30832770372;NA	NA;NA;NA;NA;NA;NA;NA;NA;NA;NA;NA;NA;NA;NA;NA;NA;NA;NA;NA;NA;62.0879287719727;86.9106292724609;NaN;58.0403213500977;NA	1	0.310866	-0.364522	0.441748	-0.0208221	0.0718843	-0.184596	-0.723973	-0.00310001	-0.202748	0.246066	0.381813	-0.476079	-0.22357	0	0	0.23644	0.122885	0.0549247	0.321546	-0.683497	-0.721	-0.144	0.144	0.281	-0.0847707	0	-0.00111488	-0.00110125
Feature_55	614.814	71.292	VYSLFLDESR	A0A3Q2U7I7	Single_Hair_Cell_OHSU_20cell_High_030819_R2_YF30um_350bar_msms_8999	614.812	614.816	70.292	72.292	1436749,1436745	2	1227.61	2	61.344	1		1	NA;NA;NA;NA;NA;NA;NA;NA;NA;NA;NA;NA;NA;NA;NA;NA;NA;NA;NA;NA;NA;71.292;NA;NA;71.936	NA;NA;NA;NA;NA;NA;NA;NA;NA;NA;NA;NA;NA;NA;NA;NA;NA;NA;NA;NA;NA;NaN;NA;NA;614.814826207592	NA;NA;NA;NA;NA;NA;NA;NA;NA;NA;NA;NA;NA;NA;NA;NA;NA;NA;NA;NA;NA;61.344;NA;NA;NaN	1	-0.0306085	-0.10893	0.092097	0.00378002	-0.125351	-0.159164	-0.266986	-0.235219	-0.00573935	0.0124176	0.393535	-0.222014	-0.322693	0	0	0.0436279	0.0722272	-0.0112535	0.256198	-0.563347	-0.551474	0	0.112377	0.477678	0.644	0	-0.0011203	-0.00183979
Feature_56	874.968	53.233	VYQLAAGGTAVGTGLNTR	Q5ZLD1	Single_Hair_Cell_OHSU_20cell_High_030819_R2_YF30um_350bar_msms_6674	874.966	874.97	52.233	54.233	1570959,1570952,1570953,1570955,1570954	5	1747.92	2	59.3721	5		0.378117	NA;NA;NA;NA;NA;NA;NA;NA;NA;NA;NA;NA;NA;NA;NA;NA;NA;NA;NA;NA;52.259;52.719;53.233;53.515;53.366	NA;NA;NA;NA;NA;NA;NA;NA;NA;NA;NA;NA;NA;NA;NA;NA;NA;NA;NA;NA;874.967753565256;874.969669941436;874.969129569309;874.96858939881;874.968822733164	NA;NA;NA;NA;NA;NA;NA;NA;NA;NA;NA;NA;NA;NA;NA;NA;NA;NA;NA;NA;NaN;59.3721084594727;NaN;NaN;NaN	1	0.151291	-0.296278	0.280567	0.0136482	-0.0830417	-0.229342	-0.437675	-0.206312	-0.110682	0.136878	0.387291	-0.357364	-0.362298	0	0	0.217701	0.0992106	0.0239979	0.291006	-0.74144	-0.974	-0.514	0	0.282	0.133	0	-0.00169948	-0.00129792
Feature_57	920.47	58.075	VYIETSIGEGASLASTNK	A0A1D5PT62	Single_Hair_Cell_OHSU_20cell_High_030819_R2_YF30um_350bar_msms_7339	920.469	920.472	57.075	59.075	1578488,1578487	2	1838.93	2	62.203	1		1	NA;NA;NA;NA;NA;NA;NA;NA;NA;NA;NA;NA;NA;NA;NA;NA;NA;NA;NA;NA;57.544;58.075;NA;NA;NA	NA;NA;NA;NA;NA;NA;NA;NA;NA;NA;NA;NA;NA;NA;NA;NA;NA;NA;NA;NA;920.471035976681;NaN;NA;NA;NA	NA;NA;NA;NA;NA;NA;NA;NA;NA;NA;NA;NA;NA;NA;NA;NA;NA;NA;NA;NA;NaN;62.203;NA;NA;NA	1	0.10252	-0.259423	0.204816	-0.0264815	-0.127062	-0.231962	-0.436054	-0.251382	-0.0825447	0.103507	0.388965	-0.321078	-0.372767	0	0	0.166409	0.0919757	0.0145454	0.281672	-0.785461	-0.531	0	0.163309	0.351293	0.188296	0	-0.00169948	-0.0015028
Feature_58	642.346	34.41	VYIASSSGSTAIK	Q5F3C9	Single_Hair_Cell_OHSU_20cell_Low_030819_R2_YF30um_350bar_msms_4371;Single_Hair_Cell_OHSU_20cell_Low_030819_R3_YF30um_350bar_msms_4314;Single_Hair_Cell_OHSU_20cell_High_030819_R2_YF30um_350bar_msms_4392;Single_Hair_Cell_OHSU_20cell_Low_030819_R1_YF30um_350bar_msms_4384;Single_Hair_Cell_OHSU_20cell_High_030819_R1_YF30um_350bar_msms_4256	642.344	642.347	33.41	35.41	1461605,1461602,1461603,1461601,1461607	5	1282.68	2	59.4743	5		0.505967	NA;NA;NA;NA;NA;NA;NA;NA;NA;NA;NA;NA;NA;NA;NA;NA;NA;NA;NA;NA;33.62;34.3;34.52;34.621;34.229	NA;NA;NA;NA;NA;NA;NA;NA;NA;NA;NA;NA;NA;NA;NA;NA;NA;NA;NA;NA;642.347811111672;642.345532825613;642.344855670727;642.34632141154;642.345590911423	NA;NA;NA;NA;NA;NA;NA;NA;NA;NA;NA;NA;NA;NA;NA;NA;NA;NA;NA;NA;57.434211730957;67.9969329833984;51.7258110046387;43.0301094055176;77.1845626831055	1	0.340881	-0.367716	0.429076	-0.0575407	0.0852992	-0.179241	-0.877879	0.0364853	-0.220066	0.266603	0.380782	-0.498407	-0.196148	0	0	0.181698	0.127338	0.0607416	0.32729	-0.756627	-0.79	-0.11	0.11	0.211	-0.181	0	-0.00129912	-0.00110125
Feature_59	691.844	33.37	VVVHQETEIAEE	R4GHW9	Single_Hair_Cell_OHSU_20cell_High_030819_R2_YF30um_350bar_msms_4279	691.842	691.845	32.37	34.37	1500054	1	1381.67	2	47.7121	1		0.378117	NA;NA;NA;NA;NA;NA;NA;NA;NA;NA;NA;NA;NA;NA;NA;NA;NA;NA;NA;NA;NA;33.37;NA;NA;NA	NA;NA;NA;NA;NA;NA;NA;NA;NA;NA;NA;NA;NA;NA;NA;NA;NA;NA;NA;NA;NA;691.843458244911;NA;NA;NA	NA;NA;NA;NA;NA;NA;NA;NA;NA;NA;NA;NA;NA;NA;NA;NA;NA;NA;NA;NA;NA;47.7121315002441;NA;NA;NA	1	0.351356	-0.368275	0.42013	-0.0732915	0.0880791	-0.177305	-0.938265	0.0503003	-0.226109	0.273771	0.380423	-0.5062	-0.187149	0	0	0.158425	0.128892	0.0627717	0.329295	-0.787726	-0.628683	0	0.196215	0.273878	-0.134752	0	-0.00165232	-0.00110125
Feature_60	579.294	26.2195	VVVATDPDADR	A0A1D5NUN2	Single_Hair_Cell_OHSU_20cell_High_030819_R2_YF30um_350bar_msms_3415;Single_Hair_Cell_OHSU_20cell_High_030819_R1_YF30um_350bar_msms_3257	579.292	579.296	25.2195	27.2195	1384317,1384309	2	1156.57	2	56.1078	2		0.418783	NA;NA;NA;NA;NA;NA;NA;NA;NA;NA;NA;NA;NA;NA;NA;NA;NA;NA;NA;NA;25.83;26.609;NA;NA;NA	NA;NA;NA;NA;NA;NA;NA;NA;NA;NA;NA;NA;NA;NA;NA;NA;NA;NA;NA;NA;579.292916296105;579.294557884623;NA;NA;NA	NA;NA;NA;NA;NA;NA;NA;NA;NA;NA;NA;NA;NA;NA;NA;NA;NA;NA;NA;NA;43.6797904968262;68.5357131958008;NA;NA;NA	1	0.423377	-0.367538	0.287223	-0.224699	0.0882109	-0.161667	-1.37786	0.145285	-0.267662	0.323051	0.37795	-0.559776	-0.133079	0	0	-0.0486939	0.139578	0.0767295	0.343079	-1.04264	-0.3895	0.3895	0.144559	0.199961	-0.823065	0	-0.00111488	-0.00110125
Feature_61	674.833	32.6395	VVTDTDETELAR	Q5ZLX2	Single_Hair_Cell_OHSU_20cell_High_030819_R2_YF30um_350bar_msms_4193;Single_Hair_Cell_OHSU_20cell_Low_030819_R3_YF30um_350bar_msms_4116;Single_Hair_Cell_OHSU_20cell_High_030819_R1_YF30um_350bar_msms_4059	674.831	674.835	31.6395	33.6395	1488223,1488217,1488222,1488221	4	1347.65	2	80.7667	4		1	NA;NA;NA;NA;NA;NA;NA;NA;NA;NA;NA;NA;NA;NA;NA;NA;NA;NA;NA;NA;32.048;32.728;NA;32.939;32.551	NA;NA;NA;NA;NA;NA;NA;NA;NA;NA;NA;NA;NA;NA;NA;NA;NA;NA;NA;NA;NaN;674.834314542008;NA;674.832216486496;674.832076537087	NA;NA;NA;NA;NA;NA;NA;NA;NA;NA;NA;NA;NA;NA;NA;NA;NA;NA;NA;NA;78.324;101.888198852539;NA;NaN;62.0879287719727	1	0.358714	-0.368527	0.412261	-0.0853759	0.0894589	-0.175908	-0.982058	0.060004	-0.230354	0.278805	0.38017	-0.511673	-0.181018	0	0	0.140895	0.129984	0.0641976	0.330703	-0.81088	-0.5915	0.0885	0.192332	0.2995	-0.0885	0	-0.00159771	-0.00110125
Feature_62	711.815	18.2485	VVTDDEPGSDSSSK	Q5ZLK7	Single_Hair_Cell_OHSU_20cell_High_030819_R1_YF30um_350bar_msms_2250;Single_Hair_Cell_OHSU_20cell_High_030819_R2_YF30um_350bar_msms_2375	711.813	711.817	17.2485	19.2485	1508862,1508863	2	1421.62	2	41.451	2		1	NA;NA;NA;NA;NA;NA;NA;NA;NA;NA;NA;NA;NA;NA;NA;NA;NA;NA;NA;NA;18.016;18.481;NA;NA;NA	NA;NA;NA;NA;NA;NA;NA;NA;NA;NA;NA;NA;NA;NA;NA;NA;NA;NA;NA;NA;NaN;NaN;NA;NA;NA	NA;NA;NA;NA;NA;NA;NA;NA;NA;NA;NA;NA;NA;NA;NA;NA;NA;NA;NA;NA;28.812;54.09;NA;NA;NA	1	0.503663	-0.36374	0.042003	-0.434142	0.0834872	-0.138703	-1.87016	0.251169	-0.313983	0.377986	0.375194	-0.619501	-0.0797195	0	0	-0.342964	0.15149	0.0922889	0.358445	-1.35155	-0.2325	0.2325	0.075599	0.024594	-5.26067	0	0	0
Feature_63	602.797	42.616	VVSPWSSEDAK	A0A1D5P1U2	Single_Hair_Cell_OHSU_20cell_High_030819_R1_YF30um_350bar_msms_5329	602.795	602.798	41.616	43.616	1419120,1419110	2	1203.58	2	52.2469	2		0.378117	NA;NA;NA;NA;NA;NA;NA;NA;NA;NA;NA;NA;NA;NA;NA;NA;NA;NA;NA;NA;42.356;42.876;NA;NA;NA	NA;NA;NA;NA;NA;NA;NA;NA;NA;NA;NA;NA;NA;NA;NA;NA;NA;NA;NA;NA;602.797870570771;602.797157794497;NA;NA;NA	NA;NA;NA;NA;NA;NA;NA;NA;NA;NA;NA;NA;NA;NA;NA;NA;NA;NA;NA;NA;52.2469291687012;NaN;NA;NA;NA	1	0.258228	-0.351688	0.43167	0.0257959	0.0338089	-0.195091	-0.537811	-0.0724941	-0.172379	0.210049	0.38362	-0.436921	-0.275442	0	0	0.283007	0.115075	0.0447235	0.311471	-0.635371	-0.26	0.26	0.20798	0.297693	0.265255	0	-0.0011203	-0.00110125
Feature_64	413.779	53.095	VVLVLAGR	P61355	Single_Hair_Cell_OHSU_20cell_Low_030819_R2_YF30um_350bar_msms_6605	413.777	413.781	52.095	54.095	929883,929885,929887,929882,929884	5	825.544	2	54.1572	5		0.45446	NA;NA;NA;NA;NA;NA;NA;NA;NA;NA;NA;NA;NA;NA;NA;NA;NA;NA;NA;NA;52.191;52.695;53.095;53.477;53.212	NA;NA;NA;NA;NA;NA;NA;NA;NA;NA;NA;NA;NA;NA;NA;NA;NA;NA;NA;NA;413.779024355651;413.77892838816;413.77842979703;413.779763120515;413.77873668714	NA;NA;NA;NA;NA;NA;NA;NA;NA;NA;NA;NA;NA;NA;NA;NA;NA;NA;NA;NA;NaN;NaN;NaN;54.157169342041;NaN	1	0.152681	-0.297226	0.283191	0.0149709	-0.0815282	-0.229	-0.437541	-0.204782	-0.111484	0.137829	0.387243	-0.358398	-0.361682	0	0	0.219181	0.0994168	0.0242673	0.291272	-0.739843	-0.904	-0.4	0	0.382	0.117	0	-0.00111488	-0.001314
Feature_65	522.308	46.19	VVLIGDSGVGK	Q5ZJN2	Single_Hair_Cell_OHSU_20cell_Low_030819_R3_YF30um_350bar_msms_5739;5747	522.307	522.31	45.19	47.19	1281578,1281577,1281573,1281580,1281579	5	1042.6	2	43.6798	5		0.64444	NA;NA;NA;NA;NA;NA;NA;NA;NA;NA;NA;NA;NA;NA;NA;NA;NA;NA;NA;NA;45.305;45.809;46.19;46.412;46.209	NA;NA;NA;NA;NA;NA;NA;NA;NA;NA;NA;NA;NA;NA;NA;NA;NA;NA;NA;NA;522.308645793333;522.307675785812;522.307591942196;522.308259691472;522.30781216468	NA;NA;NA;NA;NA;NA;NA;NA;NA;NA;NA;NA;NA;NA;NA;NA;NA;NA;NA;NA;NaN;NaN;NaN;NaN;43.6797904968262	1	0.22223	-0.337137	0.401324	0.0444684	-0.00086088	-0.205274	-0.470638	-0.119552	-0.15161	0.185417	0.384855	-0.410141	-0.310615	0	0	0.278122	0.109735	0.0377469	0.304582	-0.658615	-0.885	-0.381	0	0.222	0.019	0	-0.00111488	-0.00115032
Feature_66	422.907	45.598	VVLEVSHDLQK	P13731	Single_Hair_Cell_OHSU_20cell_Low_030819_R1_YF30um_350bar_msms_5740	422.905	422.908	44.598	46.598	972548	1	1265.7	3	28.283	1		1	NA;NA;NA;NA;NA;NA;NA;NA;NA;NA;NA;NA;NA;NA;NA;NA;NA;NA;NA;NA;NA;NA;45.598;NA;NA	NA;NA;NA;NA;NA;NA;NA;NA;NA;NA;NA;NA;NA;NA;NA;NA;NA;NA;NA;NA;NA;NA;NaN;NA;NA	NA;NA;NA;NA;NA;NA;NA;NA;NA;NA;NA;NA;NA;NA;NA;NA;NA;NA;NA;NA;NA;NA;28.283;NA;NA	1	0.228193	-0.339853	0.408043	0.0426795	0.00542692	-0.203352	-0.478997	-0.111803	-0.15505	0.189497	0.384651	-0.414577	-0.304969	0	0	0.280605	0.110619	0.0389026	0.305723	-0.652895	-0.735434	-0.290249	0	0.295382	0.236167	0	0	0
Feature_67	801.948	77.275	VVLAYEPVWAIGTGK	P00940	Single_Hair_Cell_OHSU_20cell_High_030819_R2_YF30um_350bar_msms_9749;Single_Hair_Cell_OHSU_20cell_High_030819_R1_YF30um_350bar_msms_9272	801.946	801.95	76.275	78.275	1553271,1553270,1553273,1553272	4	1601.88	2	75.9355	4		0.378117	NA;NA;NA;77.293;NA;NA;NA;NA;NA;NA;NA;NA;NA;NA;NA;NA;NA;NA;NA;NA;77.121;77.257;NA;NA;77.392	NA;NA;NA;801.944926071654;NA;NA;NA;NA;NA;NA;NA;NA;NA;NA;NA;NA;NA;NA;NA;NA;801.947294937098;801.947735686445;NA;NA;801.948127612359	NA;NA;NA;NaN;NA;NA;NA;NA;NA;NA;NA;NA;NA;NA;NA;NA;NA;NA;NA;NA;86.4966506958008;65.3743667602539;NA;NA;NaN	1	-0.0908733	-0.0172606	0.0417315	0.018	-0.0646911	-0.113658	-0.162586	-0.162606	0.0290284	-0.0288166	0.395603	-0.177165	-0.282022	0	0	0.00478861	0.0632873	-0.0229309	0.244666	-0.296243	-0.154	-0.018	0.0719702	0.244725	0.117	0	-0.00169948	-0.00183979
Feature_68	786.89	64.0935	VVIGMDVAASEFYR	F1NZ78	Single_Hair_Cell_OHSU_20cell_High_030819_R2_YF30um_350bar_msms_8051;Single_Hair_Cell_OHSU_20cell_Low_030819_R1_YF30um_350bar_msms_7838	786.888	786.892	63.0935	65.0935	1548163,1548170,1548166,1548164,1548165	5	1571.77	2	74.0193	5	Oxidation (M)	0.378117	NA;NA;NA;NA;NA;NA;NA;NA;NA;NA;NA;NA;NA;NA;NA;NA;NA;NA;NA;NA;63.296;63.751;64.199;64.613;64.436	NA;NA;NA;NA;NA;NA;NA;NA;NA;NA;NA;NA;NA;NA;NA;NA;NA;NA;NA;NA;786.890222634012;786.889935031929;786.893089940065;786.890086918489;786.888669398759	NA;NA;NA;NA;NA;NA;NA;NA;NA;NA;NA;NA;NA;NA;NA;NA;NA;NA;NA;NA;NaN;71.2793884277344;76.7592926025391;NaN;NaN	1	0.0418991	-0.202375	0.154331	-0.030452	-0.153628	-0.208052	-0.394022	-0.274893	-0.0475705	0.0620287	0.391046	-0.27597	-0.360797	0	0	0.106508	0.0829831	0.00279679	0.270072	-0.767829	-0.7975	-0.3425	0.1055	0.5195	0.3425	0	-0.00169035	-0.00180352
Feature_69	793.924	40.674	VVGTDISQAQIQEAK	A0A1D5P5L5	Single_Hair_Cell_OHSU_20cell_High_030819_R2_YF30um_350bar_msms_5140;Single_Hair_Cell_OHSU_20cell_Low_030819_R2_YF30um_350bar_msms_5125;Single_Hair_Cell_OHSU_20cell_Low_030819_R3_YF30um_350bar_msms_5084;Single_Hair_Cell_OHSU_20cell_High_030819_R1_YF30um_350bar_msms_4988;Single_Hair_Cell_OHSU_20cell_Low_030819_R1_YF30um_350bar_msms_5132	793.923	793.926	39.674	41.674	1551150,1551149,1551153,1551152,1551151	5	1585.83	2	109.669	5		0.40245	NA;NA;NA;NA;NA;NA;NA;NA;NA;NA;NA;NA;NA;NA;NA;NA;NA;NA;NA;NA;39.752;40.31;40.674;40.835;40.752	NA;NA;NA;NA;NA;NA;NA;NA;NA;NA;NA;NA;NA;NA;NA;NA;NA;NA;NA;NA;793.924913208428;793.92360830686;793.924562823241;793.922974085806;793.925712661894	NA;NA;NA;NA;NA;NA;NA;NA;NA;NA;NA;NA;NA;NA;NA;NA;NA;NA;NA;NA;133.469802856445;143.054794311523;85.4929580688477;97.7665634155273;88.5614166259766	1	0.277789	-0.357642	0.439446	0.0102478	0.0496345	-0.190793	-0.593744	-0.0467235	-0.183665	0.223433	0.382948	-0.451472	-0.255886	0	0	0.273672	0.117977	0.0485143	0.315215	-0.639821	-0.922	-0.364	0	0.161	0.078	0	-0.00169948	-0.00110125
Feature_70	669.348	58.434	VVGAMQLYSVDR	F1NW23	Single_Hair_Cell_OHSU_20cell_High_030819_R2_YF30um_350bar_msms_7387	669.346	669.349	57.434	59.434	1484902,1484903,1484904	3	1336.68	2	74.9873	3		0.378117	NA;NA;NA;NA;NA;NA;NA;NA;NA;NA;NA;NA;NA;NA;NA;NA;NA;NA;NA;NA;57.963;58.434;NA;NA;59.101	NA;NA;NA;NA;NA;NA;NA;NA;NA;NA;NA;NA;NA;NA;NA;NA;NA;NA;NA;NA;669.348654367091;669.347054912058;NA;NA;669.347136844571	NA;NA;NA;NA;NA;NA;NA;NA;NA;NA;NA;NA;NA;NA;NA;NA;NA;NA;NA;NA;NaN;74.9872894287109;NA;NA;NaN	1	0.0989045	-0.256404	0.200796	-0.0282266	-0.129559	-0.231324	-0.43499	-0.253929	-0.0804585	0.101033	0.389089	-0.318387	-0.372736	0	0	0.162717	0.0914393	0.0138445	0.280981	-0.787243	-0.471	0	0.162318	0.357439	0.667	0	-0.00147614	-0.00166625
Feature_71	425.737	28.292	VVFEQTK	P00940	Single_Hair_Cell_OHSU_20cell_High_030819_R2_YF30um_350bar_msms_3627;3646;Single_Hair_Cell_OHSU_20cell_Low_030819_R1_YF30um_350bar_msms_3639;3661	425.736	425.739	27.292	29.292	983064,983062,983060,983061	4	849.46	2	63.3426	4		1.01102	NA;NA;NA;28.061;NA;28.227;NA;NA;NA;NA;NA;NA;NA;NA;NA;NA;NA;NA;NA;NA;NA;28.357;28.437;NA;NA	NA;NA;NA;425.737443894631;NA;425.738600531122;NA;NA;NA;NA;NA;NA;NA;NA;NA;NA;NA;NA;NA;NA;NA;425.738329945206;425.737444125837;NA;NA	NA;NA;NA;NaN;NA;NaN;NA;NA;NA;NA;NA;NA;NA;NA;NA;NA;NA;NA;NA;NA;NA;68.0807037353516;58.6044006347656;NA;NA	1	0.402503	-0.368294	0.337788	-0.231	0.0902471	-0.065	-1.24986	0.117755	-0.255618	0.308768	0.378667	-0.544248	-0.147593	0	0	0.0186932	0.136481	0.072684	0.339084	-0.963911	-0.58848	0.065	0.145	0.228336	-0.280516	0	-0.00111488	-0.00110125
Feature_72	618.845	56.719	VVDSLQLTAYK	Q5ZJF4	Single_Hair_Cell_OHSU_20cell_High_030819_R2_YF30um_350bar_msms_7092;Single_Hair_Cell_OHSU_20cell_Low_030819_R3_YF30um_350bar_msms_6933;Single_Hair_Cell_OHSU_20cell_High_030819_R1_YF30um_350bar_msms_6850;Single_Hair_Cell_OHSU_20cell_Low_030819_R1_YF30um_350bar_msms_6987	618.844	618.847	55.719	57.719	1441413,1441415,1441414,1441417,1441416	5	1235.68	2	80.1609	5		0.772283	NA;NA;NA;NA;NA;NA;NA;NA;NA;NA;NA;NA;NA;NA;NA;NA;NA;NA;NA;NA;55.622;56.125;56.643;57.038;56.795	NA;NA;NA;NA;NA;NA;NA;NA;NA;NA;NA;NA;NA;NA;NA;NA;NA;NA;NA;NA;618.845141835267;618.845257719934;618.845987202718;618.844603698661;618.845037548191	NA;NA;NA;NA;NA;NA;NA;NA;NA;NA;NA;NA;NA;NA;NA;NA;NA;NA;NA;NA;114.862396240234;93.3451919555664;57.1747207641602;NaN;55.2611618041992	1	0.116179	-0.270458	0.222019	-0.0179515	-0.116657	-0.233301	-0.438693	-0.240684	-0.0904246	0.112853	0.388496	-0.33124	-0.371944	0	0	0.18051	0.0940018	0.0171925	0.284286	-0.776437	-1.097	-0.594	-0.076	0.319	0.076	0	-0.00113168	-0.00155057
Feature_73	453.565	57.4985	VVDLMVHMASKE	P00356	Single_Hair_Cell_OHSU_20cell_High_030819_R2_YF30um_350bar_msms_7215	453.563	453.567	56.4985	58.4985	1092411,1092410,1092408,1092409	4	1357.67	3	41.2269	4		0.46564	NA;NA;NA;NA;NA;NA;NA;NA;NA;NA;NA;NA;NA;NA;NA;NA;NA;NA;NA;NA;56.8;57.126;NA;58.1;57.871	NA;NA;NA;NA;NA;NA;NA;NA;NA;NA;NA;NA;NA;NA;NA;NA;NA;NA;NA;NA;453.564576629052;453.565230909612;NA;453.56578967336;453.565658398008	NA;NA;NA;NA;NA;NA;NA;NA;NA;NA;NA;NA;NA;NA;NA;NA;NA;NA;NA;NA;NaN;41.2268714904785;NA;NaN;NaN	1	0.108327	-0.264185	0.211726	-0.0232262	-0.122827	-0.23274	-0.437435	-0.247036	-0.0858949	0.107481	0.388765	-0.325398	-0.372604	0	0	0.172373	0.0928371	0.0156708	0.282784	-0.782044	-0.6985	-0.3725	0.164942	0.6015	0.3725	0	-0.00111488	-0.00155057
Feature_74	544.821	69.212	VVDLLAPYAK	Q5ZLC5	Single_Hair_Cell_OHSU_20cell_High_030819_R2_YF30um_350bar_msms_8696;Single_Hair_Cell_OHSU_20cell_High_030819_R1_YF30um_350bar_msms_8309;Single_Hair_Cell_OHSU_20cell_Low_030819_R3_YF30um_350bar_msms_8397;8432;Single_Hair_Cell_OHSU_20cell_Low_030819_R2_YF30um_350bar_msms_8423;8437	544.819	544.823	68.212	70.212	1326501,1326494,1326502,1326507,1326499,1326498,1326496,1326497	8	1087.63	2	75.6414	8		0.58265	NA;NA;NA;69.363;69.212;69.149;NA;NA;NA;NA;NA;NA;NA;NA;NA;NA;NA;NA;NA;NA;68.533;68.986;69.719;69.967;69.658	NA;NA;NA;544.823093288142;544.821087630395;544.822052810155;NA;NA;NA;NA;NA;NA;NA;NA;NA;NA;NA;NA;NA;NA;544.820657859766;544.821069051487;544.821313596995;544.823187642187;544.821397484561	NA;NA;NA;NaN;NaN;NaN;NA;NA;NA;NA;NA;NA;NA;NA;NA;NA;NA;NA;NA;NA;84.0541534423828;76.2278137207031;NaN;66.0557022094727;76.2278137207031	1	-0.00965743	-0.138844	0.111371	0.151	0	-0.063	-0.311318	-0.25446	-0.0178264	0.0267527	0.392815	-0.237605	-0.335618	0	0	0.059235	0.0753351	-0.00719381	0.260207	-0.64301	-0.679	-0.226	0.507	0.755	0.446	0	-0.00111488	-0.00183979
Feature_75	599.327	46.8345	VVDALGNPIDGK	A0A1L1RY35	Single_Hair_Cell_OHSU_20cell_High_030819_R2_YF30um_350bar_msms_5928;Single_Hair_Cell_OHSU_20cell_High_030819_R1_YF30um_350bar_msms_5764;Single_Hair_Cell_OHSU_20cell_Low_030819_R3_YF30um_350bar_msms_5837;Single_Hair_Cell_OHSU_20cell_Low_030819_R1_YF30um_350bar_msms_5897;5975;Single_Hair_Cell_OHSU_20cell_Low_030819_R2_YF30um_350bar_msms_5900;Single_Hair_Cell_OHSU_1cell_High_030819_R5_YF30um_350bar_…	599.326	599.329	45.8345	47.8345	1415968,1415958,1415965,1415955,1415953,1415961,1415954,1415960,1415959,1415962,1415963,1415964	12	1196.64	2	87.406	12		1.16007	NA;NA;47.317;46.993;46.92;46.749;NA;NA;46.73;NA;NA;46.362;46.668;NA;NA;NA;NA;NA;NA;NA;46.177;46.715;47.109;47.394;47.222	NA;NA;599.325659067772;599.325611467526;599.325869418699;599.326689438358;NA;NA;599.325569629595;NA;NA;599.324997350908;599.326723093234;NA;NA;NA;NA;NA;NA;NA;599.326994793775;599.327530973963;599.32682531669;599.326327098406;599.327416380167	NA;NA;NaN;NaN;NaN;45.2797813415527;NA;NA;NaN;NA;NA;NaN;NaN;NA;NA;NA;NA;NA;NA;NA;92.8564376831055;120.87190246582;94.1216888427734;94.1216888427734;77.1845626831055	1	0.215739	-0.334049	0.4825	0.1585	0.0855	-0.0855	-0.462669	-0.127959	-0.1045	0.180975	0.385078	-0.4725	-0.1665	0	0	0.274782	0.108772	0.0364888	0.303339	-0.665334	-0.6575	-0.1195	0.2745	0.5595	0.3875	0	-0.0011203	-0.0013205
Feature_76	604.301	31.8335	VVAEVYDQER	A0A1D5NV31	Single_Hair_Cell_OHSU_20cell_High_030819_R2_YF30um_350bar_msms_4065;Single_Hair_Cell_OHSU_20cell_High_030819_R1_YF30um_350bar_msms_3928	604.3	604.303	30.8335	32.8335	1420524,1420511,1420534,1420533,1420532	5	1206.59	2	57.8518	5		0.378117	NA;NA;NA;NA;NA;NA;NA;NA;NA;NA;NA;NA;NA;NA;NA;NA;NA;NA;NA;NA;30.971;31.704;31.991;31.963;31.453	NA;NA;NA;NA;NA;NA;NA;NA;NA;NA;NA;NA;NA;NA;NA;NA;NA;NA;NA;NA;604.298934381727;604.300384617095;604.300686236638;604.299266901474;604.299585669135	NA;NA;NA;NA;NA;NA;NA;NA;NA;NA;NA;NA;NA;NA;NA;NA;NA;NA;NA;NA;53.2374000549316;62.466178894043;NaN;NaN;NaN	1	0.366832	-0.368687	0.402019	-0.0996931	0.0904775	-0.174323	-1.03125	0.0707106	-0.235038	0.28436	0.379892	-0.517712	-0.174435	0	0	0.120475	0.131189	0.0657709	0.332257	-0.837479	-0.8625	-0.1295	0.1575	0.1295	-0.3805	0	-0.0011203	-0.00110125
Feature_77	751.896	65.964	VVAEPVELSQEFR	F1ND23	Single_Hair_Cell_OHSU_20cell_High_030819_R2_YF30um_350bar_msms_8358	751.894	751.898	64.964	66.964	1532026,1532027	2	1501.78	2	51.7258	2		0.38652	NA;NA;NA;NA;NA;NA;NA;NA;NA;NA;NA;NA;NA;NA;NA;NA;NA;NA;NA;NA;65.727;66.201;NA;NA;NA	NA;NA;NA;NA;NA;NA;NA;NA;NA;NA;NA;NA;NA;NA;NA;NA;NA;NA;NA;NA;751.894462409207;751.895567423184;NA;NA;NA	NA;NA;NA;NA;NA;NA;NA;NA;NA;NA;NA;NA;NA;NA;NA;NA;NA;NA;NA;NA;NaN;51.7258110046387;NA;NA;NA	1	0.0230584	-0.181025	0.139882	-0.0242921	-0.153428	-0.196488	-0.369052	-0.272361	-0.0367009	0.0491375	0.391692	-0.26195	-0.352923	0	0	0.0886119	0.0801883	-0.000854265	0.266467	-0.735602	-0.237	0.237	0.140225	0.517691	0.325832	0	-0.00168371	-0.00183589
Feature_78	825.096	75.005	VTSVVFHPSQDLVFSASPDATIR	A0A1D5PZS0	Single_Hair_Cell_OHSU_20cell_High_030819_R2_YF30um_350bar_msms_9481	825.094	825.098	74.005	76.005	1562001	1	2472.27	3	41.4456	1		0.378117	NA;NA;NA;NA;NA;NA;NA;NA;NA;NA;NA;NA;NA;NA;NA;NA;NA;NA;NA;NA;NA;75.005;NA;NA;NA	NA;NA;NA;NA;NA;NA;NA;NA;NA;NA;NA;NA;NA;NA;NA;NA;NA;NA;NA;NA;NA;825.096106034546;NA;NA;NA	NA;NA;NA;NA;NA;NA;NA;NA;NA;NA;NA;NA;NA;NA;NA;NA;NA;NA;NA;NA;NA;41.445629119873;NA;NA;NA	1	-0.0680083	-0.0523754	0.0593845	0.02885	-0.0892507	-0.13117	-0.192827	-0.191687	0.0158372	-0.013172	0.394818	-0.194181	-0.297687	0	0	0.0194434	0.0666791	-0.0185004	0.249042	-0.399792	-0.327469	0	0.0876502	0.345755	0.125821	0	-0.00169948	-0.00182724
Feature_79	744.383	58.878	VTLIPDESIDTER	A0A1D5PNX4	Single_Hair_Cell_OHSU_20cell_High_030819_R2_YF30um_350bar_msms_7440	744.381	744.385	57.878	59.878	1528730,1528731	2	1486.75	2	44.511	1		1	NA;NA;NA;NA;NA;NA;NA;NA;NA;NA;NA;NA;NA;NA;NA;NA;NA;NA;NA;NA;58.351;58.878;NA;NA;NA	NA;NA;NA;NA;NA;NA;NA;NA;NA;NA;NA;NA;NA;NA;NA;NA;NA;NA;NA;NA;744.382238835069;NaN;NA;NA;NA	NA;NA;NA;NA;NA;NA;NA;NA;NA;NA;NA;NA;NA;NA;NA;NA;NA;NA;NA;NA;NaN;44.511;NA;NA;NA	1	0.0944323	-0.252612	0.196103	-0.0300843	-0.132498	-0.230377	-0.433451	-0.256905	-0.0778784	0.0979732	0.389242	-0.315059	-0.372559	0	0	0.158174	0.0907759	0.0129778	0.280125	-0.789052	-0.527	0	0.161115	0.365627	0.170159	0	-0.00168371	-0.00166625
Feature_80	644.394	78.87	VTIAQGGVLPNIQAVLLPK	Q92069	Single_Hair_Cell_OHSU_20cell_Low_030819_R3_YF30um_350bar_msms_9439;9460;Single_Hair_Cell_OHSU_20cell_Low_030819_R2_YF30um_350bar_msms_9437;9460;Single_Hair_Cell_OHSU_20cell_High_030819_R2_YF30um_350bar_msms_9928;Single_Hair_Cell_OHSU_20cell_High_030819_R1_YF30um_350bar_msms_9446;Single_Hair_Cell_OHSU_1cell_Low_030819_R6_YF30um_350bar_msms_9113	644.393	644.396	77.87	79.87	1462762,1462760,1462761,1462756,1462755,1462759	6	1930.16	3	123.552	6		0.676383	NA;NA;NA;NA;NA;NA;NA;NA;NA;NA;NA;78.87;NA;NA;NA;NA;78.942;NA;NA;NA;78.798;78.855;NA;79.06;78.939	NA;NA;NA;NA;NA;NA;NA;NA;NA;NA;NA;644.394243719353;NA;NA;NA;NA;644.392992749213;NA;NA;NA;644.393275290767;644.395207392442;NA;644.394912424887;644.395289277513	NA;NA;NA;NA;NA;NA;NA;NA;NA;NA;NA;NaN;NA;NA;NA;NA;70.3344879150391;NA;NA;NA;127.321403503418;103.880599975586;NA;160.431198120117;155.794403076172	2	-0.106939	0.00728978	0.0301566	0.0520113	-0.0470736	-0.101271	-0.148703	-0.142102	0.038297	-0.0398092	0.396155	0	-0.271053	0	0	-0.00550843	0.072	-0.0260439	0.241592	-0.224151	-0.072	-0.015	0.0609588	0.19	0.069	0	-0.00129358	-0.00183979
Feature_81	966.088	78.8625	VTIAQGGVLPNIQAVLLPK	Q92069	Single_Hair_Cell_OHSU_20cell_Low_030819_R2_YF30um_350bar_msms_9455;Single_Hair_Cell_OHSU_20cell_Low_030819_R3_YF30um_350bar_msms_9459;Single_Hair_Cell_OHSU_20cell_Low_030819_R1_YF30um_350bar_msms_9517;9511;Single_Hair_Cell_OHSU_20cell_High_030819_R2_YF30um_350bar_msms_9926;Single_Hair_Cell_OHSU_20cell_High_030819_R1_YF30um_350bar_msms_9443;Single_Hair_Cell_OHSU_1cell_Low_030819_R6_YF30um_350bar_m…	966.086	966.09	77.8625	79.8625	1589307,1589309,1589316,1589315,1589306,1589304,1589311,1589312,1589313,1589310	10	1930.16	2	138.129	10		0.416267	NA;NA;NA;NA;78.854;NA;NA;NA;NA;NA;NA;78.87;78.636;NA;NA;NA;78.933;NA;NA;78.691;78.802;78.855;78.973;79.082;78.94	NA;NA;NA;NA;966.092370822547;NA;NA;NA;NA;NA;NA;966.087884549706;966.088328859268;NA;NA;NA;966.086228312451;NA;NA;966.089662437156;966.086707192442;966.088661690602;966.089129255795;966.087653752212;966.088388813188	NA;NA;NA;NA;NaN;NA;NA;NA;NA;NA;NA;NaN;NaN;NA;NA;NA;127.321403503418;NA;NA;NaN;104.881401062012;128.58869934082;163.248992919922;144.302703857422;160.431198120117	2	-0.106864	0.00717456	0.0302101	0.0519705	-0.0085	-0.101329	-0.148758	-0.142198	0.0382535	-0.0397575	0.396152	0.0075	-0.2265	0	0	-0.00546001	0.0705	-0.0260293	0.241607	-0.1715	-0.0605	-0.0075	0.1105	0.2195	0.0775	0	-0.00169948	-0.00178185
Feature_82	629.995	62.129	VTHAVVTVPAYFNDAQR	Q90593	Single_Hair_Cell_OHSU_20cell_Low_030819_R1_YF30um_350bar_msms_7601;Single_Hair_Cell_OHSU_20cell_Low_030819_R3_YF30um_350bar_msms_7549;Single_Hair_Cell_OHSU_20cell_High_030819_R2_YF30um_350bar_msms_7782;Single_Hair_Cell_OHSU_20cell_Low_030819_R2_YF30um_350bar_msms_7605;Single_Hair_Cell_OHSU_20cell_High_030819_R1_YF30um_350bar_msms_7450	629.994	629.997	61.129	63.129	1452609,1452611,1452608,1452601,1452610,1452604,1452607,1452605,1452606	9	1886.96	3	84.4689	9		1.27955	NA;NA;62.289;62.038;62.011;NA;NA;NA;NA;62.129;NA;NA;NA;NA;NA;NA;NA;NA;NA;NA;61.254;61.739;62.252;62.536;62.498	NA;NA;629.993638987912;629.994291593962;629.995224023574;NA;NA;NA;NA;629.994809337178;NA;NA;NA;NA;NA;NA;NA;NA;NA;NA;629.995566202693;629.995376441925;629.995172834873;629.995071631836;629.995772862319	NA;NA;NaN;NaN;NaN;NA;NA;NA;NA;NaN;NA;NA;NA;NA;NA;NA;NA;NA;NA;NA;75.3760223388672;98.2805862426758;80.7383575439453;83.5399932861328;84.40966796875	1	0.0616866	-0.222686	0.16	-0.091	-0.118	-0.218563	-0.413835	-0.272111	-0.0589865	0	0.390366	-0.290694	-0.367129	0	0	0.125632	0.0859184	0.0066315	0.273859	-0.786323	-0.875	-0.39	0.123	0.407	0.369	0	-0.00115447	-0.0018069
Feature_83	726.672	60.294	VTGEADVEFATHEDAVAAMSK	A0A1D5PU56	Single_Hair_Cell_OHSU_20cell_High_030819_R2_YF30um_350bar_msms_7574;7559	726.67	726.674	59.294	61.294	1516300,1516293,1516294,1516296,1516295	5	2176.99	3	107.212	5		0.39779	NA;NA;NA;NA;NA;NA;NA;NA;NA;NA;NA;NA;NA;NA;NA;NA;NA;NA;NA;NA;59.409;59.887;60.294;60.721;60.622	NA;NA;NA;NA;NA;NA;NA;NA;NA;NA;NA;NA;NA;NA;NA;NA;NA;NA;NA;NA;726.672020034368;726.672425405414;726.670876207113;726.671474041636;726.67031341942	NA;NA;NA;NA;NA;NA;NA;NA;NA;NA;NA;NA;NA;NA;NA;NA;NA;NA;NA;NA;NaN;107.211799621582;NaN;NaN;NaN	1	0.0801697	-0.240067	0.18291	-0.0338194	-0.140771	-0.226233	-0.426791	-0.265017	-0.0696499	0.0882143	0.389732	-0.304447	-0.371043	0	0	0.143851	0.0886602	0.0102136	0.277395	-0.791587	-0.885	-0.407	0	0.427	0.328	0	-0.00168371	-0.00168891
Feature_84	732.004	49.801	VTGEADVEFATHEDAVAAMSK	A0A1D5PU56	Single_Hair_Cell_OHSU_20cell_High_030819_R2_YF30um_350bar_msms_6215;Single_Hair_Cell_OHSU_20cell_High_030819_R1_YF30um_350bar_msms_6051;Single_Hair_Cell_OHSU_20cell_Low_030819_R2_YF30um_350bar_msms_6198;Single_Hair_Cell_OHSU_20cell_Low_030819_R3_YF30um_350bar_msms_6155	732.002	732.005	48.801	50.801	1518851,1518850,1518844,1518846,1518838,1518849	6	2192.99	3	54.8239	6	Oxidation (M)	0.59162	NA;NA;NA;NA;NA;NA;NA;NA;NA;49.617;NA;NA;NA;NA;NA;NA;NA;NA;NA;NA;48.745;49.127;50.024;49.985;49.981	NA;NA;NA;NA;NA;NA;NA;NA;NA;732.005984825012;NA;NA;NA;NA;NA;NA;NA;NA;NA;NA;732.003670018152;732.004192110758;732.004161912858;732.003983984133;732.00146368345	NA;NA;NA;NA;NA;NA;NA;NA;NA;NaN;NA;NA;NA;NA;NA;NA;NA;NA;NA;NA;67.7603530883789;67.7603530883789;NaN;34.6503295898438;49.1247215270996	1	0.185859	-0.318119	0.345998	0.0402303	-0.0428899	-0.218338	-0.440355	-0.165822	-0.130626	-0.184	0.386104	-0.383083	-0.341695	0	0	0.252428	0.104339	0.0306978	0.297621	-0.700042	-1.056	-0.674	0.223	0.184	0.18	0	-0.00168371	-0.00121835
Feature_85	699.705	77.715	VTFELFADKVPITAENFR	D0EKR3	Single_Hair_Cell_OHSU_20cell_Low_030819_R1_YF30um_350bar_msms_9373;Single_Hair_Cell_OHSU_20cell_High_030819_R2_YF30um_350bar_msms_9791;Single_Hair_Cell_OHSU_20cell_Low_030819_R2_YF30um_350bar_msms_9324;Single_Hair_Cell_OHSU_20cell_Low_030819_R3_YF30um_350bar_msms_9323;Single_Hair_Cell_OHSU_20cell_High_030819_R1_YF30um_350bar_msms_9320	699.704	699.707	76.715	78.715	1504250,1504245,1504251,1504249,1504242,1504248,1504247,1504246	8	2096.09	3	218.307	8		0.37835	NA;NA;77.715;77.751;NA;NA;NA;NA;NA;NA;NA;NA;77.463;NA;NA;NA;NA;NA;NA;NA;77.612;77.658;77.721;77.89;77.754	NA;NA;699.702862723017;699.703002041291;NA;NA;NA;NA;NA;NA;NA;NA;699.702211475522;NA;NA;NA;NA;NA;NA;NA;699.703936907439;699.705398477864;699.706493668662;699.707916195476;699.706341885189	NA;NA;NaN;NaN;NA;NA;NA;NA;NA;NA;NA;NA;NaN;NA;NA;NA;NA;NA;NA;NA;222.295196533203;230.069793701172;219.006896972656;200.482192993164;219.679992675781	1	-0.0953053	-0.0104771	0	0.036	-0.0598492	-0.110245	-0.158243	-0.15695	0.0315852	-0.031849	0.395755	-0.173867	-0.252	0	0	0.00194805	0.0626298	-0.0237896	0.243818	-0.27629	-0.103	-0.057	0.006	0.175	0.039	0	-0.00166377	-0.0023027
Feature_86	535.282	75.432	VTFELFADK	D0EKR3	Single_Hair_Cell_OHSU_20cell_High_030819_R2_YF30um_350bar_msms_9511;Single_Hair_Cell_OHSU_20cell_High_030819_R1_YF30um_350bar_msms_9032;Single_Hair_Cell_OHSU_20cell_Low_030819_R3_YF30um_350bar_msms_9063	535.28	535.284	74.432	76.432	1308132,1308131,1308135,1308123,1308136,1308134,1308133	7	1068.55	2	63.1346	7		0.378117	NA;NA;75.433;NA;NA;NA;NA;NA;NA;75.301;NA;NA;NA;NA;NA;NA;NA;NA;NA;NA;75.09;75.255;75.432;75.666;75.488	NA;NA;535.279468114331;NA;NA;NA;NA;NA;NA;535.28054488541;NA;NA;NA;NA;NA;NA;NA;NA;NA;NA;535.281492249771;535.281683390574;535.280734760835;535.280536662209;535.280561055069	NA;NA;NaN;NA;NA;NA;NA;NA;NA;NaN;NA;NA;NA;NA;NA;NA;NA;NA;NA;NA;75.6522369384766;57.3471984863281;NaN;NaN;56.4043998718262	1	-0.0723093	-0.0457634	0.001	0.0316488	-0.0847075	-0.127892	-0.186076	-0.186262	0.0183185	-0.131	0.394966	-0.190981	-0.294743	0	0	0.0166867	0.0660411	-0.0193338	0.248219	-0.380288	-0.342	-0.177	0	0.234	0.056	0	-0.00111488	-0.0023005
Feature_87	839.445	63.916	VSTEVGITNVDLSTVDKDQSIAPK	Q5ZM80	Single_Hair_Cell_OHSU_20cell_Low_030819_R3_YF30um_350bar_msms_7749	839.443	839.446	62.916	64.916	1564972	1	2515.31	3	55.0512	1		0.378117	NA;NA;NA;NA;NA;NA;NA;NA;NA;NA;NA;NA;NA;NA;NA;NA;NA;NA;NA;NA;NA;NA;NA;NA;63.916	NA;NA;NA;NA;NA;NA;NA;NA;NA;NA;NA;NA;NA;NA;NA;NA;NA;NA;NA;NA;NA;NA;NA;NA;839.445440488608	NA;NA;NA;NA;NA;NA;NA;NA;NA;NA;NA;NA;NA;NA;NA;NA;NA;NA;NA;NA;NA;NA;NA;NA;55.0511894226074	1	0.043687	-0.204293	0.155633	-0.0309214	-0.153392	-0.20908	-0.396076	-0.274862	-0.048602	0.063252	0.390984	-0.2773	-0.361454	0	0	0.108221	0.0832483	0.00314326	0.270414	-0.770111	-0.769774	-0.343747	0.147479	0.482789	0	0	-0.00169948	-0.00180352
Feature_88	634.312	38.288	VSSQSFNEIEK	Q5F391	Single_Hair_Cell_OHSU_20cell_High_030819_R2_YF30um_350bar_msms_4889	634.31	634.314	37.288	39.288	1455336	1	1266.61	2	67.519	1		1	NA;NA;NA;NA;NA;NA;NA;NA;NA;NA;NA;NA;NA;NA;NA;NA;NA;NA;NA;NA;NA;38.288;NA;NA;NA	NA;NA;NA;NA;NA;NA;NA;NA;NA;NA;NA;NA;NA;NA;NA;NA;NA;NA;NA;NA;NA;NaN;NA;NA;NA	NA;NA;NA;NA;NA;NA;NA;NA;NA;NA;NA;NA;NA;NA;NA;NA;NA;NA;NA;NA;NA;67.519;NA;NA;NA	1	0.301821	-0.363021	0.442527	-0.011639	0.0664427	-0.186218	-0.68405	-0.0150287	-0.19753	0.239877	0.382123	-0.46935	-0.232238	0	0	0.24917	0.121543	0.0531718	0.319815	-0.667225	-0.66815	0	0.210395	0.296244	-0.0189922	0	0	0
Feature_89	572.962	54.719	VSQPIEGHAASFAQFK	F1NW23	Single_Hair_Cell_OHSU_20cell_High_030819_R2_YF30um_350bar_msms_6794;Single_Hair_Cell_OHSU_20cell_High_030819_R1_YF30um_350bar_msms_6603;Single_Hair_Cell_OHSU_20cell_Low_030819_R3_YF30um_350bar_msms_6693;Single_Hair_Cell_OHSU_20cell_Low_030819_R1_YF30um_350bar_msms_6776;Single_Hair_Cell_OHSU_20cell_Low_030819_R2_YF30um_350bar_msms_6753	572.96	572.963	53.719	55.719	1373017,1373020,1373013,1373016,1373014,1373015,1373012	7	1715.86	3	49.7907	6		0.57635	NA;NA;54.598;NA;NA;NA;NA;NA;NA;54.463;NA;NA;NA;NA;NA;NA;NA;NA;NA;NA;53.522;53.916;54.848;54.884;54.719	NA;NA;572.961348607812;NA;NA;NA;NA;NA;NA;572.962458974605;NA;NA;NA;NA;NA;NA;NA;NA;NA;NA;572.963597462947;572.961760933671;572.961501631385;572.961485689862;572.961267089904	NA;NA;NaN;NA;NA;NA;NA;NA;NA;NaN;NA;NA;NA;NA;NA;NA;NA;NA;NA;NA;50.1780700683594;65.2309875488281;50.3764915466309;38.7773094177246;44.3906593322754	1	0.136324	-0.285716	-0.121	-0.000730041	-0.0985162	-0.232219	-0.439063	-0.222063	-0.102047	-0.256	0.387804	-0.346228	-0.367788	0	0	0.201735	0.0969902	0.0210969	0.288141	-0.757884	-1.197	-0.803	0.129	0.165	0	0	-0.00111488	-0.00154316
Feature_90	453.238	20.516	VSNTLESR	Q5ZKJ9	Single_Hair_Cell_OHSU_20cell_High_030819_R1_YF30um_350bar_msms_2541	453.236	453.24	19.516	21.516	1090871,1090868	2	904.461	2	55.1117	2		0.38913	NA;NA;NA;NA;NA;NA;NA;NA;NA;NA;NA;NA;NA;NA;NA;NA;NA;NA;NA;NA;20.211;20.821;NA;NA;NA	NA;NA;NA;NA;NA;NA;NA;NA;NA;NA;NA;NA;NA;NA;NA;NA;NA;NA;NA;NA;453.237707267546;453.237725385624;NA;NA;NA	NA;NA;NA;NA;NA;NA;NA;NA;NA;NA;NA;NA;NA;NA;NA;NA;NA;NA;NA;NA;55.1117095947266;NaN;NA;NA;NA	1	0.480824	-0.364867	0.116303	-0.374092	0.0841511	-0.145671	-1.73012	0.221048	-0.300806	0.362358	0.375978	-0.602511	-0.0948139	0	0	-0.255317	0.148101	0.0878627	0.354074	-1.26362	-0.305	0.305	0.0949269	0.083102	-3.79606	0	-0.00111488	-0.00110125
Feature_91	580.976	60.273	VSHVSTGGGASLELLEGK	F1NU17	Single_Hair_Cell_OHSU_20cell_High_030819_R2_YF30um_350bar_msms_7528;Single_Hair_Cell_OHSU_20cell_High_030819_R1_YF30um_350bar_msms_7232;Single_Hair_Cell_OHSU_20cell_Low_030819_R3_YF30um_350bar_msms_7343;Single_Hair_Cell_OHSU_20cell_Low_030819_R1_YF30um_350bar_msms_7425;Single_Hair_Cell_OHSU_1cell_High_030819_R5_YF30um_350bar_msms_7276;Single_Hair_Cell_OHSU_1cell_High_030819_R3_YF30um_350bar_msms_…	580.974	580.977	59.273	61.273	1386468,1386459,1386464,1386460,1386458,1386451,1386456,1386470,1386466,1386462,1386463	11	1739.91	3	81.8066	11		1.3365	NA;NA;60.347;60.132;NA;59.903;NA;NA;NA;60.248;NA;NA;59.857;NA;NA;NA;60.298;NA;NA;NA;59.298;59.668;60.494;60.704;60.451	NA;NA;580.976004622285;580.974731944202;NA;580.973548365052;NA;NA;NA;580.976412846683;NA;NA;580.975935493164;NA;NA;NA;580.976352209103;NA;NA;NA;580.975332764675;580.976227135872;580.974872279503;580.976224479285;580.975595411456	NA;NA;49.7081909179688;48.2881011962891;NA;55.4367408752441;NA;NA;NA;71.6851119995117;NA;NA;NaN;NA;NA;NA;NaN;NA;NA;NA;92.2356567382813;150.593704223633;86.799690246582;NaN;99.7054901123047	1	0.0803812	-0.240259	0.074	-0.141	-0.14066	-0.37	-0.42691	-0.264913	-0.0697719	-0.025	0.389725	-0.304604	-0.416	0	0	0.144062	0.025	0.0102546	0.277436	-0.791588	-0.975	-0.605	0.221	0.431	0.178	0	-0.00111488	-0.0017977
Feature_92	542.934	53.344	VSGGWELEVHGTEAR	Q9W7P7	Single_Hair_Cell_OHSU_20cell_High_030819_R2_YF30um_350bar_msms_6649;Single_Hair_Cell_OHSU_20cell_Low_030819_R3_YF30um_350bar_msms_6563;Single_Hair_Cell_OHSU_20cell_High_030819_R1_YF30um_350bar_msms_6469;Single_Hair_Cell_OHSU_20cell_Low_030819_R1_YF30um_350bar_msms_6698	542.932	542.935	52.344	54.344	1324035,1324037,1324034,1324033,1324036	5	1625.78	3	70.7948	5		1.05622	NA;NA;NA;NA;NA;NA;NA;NA;NA;53.344;NA;NA;NA;NA;NA;NA;NA;NA;NA;NA;52.33;52.701;54.104;NA;53.537	NA;NA;NA;NA;NA;NA;NA;NA;NA;542.932926089549;NA;NA;NA;NA;NA;NA;NA;NA;NA;NA;542.93346035781;542.933805386646;542.933565461291;NA;542.936128215541	NA;NA;NA;NA;NA;NA;NA;NA;NA;NaN;NA;NA;NA;NA;NA;NA;NA;NA;NA;NA;83.5399932861328;64.5199203491211;41.695011138916;NA;93.4241714477539	1	0.150173	-0.295512	0.278467	0.0125786	-0.0842503	-0.229609	-0.437786	-0.207535	-0.110037	0	0.387329	-0.356532	-0.362781	0	0	0.216509	0.0990448	0.0237812	0.290792	-0.742718	-1.014	-0.643	0.76	0.307039	0.193	0	-0.00111488	-0.001314
Feature_93	551.311	53.7045	VSGGLEVLAEK	A0A1D5PU39	Single_Hair_Cell_OHSU_20cell_High_030819_R2_YF30um_350bar_msms_6717;Single_Hair_Cell_OHSU_20cell_High_030819_R1_YF30um_350bar_msms_6525	551.309	551.313	52.7045	54.7045	1337582,1337610,1337596,1337597,1337595	5	1100.61	2	61.3326	5		0.443733	NA;NA;NA;NA;NA;NA;NA;NA;NA;NA;NA;NA;NA;NA;NA;NA;NA;NA;NA;NA;52.728;53.188;53.613;54.025;53.796	NA;NA;NA;NA;NA;NA;NA;NA;NA;NA;NA;NA;NA;NA;NA;NA;NA;NA;NA;NA;551.3130930795;551.31044647343;551.310996384505;551.310707099588;551.310288603524	NA;NA;NA;NA;NA;NA;NA;NA;NA;NA;NA;NA;NA;NA;NA;NA;NA;NA;NA;NA;52.5758399963379;70.0892791748047;NaN;NaN;NaN	1	0.146542	-0.292999	0.271714	0.00908136	-0.0881196	-0.230421	-0.438158	-0.211459	-0.107942	0.133628	0.387454	-0.353831	-0.364267	0	0	0.212633	0.0985061	0.0230774	0.290097	-0.746823	-0.9765	-0.5165	-0.0915	0.3205	0.0915	0	-0.00111488	-0.001314
Feature_94	736.029	76.378	VSDNLETAVNLAWTAGSNSTR	Q9I9D1	Single_Hair_Cell_OHSU_20cell_High_030819_R2_YF30um_350bar_msms_9638	736.028	736.031	75.378	77.378	1520758,1520760,1520761,1520762,1520759	5	2205.07	3	107.057	5		0.378117	NA;NA;NA;76.398;NA;NA;NA;NA;NA;NA;NA;NA;NA;NA;NA;NA;NA;NA;NA;NA;76.203;76.354;76.378;76.603;NA	NA;NA;NA;736.026907744908;NA;NA;NA;NA;NA;NA;NA;NA;NA;NA;NA;NA;NA;NA;NA;NA;736.028526907173;736.029559923222;736.028524194007;736.028698490487;NA	NA;NA;NA;NaN;NA;NA;NA;NA;NA;NA;NA;NA;NA;NA;NA;NA;NA;NA;NA;NA;NaN;107.056701660156;NaN;NaN;NA	1	-0.0818381	-0.0311183	0.0484964	0.02	-0.0744989	-0.120601	-0.172902	-0.174138	0.0238158	-0.0226346	0.395293	-0.183889	-0.288212	0	0	0.0105795	0.0646276	-0.0211801	0.246395	-0.337076	-0.175	-0.024	0	0.225	0.0892722	0	-0.00168371	-0.00183979
Feature_95	730.989	31.321	VREDYDSVEQDGDEPGPQR	A0A1D5PNR0	Single_Hair_Cell_OHSU_20cell_High_030819_R2_YF30um_350bar_msms_4017	730.988	730.991	30.321	32.321	1518460,1518458,1518459	3	2189.95	3	84.2488	3		0.378117	NA;NA;NA;NA;NA;NA;NA;NA;NA;NA;NA;NA;NA;NA;NA;NA;NA;NA;NA;NA;30.561;31.321;NA;31.623;NA	NA;NA;NA;NA;NA;NA;NA;NA;NA;NA;NA;NA;NA;NA;NA;NA;NA;NA;NA;NA;730.987574058722;730.98971557139;NA;730.98898941886;NA	NA;NA;NA;NA;NA;NA;NA;NA;NA;NA;NA;NA;NA;NA;NA;NA;NA;NA;NA;NA;NaN;84.2487564086914;NA;NaN;NA	1	0.371994	-0.368731	0.394647	-0.109333	0.0908758	-0.17329	-1.0628	0.0775185	-0.238016	0.287892	0.379714	-0.521552	-0.170347	0	0	0.106926	0.131954	0.0667713	0.333245	-0.85489	-0.76	0	0.184297	0.302	-0.0740548	0	-0.00168371	-0.00110125
Feature_96	450.27	41.596	VQTTVPVR	A0A1D5PTH8	Single_Hair_Cell_OHSU_1cell_Low_030819_R8_YF30um_350bar_msms_4929;5024;5117;5202;Single_Hair_Cell_OHSU_1cell_Low_030819_R7_YF30um_350bar_msms_4797;4895;4985;5067;Single_Hair_Cell_OHSU_1cell_Low_030819_R10_YF30um_350bar_msms_4963;5059;5142;Single_Hair_Cell_OHSU_1cell_High_030819_R5_YF30um_350bar_msms_5065;5161;5205;Single_Hair_Cell_OHSU_1cell_High_030819_R8_YF30um_350bar_msms_5109;Single_Hair_Cell…	450.268	450.271	40.596	42.596	1083331,1083269,1083316,1083315,1083253,1083239,1083320,1083230,1083288,1083277,1083224,1083292,1083212,1083248,1083240,1083222,1083270,1083290,1083250,1083243	20	898.525	2	60.3685	19		1.3365	41.834;NA;NA;41.596;41.599;41.366;NA;41.516;41.398;41.797;42.09;41.091;NA;40.95;41.259;41.932;NA;41.351;42.024;40.426;40.926;41.315;41.793;42.075;41.802	450.268935328666;NA;NA;450.270576537546;450.270189476002;450.27079357943;NA;450.270384044429;450.269754480582;450.269470661331;450.270432188538;450.270864326631;NA;450.268419068601;450.26904687931;450.270831197381;NA;450.270103358663;450.271010121879;450.270471701732;450.268769052194;450.269307939884;450.270212771978;450.269976420919;450.269565624737	60.4363403320313;NA;NA;NaN;60.4363403320313;60.0739097595215;NA;62.5462303161621;56.6589698791504;60.4363403320313;62.5462303161621;60.4363403320313;NA;62.1074104309082;62.1074104309082;60.0739097595215;NA;NaN;60.4363403320313;NaN;62.1074104309082;56.6589698791504;56.6589698791504;62.1074104309082;60.4363403320313	1	0.238	-0.354993	0.436386	0	0.003	-0.23	-0.565258	-0.08	-0.198	0.201	0.494	-0.505	-0.265163	-0.646	-0.337	0.336	0.1166	-0.245	0.428	-1.17	-0.67	-0.281	0.197	0.479	0.206	0	-0.00111488	-0.00110125
Feature_97	681.812	36.1985	VQSPSFGDDDPAK	F1N8X7	Single_Hair_Cell_OHSU_20cell_High_030819_R2_YF30um_350bar_msms_4606;Single_Hair_Cell_OHSU_20cell_High_030819_R1_YF30um_350bar_msms_4469	681.811	681.814	35.1985	37.1985	1491834,1491835,1491837,1491836	4	1361.61	2	48.6622	4		0.594083	NA;NA;NA;NA;NA;NA;NA;NA;NA;NA;NA;NA;NA;NA;NA;NA;NA;NA;NA;NA;35.452;36.098;36.49;NA;36.299	NA;NA;NA;NA;NA;NA;NA;NA;NA;NA;NA;NA;NA;NA;NA;NA;NA;NA;NA;NA;681.812628833525;681.811922898988;681.812222686079;NA;681.810660789106	NA;NA;NA;NA;NA;NA;NA;NA;NA;NA;NA;NA;NA;NA;NA;NA;NA;NA;NA;NA;35.0368995666504;62.2874984741211;NaN;NA;NaN	1	0.322867	-0.366111	0.438743	-0.0341816	0.0781732	-0.182469	-0.781688	0.0127275	-0.209672	0.254277	0.381401	-0.485006	-0.212335	0	0	0.216781	0.124666	0.0572505	0.323843	-0.709494	-0.7465	-0.1005	0.2915	0.289422	0.1005	0	-0.00161572	-0.00110125
Feature_98	645.844	62.4735	VQQTVQDLFGR	Q5ZM98	Single_Hair_Cell_OHSU_20cell_High_030819_R2_YF30um_350bar_msms_7811;Single_Hair_Cell_OHSU_20cell_Low_030819_R3_YF30um_350bar_msms_7582;Single_Hair_Cell_OHSU_20cell_Low_030819_R1_YF30um_350bar_msms_7652;Single_Hair_Cell_OHSU_20cell_High_030819_R1_YF30um_350bar_msms_7484;Single_Hair_Cell_OHSU_20cell_Low_030819_R2_YF30um_350bar_msms_7645	645.842	645.845	61.4735	63.4735	1464774,1464775,1464771,1464776,1464769,1464772	6	1289.67	2	120.757	6		0.652617	NA;NA;NA;NA;NA;NA;NA;NA;NA;62.392;NA;NA;NA;NA;NA;NA;NA;NA;NA;NA;61.488;61.873;62.555;62.839;62.574	NA;NA;NA;NA;NA;NA;NA;NA;NA;645.843878565235;NA;NA;NA;NA;NA;NA;NA;NA;NA;NA;645.844617326646;645.843849008433;645.843207522692;645.84257957573;645.844557484339	NA;NA;NA;NA;NA;NA;NA;NA;NA;NaN;NA;NA;NA;NA;NA;NA;NA;NA;NA;NA;116.54630279541;128.014892578125;147.908493041992;94.7672805786133;116.54630279541	1	0.0582166	-0.219262	0.166068	-0.0337914	-0.150022	-0.216872	-0.410817	-0.272975	-0.0569845	-0.0815	0.390486	-0.288112	-0.366172	0	0	0.122252	0.0854037	0.00595902	0.273195	-0.78411	-0.9855	-0.6005	0.0815	0.3655	0.1005	0	-0.00129912	-0.00179673
Feature_99	677.853	40.954	VQISPDSGGLPER	Q8UVD9	Single_Hair_Cell_OHSU_20cell_High_030819_R1_YF30um_350bar_msms_5039;Single_Hair_Cell_OHSU_20cell_High_030819_R2_YF30um_350bar_msms_5192;Single_Hair_Cell_OHSU_20cell_Low_030819_R3_YF30um_350bar_msms_5130;Single_Hair_Cell_OHSU_20cell_Low_030819_R2_YF30um_350bar_msms_5186	677.852	677.855	39.954	41.954	1489802,1489800,1489801,1489803	4	1353.69	2	42.9616	4		0.460483	NA;NA;NA;NA;NA;NA;NA;NA;NA;NA;NA;NA;NA;NA;NA;NA;NA;NA;NA;NA;40.158;40.785;NA;41.234;41.123	NA;NA;NA;NA;NA;NA;NA;NA;NA;NA;NA;NA;NA;NA;NA;NA;NA;NA;NA;NA;677.853479277602;677.852089438302;NA;677.853962414491;677.853078060768	NA;NA;NA;NA;NA;NA;NA;NA;NA;NA;NA;NA;NA;NA;NA;NA;NA;NA;NA;NA;40.9413185119629;58.3199806213379;NA;36.2924613952637;36.2924613952637	1	0.274968	-0.356871	0.43863	0.0126263	0.0474692	-0.191372	-0.584712	-0.050443	-0.182037	0.221503	0.383045	-0.449374	-0.258699	0	0	0.275613	0.117559	0.0479677	0.314675	-0.638196	-0.796	-0.169	0.210142	0.28	0.169	0	-0.00159332	-0.00110125
Feature_101	490.246	22.377	VQEFSGANK	P08629	Single_Hair_Cell_OHSU_20cell_High_030819_R1_YF30um_350bar_msms_2721;Single_Hair_Cell_OHSU_20cell_High_030819_R2_YF30um_350bar_msms_2870	490.244	490.247	21.377	23.377	1192547,1192555,1192551,1192553,1192550,1192552	6	978.477	2	60.5345	6		0.59537	NA;NA;NA;NA;NA;NA;NA;NA;NA;NA;22.622;NA;NA;NA;NA;NA;NA;NA;NA;NA;21.652;22.304;22.386;22.377;20.414	NA;NA;NA;NA;NA;NA;NA;NA;NA;NA;490.244523369409;NA;NA;NA;NA;NA;NA;NA;NA;NA;490.24552375963;490.245876951383;490.245508706685;490.245986460972;490.245275472203	NA;NA;NA;NA;NA;NA;NA;NA;NA;NA;NaN;NA;NA;NA;NA;NA;NA;NA;NA;NA;59.9075698852539;61.1613693237305;NaN;NaN;NaN	1	0.46208	-0.365781	0.17562	-0.32481	0.0850058	-0.151188	-1.61518	0.196328	-0.289991	0.349533	0.245	-0.588567	-0.107211	0	0	-0.185213	0.14532	0.08423	0.350486	-1.19146	-0.725	-0.073	0.009	0	-1.963	0	-0.00111488	-0.00110125
Feature_102	778.909	63.686	VPTPNVSVVDLTCR	P00356	Single_Hair_Cell_OHSU_20cell_High_030819_R2_YF30um_350bar_msms_8005;Single_Hair_Cell_OHSU_20cell_Low_030819_R1_YF30um_350bar_msms_7787;Single_Hair_Cell_OHSU_20cell_High_030819_R1_YF30um_350bar_msms_7642;Single_Hair_Cell_OHSU_20cell_Low_030819_R2_YF30um_350bar_msms_7791	778.907	778.91	62.686	64.686	1544675,1544676,1544678,1544674,1544677	5	1555.8	2	81.5073	5		0.5406	NA;NA;NA;NA;NA;NA;NA;NA;NA;63.71;NA;NA;NA;NA;NA;NA;NA;NA;NA;NA;62.854;63.396;63.686;64.157;NA	NA;NA;NA;NA;NA;NA;NA;NA;NA;778.909857270054;NA;NA;NA;NA;NA;NA;NA;NA;NA;NA;778.908875739342;778.908292705151;778.908375971224;778.907457994647;NA	NA;NA;NA;NA;NA;NA;NA;NA;NA;NaN;NA;NA;NA;NA;NA;NA;NA;NA;NA;NA;80.6319427490234;83.5399932861328;88.5614166259766;73.2960205078125;NA	1	0.0460037	-0.206753	0.15731	-0.0314951	-0.153024	-0.210393	-0.398658	-0.274754	-0.0499386	0.024	0.390905	-0.279024	-0.362281	0	0	0.110445	0.083592	0.00359222	0.270858	-0.772879	-0.832	-0.29	0	0.471	0.226583	0	-0.00168371	-0.00180352
Feature_103	514.305	61.158	VPLSLEEIK	P16039	Single_Hair_Cell_OHSU_20cell_Low_030819_R1_YF30um_350bar_msms_7472;7500	514.304	514.307	60.158	62.158	1260867,1260865,1260873,1260866,1260869	5	1026.6	2	57.8879	4		1.00217	NA;NA;61.073;NA;NA;NA;NA;NA;NA;NA;NA;NA;NA;NA;NA;NA;NA;NA;NA;NA;NA;60.6;61.158;61.57;61.235	NA;NA;514.305340516621;NA;NA;NA;NA;NA;NA;NA;NA;NA;NA;NA;NA;NA;NA;NA;NA;NA;NA;514.305130551785;514.306694840307;514.306226455364;514.307186514784	NA;NA;NaN;NA;NA;NA;NA;NA;NA;NA;NA;NA;NA;NA;NA;NA;NA;NA;NA;NA;NA;NaN;57.8879089355469;NaN;NaN	1	0.071467	-0.232054	-0.085	-0.0345573	-0.144972	-0.222919	-0.42133	-0.268864	-0.064629	0.0822598	0.390031	-0.297972	-0.369457	0	0	0.135227	0.0873692	0.00852696	0.27573	-0.790416	-0.820368	-0.558	0	0.412	0.077	0	-0.00111488	-0.0018542
Feature_104	499.282	45.177	VPLPDDITK	E1BS70	Single_Hair_Cell_OHSU_20cell_High_030819_R2_YF30um_350bar_msms_5771;Single_Hair_Cell_OHSU_20cell_High_030819_R1_YF30um_350bar_msms_5624	499.281	499.284	44.177	46.177	1217561,1217559	2	996.55	2	62.449	2		0.712783	NA;NA;NA;NA;NA;NA;NA;NA;NA;NA;NA;NA;NA;NA;NA;NA;NA;NA;NA;NA;44.895;45.459;NA;NA;NA	NA;NA;NA;NA;NA;NA;NA;NA;NA;NA;NA;NA;NA;NA;NA;NA;NA;NA;NA;NA;499.282019412593;499.282200867606;NA;NA;NA	NA;NA;NA;NA;NA;NA;NA;NA;NA;NA;NA;NA;NA;NA;NA;NA;NA;NA;NA;NA;57.7850112915039;67.1129531860352;NA;NA;NA	1	0.232433	-0.341713	0.412386	0.0410378	0.00976521	-0.202041	-0.485566	-0.10628	-0.157497	0.192399	0.384505	-0.417731	-0.300894	0	0	0.282005	0.111248	0.0397244	0.306535	-0.649163	-0.282	0.282	0.202659	0.295553	0.24991	0	-0.00111488	-0.00111859
Feature_105	523.785	45.1735	VPITAENFR	D0EKR3	Single_Hair_Cell_OHSU_20cell_High_030819_R2_YF30um_350bar_msms_5692	523.783	523.787	44.1735	46.1735	1284709,1284715,1284717,1284716,1284714,1284712,1284711,1284713	8	1045.56	2	71.4507	8		1.3365	NA;NA;45.583;45.173;45.174;44.973;NA;NA;NA;NA;NA;NA;NA;NA;NA;NA;NA;NA;NA;NA;44.366;44.883;45.438;45.59;NA	NA;NA;523.783777866286;523.78358436223;523.783849722975;523.783490030592;NA;NA;NA;NA;NA;NA;NA;NA;NA;NA;NA;NA;NA;NA;523.784492529778;523.784865302433;523.784126946808;523.78451287725;NA	NA;NA;NaN;NaN;NaN;NaN;NA;NA;NA;NA;NA;NA;NA;NA;NA;NA;NA;NA;NA;NA;NaN;71.4507064819336;NaN;NaN;NA	1	0.232469	-0.341728	0.4095	-0.0005	0.0005	-0.2005	-0.485623	-0.106234	-0.157517	0.192423	0.384504	-0.417757	-0.30086	0	0	0.282015	0.111254	0.0397312	0.306541	-0.649134	-0.8075	-0.2905	0.2645	0.4165	0.250016	0	-0.00111488	-0.0013749
Feature_106	438.898	44.8075	VPFDAATLHTSR	A0A1D5PH32	Single_Hair_Cell_OHSU_20cell_Low_030819_R3_YF30um_350bar_msms_5578	438.897	438.9	43.8075	45.8075	1037658,1037662,1037661,1037660	4	1313.67	3	36.2925	4		0.514217	NA;NA;NA;NA;NA;NA;NA;NA;NA;NA;NA;NA;NA;NA;NA;NA;44.78;NA;NA;NA;NA;44.184;NA;44.926;44.835	NA;NA;NA;NA;NA;NA;NA;NA;NA;NA;NA;NA;NA;NA;NA;NA;438.897065277393;NA;NA;NA;NA;438.898030302806;NA;438.898103571082;438.897500514843	NA;NA;NA;NA;NA;NA;NA;NA;NA;NA;NA;NA;NA;NA;NA;NA;NaN;NA;NA;NA;NA;NaN;NA;NaN;36.2924613952637	1	0.236155	-0.343295	0.415908	0.039363	0.0134802	-0.200932	-0.491771	-0.101424	-0.159644	0.194945	0.384377	-0.4205	-0.297284	0	0	0.282969	-0.0275	0.0404457	0.307247	-0.646159	-0.722726	-0.6235	0.203538	0.1185	0.0275	0	-0.00111488	-0.00111859
Feature_107	598.835	30.719	VPASGPVSNQLK	A0A3Q2U9S7	Single_Hair_Cell_OHSU_20cell_High_030819_R2_YF30um_350bar_msms_3970	598.833	598.837	29.719	31.719	1415624,1415625	2	1195.66	2	44.3668	2		0.487317	NA;NA;NA;NA;NA;NA;NA;NA;NA;NA;NA;NA;NA;NA;NA;NA;NA;NA;NA;NA;30.366;31.072;NA;NA;NA	NA;NA;NA;NA;NA;NA;NA;NA;NA;NA;NA;NA;NA;NA;NA;NA;NA;NA;NA;NA;598.832918206561;598.834580999506;NA;NA;NA	NA;NA;NA;NA;NA;NA;NA;NA;NA;NA;NA;NA;NA;NA;NA;NA;NA;NA;NA;NA;NaN;44.3668403625488;NA;NA;NA	1	0.378057	-0.368733	0.385133	-0.121177	0.0911216	-0.172049	-1.09997	0.0855153	-0.241515	0.292041	0.379506	-0.526063	-0.165641	0	0	0.0904731	0.132854	0.0679465	0.334405	-0.87578	-0.353	0.353	0.180236	0.253464	-0.0738164	0	-0.0011203	-0.00110125
Feature_108	628.846	41.598	VPAINVNDSVTK	A0A1D5PPA8	Single_Hair_Cell_OHSU_20cell_High_030819_R2_YF30um_350bar_msms_5284;Single_Hair_Cell_OHSU_20cell_Low_030819_R2_YF30um_350bar_msms_5260;Single_Hair_Cell_OHSU_20cell_High_030819_R1_YF30um_350bar_msms_5141;Single_Hair_Cell_OHSU_20cell_Low_030819_R3_YF30um_350bar_msms_5212	628.844	628.847	40.598	42.598	1451965,1451964,1451962,1451963	4	1255.68	2	72.2081	4		0.430267	NA;NA;NA;NA;NA;NA;NA;NA;NA;NA;NA;NA;NA;NA;NA;NA;NA;NA;NA;NA;40.819;41.395;NA;41.919;41.801	NA;NA;NA;NA;NA;NA;NA;NA;NA;NA;NA;NA;NA;NA;NA;NA;NA;NA;NA;NA;628.844122769243;628.846572873386;NA;628.845571251464;628.845115084321	NA;NA;NA;NA;NA;NA;NA;NA;NA;NA;NA;NA;NA;NA;NA;NA;NA;NA;NA;NA;64.1035537719727;91.6202926635742;NA;59.2272911071777;73.8811569213867	1	0.268482	-0.354987	0.436378	0.017938	0.042342	-0.192752	-0.5652	-0.0589953	-0.178295	0.217065	0.383268	-0.444548	-0.265183	0	0	0.279309	0.116597	0.0467107	0.313434	-0.635751	-0.779	-0.203	0.209455	0.321	0.203	0	-0.00114349	-0.00110125
Feature_109	697.052	56.557	VNNSSLVGVGYTQTLRPGVK	Q9I9D1	Single_Hair_Cell_OHSU_20cell_High_030819_R2_YF30um_350bar_msms_7084;Single_Hair_Cell_OHSU_20cell_Low_030819_R1_YF30um_350bar_msms_6982;Single_Hair_Cell_OHSU_20cell_High_030819_R1_YF30um_350bar_msms_6848;Single_Hair_Cell_OHSU_20cell_Low_030819_R3_YF30um_350bar_msms_6932;Single_Hair_Cell_OHSU_20cell_Low_030819_R2_YF30um_350bar_msms_6990	697.05	697.053	55.557	57.557	1503406,1503417,1503407,1503402,1503403,1503410,1503412,1503409,1503414,1503411,1503413,1503416,1503415	13	2088.13	3	99.1714	13		0.94775	NA;56.256;56.777;56.557;56.408;56.273;NA;NA;56.459;56.651;NA;NA;NA;NA;NA;NA;NA;NA;56.814;NA;55.723;56.15;56.752;57.052;56.882	NA;697.050049907787;697.049951843472;697.051135408503;697.049089314026;697.050282859077;NA;NA;697.048176183115;697.051530483798;NA;NA;NA;NA;NA;NA;NA;NA;697.049765417791;NA;697.051656438229;697.051567618359;697.051852465575;697.050788427044;697.050655702718	NA;NaN;NaN;NaN;NaN;NaN;NA;NA;NaN;NaN;NA;NA;NA;NA;NA;NA;NA;NA;NaN;NA;83.3952865600586;170.062301635742;84.9462738037109;64.5215377807617;92.9317169189453	1	0.11781	-0.301	0.22	0	-0.149	-0.284	-0.43887	-0.239298	-0.098	0.094	0.38844	-0.332454	-0.371741	0	0	0.182212	0.0942439	0.0175088	0.257	-0.775141	-0.834	-0.407	0.195	0.495	0.325	0	-0.0014815	-0.0014482
Feature_110	466.255	41.324	VNLGMNVGK	F1NW43	Single_Hair_Cell_OHSU_20cell_High_030819_R2_YF30um_350bar_msms_5258;Single_Hair_Cell_OHSU_20cell_High_030819_R1_YF30um_350bar_msms_5111;Single_Hair_Cell_OHSU_20cell_Low_030819_R3_YF30um_350bar_msms_5184	466.253	466.256	40.324	42.324	1133852,1133849,1133848,1133850	4	930.495	2	84.0898	4		0.430867	NA;NA;NA;NA;NA;NA;NA;NA;NA;NA;NA;NA;NA;NA;NA;NA;NA;NA;NA;NA;40.637;41.161;NA;41.765;41.487	NA;NA;NA;NA;NA;NA;NA;NA;NA;NA;NA;NA;NA;NA;NA;NA;NA;NA;NA;NA;466.254173044232;466.255500869404;NA;466.255379107212;466.254608241537	NA;NA;NA;NA;NA;NA;NA;NA;NA;NA;NA;NA;NA;NA;NA;NA;NA;NA;NA;NA;68.01611328125;107.574401855469;NA;NaN;76.6789169311523	1	0.271242	-0.355808	0.437402	0.0157065	0.0445486	-0.192157	-0.573289	-0.0553573	-0.179887	0.218953	0.383173	-0.446602	-0.262423	0	0	0.277868	0.117006	0.0472455	0.313962	-0.636573	-0.687	-0.163	0.209773	0.441	0.163	0	-0.00111488	-0.00110125
Feature_111	546.296	54.043	VNFTVDQIR	Q90705	Single_Hair_Cell_OHSU_20cell_Low_030819_R3_YF30um_350bar_msms_6700;Single_Hair_Cell_OHSU_20cell_High_030819_R2_YF30um_350bar_msms_6818;Single_Hair_Cell_OHSU_20cell_Low_030819_R1_YF30um_350bar_msms_6752;Single_Hair_Cell_OHSU_20cell_High_030819_R1_YF30um_350bar_msms_6618	546.294	546.298	53.043	55.043	1329205,1329219,1329256,1329301,1329238,1329246,1329237,1329235,1329234,1329236,1329286	11	1090.58	2	77.7171	9		1.32883	NA;NA;NA;NA;53.877;NA;53.588;53.804;NA;54.625;54.498;NA;NA;NA;54.428;54.064;NA;NA;NA;NA;53.607;54.043;54.772;NA;54.799	NA;NA;NA;NA;546.298515987051;NA;546.297548219093;546.298995729556;NA;546.295599996781;546.297604684373;NA;NA;NA;546.296015326884;546.297456159214;NA;NA;NA;NA;546.296713127083;546.295425496403;546.295596355577;NA;546.294987458238	NA;NA;NA;NA;NaN;NA;NaN;NaN;NA;NaN;NaN;NA;NA;NA;NaN;NaN;NA;NA;NA;NA;69.2754974365234;68.656982421875;66.0557022094727;NA;106.88020324707	1	0.143132	-0.290603	0.265486	0.00578586	-0.166	-0.231104	-0.455	-0.239	-0.105975	0.582	0.455	-0.351294	-0.36555	0	0.385	0.021	0.0980003	0.0224166	0.289444	-0.750603	-0.436	0	0.729	0.310164	0.756	0	-0.00111488	-0.00142137
Feature_112	553.285	32.057	VNEVNQFAGK	A0A3Q2U5Z2	Single_Hair_Cell_OHSU_20cell_Low_030819_R3_YF30um_350bar_msms_4012;Single_Hair_Cell_OHSU_20cell_High_030819_R2_YF30um_350bar_msms_4101;Single_Hair_Cell_OHSU_20cell_Low_030819_R2_YF30um_350bar_msms_4089;Single_Hair_Cell_OHSU_20cell_High_030819_R1_YF30um_350bar_msms_3964;Single_Hair_Cell_OHSU_20cell_Low_030819_R1_YF30um_350bar_msms_4108	553.283	553.287	31.057	33.057	1340258,1340261,1340259,1340240,1340263	5	1104.56	2	74.2875	5		1	NA;NA;NA;NA;NA;NA;NA;NA;NA;NA;NA;NA;NA;NA;NA;NA;NA;NA;NA;NA;31.3;32.057;32.269;32.263;31.794	NA;NA;NA;NA;NA;NA;NA;NA;NA;NA;NA;NA;NA;NA;NA;NA;NA;NA;NA;NA;553.28361625234;553.285254813928;NaN;553.284953930033;553.284910218887	NA;NA;NA;NA;NA;NA;NA;NA;NA;NA;NA;NA;NA;NA;NA;NA;NA;NA;NA;NA;72.2004165649414;112.357299804688;49.466;80.2397079467773;57.1738586425781	1	0.364581	-0.368654	0.405025	-0.0956196	0.090245	-0.174767	-1.01754	0.0677417	-0.233739	0.28282	0.379969	-0.516038	-0.176241	0	0	0.126248	0.130855	0.0653347	0.331826	-0.830002	-0.757	0	0.212	0.206	-0.263	0	-0.00111488	-0.00110125
Feature_113	523.951	71.9705	VNDVAIGTHFIDLR	E1BS70	Single_Hair_Cell_OHSU_20cell_High_030819_R2_YF30um_350bar_msms_9103;Single_Hair_Cell_OHSU_20cell_High_030819_R1_YF30um_350bar_msms_8660	523.949	523.953	70.9705	72.9705	1285151,1285150	2	1568.83	3	69.6424	2		0.488733	NA;NA;NA;NA;NA;NA;NA;NA;NA;NA;NA;NA;NA;NA;NA;NA;NA;NA;NA;NA;71.767;72.174;NA;NA;NA	NA;NA;NA;NA;NA;NA;NA;NA;NA;NA;NA;NA;NA;NA;NA;NA;NA;NA;NA;NA;523.950483994374;523.951303850915;NA;NA;NA	NA;NA;NA;NA;NA;NA;NA;NA;NA;NA;NA;NA;NA;NA;NA;NA;NA;NA;NA;NA;66.3869323730469;72.8978729248047;NA;NA;NA	1	-0.0374428	-0.0988181	0.0858621	0.00827615	-0.119408	-0.154133	-0.252226	-0.22797	-0.00179653	0.00774142	0.393769	-0.216928	-0.31826	0	0	0.0390824	0.0712133	-0.0125778	0.25489	-0.534946	-0.2035	0.2035	0.108053	0.458448	0.265535	0	-0.00111488	-0.00183979
Feature_114	723.378	58.9115	VNDTIQIDLETGK	P47836	Single_Hair_Cell_OHSU_20cell_High_030819_R1_YF30um_350bar_msms_7080	723.376	723.379	57.9115	59.9115	1514549,1514550,1514548,1514551,1514552	5	1444.74	2	53.3	5		0.65828	NA;NA;NA;NA;NA;NA;NA;NA;NA;NA;NA;NA;NA;NA;NA;NA;NA;NA;NA;NA;57.825;58.368;58.843;59.189;58.98	NA;NA;NA;NA;NA;NA;NA;NA;NA;NA;NA;NA;NA;NA;NA;NA;NA;NA;NA;NA;723.376887006293;723.377909803054;723.376247660057;723.375828010742;723.375686980596	NA;NA;NA;NA;NA;NA;NA;NA;NA;NA;NA;NA;NA;NA;NA;NA;NA;NA;NA;NA;53.3;NaN;NaN;NaN;NaN	1	0.0940949	-0.252323	0.19576	-0.030211	-0.132713	-0.230298	-0.433324	-0.257121	-0.0776837	0.0977423	0.389254	-0.314808	-0.37254	0	0	0.157833	0.0907259	0.0129124	0.28006	-0.78917	-1.0865	-0.5435	-0.0685	0.2775	0.0685	0	-0.00168371	-0.00168891
Feature_115	595.977	41.8755	VMLGETNPADSKPGTIR	O57535	Single_Hair_Cell_OHSU_20cell_Low_030819_R3_YF30um_350bar_msms_5327	595.975	595.979	40.8755	42.8755	1412325,1412324,1412322	3	1784.91	3	43.7941	3		0.49133	NA;NA;NA;NA;NA;NA;NA;NA;NA;NA;NA;NA;NA;NA;NA;NA;NA;NA;NA;NA;41.647;42.104;NA;NA;42.682	NA;NA;NA;NA;NA;NA;NA;NA;NA;NA;NA;NA;NA;NA;NA;NA;NA;NA;NA;NA;595.973279551437;595.97511723607;NA;NA;595.975228525857	NA;NA;NA;NA;NA;NA;NA;NA;NA;NA;NA;NA;NA;NA;NA;NA;NA;NA;NA;NA;NaN;NaN;NA;NA;43.7941093444824	1	0.265687	-0.354126	0.43524	0.0201517	0.0400689	-0.19337	-0.557324	-0.0626779	-0.176683	0.215152	0.383364	-0.442469	-0.267981	0	0	0.280572	0.116182	0.046169	0.312899	-0.635241	-0.2285	0.2285	0.209098	0.298289	0.8065	0	-0.00111488	-0.00110125
Feature_116	601.308	37.94	VMLGETNPADSKPGTIR	O57535	Single_Hair_Cell_OHSU_20cell_Low_030819_R3_YF30um_350bar_msms_4738;Single_Hair_Cell_OHSU_20cell_High_030819_R2_YF30um_350bar_msms_4778;Single_Hair_Cell_OHSU_20cell_Low_030819_R2_YF30um_350bar_msms_4774;Single_Hair_Cell_OHSU_20cell_High_030819_R1_YF30um_350bar_msms_4656	601.306	601.31	36.94	38.94	1418019,1418013,1418017,1418012,1418022	5	1800.9	3	59.8891	5	Oxidation (M)	0.572383	NA;NA;NA;NA;NA;NA;NA;NA;NA;NA;NA;NA;NA;NA;NA;NA;NA;NA;NA;NA;36.974;37.524;38.361;38.002;37.94	NA;NA;NA;NA;NA;NA;NA;NA;NA;NA;NA;NA;NA;NA;NA;NA;NA;NA;NA;NA;601.307110840953;601.307143874189;601.30802857049;601.30832304873;601.308304516678	NA;NA;NA;NA;NA;NA;NA;NA;NA;NA;NA;NA;NA;NA;NA;NA;NA;NA;NA;NA;78.9500427246094;53.4531898498535;NaN;48.9070510864258;58.2461395263672	1	0.305326	-0.363635	0.442363	-0.0151205	0.0686172	-0.185586	-0.699149	-0.010406	-0.199552	0.242275	0.382003	-0.471957	-0.22886	0	0	0.244456	0.122063	0.0538511	0.320485	-0.673171	-0.966	-0.416	0.421	0.062	0	0	-0.0011203	-0.00110125
Feature_117	482.789	68.044	VLTLDLYK	P05122	Single_Hair_Cell_OHSU_20cell_High_030819_R2_YF30um_350bar_msms_8500;Single_Hair_Cell_OHSU_20cell_High_030819_R1_YF30um_350bar_msms_8122;Single_Hair_Cell_OHSU_20cell_Low_030819_R1_YF30um_350bar_msms_8273;Single_Hair_Cell_OHSU_20cell_Low_030819_R3_YF30um_350bar_msms_8240;Single_Hair_Cell_OHSU_1cell_High_030819_R3_YF30um_350bar_msms_8136;Single_Hair_Cell_OHSU_1cell_High_030819_R5_YF30um_350bar_msms_…	482.788	482.791	67.044	69.044	1170089,1170090,1170088,1170080,1170084,1170073,1170087,1170082,1170074,1170083,1170081	11	963.564	2	61.3156	9		1.005	NA;67.74;NA;67.893;67.78;67.717;NA;NA;67.95;68.044;NA;NA;NA;NA;NA;NA;NA;NA;NA;NA;67.102;67.582;68.171;68.509;68.194	NA;482.787114200238;NA;482.789307942497;482.787276141428;482.787186266152;NA;NA;482.788986107085;482.789209396592;NA;NA;NA;NA;NA;NA;NA;NA;NA;NA;482.789882555784;482.789670922322;482.789690862959;482.789429183203;482.788897661484	NA;NaN;NA;NaN;58.9806594848633;58.9806594848633;NA;NA;NaN;57.5895805358887;NA;NA;NA;NA;NA;NA;NA;NA;NA;NA;69.5981826782227;69.8246078491211;58.9806594848633;58.9806594848633;57.5895805358887	1	0.00210739	-0.304	0.122005	-0.151	-0.264	-0.327	-0.334067	-0.262838	-0.094	0	0.392412	-0.24636	-0.342308	0	0	0.0693049	0.0770803	-0.0049141	0.262458	-0.681405	-0.942	-0.462	0.127	0.465	0.15	0	-0.0010264	-0.00183979
Feature_118	501.303	56.56	VLTEILASR	P17153	Single_Hair_Cell_OHSU_20cell_High_030819_R2_YF30um_350bar_msms_7089;Single_Hair_Cell_OHSU_20cell_Low_030819_R2_YF30um_350bar_msms_6984;Single_Hair_Cell_OHSU_20cell_Low_030819_R3_YF30um_350bar_msms_6917;Single_Hair_Cell_OHSU_20cell_Low_030819_R1_YF30um_350bar_msms_7022;Single_Hair_Cell_OHSU_20cell_High_030819_R1_YF30um_350bar_msms_6852	501.301	501.305	55.56	57.56	1222081,1222079,1222072,1222075,1222074,1222090,1222087,1222088,1222089,1222086,1222091	11	1000.59	2	119.28	11		1.3365	NA;NA;56.731;56.433;NA;56.177;NA;NA;NA;56.567;NA;NA;56.106;NA;NA;NA;56.56;NA;NA;NA;55.706;56.129;57.052;56.963;56.731	NA;NA;501.30167978536;501.302630125292;NA;501.301511237261;NA;NA;NA;501.30333554571;NA;NA;501.302243871708;NA;NA;NA;501.30247479798;NA;NA;NA;501.302830148471;501.302925657681;501.30275043187;501.302918509388;501.302744145148	NA;NA;NaN;NaN;NA;NaN;NA;NA;NA;NaN;NA;NA;NaN;NA;NA;NA;NaN;NA;NA;NA;114.513198852539;133.993392944336;114.858299255371;116.517601013184;116.517601013184	1	0.11778	-0.271715	0.171	-0.127	-0.115336	-0.383	-0.438867	-0.239324	-0.0913486	0.007	0.388441	-0.332432	-0.454	0	0	0.18218	0	0.0175029	0.284593	-0.775166	-0.854	-0.431	0.492	0.403	0.171	0	-0.00111488	-0.0017234
Feature_119	424.74	19.6185	VLTASETK	P43305	Single_Hair_Cell_OHSU_20cell_High_030819_R1_YF30um_350bar_msms_2350;2439;2535;Single_Hair_Cell_OHSU_20cell_High_030819_R2_YF30um_350bar_msms_2495;2585;Single_Hair_Cell_OHSU_20cell_Low_030819_R1_YF30um_350bar_msms_2495;Single_Hair_Cell_OHSU_1cell_High_030819_R8_YF30um_350bar_msms_2398	424.738	424.742	18.6185	20.6185	979186,979191,979188,979184,979189,979179,979183,979190	8	847.465	2	61.8185	7		1.3365	NA;19.303;19.592;NA;19.852;NA;NA;NA;19.385;NA;NA;NA;NA;NA;NA;NA;NA;NA;NA;NA;19.034;19.645;19.755;19.704;NA	NA;424.738535403439;424.73802782259;NA;424.7378082399;NA;NA;NA;424.738037319976;NA;NA;NA;NA;NA;NA;NA;NA;NA;NA;NA;424.739711244932;424.739827308405;424.73945948779;424.739446895336;NA	NA;NaN;NaN;NA;NaN;NA;NA;NA;58.9806594848633;NA;NA;NA;NA;NA;NA;NA;NA;NA;NA;NA;70.3320007324219;58.9806594848633;58.9806594848633;NaN;NA	1	0.489864	-0.3155	-0.0265	-0.397861	0.2335	-0.142938	-1.78555	0.232971	-0.2335	0.368544	0.375668	-0.609236	-0.0888394	0	0	-0.289774	0.149442	0.0896146	0.355804	-1.29843	-0.5845	0.0265	0.1365	0.0855	-4.36932	0	-0.00090274	-0.00098066
Feature_120	500.793	51.748	VLSIGDGIAR	A0A1L1RY35	Single_Hair_Cell_OHSU_20cell_High_030819_R2_YF30um_350bar_msms_6494;Single_Hair_Cell_OHSU_20cell_Low_030819_R3_YF30um_350bar_msms_6386;Single_Hair_Cell_OHSU_20cell_High_030819_R1_YF30um_350bar_msms_6308;Single_Hair_Cell_OHSU_20cell_Low_030819_R2_YF30um_350bar_msms_6451;Single_Hair_Cell_OHSU_20cell_Low_030819_R1_YF30um_350bar_msms_6448;6525;Single_Hair_Cell_OHSU_1cell_High_030819_R3_YF30um_350bar_…	500.791	500.795	50.748	52.748	1220291,1220277,1220278,1220290,1220288,1220284,1220271,1220283,1220282,1220268,1220285,1220286,1220287	13	999.571	2	71.8227	13		1.3365	NA;51.443;52.121;51.748;51.684;51.521;NA;NA;NA;51.919;NA;NA;51.492;NA;NA;NA;51.954;NA;NA;NA;50.967;51.446;51.963;52.26;52.092	NA;500.791916362237;500.791982186597;500.79192260407;500.792056853625;500.792481479602;NA;NA;NA;500.79414360103;NA;NA;500.792032647994;NA;NA;NA;500.792516194183;NA;NA;NA;500.792601255719;500.793521425872;500.792993014899;500.793396680715;500.792633601949	NA;NaN;NaN;64.8199996948242;66.0557022094727;NaN;NA;NA;NA;NaN;NA;NA;NaN;NA;NA;NA;NaN;NA;NA;NA;55.314281463623;64.7297668457031;101.66429901123;85.354606628418;64.8199996948242	1	0.166248	-0.305	0.373	0	-0.064	-0.227	-0.436857	-0.189376	-0.119312	0.171	0.386777	-0.368493	-0.256	0	0	0.233394	0.206	0.0268969	0.293868	-0.723867	-0.781	-0.302	0.215	0.512	0.344	0	-0.0010644	-0.001587
Feature_121	457.774	31.968	VLQTLGGAR	A0A3Q3AJJ2	Single_Hair_Cell_OHSU_20cell_High_030819_R2_YF30um_350bar_msms_4088	457.773	457.776	30.968	32.968	1106328	1	913.534	2	54.9817	1		0.406067	NA;NA;NA;NA;NA;NA;NA;NA;NA;NA;NA;NA;NA;NA;NA;NA;NA;NA;NA;NA;NA;31.968;NA;NA;NA	NA;NA;NA;NA;NA;NA;NA;NA;NA;NA;NA;NA;NA;NA;NA;NA;NA;NA;NA;NA;NA;457.774075827514;NA;NA;NA	NA;NA;NA;NA;NA;NA;NA;NA;NA;NA;NA;NA;NA;NA;NA;NA;NA;NA;NA;NA;NA;54.9816513061523;NA;NA;NA	1	0.365477	-0.368668	0.403843	-0.0972322	0.090342	-0.174591	-1.02299	0.068924	-0.234257	0.283433	0.379938	-0.516704	-0.17552	0	0	0.123959	0.130988	0.0655084	0.331998	-0.832971	-0.61747	0	0.188396	0.26383	-0.08726	0	-0.00111488	-0.00110125
Feature_122	664.388	45.9935	VLQATVVAVGSGAR	O42283	Single_Hair_Cell_OHSU_20cell_High_030819_R2_YF30um_350bar_msms_5788;Single_Hair_Cell_OHSU_20cell_High_030819_R1_YF30um_350bar_msms_5635;Single_Hair_Cell_OHSU_20cell_Low_030819_R3_YF30um_350bar_msms_5711;Single_Hair_Cell_OHSU_20cell_Low_030819_R2_YF30um_350bar_msms_5762;Single_Hair_Cell_OHSU_20cell_Low_030819_R1_YF30um_350bar_msms_5764;Single_Hair_Cell_OHSU_1cell_High_030819_R9_YF30um_350bar_msms_…	664.386	664.39	44.9935	46.9935	1478618,1478620,1478619,1478617,1478616,1478622	6	1326.76	2	93.2126	6		0.972783	NA;NA;NA;NA;NA;NA;NA;NA;NA;45.986;NA;NA;NA;NA;NA;NA;NA;NA;NA;NA;45.044;45.603;46.001;46.158;46.057	NA;NA;NA;NA;NA;NA;NA;NA;NA;664.389271828237;NA;NA;NA;NA;NA;NA;NA;NA;NA;NA;664.388665375614;664.387949576661;664.387500249691;664.387620758504;664.388015343167	NA;NA;NA;NA;NA;NA;NA;NA;NA;84.7533569335938;NA;NA;NA;NA;NA;NA;NA;NA;NA;NA;115.909896850586;91.8119964599609;74.7892379760742;101.303802490234;90.7070770263672	1	0.224209	-0.338051	0.403634	0.0439449	0.00125022	-0.204626	-0.4733	-0.116982	-0.152752	-0.0075	0.384788	-0.411613	-0.308753	0	0	0.279011	0.110028	0.0381305	0.304961	-0.656662	-0.9495	-0.3905	0.0075	0.1645	0.0635	0	-0.00134127	-0.00115032
Feature_123	485.8	60.0705	VLQALEGLK	A0A1D5PDV6	Single_Hair_Cell_OHSU_20cell_Low_030819_R3_YF30um_350bar_msms_7290	485.799	485.802	59.0705	61.0705	1181201,1181199,1181203,1181202,1181200	5	969.586	2	62.4631	5		0.79711	NA;NA;NA;NA;NA;NA;NA;NA;NA;NA;NA;NA;NA;NA;NA;NA;NA;NA;NA;NA;58.893;59.385;60.179;60.302;59.962	NA;NA;NA;NA;NA;NA;NA;NA;NA;NA;NA;NA;NA;NA;NA;NA;NA;NA;NA;NA;485.800436545393;485.800650951393;485.800602672979;485.799597638536;485.800118366411	NA;NA;NA;NA;NA;NA;NA;NA;NA;NA;NA;NA;NA;NA;NA;NA;NA;NA;NA;NA;NaN;NaN;NaN;NaN;62.4631004333496	1	0.0824209	-0.242095	0.184836	-0.0334454	-0.139577	-0.226996	-0.428026	-0.263882	-0.0709486	0.0897547	0.389655	-0.306122	-0.371375	0	0	0.146096	0.0889941	0.0106499	0.277826	-0.791538	-1.1775	-0.6855	0.1085	0.2315	-0.1085	0	-0.00111488	-0.00168891
Feature_124	528.8	74.031	VLPGVDALSSV	F1NU17	Single_Hair_Cell_OHSU_20cell_High_030819_R2_YF30um_350bar_msms_9347;Single_Hair_Cell_OHSU_20cell_High_030819_R1_YF30um_350bar_msms_8857;Single_Hair_Cell_OHSU_20cell_Low_030819_R1_YF30um_350bar_msms_8953	528.799	528.802	73.031	75.031	1296467,1296466,1296465	3	1055.59	2	65.031	3		0.482983	NA;NA;NA;NA;NA;NA;NA;NA;NA;NA;NA;NA;NA;NA;NA;NA;NA;NA;NA;NA;73.628;74.031;74.143;NA;NA	NA;NA;NA;NA;NA;NA;NA;NA;NA;NA;NA;NA;NA;NA;NA;NA;NA;NA;NA;NA;528.800231130325;528.80049805814;528.799320109603;NA;NA	NA;NA;NA;NA;NA;NA;NA;NA;NA;NA;NA;NA;NA;NA;NA;NA;NA;NA;NA;NA;65.1572418212891;70.0282135009766;59.9075698852539;NA;NA	1	-0.0581975	-0.0674242	0.0675552	0.0223069	-0.0994079	-0.13861	-0.209997	-0.203853	0.0101772	-0.00645931	0.394482	-0.201482	-0.304379	0	0	0.0257386	0.0681345	-0.0165994	0.250919	-0.444085	-0.403	0	0.112	0.385746	0.164503	0	-0.00111488	-0.00183979
Feature_125	997.978	72.969	VLNNMQIGNSLFDEEGSK	F1NU17	Single_Hair_Cell_OHSU_20cell_High_030819_R2_YF30um_350bar_msms_9245	997.976	997.979	71.969	73.969	1596070,1596072	2	1993.94	2	90.379	2		0.378117	NA;NA;NA;NA;NA;NA;NA;NA;NA;NA;NA;NA;NA;NA;NA;NA;NA;NA;NA;NA;72.759;73.179;NA;NA;NA	NA;NA;NA;NA;NA;NA;NA;NA;NA;NA;NA;NA;NA;NA;NA;NA;NA;NA;NA;NA;997.977444786945;997.977406213434;NA;NA;NA	NA;NA;NA;NA;NA;NA;NA;NA;NA;NA;NA;NA;NA;NA;NA;NA;NA;NA;NA;NA;NaN;90.379020690918;NA;NA;NA	1	-0.0475004	-0.083709	0.076846	0.015051	-0.110029	-0.146652	-0.231036	-0.216623	0.00400584	0.000859873	0.394114	-0.209443	-0.311597	0	0	0.0326015	0.0697214	-0.0145266	0.252966	-0.491608	-0.21	0.21	0.101492	0.425607	0.215186	0	-0.00169948	-0.00178185
Feature_126	1005.98	62.202	VLNNMQIGNSLFDEEGSK	F1NU17	Single_Hair_Cell_OHSU_20cell_High_030819_R2_YF30um_350bar_msms_7832	1005.97	1005.98	61.202	63.202	1598480,1598477,1598478,1598479	4	2009.94	2	118.308	4	Oxidation (M)	0.378117	NA;NA;NA;NA;NA;NA;NA;NA;NA;NA;NA;NA;NA;NA;NA;NA;NA;NA;NA;NA;61.509;61.94;62.464;62.784;NA	NA;NA;NA;NA;NA;NA;NA;NA;NA;NA;NA;NA;NA;NA;NA;NA;NA;NA;NA;NA;1005.97804808013;1005.97696529065;1005.97584792944;1005.97431118839;NA	NA;NA;NA;NA;NA;NA;NA;NA;NA;NA;NA;NA;NA;NA;NA;NA;NA;NA;NA;NA;NaN;118.307899475098;NaN;NaN;NA	1	0.0609513	-0.221965	0.168044	-0.0341134	-0.149123	-0.218211	-0.413211	-0.272307	-0.0585622	0.0750647	0.390392	-0.290147	-0.366932	0	0	0.124915	0.0858093	0.006489	0.273718	-0.785889	-0.693	-0.262	0.262	0.582	0.172651	0	-0.00169948	-0.0017388
Feature_127	538.803	49.088	VLLPEYGGTK	O42283	Single_Hair_Cell_OHSU_20cell_Low_030819_R3_YF30um_350bar_msms_6117;Single_Hair_Cell_OHSU_20cell_High_030819_R1_YF30um_350bar_msms_6046	538.801	538.805	48.088	50.088	1318265,1318264,1318256,1318266	4	1075.59	2	66.0557	3		0.661033	NA;NA;NA;NA;NA;NA;NA;NA;NA;NA;NA;NA;NA;NA;NA;NA;NA;NA;NA;NA;48.639;49.088;49.61;NA;49.655	NA;NA;NA;NA;NA;NA;NA;NA;NA;NA;NA;NA;NA;NA;NA;NA;NA;NA;NA;NA;538.802183414646;538.802670225689;538.802876506999;NA;538.802919710076	NA;NA;NA;NA;NA;NA;NA;NA;NA;NA;NA;NA;NA;NA;NA;NA;NA;NA;NA;NA;66.0557022094727;NaN;NaN;NA;NaN	1	0.193041	-0.322201	0.358589	0.0432183	-0.0342808	-0.215688	-0.44366	-0.156895	-0.13477	0.165445	0.385857	-0.388425	-0.336161	0	0	0.258683	0.105404	0.0320897	0.298995	-0.691343	-0.449	0	0.522	0.297323	0.567	0	-0.00111488	-0.00121835
Feature_128	557.845	73.007	VLITTDLLAR	A0A1L1RUX2	Single_Hair_Cell_OHSU_20cell_High_030819_R2_YF30um_350bar_msms_9145;Single_Hair_Cell_OHSU_20cell_High_030819_R1_YF30um_350bar_msms_8685;Single_Hair_Cell_OHSU_20cell_Low_030819_R1_YF30um_350bar_msms_8820;Single_Hair_Cell_OHSU_20cell_Low_030819_R3_YF30um_350bar_msms_8787;Single_Hair_Cell_OHSU_20cell_Low_030819_R2_YF30um_350bar_msms_8804	557.843	557.847	72.007	74.007	1350872,1350874,1350869,1350866,1350871	5	1113.68	2	74.7607	5		0.663517	NA;NA;NA;NA;NA;NA;NA;NA;NA;NA;NA;NA;NA;NA;NA;NA;NA;NA;NA;NA;72.072;72.573;73.007;73.484;73.177	NA;NA;NA;NA;NA;NA;NA;NA;NA;NA;NA;NA;NA;NA;NA;NA;NA;NA;NA;NA;557.845464670905;557.845050135479;557.844052215281;557.8448182191;557.84371030824	NA;NA;NA;NA;NA;NA;NA;NA;NA;NA;NA;NA;NA;NA;NA;NA;NA;NA;NA;NA;83.8617782592773;94.6921234130859;64.373893737793;64.8199996948242;66.0557022094727	1	-0.0478831	-0.0831296	0.0765077	0.0153108	-0.10966	-0.146366	-0.230251	-0.216178	0.00422667	0.000597982	0.394128	-0.209158	-0.31134	0	0	0.0323566	0.0696646	-0.0146008	0.252892	-0.489929	-0.935	-0.434	0	0.477	0.17	0	-0.00111488	-0.00183979
Feature_129	657.83	33.507	VLIGGDDSPEGQK	Q5F3T9	Single_Hair_Cell_OHSU_20cell_High_030819_R2_YF30um_350bar_msms_4287;Single_Hair_Cell_OHSU_20cell_High_030819_R1_YF30um_350bar_msms_4153;Single_Hair_Cell_OHSU_1cell_High_030819_R9_YF30um_350bar_msms_4470;Single_Hair_Cell_OHSU_20cell_Low_030819_R1_YF30um_350bar_msms_4290	657.829	657.832	32.507	34.507	1475549,1475554,1475552,1475550,1475551	5	1313.65	2	54.5414	5		1	NA;NA;NA;NA;NA;NA;NA;NA;NA;33.878;NA;NA;NA;NA;NA;NA;NA;NA;NA;NA;32.829;33.507;33.69;NA;33.297	NA;NA;NA;NA;NA;NA;NA;NA;NA;NaN;NA;NA;NA;NA;NA;NA;NA;NA;NA;NA;657.830583236452;657.830329102846;NaN;NA;657.829854096469	NA;NA;NA;NA;NA;NA;NA;NA;NA;51.726;NA;NA;NA;NA;NA;NA;NA;NA;NA;NA;66.0043411254883;74.9872894287109;25.448;NA;NaN	1	0.349976	-0.368215	0.421458	-0.0711196	0.0877689	-0.177563	-0.930164	0.0484804	-0.225313	0.371	0.38047	-0.505173	-0.188317	0	0	0.161606	0.128688	0.0625043	0.329031	-0.783497	-0.678	0	0.183	0.274778	-0.21	0	-0.00131671	-0.00110125
Feature_130	384.228	35.105	VLIAAHGNSLR	Q5ZLN1	Single_Hair_Cell_OHSU_20cell_High_030819_R2_YF30um_350bar_msms_4487;Single_Hair_Cell_OHSU_20cell_High_030819_R1_YF30um_350bar_msms_4369;Single_Hair_Cell_OHSU_20cell_Low_030819_R3_YF30um_350bar_msms_4431	384.226	384.229	34.105	36.105	745978,745990,745972,745984	4	1149.66	3	34.9377	4		0.413183	NA;NA;NA;NA;NA;NA;NA;NA;NA;NA;NA;NA;NA;NA;NA;NA;NA;NA;NA;NA;34.517;35.047;NA;35.384;35.163	NA;NA;NA;NA;NA;NA;NA;NA;NA;NA;NA;NA;NA;NA;NA;NA;NA;NA;NA;NA;384.227982770969;384.227563182506;NA;384.228662281425;384.227050660884	NA;NA;NA;NA;NA;NA;NA;NA;NA;NA;NA;NA;NA;NA;NA;NA;NA;NA;NA;NA;33.541561126709;35.5940895080566;NA;NaN;35.6773796081543	1	0.333881	-0.367196	0.433646	-0.0479325	0.0828808	-0.180507	-0.839215	0.0272531	-0.216027	0.261813	0.381023	-0.4932	-0.202334	0	0	0.196095	0.1263	0.059385	0.32595	-0.737267	-0.588	-0.058	0.203627	0.279	0.058	0	-0.00111488	-0.00110125
Feature_131	651.83	35.598	VLETAEDIQER	A0A3Q2U5Z2	Single_Hair_Cell_OHSU_20cell_Low_030819_R3_YF30um_350bar_msms_4478;Single_Hair_Cell_OHSU_20cell_Low_030819_R2_YF30um_350bar_msms_4524;Single_Hair_Cell_OHSU_20cell_High_030819_R2_YF30um_350bar_msms_4546;Single_Hair_Cell_OHSU_20cell_High_030819_R1_YF30um_350bar_msms_4408	651.829	651.832	34.598	36.598	1468904,1468896,1468901,1468897,1468900	5	1301.65	2	71.1823	5		0.56588	NA;NA;NA;NA;NA;NA;NA;NA;NA;NA;NA;NA;NA;NA;NA;NA;NA;NA;NA;NA;34.816;35.489;35.739;35.849;35.598	NA;NA;NA;NA;NA;NA;NA;NA;NA;NA;NA;NA;NA;NA;NA;NA;NA;NA;NA;NA;651.829475362613;651.830757534364;651.830190102322;651.828857426601;651.831289543612	NA;NA;NA;NA;NA;NA;NA;NA;NA;NA;NA;NA;NA;NA;NA;NA;NA;NA;NA;NA;52.5758399963379;61.1102600097656;NaN;85.5215606689453;85.5215606689453	1	0.328915	-0.366748	0.436245	-0.041537	0.0808918	-0.181395	-0.812756	0.0207043	-0.213162	0.258416	0.381193	-0.489506	-0.206803	0	0	0.205725	0.125563	0.0584226	0.325	-0.724316	-0.782	-0.109	0.141	0.251	0	0	-0.00130503	-0.00110125
Feature_132	773.927	61.622	VLEQLTGQTPVFSK	A0A1D5P3B1	Single_Hair_Cell_OHSU_20cell_High_030819_R2_YF30um_350bar_msms_7724;Single_Hair_Cell_OHSU_20cell_Low_030819_R1_YF30um_350bar_msms_7548;Single_Hair_Cell_OHSU_20cell_Low_030819_R3_YF30um_350bar_msms_7496;Single_Hair_Cell_OHSU_20cell_Low_030819_R2_YF30um_350bar_msms_7550;Single_Hair_Cell_OHSU_20cell_High_030819_R1_YF30um_350bar_msms_7397	773.925	773.929	60.622	62.622	1542775,1542774,1542776,1542771,1542773	5	1545.84	2	99.4374	5		0.617167	NA;NA;NA;NA;NA;NA;NA;NA;NA;NA;NA;NA;NA;NA;NA;NA;NA;NA;NA;NA;60.755;61.234;61.622;62.02;61.883	NA;NA;NA;NA;NA;NA;NA;NA;NA;NA;NA;NA;NA;NA;NA;NA;NA;NA;NA;NA;773.927335747259;773.92697612932;773.927200036124;773.926039766584;773.928713834819	NA;NA;NA;NA;NA;NA;NA;NA;NA;NA;NA;NA;NA;NA;NA;NA;NA;NA;NA;NA;80.6319427490234;74.89;119.61540222168;106.139701843262;115.909896850586	1	0.0667934	-0.227627	0.172342	-0.0345254	-0.146947	-0.220917	-0.417932	-0.270562	-0.0619327	0.079062	0.390191	-0.294494	-0.368414	0	0	0.13063	0.0866759	0.00762119	0.274836	-0.788844	-0.867	-0.388	0	0.398	0.261	0	-0.00168371	-0.00179673
Feature_133	509.275	49.718	VLEGMDVVR	A0A1L1RRN4	Single_Hair_Cell_OHSU_20cell_Low_030819_R3_YF30um_350bar_msms_6127;6145	509.273	509.277	48.718	50.718	1246520	1	1016.54	2	70.0282	1		0.477783	NA;NA;NA;NA;NA;NA;NA;NA;NA;NA;NA;NA;NA;NA;NA;NA;NA;NA;NA;NA;NA;NA;NA;NA;49.718	NA;NA;NA;NA;NA;NA;NA;NA;NA;NA;NA;NA;NA;NA;NA;NA;NA;NA;NA;NA;NA;NA;NA;NA;509.27432956889	NA;NA;NA;NA;NA;NA;NA;NA;NA;NA;NA;NA;NA;NA;NA;NA;NA;NA;NA;NA;NA;NA;NA;NA;70.0282135009766	1	0.186695	-0.318602	0.347496	0.0406321	-0.041886	-0.218031	-0.440677	-0.16479	-0.131108	0.161103	0.386075	-0.383704	-0.341069	0	0	0.253179	0.104463	0.0308599	0.297781	-0.699024	-0.828137	-0.409295	0.189915	0.298226	0	0	-0.00111488	-0.00121835
Feature_134	663.357	34.297	VLEEANQAINPK	A0A1D5PD32	Single_Hair_Cell_OHSU_20cell_High_030819_R1_YF30um_350bar_msms_4228	663.355	663.358	33.297	35.297	1478019,1478013,1478014	3	1324.7	2	57.1747	3		0.378117	NA;NA;NA;NA;NA;NA;NA;NA;NA;NA;NA;NA;NA;NA;NA;NA;NA;NA;NA;NA;33.406;NA;34.297;34.322;NA	NA;NA;NA;NA;NA;NA;NA;NA;NA;NA;NA;NA;NA;NA;NA;NA;NA;NA;NA;NA;663.357884657515;NA;663.356529553029;663.357487403224;NA	NA;NA;NA;NA;NA;NA;NA;NA;NA;NA;NA;NA;NA;NA;NA;NA;NA;NA;NA;NA;57.1747207641602;NA;NaN;NaN;NA	1	0.342019	-0.367789	0.428229	-0.059171	0.0856494	-0.179033	-0.884304	0.0379863	-0.220722	0.267382	0.380743	-0.499254	-0.195155	0	0	0.179268	0.127507	0.0609622	0.327508	-0.759888	-0.891	0.0026584	0	0.025	-0.159667	0	-0.00132365	-0.00110125
Feature_135	464.267	32.037	VLDSGAPIR	Q5ZLC5	Single_Hair_Cell_OHSU_20cell_High_030819_R2_YF30um_350bar_msms_4077	464.265	464.268	31.037	33.037	1129765,1129772,1129775,1129773,1129774,1129771	6	926.519	2	76.2215	6		0.718867	NA;NA;NA;NA;NA;NA;NA;NA;NA;32.304;NA;NA;NA;NA;NA;NA;NA;NA;NA;NA;31.253;31.958;32.116;32.14;31.492	NA;NA;NA;NA;NA;NA;NA;NA;NA;464.266217762044;NA;NA;NA;NA;NA;NA;NA;NA;NA;NA;464.264514234432;464.266038391356;464.264569521981;464.265912244564;464.265932252141	NA;NA;NA;NA;NA;NA;NA;NA;NA;NaN;NA;NA;NA;NA;NA;NA;NA;NA;NA;NA;NaN;76.2214965820313;NaN;NaN;NaN	1	0.364782	-0.368657	0.404761	-0.0959809	0.0902673	-0.174728	-1.01876	0.0680074	-0.233856	0.267	0.379962	-0.516187	-0.176079	0	0	0.125734	0.130884	0.0653737	0.331865	-0.830668	-0.784	-0.079	0.079	0.103	-0.545	0	-0.00111488	-0.00110125
Feature_136	729.396	55.697	VLDDGELLVQQTK	E1BQU4	Single_Hair_Cell_OHSU_20cell_High_030819_R2_YF30um_350bar_msms_7000	729.394	729.398	54.697	56.697	1517519,1517515,1517517,1517516	4	1456.78	2	64.1036	4		0.378117	NA;NA;NA;NA;NA;NA;NA;NA;NA;NA;NA;NA;NA;NA;NA;NA;NA;NA;NA;NA;54.872;55.389;NA;56.209;56.005	NA;NA;NA;NA;NA;NA;NA;NA;NA;NA;NA;NA;NA;NA;NA;NA;NA;NA;NA;NA;729.395856464822;729.396586364057;NA;729.397235491903;729.395233184298	NA;NA;NA;NA;NA;NA;NA;NA;NA;NA;NA;NA;NA;NA;NA;NA;NA;NA;NA;NA;NaN;64.1035537719727;NA;NaN;NaN	1	0.126473	-0.278405	0.237224	-0.00968398	-0.107795	-0.233186	-0.439351	-0.231574	-0.0963636	0.119896	0.388143	-0.338899	-0.370274	0	0	0.191302	0.0955289	0.0191877	0.286256	-0.767605	-0.825	-0.308	0.170381	0.512	0.308	0	-0.00168371	-0.00155057
Feature_137	613.336	25.735	VLANPGNSQVAR	A0A1D5P1W7	Single_Hair_Cell_OHSU_20cell_Low_030819_R2_YF30um_350bar_msms_3279	613.334	613.338	24.735	26.735	1434302,1434304	2	1224.66	2	31.881	1		1	NA;NA;NA;NA;NA;NA;NA;NA;NA;NA;NA;NA;NA;NA;NA;NA;NA;NA;NA;NA;NA;25.736;NA;25.735;NA	NA;NA;NA;NA;NA;NA;NA;NA;NA;NA;NA;NA;NA;NA;NA;NA;NA;NA;NA;NA;NA;613.335322760418;NA;NaN;NA	NA;NA;NA;NA;NA;NA;NA;NA;NA;NA;NA;NA;NA;NA;NA;NA;NA;NA;NA;NA;NA;NaN;NA;31.881;NA	1	0.428257	-0.367333	0.274268	-0.237006	0.0877034	-0.160425	-1.40779	0.151721	-0.270477	0.32639	0.377783	-0.563406	-0.129767	0	0	-0.0651502	0.140302	0.0776752	0.344013	-1.06132	-0.558721	0.001	0.140378	0	-1.00154	0	-0.0011203	-0.00110125
Feature_138	484.816	74.425	VLAINILGR	Q5ZJ83	Single_Hair_Cell_OHSU_20cell_High_030819_R1_YF30um_350bar_msms_8927	484.815	484.818	73.425	75.425	1178766,1178770,1178767	3	967.618	2	68.2235	3		0.378117	NA;NA;NA;NA;NA;NA;NA;NA;NA;NA;NA;NA;NA;NA;NA;NA;NA;NA;NA;NA;74.19;74.425;NA;NA;74.693	NA;NA;NA;NA;NA;NA;NA;NA;NA;NA;NA;NA;NA;NA;NA;NA;NA;NA;NA;NA;484.816970313875;484.816780501463;NA;NA;484.816180618893	NA;NA;NA;NA;NA;NA;NA;NA;NA;NA;NA;NA;NA;NA;NA;NA;NA;NA;NA;NA;68.2235336303711;NaN;NA;NA;NaN	1	-0.0621662	-0.0613454	0.064206	0.024975	-0.0953385	-0.135607	-0.202771	-0.198974	0.0124668	-0.00917471	0.394618	-0.198529	-0.301677	0	0	0.0231898	0.0675458	-0.0173684	0.250159	-0.426218	-0.235	0	0.0916337	0.369908	0.268	0	-0.00111488	-0.00183979
Feature_139	530.616	72.0045	VKVPEVEFEFPNR	P23668	Single_Hair_Cell_OHSU_20cell_High_030819_R2_YF30um_350bar_msms_9069;Single_Hair_Cell_OHSU_20cell_Low_030819_R1_YF30um_350bar_msms_8755	530.614	530.617	71.0045	73.0045	1299879,1299880,1299876,1299877	4	1588.83	3	57.3679	4		0.523483	NA;NA;NA;NA;NA;NA;NA;NA;NA;NA;NA;NA;NA;NA;NA;NA;NA;NA;NA;NA;71.445;71.811;72.198;72.691;NA	NA;NA;NA;NA;NA;NA;NA;NA;NA;NA;NA;NA;NA;NA;NA;NA;NA;NA;NA;NA;530.615394975179;530.615730297847;530.615978564794;530.615301979656;NA	NA;NA;NA;NA;NA;NA;NA;NA;NA;NA;NA;NA;NA;NA;NA;NA;NA;NA;NA;NA;NaN;51.0090408325195;63.726749420166;NaN;NA	1	-0.0377853	-0.0983078	0.0855516	0.00850435	-0.119101	-0.153879	-0.251491	-0.227596	-0.00159895	0.0075071	0.393781	-0.216673	-0.318035	0	0	0.0388587	0.0711625	-0.0126441	0.254825	-0.533498	-0.5595	-0.1935	0.1935	0.6865	0.263844	0	-0.00111488	-0.00183979
Feature_140	559.302	65.6575	VKPAADESAFSEALLK	A0A1L1RZL5	Single_Hair_Cell_OHSU_20cell_High_030819_R2_YF30um_350bar_msms_8262;Single_Hair_Cell_OHSU_20cell_High_030819_R1_YF30um_350bar_msms_7881	559.3	559.303	64.6575	66.6575	1353149,1353152,1353150,1353151	4	1674.88	3	60.3223	4		0.60609	NA;NA;NA;NA;NA;NA;NA;NA;NA;NA;NA;NA;NA;NA;NA;NA;NA;NA;NA;NA;64.993;65.393;65.922;66.365;NA	NA;NA;NA;NA;NA;NA;NA;NA;NA;NA;NA;NA;NA;NA;NA;NA;NA;NA;NA;NA;559.302058572069;559.301022779567;559.300714399007;559.302955484717;NA	NA;NA;NA;NA;NA;NA;NA;NA;NA;NA;NA;NA;NA;NA;NA;NA;NA;NA;NA;NA;62.7089691162109;57.9357109069824;NaN;NaN;NA	1	0.0261456	-0.184671	0.142357	-0.0254392	-0.153813	-0.198461	-0.373568	-0.273146	-0.038482	0.0512498	0.391586	-0.264248	-0.354328	0	0	0.0915255	0.0806462	-0.000256013	0.267058	-0.741945	-0.6645	-0.2645	0.2645	0.7075	0.313856	0	-0.00111488	-0.00180352
Feature_141	645.357	52.5345	VISSIEQKTER	Q5ZLQ6	Single_Hair_Cell_OHSU_20cell_High_030819_R2_YF30um_350bar_msms_6602	645.355	645.358	51.5345	53.5345	1464341,1464338,1464340,1464339	4	1288.7	2	53.2374	4		0.38141	NA;NA;NA;NA;NA;NA;NA;NA;NA;NA;NA;NA;NA;NA;NA;NA;NA;NA;NA;NA;51.796;52.196;NA;53.023;52.873	NA;NA;NA;NA;NA;NA;NA;NA;NA;NA;NA;NA;NA;NA;NA;NA;NA;NA;NA;NA;645.356882060645;645.356676211306;NA;645.356360843183;645.355809013038	NA;NA;NA;NA;NA;NA;NA;NA;NA;NA;NA;NA;NA;NA;NA;NA;NA;NA;NA;NA;NaN;53.2374000549316;NA;NaN;NaN	1	0.158327	-0.301015	0.293956	0.0202289	-0.0752632	-0.227499	-0.437082	-0.198472	-0.114741	0.141692	0.387049	-0.362599	-0.358991	0	0	0.225157	0.100254	0.0253615	0.292352	-0.733273	-0.7385	-0.3385	0.180763	0.4885	0.3385	0	-0.00128814	-0.00127836
Feature_142	452.261	25.335	VISSIEQK	Q5ZLQ6	Single_Hair_Cell_OHSU_20cell_High_030819_R2_YF30um_350bar_msms_3246	452.259	452.263	24.335	26.335	1088727,1088747,1088749,1088748,1088745,1088744,1088750,1088746	8	902.507	2	69.5982	8		0.99529	NA;NA;NA;NA;NA;25.13;NA;NA;NA;25.675;NA;NA;NA;NA;NA;NA;25.608;NA;NA;NA;24.617;25.338;25.332;25.427;24.535	NA;NA;NA;NA;NA;452.260782299311;NA;NA;NA;452.260110873231;NA;NA;NA;NA;NA;NA;452.259034106674;NA;NA;NA;452.260291731025;452.260264300591;452.259655048152;452.260348902174;452.259670238023	NA;NA;NA;NA;NA;NaN;NA;NA;NA;NaN;NA;NA;NA;NA;NA;NA;NaN;NA;NA;NA;NaN;69.5981826782227;NaN;NaN;NaN	1	0.432286	-0.367159	0.26329	-0.247269	0.0872975	-0.205	-1.43249	0.157034	-0.272802	0.34	0.377645	-0.566404	-0.127048	0	0	-0.0789192	0.273	0.078456	0.344784	-1.07678	-0.718	0.003	-0.003	0.092	-0.8	0	-0.00111488	-0.00110125
Feature_143	531.303	45.847	VIQLYPSNK	Q5ZJT4	Single_Hair_Cell_OHSU_20cell_High_030819_R2_YF30um_350bar_msms_5800;Single_Hair_Cell_OHSU_20cell_Low_030819_R3_YF30um_350bar_msms_5730	531.301	531.305	44.847	46.847	1300947,1300949,1300933,1300950	4	1060.59	2	61.9615	4		0.61746	NA;NA;NA;NA;NA;NA;NA;NA;NA;NA;NA;NA;NA;NA;NA;NA;NA;NA;NA;NA;45.053;45.59;NA;46.355;46.104	NA;NA;NA;NA;NA;NA;NA;NA;NA;NA;NA;NA;NA;NA;NA;NA;NA;NA;NA;NA;531.303109297922;531.302720143647;NA;531.302064039874;531.301532647391	NA;NA;NA;NA;NA;NA;NA;NA;NA;NA;NA;NA;NA;NA;NA;NA;NA;NA;NA;NA;NaN;58.6986312866211;NA;NaN;65.2243499755859	1	0.225685	-0.338725	0.405304	0.0435086	0.00280867	-0.204149	-0.475357	-0.115065	-0.153603	0.187781	0.384737	-0.412711	-0.307356	0	0	0.279632	0.110247	0.0384165	0.305243	-0.65524	-0.794	-0.257	0.20099	0.508	0.257	0	-0.00111488	-0.00115032
Feature_144	435.258	38.273	VIPELNGK	P00356	Single_Hair_Cell_OHSU_20cell_High_030819_R1_YF30um_350bar_msms_4749;Single_Hair_Cell_OHSU_20cell_Low_030819_R3_YF30um_350bar_msms_4792;Single_Hair_Cell_OHSU_20cell_Low_030819_R2_YF30um_350bar_msms_4848;Single_Hair_Cell_OHSU_20cell_Low_030819_R1_YF30um_350bar_msms_4860	435.256	435.26	37.273	39.273	1026548,1026549,1026544,1026523,1026550,1026555,1026552,1026553,1026551,1026556,1026554	11	868.502	2	64.2941	11		0.968567	NA;37.963;NA;38.273;38.341;38.145;NA;NA;NA;NA;NA;NA;38.11;NA;NA;NA;38.481;NA;38.715;NA;37.516;NA;38.533;38.602;38.256	NA;435.256764761739;NA;435.256491952351;435.257208551315;435.257074164827;NA;NA;NA;NA;NA;NA;435.257295613607;NA;NA;NA;435.257109188951;NA;435.256309162963;NA;435.257279212386;NA;435.256695318252;435.25758940786;435.257525252535	NA;NaN;NA;NaN;NaN;NaN;NA;NA;NA;NA;NA;NA;NaN;NA;NA;NA;NaN;NA;NaN;NA;67.169;NA;58.814998626709;65.3125686645508;65.88	1	0.301972	-0.31	0.442523	0	0.068	-0.128	-0.684691	-0.0148295	-0.197617	0.23998	0.382118	-0.469462	-0.163	0	0	0.248973	0.208	0.053201	0.442	-0.667472	-0.757	-0.121863	0.26	0.329	-0.017	0	-0.00092519	-0.00110125
Feature_145	743.706	68.2005	VIISAPSADAPMFVMGVNHEK	P00356	Single_Hair_Cell_OHSU_20cell_High_030819_R2_YF30um_350bar_msms_8602;8591	743.705	743.708	67.2005	69.2005	1528299,1528301,1528304,1528302,1528303,1528300	6	2228.1	3	52.7196	6	Oxidation (M)	0.7069	NA;NA;NA;NA;NA;68.108;NA;NA;NA;NA;NA;NA;NA;NA;NA;NA;NA;NA;NA;NA;67.582;68.075;68.293;68.88;68.745	NA;NA;NA;NA;NA;743.705716113515;NA;NA;NA;NA;NA;NA;NA;NA;NA;NA;NA;NA;NA;NA;743.703978183351;743.706313063937;743.706351421734;743.704519053141;743.705634158518	NA;NA;NA;NA;NA;NaN;NA;NA;NA;NA;NA;NA;NA;NA;NA;NA;NA;NA;NA;NA;NaN;52.7196197509766;NaN;NaN;NaN	1	0.000531023	-0.152644	0.120598	-0.0143708	-0.146324	-0.0925	-0.331142	-0.261832	-0.0237043	0.0337238	0.392466	-0.245187	-0.341439	0	0	0.0679124	0.0768465	-0.00521956	0.262156	-0.676569	-0.6185	-0.1255	0.0925	0.6795	0.5445	0	-0.00168371	-0.00183979
Feature_146	526.635	64.4665	VIIEEEQLVLGAHK	Q5ZM35	Single_Hair_Cell_OHSU_20cell_High_030819_R2_YF30um_350bar_msms_8106;Single_Hair_Cell_OHSU_20cell_High_030819_R1_YF30um_350bar_msms_7754	526.633	526.636	63.4665	65.4665	1293197,1293194,1293193,1293195	4	1576.88	3	81.2981	4		0.63519	NA;NA;NA;NA;NA;NA;NA;NA;NA;NA;NA;NA;NA;NA;NA;NA;NA;NA;NA;NA;63.882;64.22;64.713;65.136;NA	NA;NA;NA;NA;NA;NA;NA;NA;NA;NA;NA;NA;NA;NA;NA;NA;NA;NA;NA;NA;526.633598772997;526.634838974827;526.634618264391;526.633262354663;NA	NA;NA;NA;NA;NA;NA;NA;NA;NA;NA;NA;NA;NA;NA;NA;NA;NA;NA;NA;NA;76.759;85.8372802734375;NaN;NaN;NA	1	0.038142	-0.198285	0.151562	-0.0293943	-0.153987	-0.205846	-0.389532	-0.27481	-0.045403	0.0594581	0.391175	-0.273174	-0.359364	0	0	0.102916	0.0824258	0.00206871	0.269353	-0.762612	-0.5845	-0.2465	0.2465	0.6695	0.261581	0	-0.00111488	-0.00180352
Feature_147	631.812	31.418	VIGSGCNLDTAR	P00337	Single_Hair_Cell_OHSU_20cell_High_030819_R2_YF30um_350bar_msms_4027;Single_Hair_Cell_OHSU_20cell_High_030819_R1_YF30um_350bar_msms_3887;Single_Hair_Cell_OHSU_20cell_Low_030819_R3_YF30um_350bar_msms_3940	631.81	631.813	30.418	32.418	1453753,1453748,1453749,1453751,1453750	5	1261.61	2	77.9343	5		0.378117	NA;NA;NA;NA;NA;NA;NA;NA;NA;NA;NA;NA;NA;NA;NA;NA;NA;NA;NA;NA;30.684;31.418;31.642;31.684;31.14	NA;NA;NA;NA;NA;NA;NA;NA;NA;NA;NA;NA;NA;NA;NA;NA;NA;NA;NA;NA;631.811085388454;631.811738761412;631.810180326054;631.811917589109;631.810838468245	NA;NA;NA;NA;NA;NA;NA;NA;NA;NA;NA;NA;NA;NA;NA;NA;NA;NA;NA;NA;67.9969329833984;105.649002075195;NaN;NaN;60.1570587158203	1	0.371017	-0.368726	0.396094	-0.107476	0.0908143	-0.173487	-1.05682	0.07623	-0.237453	0.287224	0.379748	-0.520825	-0.171115	0	0	0.109523	0.131809	0.066582	0.333058	-0.851567	-0.734	0	0.224	0.266	-0.278	0	-0.00119789	-0.00110125
Feature_148	844.452	60.364	VIGLSSDLQQVGSASAR	A0A1D5PVL4	Single_Hair_Cell_OHSU_20cell_High_030819_R2_YF30um_350bar_msms_7599;Single_Hair_Cell_OHSU_20cell_Low_030819_R2_YF30um_350bar_msms_7440;Single_Hair_Cell_OHSU_20cell_Low_030819_R1_YF30um_350bar_msms_7428;Single_Hair_Cell_OHSU_20cell_Low_030819_R3_YF30um_350bar_msms_7383	844.45	844.454	59.364	61.364	1565874,1565878,1565877,1565873,1565875	5	1686.89	2	87.0544	5		0.499633	NA;NA;NA;NA;NA;NA;NA;NA;NA;NA;NA;NA;NA;NA;NA;NA;NA;NA;NA;NA;59.663;60.147;60.581;60.978;60.791	NA;NA;NA;NA;NA;NA;NA;NA;NA;NA;NA;NA;NA;NA;NA;NA;NA;NA;NA;NA;844.453486758758;844.451257383499;844.452722401783;844.455012982763;844.451220759849	NA;NA;NA;NA;NA;NA;NA;NA;NA;NA;NA;NA;NA;NA;NA;NA;NA;NA;NA;NA;NaN;101.055000305176;92.2638092041016;86.4882202148438;68.4104766845703	1	0.0794646	-0.239429	0.182318	-0.0339206	-0.141135	-0.225985	-0.426389	-0.265361	-0.0692431	0.0877319	0.389756	-0.303922	-0.370932	0	0	0.143149	0.0885556	0.0100769	0.277261	-0.791573	-0.701	-0.217	0.217	0.614	0.427	0	-0.00169948	-0.0017889
Feature_149	680.359	45.293	VIDPSTASSVDLR	Q9I8D6	Single_Hair_Cell_OHSU_20cell_High_030819_R2_YF30um_350bar_msms_5714;Single_Hair_Cell_OHSU_20cell_High_030819_R1_YF30um_350bar_msms_5560;Single_Hair_Cell_OHSU_20cell_Low_030819_R3_YF30um_350bar_msms_5651;Single_Hair_Cell_OHSU_20cell_Low_030819_R2_YF30um_350bar_msms_5697;Single_Hair_Cell_OHSU_20cell_Low_030819_R1_YF30um_350bar_msms_5709	680.357	680.36	44.293	46.293	1491002,1490996,1491000,1490998,1490999,1491001	6	1358.7	2	46.8806	6		0.724183	NA;NA;NA;45.215;NA;NA;NA;NA;NA;NA;NA;NA;NA;NA;NA;NA;NA;NA;NA;NA;44.436;45.002;45.371;45.598;45.512	NA;NA;NA;680.35670943859;NA;NA;NA;NA;NA;NA;NA;NA;NA;NA;NA;NA;NA;NA;NA;NA;680.358045397907;680.359495526411;680.358481377303;680.358243003688;680.358358086868	NA;NA;NA;NaN;NA;NA;NA;NA;NA;NA;NA;NA;NA;NA;NA;NA;NA;NA;NA;NA;40.9413185119629;58.2684211730957;48.5269508361816;47.037410736084;39.6290817260742	1	0.231265	-0.341206	0.411225	-0.078	0.00858105	-0.202398	-0.483703	-0.107803	-0.156823	0.191599	0.384545	-0.416862	-0.302021	0	0	0.281651	0.111075	0.0394979	0.306311	-0.650161	-0.857	-0.291	0.078	0.305	0.219	0	-0.00161022	-0.00111859
Feature_150	340.527	50.645	VHVIFNYK	Q6EE32	Single_Hair_Cell_OHSU_20cell_High_030819_R2_YF30um_350bar_msms_6312;Single_Hair_Cell_OHSU_20cell_Low_030819_R3_YF30um_350bar_msms_6236	340.525	340.529	49.645	51.645	325101,325094,325103	3	1018.56	3	46.2751	3		0.95785	NA;NA;NA;NA;NA;NA;NA;NA;NA;NA;NA;NA;NA;NA;NA;NA;NA;NA;NA;NA;NA;49.817;NA;50.744;50.645	NA;NA;NA;NA;NA;NA;NA;NA;NA;NA;NA;NA;NA;NA;NA;NA;NA;NA;NA;NA;NA;340.526869610373;NA;340.526239996204;340.52624259524	NA;NA;NA;NA;NA;NA;NA;NA;NA;NA;NA;NA;NA;NA;NA;NA;NA;NA;NA;NA;NA;50.8978805541992;NA;NaN;41.6523513793945	2	0.177358	-0.313083	0.330373	0.0353731	-0.0530802	-0.221396	-0.437951	-0.176196	-0.125722	0.154714	0.386396	-0.376758	-0.34774	0	0	0.244476	0.103078	0.0290502	0.295994	-0.710415	-0.849792	-0.828	0.186974	0.099	0	0	-0.00111488	-0.00121835
Feature_151	510.287	50.706	VHVIFNYK	Q6EE32	Single_Hair_Cell_OHSU_20cell_High_030819_R2_YF30um_350bar_msms_6313;Single_Hair_Cell_OHSU_20cell_Low_030819_R3_YF30um_350bar_msms_6230;Single_Hair_Cell_OHSU_20cell_High_030819_R1_YF30um_350bar_msms_6175	510.285	510.288	49.706	51.706	1248324,1248317,1248328,1248321	4	1018.56	2	65.3197	3		0.538233	NA;NA;NA;NA;NA;NA;NA;NA;NA;NA;NA;NA;NA;NA;NA;NA;NA;NA;NA;NA;49.519;49.797;NA;50.79;50.622	NA;NA;NA;NA;NA;NA;NA;NA;NA;NA;NA;NA;NA;NA;NA;NA;NA;NA;NA;NA;510.286320272968;510.286540052079;NA;510.28683421546;510.286095224531	NA;NA;NA;NA;NA;NA;NA;NA;NA;NA;NA;NA;NA;NA;NA;NA;NA;NA;NA;NA;62.658519744873;NaN;NA;NaN;67.9808120727539	2	0.176744	-0.31271	0.32922	0.0349701	-0.0538135	-0.221611	-0.437835	-0.176936	-0.125367	0.154293	0.386417	-0.376301	-0.348154	0	0	0.243882	0.102987	0.0289311	0.295877	-0.711164	-1.187	-0.909	0.186777	0.084	-0.084	0	-0.00111488	-0.00121835
Feature_152	323.863	28.705	VHSVSTLVK	P00337	Single_Hair_Cell_OHSU_20cell_High_030819_R2_YF30um_350bar_msms_3756;Single_Hair_Cell_OHSU_20cell_High_030819_R1_YF30um_350bar_msms_3633	323.861	323.865	27.705	29.705	42944,42976,42957	3	968.563	3	42.1905	1		0.627817	NA;NA;NA;NA;NA;NA;NA;NA;NA;NA;NA;NA;NA;NA;NA;NA;NA;NA;NA;NA;28.705;29.296;NA;NA;28.9	NA;NA;NA;NA;NA;NA;NA;NA;NA;NA;NA;NA;NA;NA;NA;NA;NA;NA;NA;NA;323.862832964573;323.861395703643;NA;NA;323.861744705808	NA;NA;NA;NA;NA;NA;NA;NA;NA;NA;NA;NA;NA;NA;NA;NA;NA;NA;NA;NA;42.1904716491699;NaN;NA;NA;NaN	2	0.398343	-0.36841	0.346812	-0.164603	0.0905578	-0.167654	-1.22436	0.112269	-0.253218	0.305921	0.37881	-0.541153	-0.150572	0	0	0.0314869	0.135864	0.0718778	0.338288	-0.948539	0	0.591	0.165204	0.233164	0.195	0	-0.00111488	-0.00110125
Feature_153	485.29	29.296	VHSVSTLVK	P00337	Single_Hair_Cell_OHSU_20cell_High_030819_R2_YF30um_350bar_msms_3758;Single_Hair_Cell_OHSU_20cell_High_030819_R1_YF30um_350bar_msms_3634;Single_Hair_Cell_OHSU_20cell_Low_030819_R3_YF30um_350bar_msms_3640;Single_Hair_Cell_OHSU_20cell_Low_030819_R2_YF30um_350bar_msms_3751	485.288	485.291	28.296	30.296	1180552,1180589,1180559,1180567,1180573	5	968.565	2	99.5156	5		0.406667	NA;NA;NA;NA;NA;NA;NA;NA;NA;29.655;NA;NA;NA;NA;NA;NA;NA;NA;NA;NA;28.706;29.296;NA;29.665;28.797	NA;NA;NA;NA;NA;NA;NA;NA;NA;485.289425328739;NA;NA;NA;NA;NA;NA;NA;NA;NA;NA;485.290863776784;485.288485950358;NA;485.289431882489;485.289081143084	NA;NA;NA;NA;NA;NA;NA;NA;NA;NaN;NA;NA;NA;NA;NA;NA;NA;NA;NA;NA;123.860000610352;123.860000610352;NA;74.1726608276367;76.1696929931641	2	0.39239	-0.368551	0.359056	-0.151293	0.0909061	-0.168984	-1.18786	0.104418	-0.249784	0.359	0.379014	-0.536725	-0.154895	0	0	0.0493961	0.134981	0.0707241	0.337149	-0.926784	-0.59	0	0.169816	0.369	-0.499	0	-0.00111488	-0.00110125
Feature_154	364.864	39.678	VHIEIGPDGR	A0A1D5PU56	Single_Hair_Cell_OHSU_20cell_High_030819_R2_YF30um_350bar_msms_5027;Single_Hair_Cell_OHSU_20cell_Low_030819_R3_YF30um_350bar_msms_4969;Single_Hair_Cell_OHSU_20cell_Low_030819_R2_YF30um_350bar_msms_5026	364.863	364.866	38.678	40.678	586811,586805,586809,586813,586807,586810	6	1091.57	3	42.3593	4		0.58585	NA;NA;NA;39.672;39.779;39.531;NA;NA;NA;NA;NA;NA;NA;NA;NA;NA;NA;NA;NA;NA;NA;39.439;NA;40.015;39.825	NA;NA;NA;364.864058257618;364.864376173048;364.86509975879;NA;NA;NA;NA;NA;NA;NA;NA;NA;NA;NA;NA;NA;NA;NA;364.864477185634;NA;364.864145668113;364.863347637215	NA;NA;NA;NaN;NaN;NaN;NA;NA;NA;NA;NA;NA;NA;NA;NA;NA;NA;NA;NA;NA;NA;53.4695587158203;NA;32.2089805603027;41.3994903564453	1	0.287821	-0.360142	0.441587	-0.006	0.101	-0.147	-0.628578	-0.033493	-0.189453	0.230297	0.382604	-0.458935	-0.245929	0	0	0.265145	0.119466	0.0504585	0.317135	-0.648347	-0.677219	-0.239	0.210835	0.337	0.147	0	-0.00111488	-0.00110125
Feature_155	351.521	37.424	VHIDIGADGR	Q5F3D2	Single_Hair_Cell_OHSU_20cell_High_030819_R2_YF30um_350bar_msms_4748	351.519	351.523	36.424	38.424	460369,460375,460373,460372,460371,460374,460377,460376	8	1051.54	3	51.4359	8		0.404333	NA;NA;37.826;37.355;37.493;NA;NA;NA;NA;NA;37.954;36.794;NA;NA;NA;NA;37.626;NA;NA;NA;36.914;37.172;NA;NA;NA	NA;NA;351.51980441016;351.519066883359;351.519808259483;NA;NA;NA;NA;NA;351.520073673214;351.519156015257;NA;NA;NA;NA;351.519197890639;NA;NA;NA;351.519278130912;351.520256125779;NA;NA;NA	NA;NA;NaN;NaN;NaN;NA;NA;NA;NA;NA;NaN;NaN;NA;NA;NA;NA;NaN;NA;NA;NA;NaN;51.435920715332;NA;NA;NA	2	0.310523	-0.364471	0.402	-0.069	0.069	-0.184657	-0.722405	-0.00355166	-0.202551	0.245831	0.53	-0.63	-0.223895	0	0	0.236956	0.202	0.0548583	0.32148	-0.682827	-0.51	-0.252	0.209398	0.293956	-0.0825397	0	-0.00111488	-0.0010694
Feature_156	526.778	37.3005	VHIDIGADGR	Q5F3D2	Single_Hair_Cell_OHSU_20cell_Low_030819_R2_YF30um_350bar_msms_4742;Single_Hair_Cell_OHSU_20cell_High_030819_R2_YF30um_350bar_msms_4743	526.776	526.779	36.3005	38.3005	1293268,1293264,1293266,1293267	4	1051.54	2	67.1308	4		0.42742	NA;NA;NA;NA;NA;NA;NA;NA;NA;NA;NA;NA;NA;NA;NA;NA;NA;NA;NA;NA;36.663;37.172;NA;37.667;37.429	NA;NA;NA;NA;NA;NA;NA;NA;NA;NA;NA;NA;NA;NA;NA;NA;NA;NA;NA;NA;526.777318366728;526.776605800636;NA;526.777662464316;526.778092948673	NA;NA;NA;NA;NA;NA;NA;NA;NA;NA;NA;NA;NA;NA;NA;NA;NA;NA;NA;NA;NaN;70.941520690918;NA;63.3201789855957;NaN	2	0.311767	-0.364657	0.441605	-0.0217752	0.0723953	-0.184436	-0.728123	-0.00191113	-0.203269	0.246682	0.381782	-0.476749	-0.222715	0	0	0.235072	0.123019	0.0550994	0.321718	-0.685281	-0.6375	-0.1285	0.209207	0.3665	0.1285	0	-0.00111488	-0.00110125
Feature_157	526.762	66.046	VGWSVDFSR	Q9YHD2	Single_Hair_Cell_OHSU_20cell_High_030819_R2_YF30um_350bar_msms_8304;Single_Hair_Cell_OHSU_20cell_High_030819_R1_YF30um_350bar_msms_7932	526.76	526.763	65.046	67.046	1293257,1293260,1293256,1293255	4	1051.51	2	66.1378	4		0.4933	NA;NA;NA;NA;NA;NA;NA;NA;NA;NA;NA;NA;NA;NA;NA;NA;NA;NA;NA;NA;65.441;65.811;66.281;66.791;NA	NA;NA;NA;NA;NA;NA;NA;NA;NA;NA;NA;NA;NA;NA;NA;NA;NA;NA;NA;NA;526.76228164723;526.761596079827;526.761306430188;526.762306358008;NA	NA;NA;NA;NA;NA;NA;NA;NA;NA;NA;NA;NA;NA;NA;NA;NA;NA;NA;NA;NA;77.1917190551758;55.083911895752;NaN;NaN;NA	1	0.0222324	-0.18004	0.139212	-0.0239766	-0.153301	-0.195955	-0.367815	-0.272126	-0.0362243	0.0485724	0.391721	-0.261336	-0.35254	0	0	0.0878336	0.0800657	-0.00101432	0.266309	-0.733833	-0.605	-0.235	0.235	0.745	0.328879	0	-0.00111488	-0.00183979
Feature_158	403.219	34.754	VGVNGFGR	P00356	Single_Hair_Cell_OHSU_20cell_High_030819_R1_YF30um_350bar_msms_4311;Single_Hair_Cell_OHSU_20cell_Low_030819_R2_YF30um_350bar_msms_4435;Single_Hair_Cell_OHSU_20cell_Low_030819_R1_YF30um_350bar_msms_4446	403.218	403.221	33.754	35.754	871932,871933,871938,871930,871928,871931	6	804.424	2	61.9413	5		0.963917	NA;NA;NA;NA;NA;NA;NA;NA;NA;35.178;NA;NA;NA;NA;NA;NA;NA;NA;NA;NA;34.078;34.754;35.027;35.129;34.645	NA;NA;NA;NA;NA;NA;NA;NA;NA;403.219708136965;NA;NA;NA;NA;NA;NA;NA;NA;NA;NA;403.220016265965;403.219862096938;403.218564035898;403.219011137363;403.220070017025	NA;NA;NA;NA;NA;NA;NA;NA;NA;NaN;NA;NA;NA;NA;NA;NA;NA;NA;NA;NA;67.9808120727539;NaN;NaN;55.9018516540527;NaN	1	0.337416	-0.367474	0.431475	-0.0526959	0.0841592	-0.17987	-0.858551	0.0319157	-0.218067	0.424	0.380901	-0.49583	-0.199193	0	0	0.188942	0.126824	0.0600701	0.326627	-0.74689	-0.676	0	0.273	0.375	-0.109	0	-0.00111488	-0.00110125
Feature_159	601.307	46.594	VGVEEVDLEGR	P13648	Single_Hair_Cell_OHSU_20cell_Low_030819_R2_YF30um_350bar_msms_5837	601.305	601.308	45.594	47.594	1418006,1418010,1418009	3	1200.6	2	78.9027	3		0.392633	NA;NA;NA;NA;NA;NA;NA;NA;NA;NA;NA;NA;NA;NA;NA;NA;46.434;NA;NA;NA;NA;NA;NA;46.703;46.594	NA;NA;NA;NA;NA;NA;NA;NA;NA;NA;NA;NA;NA;NA;NA;NA;601.305180893806;NA;NA;NA;NA;NA;NA;601.305515659289;601.306460161852	NA;NA;NA;NA;NA;NA;NA;NA;NA;NA;NA;NA;NA;NA;NA;NA;NaN;NA;NA;NA;NA;NA;NA;78.9026718139648;NaN	1	0.218161	-0.335217	0.396325	0.0453159	-0.00527457	-0.206636	-0.465507	-0.124826	-0.149263	0.182633	0.384995	-0.407113	-0.314404	0	0	0.276103	-0.16	0.0369583	0.303803	-0.662776	-0.754447	-0.318004	0.19903	0.109	0	0	-0.0011203	-0.00115032
Feature_160	636.357	45.159	VGSVQGLGGTGALR	P00504	Single_Hair_Cell_OHSU_20cell_High_030819_R1_YF30um_350bar_msms_5544;Single_Hair_Cell_OHSU_20cell_High_030819_R2_YF30um_350bar_msms_5696	636.355	636.359	44.159	46.159	1458057,1458051,1458056,1458055,1458054	5	1270.7	2	88.168	5		0.45946	NA;NA;NA;NA;NA;NA;NA;NA;NA;NA;NA;NA;NA;NA;NA;NA;NA;NA;NA;NA;44.188;44.698;45.159;45.366;45.242	NA;NA;NA;NA;NA;NA;NA;NA;NA;NA;NA;NA;NA;NA;NA;NA;NA;NA;NA;NA;636.357297375623;636.356489107213;636.356338907469;636.355867524535;636.356554795575	NA;NA;NA;NA;NA;NA;NA;NA;NA;NA;NA;NA;NA;NA;NA;NA;NA;NA;NA;NA;84.2972564697266;92.038818359375;NaN;NaN;NaN	1	0.232615	-0.341791	0.412564	0.0409611	0.00994819	-0.201987	-0.485859	-0.106043	-0.157602	0.192523	0.384499	-0.417866	-0.300719	0	0	0.282058	0.111275	0.0397595	0.306569	-0.649011	-0.971	-0.461	0	0.207	0.083	0	-0.00125154	-0.00111859
Feature_161	582.299	19.877	VGSTSENITQK	A0A3Q2U0S7	Single_Hair_Cell_OHSU_20cell_High_030819_R1_YF30um_350bar_msms_2498	582.297	582.3	18.877	20.877	1387480,1387481	2	1162.58	2	36.954	1		1	NA;NA;NA;NA;NA;NA;NA;NA;NA;NA;NA;NA;NA;NA;NA;NA;NA;NA;NA;NA;19.877;NA;NA;20.402;NA	NA;NA;NA;NA;NA;NA;NA;NA;NA;NA;NA;NA;NA;NA;NA;NA;NA;NA;NA;NA;NaN;NA;NA;582.297361721495;NA	NA;NA;NA;NA;NA;NA;NA;NA;NA;NA;NA;NA;NA;NA;NA;NA;NA;NA;NA;NA;36.954;NA;NA;NaN;NA	1	0.48726	-0.36455	0.095504	-0.391015	0.0839321	-0.143729	-1.76958	0.229537	-0.304519	0.366762	0.375757	-0.607299	-0.0905602	0	0	-0.279814	0.149056	0.08911	0.355306	-1.2884	0	0.153318	0.0894533	0.525	-4.20302	0	0	0
Feature_162	532.278	32.083	VGSLDNVGHSPAGGTVK	A0A1D5NW88	Single_Hair_Cell_OHSU_20cell_High_030819_R2_YF30um_350bar_msms_4103;Single_Hair_Cell_OHSU_20cell_Low_030819_R2_YF30um_350bar_msms_4108;Single_Hair_Cell_OHSU_20cell_Low_030819_R3_YF30um_350bar_msms_4054	532.276	532.279	31.083	33.083	1302498,1302528,1302517	3	1593.81	3	32.7906	3		0.378117	NA;NA;NA;NA;NA;NA;NA;NA;NA;NA;NA;NA;NA;NA;NA;NA;NA;NA;NA;NA;NA;32.083;NA;32.4;31.961	NA;NA;NA;NA;NA;NA;NA;NA;NA;NA;NA;NA;NA;NA;NA;NA;NA;NA;NA;NA;NA;532.277103240955;NA;532.278331098568;532.27771284705	NA;NA;NA;NA;NA;NA;NA;NA;NA;NA;NA;NA;NA;NA;NA;NA;NA;NA;NA;NA;NA;43.7941093444824;NA;28.1658096313477;26.4119396209717	1	0.364319	-0.36865	0.405366	-0.0951509	0.0902156	-0.174819	-1.01595	0.0673964	-0.233588	0.282641	0.379978	-0.515843	-0.176452	0	0	0.126914	0.130816	0.0652839	0.331776	-0.829137	-0.618362	0	0.189094	0.317	-0.122	0	-0.00111488	-0.00110125
Feature_163	724.714	70.34	VGSHITGGDIYGVVNENSLIK	A0A3Q2TUP1	Single_Hair_Cell_OHSU_20cell_High_030819_R2_YF30um_350bar_msms_8894;Single_Hair_Cell_OHSU_20cell_High_030819_R1_YF30um_350bar_msms_8486	724.713	724.716	69.34	71.34	1515544,1515543	2	2171.12	3	81.3763	2		0.407933	NA;NA;NA;NA;NA;NA;NA;NA;NA;NA;NA;NA;NA;NA;NA;NA;NA;NA;NA;NA;70.13;70.55;NA;NA;NA	NA;NA;NA;NA;NA;NA;NA;NA;NA;NA;NA;NA;NA;NA;NA;NA;NA;NA;NA;NA;724.714046815681;724.71529204229;NA;NA;NA	NA;NA;NA;NA;NA;NA;NA;NA;NA;NA;NA;NA;NA;NA;NA;NA;NA;NA;NA;NA;40.6221008300781;122.130500793457;NA;NA;NA	1	-0.0210194	-0.122848	0.100922	-0.00228201	-0.132975	-0.166142	-0.287646	-0.244637	-0.0112715	0.0189786	0.393205	-0.22915	-0.328749	0	0	0.050387	0.0736497	-0.00939542	0.258033	-0.601365	-0.21	0.21	0.118215	0.499839	0.337091	0	-0.00168371	-0.00183979
Feature_164	456.797	49.256	VGLQVVAVK	Q5ZL72	Single_Hair_Cell_OHSU_20cell_Low_030819_R3_YF30um_350bar_msms_6076;Single_Hair_Cell_OHSU_20cell_High_030819_R2_YF30um_350bar_msms_6191	456.796	456.799	48.256	50.256	1102462,1102459,1102463,1102461	4	911.58	2	116.498	4		1.1821	NA;NA;NA;NA;NA;NA;NA;NA;NA;NA;NA;NA;NA;NA;NA;NA;NA;NA;NA;NA;NA;48.806;49.19;49.537;49.322	NA;NA;NA;NA;NA;NA;NA;NA;NA;NA;NA;NA;NA;NA;NA;NA;NA;NA;NA;NA;NA;456.797453557612;456.797389135624;456.797377043721;456.796933091817	NA;NA;NA;NA;NA;NA;NA;NA;NA;NA;NA;NA;NA;NA;NA;NA;NA;NA;NA;NA;NA;111.94709777832;NaN;NaN;121.048500061035	1	0.191349	-0.321253	0.35568	0.0426095	-0.0363048	-0.216315	-0.442771	-0.159011	-0.133793	0.164287	0.385916	-0.387166	-0.337497	0	0	0.257252	0.105153	0.0317618	0.298672	-0.693382	-0.816846	-0.45	-0.066	0.281	0.066	0	-0.00111488	-0.00121835
Feature_165	609	63.348	VGINYQPPTVVPGGDLAK	A0A1D5NW27	Single_Hair_Cell_OHSU_20cell_High_030819_R2_YF30um_350bar_msms_7989;Single_Hair_Cell_OHSU_20cell_Low_030819_R1_YF30um_350bar_msms_7766;Single_Hair_Cell_OHSU_20cell_High_030819_R1_YF30um_350bar_msms_7632	608.998	609.001	62.348	64.348	1427921,1427920,1427919	3	1823.98	3	48.9692	3		0.616467	NA;NA;NA;NA;NA;NA;NA;NA;NA;NA;NA;NA;NA;NA;NA;NA;NA;NA;NA;NA;62.794;63.348;63.562;NA;NA	NA;NA;NA;NA;NA;NA;NA;NA;NA;NA;NA;NA;NA;NA;NA;NA;NA;NA;NA;NA;608.999193099456;608.99987337715;608.999867738801;NA;NA	NA;NA;NA;NA;NA;NA;NA;NA;NA;NA;NA;NA;NA;NA;NA;NA;NA;NA;NA;NA;30.3357105255127;58.8635787963867;57.7082099914551;NA;NA	2	0.0494082	-0.210315	0.159758	-0.0322637	-0.152363	-0.212275	-0.402291	-0.274461	-0.0519027	0.0671666	0.390788	-0.281558	-0.363445	0	0	0.113722	0.084097	0.00425199	0.271509	-0.776569	-0.554	0	0.214	0.470027	0.212336	0	-0.00112622	-0.00180352
Feature_166	912.996	63.628	VGINYQPPTVVPGGDLAK	A0A1D5NW27	Single_Hair_Cell_OHSU_20cell_High_030819_R2_YF30um_350bar_msms_7925;8016;Single_Hair_Cell_OHSU_20cell_Low_030819_R1_YF30um_350bar_msms_7731;Single_Hair_Cell_OHSU_20cell_High_030819_R1_YF30um_350bar_msms_7594;Single_Hair_Cell_OHSU_20cell_Low_030819_R2_YF30um_350bar_msms_7746;Single_Hair_Cell_OHSU_1cell_High_030819_R9_YF30um_350bar_msms_8201;Single_Hair_Cell_OHSU_1cell_High_030819_R3_YF30um_350bar_…	912.995	912.998	62.628	64.628	1577596,1577599,1577591,1577604,1577593,1577595,1577600,1577598,1577597	9	1823.98	2	54.9701	7		1.2647	NA;NA;NA;63.464;NA;NA;NA;NA;NA;63.629;NA;NA;NA;NA;NA;NA;63.628;NA;63.651;NA;62.781;63.344;63.538;64.059;63.841	NA;NA;NA;912.996566014613;NA;NA;NA;NA;NA;912.996429070286;NA;NA;NA;NA;NA;NA;912.998153370916;NA;912.99956642025;NA;912.998015718427;912.995995869189;912.995457240106;912.995817344175;912.999240528698	NA;NA;NA;NaN;NA;NA;NA;NA;NA;NaN;NA;NA;NA;NA;NA;NA;NaN;NA;NaN;NA;48.2881011962891;78.7029800415039;50.8307800292969;42.0586891174316;NaN	2	0.0465879	-0.207368	0.157732	-0.164	-0.152921	-0.21072	-0.399295	-0.274716	-0.0502756	0.001	0.390885	-0.279459	-0.362485	0	0	0.111007	0	0.00370543	0.023	-0.773544	-0.847	-0.284	-0.09	0.431	0.213	0	-0.00169948	-0.00174559
Feature_167	436.914	57.149	VGHSELVGEIIR	A0A3Q2TUP1	Single_Hair_Cell_OHSU_20cell_High_030819_R1_YF30um_350bar_msms_6927	436.912	436.916	56.149	58.149	1032042,1032038,1032045,1032039,1032040,1032043,1032044,1032041	8	1307.72	3	42.629	8		0.4961	NA;NA;NA;57.133;NA;56.906;NA;NA;NA;57.165;NA;NA;NA;NA;NA;NA;NA;NA;NA;NA;56.397;56.667;57.787;57.61;57.449	NA;NA;NA;436.913096928525;NA;436.912463189592;NA;NA;NA;436.914229543439;NA;NA;NA;NA;NA;NA;NA;NA;NA;NA;436.913784527194;436.914007917543;436.914223113484;436.913840228834;436.914710091407	NA;NA;NA;NaN;NA;NaN;NA;NA;NA;NaN;NA;NA;NA;NA;NA;NA;NA;NA;NA;NA;42.6289710998535;NaN;NaN;NaN;NaN	1	0.111848	-0.267021	0.216202	-0.016	-0.120124	-0.243	-0.438084	-0.244253	-0.0879259	0.016	0.388645	-0.328017	-0.372372	0	0	0.176011	0.0933593	0.0163531	0.283457	-0.779663	-0.752	-0.482	0.638	0.461	0.3	0	-0.00111488	-0.00155057
Feature_168	617.301	23.1865	VGGTSDVEVNEK	Q5ZL72	Single_Hair_Cell_OHSU_20cell_High_030819_R2_YF30um_350bar_msms_2991;Single_Hair_Cell_OHSU_20cell_High_030819_R1_YF30um_350bar_msms_2835;Single_Hair_Cell_OHSU_20cell_Low_030819_R1_YF30um_350bar_msms_2955	617.3	617.303	22.1865	24.1865	1440223,1440224,1440221,1440225	4	1232.59	2	58.4535	4		0.392383	NA;NA;NA;NA;NA;NA;NA;NA;NA;NA;NA;NA;NA;NA;NA;NA;NA;NA;NA;NA;22.544;23.201;23.172;23.226;NA	NA;NA;NA;NA;NA;NA;NA;NA;NA;NA;NA;NA;NA;NA;NA;NA;NA;NA;NA;NA;617.301135762072;617.301154169284;617.301895206024;617.300741064671;NA	NA;NA;NA;NA;NA;NA;NA;NA;NA;NA;NA;NA;NA;NA;NA;NA;NA;NA;NA;NA;53.1362190246582;72.891242980957;49.3331718444824;NaN;NA	1	0.453926	-0.36617	0.200584	-0.303412	0.0855037	-0.153508	-1.56518	0.185574	-0.285287	0.343954	0.376902	-0.582502	-0.112613	0	0	-0.155417	0.14411	0.0826499	0.348926	-1.16007	-0.6425	0.0145	-0.0145	0.0395	-2.20786	0	-0.00114267	-0.00110125
Feature_169	459.756	44.01	VGDVYIPR	P30352	Single_Hair_Cell_OHSU_20cell_High_030819_R1_YF30um_350bar_msms_5409	459.754	459.757	43.01	45.01	1114784,1114775,1114787,1114786,1114785,1114783	6	917.497	2	55.3699	6		0.43206	NA;NA;NA;NA;NA;NA;NA;NA;NA;NA;NA;NA;NA;NA;NA;NA;44.006;NA;NA;NA;42.972;43.553;44.362;44.15;44.01	NA;NA;NA;NA;NA;NA;NA;NA;NA;NA;NA;NA;NA;NA;NA;NA;459.755202739893;NA;NA;NA;459.754505633847;459.754308645174;459.754903902702;459.755431457836;459.755379249892	NA;NA;NA;NA;NA;NA;NA;NA;NA;NA;NA;NA;NA;NA;NA;NA;NaN;NA;NA;NA;55.3699493408203;NaN;NaN;NaN;NaN	1	0.244188	-0.346548	0.422618	0.0350795	0.0212071	-0.198664	-0.506627	-0.0909206	-0.164279	0.200441	0.384102	-0.426476	-0.289404	0	0	0.284153	-0.004	0.0420024	0.308784	-0.640697	-1.038	-0.457	0.352	0.14	0	0	-0.00111488	-0.00111859
Feature_170	452.754	46.0555	VGANFLQR	P00508	Single_Hair_Cell_OHSU_20cell_High_030819_R2_YF30um_350bar_msms_5790;Single_Hair_Cell_OHSU_20cell_High_030819_R1_YF30um_350bar_msms_5642;Single_Hair_Cell_OHSU_20cell_Low_030819_R3_YF30um_350bar_msms_5727	452.752	452.755	45.0555	47.0555	1089523,1089529,1089530,1089528,1089527,1089526,1089525,1089524	8	903.493	2	116.42	8		0.616533	NA;NA;46.298;45.969;45.9;NA;NA;NA;NA;NA;NA;NA;NA;NA;NA;NA;NA;NA;NA;NA;45.147;45.554;46.142;46.363;46.171	NA;NA;452.752567160192;452.752925849987;452.752186990621;NA;NA;NA;NA;NA;NA;NA;NA;NA;NA;NA;NA;NA;NA;NA;452.753607913607;452.753465561958;452.752900218686;452.753454352212;452.753708619305	NA;NA;NaN;NaN;NaN;NA;NA;NA;NA;NA;NA;NA;NA;NA;NA;NA;NA;NA;NA;NA;116.542297363281;114.782997131348;NaN;NaN;117.933898925781	1	0.223585	-0.337764	0.2425	-0.0865	-0.1555	-0.204829	-0.472448	-0.117793	-0.152392	0.186344	0.384809	-0.411149	-0.309342	0	0	0.278737	0.109936	0.0380095	0.304841	-0.657272	-0.9085	-0.5015	0.0865	0.3075	0.1155	0	-0.00111488	-0.0014343
Feature_171	673.872	75.201	VGALTDQINFLR	A0A1D5PMW0	Single_Hair_Cell_OHSU_1cell_Low_030819_R6_YF30um_350bar_msms_8691	673.871	673.874	74.201	76.201	1487146	1	1345.73	2	98.1563	1		0.378117	NA;NA;NA;NA;NA;NA;NA;NA;NA;NA;NA;NA;NA;NA;NA;NA;75.201;NA;NA;NA;NA;NA;NA;NA;NA	NA;NA;NA;NA;NA;NA;NA;NA;NA;NA;NA;NA;NA;NA;NA;NA;673.872196210144;NA;NA;NA;NA;NA;NA;NA;NA	NA;NA;NA;NA;NA;NA;NA;NA;NA;NA;NA;NA;NA;NA;NA;NA;98.1563415527344;NA;NA;NA;NA;NA;NA;NA;NA	1	-0.0699826	-0.0493408	0.0577854	0.0301412	-0.0871711	-0.129666	-0.189666	-0.189202	0.0169762	-0.0145228	0.394886	-0.192712	-0.296337	0	0	0.018178	0	-0.0188829	0.248664	-0.390842	-0.313675	-0.123511	0.0863	0.337395	0.119258	0	-0.00156901	-0.00183979
Feature_172	617.351	63.6975	VGAAVGLLGSAYR	F1NVW7	Single_Hair_Cell_OHSU_20cell_High_030819_R2_YF30um_350bar_msms_8010;Single_Hair_Cell_OHSU_20cell_Low_030819_R1_YF30um_350bar_msms_7832	617.35	617.353	62.6975	64.6975	1440408,1440414,1440403,1440404	4	1232.69	2	71.2069	4		0.571167	NA;NA;NA;NA;NA;NA;NA;NA;NA;NA;NA;NA;NA;NA;NA;NA;NA;NA;NA;NA;63.02;63.361;64.034;64.366;NA	NA;NA;NA;NA;NA;NA;NA;NA;NA;NA;NA;NA;NA;NA;NA;NA;NA;NA;NA;NA;617.350620541936;617.351558459106;617.352969207096;617.351360787241;NA	NA;NA;NA;NA;NA;NA;NA;NA;NA;NA;NA;NA;NA;NA;NA;NA;NA;NA;NA;NA;NaN;82.068733215332;60.3450202941895;NaN;NA	1	0.0458878	-0.20663	0.157227	-0.0314673	-0.153044	-0.210327	-0.398531	-0.274762	-0.0498717	0.0647579	0.390909	-0.278938	-0.36224	0	0	0.110334	0.0835748	0.00356977	0.270835	-0.772746	-0.6775	-0.3365	0.3365	0.6685	0.227081	0	-0.00112577	-0.00180352
Feature_173	554.324	61.784	VFSGLVSTGLK	Q90705	Single_Hair_Cell_OHSU_20cell_Low_030819_R3_YF30um_350bar_msms_7501;Single_Hair_Cell_OHSU_20cell_High_030819_R2_YF30um_350bar_msms_7740;Single_Hair_Cell_OHSU_20cell_Low_030819_R1_YF30um_350bar_msms_7573;Single_Hair_Cell_OHSU_20cell_Low_030819_R2_YF30um_350bar_msms_7570;Single_Hair_Cell_OHSU_20cell_High_030819_R1_YF30um_350bar_msms_7416	554.322	554.326	60.784	62.784	1342616,1342607,1342608,1342599,1342605,1342611,1342613,1342610,1342612	9	1106.63	2	62.1605	9		1.05005	NA;NA;NA;61.655;61.537;NA;NA;NA;NA;61.784;NA;NA;NA;NA;NA;NA;61.827;NA;NA;NA;60.876;61.383;62.046;62.277;61.987	NA;NA;NA;554.324209512278;554.322902338133;NA;NA;NA;NA;554.324588833331;NA;NA;NA;NA;NA;NA;554.324477008377;NA;NA;NA;554.323218519599;554.32355271289;554.323694949815;554.3226029235;554.324251426512	NA;NA;NA;NaN;NaN;NA;NA;NA;NA;NaN;NA;NA;NA;NA;NA;NA;NaN;NA;NA;NA;66.2666473388672;56.2048301696777;48.567928314209;63.9437599182129;75.8194427490234	1	0.0651616	-0.22606	0.171128	-0.129	-0.247	-0.220183	-0.416667	-0.271092	-0.0609913	0	0.390247	-0.29328	-0.36802	0	0	0.12903	0.043	0.00730496	0.274524	-0.788132	-0.908	-0.401	0.262	0.493	0.203	0	-0.00111488	-0.00179673
Feature_174	495.293	68.671	VFLENVIR	P70081	Single_Hair_Cell_OHSU_20cell_High_030819_R2_YF30um_350bar_msms_8593;Single_Hair_Cell_OHSU_20cell_Low_030819_R1_YF30um_350bar_msms_8363;Single_Hair_Cell_OHSU_20cell_Low_030819_R2_YF30um_350bar_msms_8327;Single_Hair_Cell_OHSU_1cell_Low_030819_R6_YF30um_350bar_msms_7993	495.291	495.294	67.671	69.671	1201900,1201883,1201876,1201892,1201903,1201891,1201890,1201889,1201888	9	988.571	2	109.186	9		0.886617	NA;NA;68.747;68.506;NA;NA;NA;NA;68.506;68.642;NA;NA;NA;NA;NA;NA;68.671;NA;NA;NA;NA;68.187;68.808;69.097;68.838	NA;NA;495.294377321221;495.293188888317;NA;NA;NA;NA;495.294131030883;495.292841628956;NA;NA;NA;NA;NA;NA;495.293068525277;NA;NA;NA;NA;495.292766977304;495.292233567064;495.2919903478;495.29228244255	NA;NA;NaN;NaN;NA;NA;NA;NA;NaN;NaN;NA;NA;NA;NA;NA;NA;121.988998413086;NA;NA;NA;NA;117.398696899414;134.810699462891;62.5462303161621;NaN	1	-0.00420814	-0.146294	0.076	-0.165	-0.143897	-0.178105	-0.322116	-0.258585	-0.165	-0.029	0.392628	-0.24166	-0.338775	0	0	0.0638016	0	-0.00613789	0.26125	-0.661442	-0.658272	-0.484	0.137	0.426	0.167	0	-0.00111488	-0.002073
Feature_175	976.492	77.7625	VFEVSLADLQNDEVAFR	F2Z4K7	Single_Hair_Cell_OHSU_20cell_High_030819_R1_YF30um_350bar_msms_9333	976.49	976.493	76.7625	78.7625	1592283,1592278,1592284,1592282	4	1950.97	2	40.4932	4		0.378117	NA;NA;NA;NA;NA;NA;NA;NA;NA;NA;NA;NA;NA;NA;NA;NA;NA;NA;NA;NA;77.639;77.731;77.794;77.992;NA	NA;NA;NA;NA;NA;NA;NA;NA;NA;NA;NA;NA;NA;NA;NA;NA;NA;NA;NA;NA;976.490989458229;976.49059273845;976.490419030862;976.492450297626;NA	NA;NA;NA;NA;NA;NA;NA;NA;NA;NA;NA;NA;NA;NA;NA;NA;NA;NA;NA;NA;40.4931907653809;NaN;NaN;NaN;NA	1	-0.0957837	-0.00974536	0.0381425	0.0458544	-0.0593255	-0.109877	-0.1578	-0.156339	0.0318613	-0.0321764	0.395772	-0.173511	-0.278664	0	0	0.0016414	0.0625588	-0.0238823	0.243727	-0.274139	-0.1235	-0.0315	0.0315	0.2295	0.0724449	0	-0.00169948	-0.00178185
Feature_176	585.628	56.005	VFDKDGNGYISAAELR	P62149	Single_Hair_Cell_OHSU_20cell_High_030819_R2_YF30um_350bar_msms_7003;Single_Hair_Cell_OHSU_20cell_High_030819_R1_YF30um_350bar_msms_6788;Single_Hair_Cell_OHSU_20cell_Low_030819_R2_YF30um_350bar_msms_6936;Single_Hair_Cell_OHSU_20cell_Low_030819_R3_YF30um_350bar_msms_6879;Single_Hair_Cell_OHSU_20cell_Low_030819_R1_YF30um_350bar_msms_6946;Single_Hair_Cell_OHSU_1cell_High_030819_R2_YF30um_350bar_msms_…	585.627	585.63	55.005	57.005	1394232,1394231,1394223,1394225,1394229,1394221,1394227,1394226,1394228,1394224	10	1753.86	3	98.6118	9		0.974467	NA;NA;56.259;56.005;55.867;55.725;NA;NA;NA;NA;NA;NA;NA;NA;NA;NA;56.165;NA;NA;NA;55.199;55.544;56.348;56.495;56.37	NA;NA;585.626591671179;585.627412318071;585.626815218197;585.626377397155;NA;NA;NA;NA;NA;NA;NA;NA;NA;NA;585.627661038227;NA;NA;NA;585.628961054488;585.628946755704;585.628912702899;585.627862084154;585.627795128334	NA;NA;78.3256301879883;NaN;NaN;NaN;NA;NA;NA;NA;NA;NA;NA;NA;NA;NA;NaN;NA;NA;NA;125.523399353027;113.140197753906;110.972099304199;77.2210693359375;86.4882202148438	1	0.12337	-0.276043	0.254	0	-0.138	-0.28	-0.439266	-0.234411	-0.0945738	0.117774	0.388249	-0.336591	-0.370876	0	0	0.188036	0.16	0.0185864	0.285662	-0.770425	-0.806	-0.461	0.343	0.49	0.365	0	-0.00111488	-0.0016527
Feature_177	604.806	59.092	VEVTEFEDIK	Q5F3R9	Single_Hair_Cell_OHSU_20cell_High_030819_R2_YF30um_350bar_msms_7393;Single_Hair_Cell_OHSU_20cell_High_030819_R1_YF30um_350bar_msms_7101	604.804	604.808	58.092	60.092	1421426,1421429,1421427,1421430,1421428	5	1207.6	2	70.3681	5		0.73263	NA;NA;NA;NA;NA;NA;NA;NA;NA;NA;NA;NA;NA;NA;NA;NA;NA;NA;NA;NA;57.978;58.48;59.027;59.344;59.157	NA;NA;NA;NA;NA;NA;NA;NA;NA;NA;NA;NA;NA;NA;NA;NA;NA;NA;NA;NA;604.806280734339;604.805814655827;604.806035269974;604.805533562244;604.805778805479	NA;NA;NA;NA;NA;NA;NA;NA;NA;NA;NA;NA;NA;NA;NA;NA;NA;NA;NA;NA;68.5357131958008;72.2004165649414;NaN;NaN;NaN	1	0.0922768	-0.25076	0.193944	-0.0308612	-0.133856	-0.229858	-0.432618	-0.258267	-0.0766348	0.0964984	0.389316	-0.313456	-0.372422	0	0	0.155994	0.0904562	0.01256	0.279712	-0.789761	-1.114	-0.612	-0.065	0.252	0.065	0	-0.0011203	-0.00168891
Feature_178	681.671	69.629	VEVLHDFEAANSDELNLK	P50478	Single_Hair_Cell_OHSU_20cell_High_030819_R2_YF30um_350bar_msms_8819;Single_Hair_Cell_OHSU_20cell_High_030819_R1_YF30um_350bar_msms_8410	681.67	681.673	68.629	70.629	1491629,1491628	2	2041.99	3	48.8702	2		0.440767	NA;NA;NA;NA;NA;NA;NA;NA;NA;NA;NA;NA;NA;NA;NA;NA;NA;NA;NA;NA;69.434;69.824;NA;NA;NA	NA;NA;NA;NA;NA;NA;NA;NA;NA;NA;NA;NA;NA;NA;NA;NA;NA;NA;NA;NA;681.670840188275;681.673172899821;NA;NA;NA	NA;NA;NA;NA;NA;NA;NA;NA;NA;NA;NA;NA;NA;NA;NA;NA;NA;NA;NA;NA;52.5197486877441;45.2205696105957;NA;NA;NA	1	-0.0138577	-0.132999	0.107519	-0.00656393	-0.138043	-0.171284	-0.30272	-0.251013	-0.0154032	0.0238788	0.39296	-0.234479	-0.333122	0	0	0.0558498	0.074712	-0.00800771	0.259403	-0.628093	-0.195	0.195	0.122367	0.51236	0.358515	0	-0.00161572	-0.00183979
Feature_179	839.133	76.115	VETGVLKPGMVVTFAPVNVTTEVK	Q90835	Single_Hair_Cell_OHSU_20cell_Low_030819_R3_YF30um_350bar_msms_9136;Single_Hair_Cell_OHSU_20cell_High_030819_R1_YF30um_350bar_msms_9134;Single_Hair_Cell_OHSU_20cell_High_030819_R2_YF30um_350bar_msms_9602	839.131	839.134	75.115	77.115	1564907,1564911,1564909,1564910,1564912	5	2514.38	3	94.8633	5		0.40635	NA;NA;NA;NA;NA;NA;NA;NA;NA;NA;NA;NA;NA;NA;NA;NA;NA;NA;NA;NA;75.932;76.035;76.115;76.288;76.159	NA;NA;NA;NA;NA;NA;NA;NA;NA;NA;NA;NA;NA;NA;NA;NA;NA;NA;NA;NA;839.133012711697;839.133360348107;839.131194274178;839.13171653171;839.131936584323	NA;NA;NA;NA;NA;NA;NA;NA;NA;NA;NA;NA;NA;NA;NA;NA;NA;NA;NA;NA;105.242500305176;84.1246719360352;NaN;NaN;95.2226333618164	1	-0.079189	-0.0351877	0.0505275	0.0360068	-0.0773538	-0.122631	-0.176322	-0.177517	0.0222875	-0.020822	0.395202	-0.185861	-0.290028	0	0	0.0122774	0.0650206	-0.0206668	0.246902	-0.349082	-0.183	-0.08	0	0.173	0.044	0	-0.00169948	-0.00183979
Feature_180	844.464	74.444	VETGVLKPGMVVTFAPVNVTTEVK	Q90835	Single_Hair_Cell_OHSU_20cell_Low_030819_R3_YF30um_350bar_msms_8950;Single_Hair_Cell_OHSU_20cell_Low_030819_R1_YF30um_350bar_msms_8997;Single_Hair_Cell_OHSU_20cell_Low_030819_R2_YF30um_350bar_msms_8964;Single_Hair_Cell_OHSU_20cell_High_030819_R2_YF30um_350bar_msms_9406;Single_Hair_Cell_OHSU_20cell_High_030819_R1_YF30um_350bar_msms_8939	844.462	844.466	73.444	75.444	1565881,1565885,1565882,1565884,1565883	5	2530.37	3	96.2926	5	Oxidation (M)	0.589083	NA;NA;NA;NA;NA;NA;NA;NA;NA;NA;NA;NA;NA;NA;NA;NA;NA;NA;NA;NA;74.357;74.444;74.525;74.877;74.681	NA;NA;NA;NA;NA;NA;NA;NA;NA;NA;NA;NA;NA;NA;NA;NA;NA;NA;NA;NA;844.464204516989;844.464810001717;844.467667484062;844.462671285648;844.462633757755	NA;NA;NA;NA;NA;NA;NA;NA;NA;NA;NA;NA;NA;NA;NA;NA;NA;NA;NA;NA;92.8860321044922;101.297302246094;91.4164886474609;86.1798629760742;109.683403015137	1	-0.0623575	-0.0610519	0.0640459	0.025103	-0.0951408	-0.135462	-0.202432	-0.198737	0.0125772	-0.00930566	0.394624	-0.198387	-0.301547	0	0	0.023067	0.0675174	-0.0174054	0.250123	-0.425354	-0.087	0	0.081	0.433	0.237	0	-0.00169948	-0.00183979
Feature_181	857.812	77.464	VETGILRPGMVVTFAPVNITTEVK	F1N9H4	Single_Hair_Cell_OHSU_20cell_High_030819_R1_YF30um_350bar_msms_9296;Single_Hair_Cell_OHSU_20cell_High_030819_R2_YF30um_350bar_msms_9768	857.81	857.814	76.464	78.464	1568506,1568507,1568510,1568509	4	2570.41	3	63.605	4		0.378117	NA;NA;NA;NA;NA;NA;NA;NA;NA;NA;NA;NA;NA;NA;NA;NA;NA;NA;NA;NA;77.375;77.408;77.464;NA;77.494	NA;NA;NA;NA;NA;NA;NA;NA;NA;NA;NA;NA;NA;NA;NA;NA;NA;NA;NA;NA;857.810075627145;857.811659796095;857.812617328859;NA;857.812001111824	NA;NA;NA;NA;NA;NA;NA;NA;NA;NA;NA;NA;NA;NA;NA;NA;NA;NA;NA;NA;77.4449462890625;49.7651481628418;NaN;NA;NaN	1	-0.092777	-0.0143456	0.0403337	0.0441376	-0.0626134	-0.112193	-0.160667	-0.160177	0.0301267	-0.0301192	0.395669	-0.175749	-0.280719	0	0	0.00356846	0.0630048	-0.0232997	0.244302	-0.287666	-0.089	-0.056	0	0.236017	0.03	0	-0.00169948	-0.00183979
Feature_182	863.143	76.204	VETGILRPGMVVTFAPVNITTEVK	F1N9H4	Single_Hair_Cell_OHSU_20cell_High_030819_R2_YF30um_350bar_msms_9626	863.142	863.145	75.204	77.204	1569323	1	2586.41	3	29.8552	1	Oxidation (M)	0.378117	NA;NA;NA;NA;NA;NA;NA;NA;NA;NA;NA;NA;NA;NA;NA;NA;NA;NA;NA;NA;NA;76.204;NA;NA;NA	NA;NA;NA;NA;NA;NA;NA;NA;NA;NA;NA;NA;NA;NA;NA;NA;NA;NA;NA;NA;NA;863.143185365073;NA;NA;NA	NA;NA;NA;NA;NA;NA;NA;NA;NA;NA;NA;NA;NA;NA;NA;NA;NA;NA;NA;NA;NA;29.8552207946777;NA;NA;NA	1	-0.0800855	-0.0338104	0.0498375	0.0365628	-0.0763889	-0.121944	-0.175144	-0.176374	0.0228047	-0.0214354	0.395233	-0.185194	-0.289414	0	0	0.0117028	0.0648876	-0.0208405	0.246731	-0.345018	-0.240936	-0.0955451	0.0793738	0.29338	0.0927068	0	-0.00169948	-0.00183979
Feature_183	717.398	76.795	VESLQEEIVFLK	F1NJ08	Single_Hair_Cell_OHSU_20cell_High_030819_R2_YF30um_350bar_msms_9687;Single_Hair_Cell_OHSU_20cell_High_030819_R1_YF30um_350bar_msms_9212;Single_Hair_Cell_OHSU_20cell_Low_030819_R1_YF30um_350bar_msms_9270;Single_Hair_Cell_OHSU_20cell_Low_030819_R3_YF30um_350bar_msms_9226	717.396	717.399	75.795	77.795	1511881,1511883,1511878,1511879,1511882	5	1432.78	2	107.74	4		0.378117	NA;NA;NA;NA;NA;NA;NA;NA;NA;NA;NA;NA;NA;NA;NA;NA;NA;NA;NA;NA;76.606;76.754;76.795;77.012;76.871	NA;NA;NA;NA;NA;NA;NA;NA;NA;NA;NA;NA;NA;NA;NA;NA;NA;NA;NA;NA;717.399960670902;717.397729377288;717.39708739209;717.397461967886;717.397214517362	NA;NA;NA;NA;NA;NA;NA;NA;NA;NA;NA;NA;NA;NA;NA;NA;NA;NA;NA;NA;107.088401794434;96.7445526123047;119.386199951172;NaN;NaN	1	-0.0860384	-0.0246715	0.0453225	0.0401842	-0.0699514	-0.117376	-0.167853	-0.168777	0.0262391	-0.0255085	0.395437	-0.180764	-0.285333	0	0	0.00788741	0.0640045	-0.021994	0.245592	-0.318069	-0.189	-0.041	0	0.217	0.076	0	-0.00168371	-0.00183979
Feature_184	558.288	41.5145	VELQELNDR	F1NJ08	Single_Hair_Cell_OHSU_20cell_High_030819_R1_YF30um_350bar_msms_5089;5110;Single_Hair_Cell_OHSU_20cell_High_030819_R2_YF30um_350bar_msms_5229;Single_Hair_Cell_OHSU_20cell_Low_030819_R3_YF30um_350bar_msms_5176;Single_Hair_Cell_OHSU_20cell_Low_030819_R2_YF30um_350bar_msms_5230;Single_Hair_Cell_OHSU_1cell_High_030819_R3_YF30um_350bar_msms_5211;Single_Hair_Cell_OHSU_1cell_Low_030819_R1_YF30um_350bar_m…	558.287	558.29	40.5145	42.5145	1351150,1351166,1351133,1351159,1351151,1351179,1351153,1351183,1351156,1351154,1351155,1351158,1351157,1351152	14	1114.56	2	98.6372	14		1	NA;NA;41.87;41.413;41.447;41.174;40.663;NA;NA;41.655;41.867;NA;NA;NA;NA;41.946;NA;NA;NA;40.603;40.556;41.098;41.596;41.738;41.582	NA;NA;558.290807994946;558.289153269216;558.289148528496;558.289793419051;558.288285538448;NA;NA;NaN;558.289293693789;NA;NA;NA;NA;558.29076846;NA;NA;NA;558.289046795097;558.287943307207;558.288423856743;558.290308872836;558.288129775494;558.286714791457	NA;NA;NaN;63.6242408752441;NaN;NaN;NaN;NA;NA;68.657;68.656982421875;NA;NA;NA;NA;NaN;NA;NA;NA;NaN;160.531097412109;109.663696289063;NaN;109.663696289063;109.663696289063	1	0.269323	-0.35524	0.3555	-0.1015	-0.0675	-0.3405	-0.8515	-0.0578868	-0.17878	0.1405	0.3525	-0.445174	-0.264342	0	0	0.4315	0.116721	0.0468736	0.313595	-0.9115	-0.9585	-0.4165	0.0815	0.2235	0.0675	0	-0.00111488	-0.0012095
Feature_185	674.38	55.71	VELAPPTPGEIPK	F1NIL3	Single_Hair_Cell_OHSU_20cell_High_030819_R2_YF30um_350bar_msms_6967;Single_Hair_Cell_OHSU_20cell_Low_030819_R1_YF30um_350bar_msms_6863;Single_Hair_Cell_OHSU_20cell_Low_030819_R3_YF30um_350bar_msms_6819;Single_Hair_Cell_OHSU_20cell_High_030819_R1_YF30um_350bar_msms_6749;Single_Hair_Cell_OHSU_20cell_Low_030819_R2_YF30um_350bar_msms_6891	674.378	674.381	54.71	56.71	1487525,1487526,1487524,1487520,1487527,1487523	6	1346.74	2	49.5737	6		0.681883	NA;NA;NA;NA;NA;NA;NA;NA;NA;55.737;NA;NA;NA;NA;NA;NA;NA;NA;NA;NA;54.835;55.322;55.683;56.098;55.918	NA;NA;NA;NA;NA;NA;NA;NA;NA;674.379529269056;NA;NA;NA;NA;NA;NA;NA;NA;NA;NA;674.378634178768;674.379664126586;674.380089527617;674.380540940933;674.379695343565	NA;NA;NA;NA;NA;NA;NA;NA;NA;NaN;NA;NA;NA;NA;NA;NA;NA;NA;NA;NA;44.5107612609863;42.3169403076172;50.0877799987793;51.7258110046387;59.2272911071777	1	0.126342	-0.278306	0.237019	-0.00979721	-0.107913	-0.233193	-0.439349	-0.231695	-0.0962881	0.027	0.388147	-0.338802	-0.370301	0	0	0.191164	0.0955095	0.0191623	0.286231	-0.767727	-0.875	-0.388	-0.027	0.388	0.208	0	-0.00159771	-0.00155057
Feature_186	614.816	30.7965	VEIIANDQGNR	A0A1D5PYK0	Single_Hair_Cell_OHSU_20cell_High_030819_R2_YF30um_350bar_msms_3940;Single_Hair_Cell_OHSU_20cell_High_030819_R1_YF30um_350bar_msms_3801;Single_Hair_Cell_OHSU_20cell_Low_030819_R2_YF30um_350bar_msms_3931;Single_Hair_Cell_OHSU_20cell_Low_030819_R3_YF30um_350bar_msms_3830;Single_Hair_Cell_OHSU_20cell_Low_030819_R1_YF30um_350bar_msms_3933;4015;Single_Hair_Cell_OHSU_1cell_High_030819_R9_YF30um_350bar_…	614.815	614.818	29.7965	31.7965	1436765,1436753,1436767,1436760,1436761,1436768,1436771,1436772,1436758,1436755,1436770,1436759,1436764,1436773,1436775,1436751,1436762,1436776,1436774	19	1227.62	2	80.6645	19		1.01803	NA;30.452;31.278;30.738;30.886;30.614;29.64;NA;30.542;31.11;31.336;30.245;30.739;NA;NA;NA;31.094;NA;31.276;29.859;30.121;30.854;30.929;31.071;30.371	NA;614.816330242529;614.81600214865;614.815245769194;614.815779435173;614.817645399693;614.815014307041;NA;614.815571126525;614.816989918794;614.817156911317;614.815364991827;614.817431181541;NA;NA;NA;614.81635123447;NA;614.817348322063;614.815327444067;614.815442466135;614.816760223917;614.816058580628;614.816950291573;614.815930836794	NA;51.2862091064453;65.1792068481445;NaN;74.6108703613281;70.941520690918;NaN;NA;78.3416137695313;94.7672805786133;NaN;NaN;59.1984100341797;NA;NA;NA;60.2550811767578;NA;NaN;57.1747207641602;77.0624237060547;124.422698974609;84.4793014526367;149.958801269531;81.6248626708984	1	0.377277	-0.3445	0.4815	-0.0585	0.0895	-0.1825	-1.1565	0.0844858	-0.2545	0.3135	0.5395	-0.5515	-0.0575	0	0	0.0926231	0.2975	0.0677952	0.4795	-0.9375	-0.6755	0.0575	0.1325	0.2745	-0.4255	0	-0.0013068	-0.00070744
Feature_187	494.74	34.3595	VEHAEFSK	A0A1D5PH32	Single_Hair_Cell_OHSU_20cell_Low_030819_R3_YF30um_350bar_msms_4283	494.739	494.742	33.3595	35.3595	1200235,1200236,1200234	3	987.466	2	45.368	3	Acetyl (Protein N-term)	0.378117	NA;NA;NA;NA;NA;NA;NA;NA;NA;NA;NA;NA;NA;NA;NA;NA;NA;NA;NA;NA;NA;NA;34.361;34.358;33.933	NA;NA;NA;NA;NA;NA;NA;NA;NA;NA;NA;NA;NA;NA;NA;NA;NA;NA;NA;NA;NA;NA;494.742746867452;494.742288659246;494.741635961448	NA;NA;NA;NA;NA;NA;NA;NA;NA;NA;NA;NA;NA;NA;NA;NA;NA;NA;NA;NA;NA;NA;NaN;NaN;45.3679504394531	1	0.34139	-0.367749	0.428701	-0.0582669	0.0854572	-0.179148	-0.880746	0.0371561	-0.220359	0.266951	0.380765	-0.498785	-0.195704	0	0	0.180615	0.127414	0.0608402	0.327388	-0.758081	-0.636971	0.000470261	0.0015	-0.0015	-0.4265	0	-0.00111488	-0.00110125
Feature_188	611.801	40.405	VEFEQNLSEK	Q5ZMI2	Single_Hair_Cell_OHSU_20cell_High_030819_R2_YF30um_350bar_msms_5111;Single_Hair_Cell_OHSU_20cell_High_030819_R1_YF30um_350bar_msms_4968	611.799	611.803	39.405	41.405	1432897,1432886,1432903,1432902,1432901	5	1221.59	2	67.4446	5		0.378117	NA;NA;NA;NA;NA;NA;NA;NA;NA;NA;NA;NA;NA;NA;NA;NA;NA;NA;NA;NA;39.483;40.015;40.481;40.627;40.405	NA;NA;NA;NA;NA;NA;NA;NA;NA;NA;NA;NA;NA;NA;NA;NA;NA;NA;NA;NA;611.799564191448;611.800651728832;611.800522411085;611.800220633045;611.799056090091	NA;NA;NA;NA;NA;NA;NA;NA;NA;NA;NA;NA;NA;NA;NA;NA;NA;NA;NA;NA;56.5476493835449;78.3416137695313;NaN;NaN;NaN	1	0.280498	-0.358354	0.440142	0.00792632	0.0516783	-0.190247	-0.602738	-0.0431502	-0.185228	0.225287	0.382855	-0.453488	-0.253188	0	0	0.271617	0.118379	0.0490394	0.315734	-0.641703	-0.922	-0.39	0.076	0.222	0	0	-0.0011203	-0.00110125
Feature_189	608.983	76.104	VEAVNLAEGIIHDTESK	Q5ZM98	Single_Hair_Cell_OHSU_20cell_High_030819_R2_YF30um_350bar_msms_9614	608.981	608.984	75.104	77.104	1427914,1427912,1427915	3	1823.93	3	41.9882	3		0.63048	NA;NA;NA;NA;NA;NA;NA;NA;NA;NA;NA;NA;NA;NA;NA;NA;NA;NA;NA;NA;76.037;76.104;76.181;NA;NA	NA;NA;NA;NA;NA;NA;NA;NA;NA;NA;NA;NA;NA;NA;NA;NA;NA;NA;NA;NA;608.981494933575;608.982204647863;608.983961864132;NA;NA	NA;NA;NA;NA;NA;NA;NA;NA;NA;NA;NA;NA;NA;NA;NA;NA;NA;NA;NA;NA;NaN;41.988151550293;NaN;NA;NA	1	-0.0790782	-0.035358	0.050613	0.0359378	-0.077473	-0.122716	-0.176469	-0.177658	0.0222236	-0.0207462	0.395198	-0.185943	-0.290104	0	0	0.0123484	0.065037	-0.0206454	0.246923	-0.349584	-0.067	0	0.077	0.297848	0.094832	0	-0.0011203	-0.00183979
Feature_190	486.772	29.794	VEANEALVK	A0A1D5NW93	Single_Hair_Cell_OHSU_20cell_High_030819_R1_YF30um_350bar_msms_3679	486.77	486.773	28.794	30.794	1184352,1184357,1184360,1184359,1184358	5	971.529	2	70.9287	5		0.54341	NA;NA;NA;NA;NA;NA;NA;NA;NA;NA;NA;NA;NA;NA;NA;NA;NA;NA;NA;NA;29.016;29.794;29.908;29.96;29.16	NA;NA;NA;NA;NA;NA;NA;NA;NA;NA;NA;NA;NA;NA;NA;NA;NA;NA;NA;NA;486.771016456205;486.7706119767;486.769942375935;486.770975060827;486.770975585331	NA;NA;NA;NA;NA;NA;NA;NA;NA;NA;NA;NA;NA;NA;NA;NA;NA;NA;NA;NA;70.9286727905273;NaN;NaN;NaN;NaN	1	0.387374	-0.368642	0.368741	-0.140431	0.091093	-0.170078	-1.1571	0.0978027	-0.24689	0.298416	0.379186	-0.532994	-0.158599	0	0	0.0641089	0.134236	0.069752	0.336189	-0.908697	-0.778	0	0.114	0.166	-0.634	0	-0.00111488	-0.00110125
Feature_191	561.293	60.274	VEAELHLLTAEEAEK	E1BS70	Single_Hair_Cell_OHSU_20cell_High_030819_R2_YF30um_350bar_msms_7600;Single_Hair_Cell_OHSU_20cell_High_030819_R1_YF30um_350bar_msms_7301;Single_Hair_Cell_OHSU_1cell_High_030819_R9_YF30um_350bar_msms_7902	561.291	561.294	59.274	61.274	1356171,1356166,1356191,1356156,1356165,1356155,1356174,1356162	8	1680.86	3	63.8439	4		0.604583	NA;60.477;NA;60.691;60.57;60.52;NA;NA;NA;60.818;NA;NA;NA;NA;NA;NA;NA;NA;NA;NA;59.914;60.274;60.979;NA;NA	NA;561.292136173018;NA;561.29221211304;561.293607835978;561.292442997484;NA;NA;NA;561.294777420184;NA;NA;NA;NA;NA;NA;NA;NA;NA;NA;561.292707369189;561.29309876536;561.292959276549;NA;NA	NA;NaN;NA;NaN;NaN;NaN;NA;NA;NA;36.5965881347656;NA;NA;NA;NA;NA;NA;NA;NA;NA;NA;73.2793502807617;81.6558837890625;NaN;NA;NA	1	0.0803711	0.203	0.183081	0.417	0.296	0.246	-0.426904	-0.264918	-0.0697661	0.544	0.389725	-0.304597	-0.371074	0	0	0.144052	0.0886901	0.0102526	0.277434	-0.791588	-0.36	0	0.705	0.395218	0.150938	0	-0.00111488	-0.00177503
Feature_192	740.859	62.316	VDVLENQVMDFR	A0A1D5P470	Single_Hair_Cell_OHSU_20cell_Low_030819_R3_YF30um_350bar_msms_7586	740.857	740.86	61.316	63.316	1522989,1522992,1522991,1522988,1522990	5	1479.7	2	44.5108	5	Oxidation (M)	0.54704	NA;NA;NA;NA;NA;NA;NA;NA;NA;NA;NA;NA;NA;NA;NA;NA;NA;NA;NA;NA;61.32;61.759;62.316;62.715;62.55	NA;NA;NA;NA;NA;NA;NA;NA;NA;NA;NA;NA;NA;NA;NA;NA;NA;NA;NA;NA;740.858587107521;740.85808791273;740.857040535945;740.857211700868;740.85856116341	NA;NA;NA;NA;NA;NA;NA;NA;NA;NA;NA;NA;NA;NA;NA;NA;NA;NA;NA;NA;NaN;NaN;NaN;NaN;44.5107612609863	1	0.059803	-0.220834	0.167212	-0.0339878	-0.14951	-0.217654	-0.41222	-0.272599	-0.0578998	0.074279	0.390431	-0.289293	-0.366618	0	0	0.123796	0.085639	0.00626647	0.273498	-0.785173	-0.996	-0.557	0	0.399	0.234	0	-0.00168371	-0.00179673
Feature_193	787.935	63.6015	VDQSILTGESVSVIK	Q03669	Single_Hair_Cell_OHSU_20cell_High_030819_R2_YF30um_350bar_msms_8024;Single_Hair_Cell_OHSU_20cell_Low_030819_R1_YF30um_350bar_msms_7794	787.934	787.937	62.6015	64.6015	1548416,1548413,1548414,1548415	4	1573.86	2	80.7761	4		0.39505	NA;NA;NA;NA;NA;NA;NA;NA;NA;NA;NA;NA;NA;NA;NA;NA;NA;NA;NA;NA;62.919;63.44;63.763;64.22;NA	NA;NA;NA;NA;NA;NA;NA;NA;NA;NA;NA;NA;NA;NA;NA;NA;NA;NA;NA;NA;787.935304700159;787.935574323705;787.935482450133;787.934362931545;NA	NA;NA;NA;NA;NA;NA;NA;NA;NA;NA;NA;NA;NA;NA;NA;NA;NA;NA;NA;NA;NaN;70.1970291137695;91.3551177978516;NaN;NA	1	0.0468548	-0.207649	0.157924	-0.0316957	-0.152872	-0.210868	-0.399584	-0.274696	-0.0504296	0.0654195	0.390876	-0.279658	-0.362577	0	0	0.111263	0.0837182	0.00375716	0.27102	-0.773844	-0.6825	-0.1615	0.1615	0.6185	0.222947	0	-0.00169035	-0.00180352
Feature_194	810.379	26.428	VDNSSLTGESEPQTR	A0A1D5PU80	Single_Hair_Cell_OHSU_20cell_Low_030819_R1_YF30um_350bar_msms_3374;Single_Hair_Cell_OHSU_20cell_High_030819_R2_YF30um_350bar_msms_3399	810.377	810.38	25.428	27.428	1555303,1555312,1555315	3	1618.74	2	88.9348	3		0.54515	NA;NA;NA;NA;NA;NA;NA;NA;NA;NA;NA;NA;NA;NA;NA;NA;NA;NA;NA;NA;25.59;26.456;26.428;NA;NA	NA;NA;NA;NA;NA;NA;NA;NA;NA;NA;NA;NA;NA;NA;NA;NA;NA;NA;NA;NA;810.378957739724;810.379296369602;810.37716332248;NA;NA	NA;NA;NA;NA;NA;NA;NA;NA;NA;NA;NA;NA;NA;NA;NA;NA;NA;NA;NA;NA;NaN;89.4844665527344;88.3851470947266;NA;NA	1	0.421277	-0.367623	0.292676	-0.21945	0.0884317	-0.162194	-1.36499	0.142515	-0.26645	0.321614	0.378023	-0.558214	-0.134512	0	0	-0.0416894	0.139266	0.0763225	0.342677	-1.03463	-0.838	0.028	0	0.20315	-0.752049	0	-0.00169948	-0.00110125
Feature_195	440.73	28.6215	VDNLTYR	P30352	Single_Hair_Cell_OHSU_20cell_Low_030819_R3_YF30um_350bar_msms_3629;Single_Hair_Cell_OHSU_20cell_High_030819_R1_YF30um_350bar_msms_3618	440.729	440.732	27.6215	29.6215	1043464,1043462	2	879.446	2	57.2967	2		0.378117	NA;NA;NA;NA;NA;NA;NA;NA;NA;NA;NA;NA;NA;NA;NA;NA;NA;NA;NA;NA;28.577;NA;NA;NA;28.666	NA;NA;NA;NA;NA;NA;NA;NA;NA;NA;NA;NA;NA;NA;NA;NA;NA;NA;NA;NA;440.730049186032;NA;NA;NA;440.730438985738	NA;NA;NA;NA;NA;NA;NA;NA;NA;NA;NA;NA;NA;NA;NA;NA;NA;NA;NA;NA;55.6760902404785;NA;NA;NA;58.9172210693359	1	0.399184	-0.368388	0.345018	-0.166518	0.0904991	-0.167463	-1.22951	0.113378	-0.253704	0.306497	0.378781	-0.541779	-0.149967	0	0	0.0289185	0.135988	0.0720408	0.338449	-0.951637	-0.0445	0.176693	0.164541	0.232208	0.0445	0	-0.00111488	-0.00110125
Feature_196	725.365	72.057	VDLVDENFTELR	Q5ZIL3	Single_Hair_Cell_OHSU_20cell_High_030819_R2_YF30um_350bar_msms_9094	725.363	725.366	71.057	73.057	1515813,1515807,1515808	3	1448.71	2	71.5575	3		0.378117	NA;NA;NA;NA;NA;NA;NA;NA;NA;NA;NA;NA;NA;NA;NA;NA;NA;NA;NA;NA;71.527;72.057;NA;NA;72.72	NA;NA;NA;NA;NA;NA;NA;NA;NA;NA;NA;NA;NA;NA;NA;NA;NA;NA;NA;NA;725.365595851417;725.365541397795;NA;NA;725.363038258932	NA;NA;NA;NA;NA;NA;NA;NA;NA;NA;NA;NA;NA;NA;NA;NA;NA;NA;NA;NA;NaN;71.557502746582;NA;NA;NaN	1	-0.0383141	-0.0975191	0.0850725	0.00885715	-0.118624	-0.153488	-0.250357	-0.227017	-0.00129387	0.00714527	0.393799	-0.216279	-0.317689	0	0	0.038514	0.0710841	-0.0127466	0.254723	-0.531259	-0.53	0	0.107493	0.455807	0.663	0	-0.00168371	-0.00183979
Feature_197	609.804	47.053	VDFPQDQLEK	E1BVT3	Single_Hair_Cell_OHSU_20cell_High_030819_R2_YF30um_350bar_msms_5915;6000	609.802	609.805	46.053	48.053	1428460,1428458,1428459,1428457	4	1217.59	2	67.0795	4		1.3365	NA;NA;NA;NA;NA;NA;NA;NA;NA;47.02;NA;NA;NA;NA;NA;NA;NA;NA;NA;NA;46.443;47.086;NA;NA;47.451	NA;NA;NA;NA;NA;NA;NA;NA;NA;609.806026611783;NA;NA;NA;NA;NA;NA;NA;NA;NA;NA;609.803154952394;609.803650975212;NA;NA;609.804978104719	NA;NA;NA;NA;NA;NA;NA;NA;NA;NaN;NA;NA;NA;NA;NA;NA;NA;NA;NA;NA;NaN;67.0795364379883;NA;NA;NaN	1	0.213538	-0.332971	0.390241	0.0458913	-0.010404	-0.20823	-0.46023	-0.1308	-0.146595	-0.033	0.385154	-0.403674	-0.318635	0	0	0.273508	0.108445	0.0360623	0.302918	-0.667705	-0.61	0.033	0.19778	0.295474	0.398	0	-0.00112622	-0.00115032
Feature_198	493.604	45.675	VDEAVAVLQAHQAK	Q5ZL53	Single_Hair_Cell_OHSU_20cell_High_030819_R2_YF30um_350bar_msms_5763;Single_Hair_Cell_OHSU_20cell_High_030819_R1_YF30um_350bar_msms_5620;Single_Hair_Cell_OHSU_20cell_Low_030819_R2_YF30um_350bar_msms_5769;Single_Hair_Cell_OHSU_20cell_Low_030819_R3_YF30um_350bar_msms_5720	493.602	493.605	44.675	46.675	1198283,1198282,1198285,1198286,1198284	5	1477.79	3	55.0286	5		0.419633	NA;NA;NA;NA;45.675;NA;NA;NA;NA;NA;NA;NA;NA;NA;NA;NA;NA;NA;NA;NA;44.874;45.362;NA;46.09;46.047	NA;NA;NA;NA;493.602736675181;NA;NA;NA;NA;NA;NA;NA;NA;NA;NA;NA;NA;NA;NA;NA;493.603228635829;493.603587438076;NA;493.603637044066;493.603751669797	NA;NA;NA;NA;NaN;NA;NA;NA;NA;NA;NA;NA;NA;NA;NA;NA;NA;NA;NA;NA;56.9555511474609;59.2475090026855;NA;40.7514495849609;63.1599311828613	1	0.227417	-0.339506	0.407209	0.0429475	0	-0.203597	-0.477852	-0.112812	-0.154603	0.188966	0.384677	-0.414	-0.305709	0	0	0.280315	0.110504	0.0387523	0.305575	-0.65361	-0.801	-0.313	0.201427	0.415	0.372	0	-0.00111488	-0.00115032
Feature_199	451.744	27.437	VDEALVEK	P17153	Single_Hair_Cell_OHSU_20cell_Low_030819_R3_YF30um_350bar_msms_3472	451.742	451.746	26.437	28.437	1087208	1	901.473	2	69.8117	1		0.563217	NA;NA;NA;NA;NA;NA;NA;NA;NA;NA;NA;NA;NA;NA;NA;NA;NA;NA;NA;NA;NA;NA;NA;NA;27.437	NA;NA;NA;NA;NA;NA;NA;NA;NA;NA;NA;NA;NA;NA;NA;NA;NA;NA;NA;NA;NA;NA;NA;NA;451.743980791678	NA;NA;NA;NA;NA;NA;NA;NA;NA;NA;NA;NA;NA;NA;NA;NA;NA;NA;NA;NA;NA;NA;NA;NA;69.8116683959961	1	0.411114	-0.368011	0.317947	-0.19453	0.0894736	-0.164679	-1.30267	0.129112	-0.260587	0.31466	0.378371	-0.550654	-0.141526	0	0	-0.00848584	0.137759	0.0743529	0.340732	-0.99611	-0.580104	0.196873	0.154878	0.217505	0	0	-0.00111488	-0.00110125
Feature_200	397.535	17.935	VDDNEETIKK	P05081	Single_Hair_Cell_OHSU_20cell_High_030819_R2_YF30um_350bar_msms_2330;Single_Hair_Cell_OHSU_20cell_High_030819_R1_YF30um_350bar_msms_2209	397.533	397.536	16.935	18.935	831338,831337	2	1189.58	3	83.019	2		0.378117	NA;NA;NA;NA;NA;NA;NA;NA;NA;NA;NA;NA;NA;NA;NA;NA;NA;NA;NA;NA;17.693;18.177;NA;NA;NA	NA;NA;NA;NA;NA;NA;NA;NA;NA;NA;NA;NA;NA;NA;NA;NA;NA;NA;NA;NA;397.534374916288;397.534492888144;NA;NA;NA	NA;NA;NA;NA;NA;NA;NA;NA;NA;NA;NA;NA;NA;NA;NA;NA;NA;NA;NA;NA;73.4994888305664;92.5384826660156;NA;NA;NA	1	0.506821	-0.363584	0.0316586	-0.442444	0.0834127	-0.137726	-1.88952	0.255334	-0.315804	0.380146	0.375086	-0.62185	-0.0776326	0	0	-0.355212	0.151958	0.0929008	0.359049	-1.36371	-0.242	0.242	0.0729429	0.0162599	-5.46588	0	-0.00111488	-0.00110125
Feature_201	561.277	47.5905	VDDFLANEAK	Q5ZIZ0	Single_Hair_Cell_OHSU_20cell_High_030819_R1_YF30um_350bar_msms_5851	561.276	561.279	46.5905	48.5905	1356017,1356021,1356019,1356018	4	1120.54	2	53.2374	4		0.378117	NA;NA;NA;NA;NA;NA;NA;NA;NA;NA;NA;NA;NA;NA;NA;NA;NA;NA;NA;NA;46.782;47.317;NA;48.082;47.864	NA;NA;NA;NA;NA;NA;NA;NA;NA;NA;NA;NA;NA;NA;NA;NA;NA;NA;NA;NA;561.277252601003;561.2772723221;NA;561.276137098624;561.277232666934	NA;NA;NA;NA;NA;NA;NA;NA;NA;NA;NA;NA;NA;NA;NA;NA;NA;NA;NA;NA;53.2374000549316;NaN;NA;NaN;NaN	1	0.208124	-0.330254	0.38259	0.0460233	-0.0165529	-0.210151	-0.454784	-0.137763	-0.143472	0.175765	0.38534	-0.399647	-0.323475	0	0	0.270091	0.107642	0.035013	0.301882	-0.6737	-0.8085	-0.2735	0.196273	0.4915	0.2735	0	-0.00111488	-0.00121112
Feature_202	528.581	35.6605	VDDEENEHQLSLR	P16039	Single_Hair_Cell_OHSU_20cell_Low_030819_R3_YF30um_350bar_msms_4446;Single_Hair_Cell_OHSU_20cell_High_030819_R2_YF30um_350bar_msms_4495;Single_Hair_Cell_OHSU_20cell_Low_030819_R2_YF30um_350bar_msms_4495;Single_Hair_Cell_OHSU_20cell_High_030819_R1_YF30um_350bar_msms_4367	528.579	528.583	34.6605	36.6605	1296350,1296356,1296346,1296357,1296360,1296358,1296359	7	1582.72	3	77.3991	7		0.590767	NA;NA;NA;NA;NA;NA;NA;NA;NA;35.703;NA;NA;NA;NA;NA;NA;35.695;NA;NA;NA;34.612;35.191;35.674;35.647;35.384	NA;NA;NA;NA;NA;NA;NA;NA;NA;528.580961628844;NA;NA;NA;NA;NA;NA;528.5798879189;NA;NA;NA;528.581075520678;528.580777954101;528.580575146089;528.57940902475;528.579881921692	NA;NA;NA;NA;NA;NA;NA;NA;NA;NaN;NA;NA;NA;NA;NA;NA;NaN;NA;NA;NA;83.0870132446289;77.7756271362305;NaN;78.8138809204102;69.9199829101563	1	0.328286	-0.366687	0.436539	-0.0407499	0.0806238	-0.181507	-0.809462	0.0198741	-0.212799	0.0425	0.381215	-0.489037	-0.207375	0	0	0.206911	0.0345	0.0583006	0.32488	-0.722723	-1.0485	-0.4695	0.0135	-0.0135	-0.2765	0	-0.00111488	-0.00110125
Feature_203	588.292	72.023	VDATEEAELAQQFGVR	P09102	Single_Hair_Cell_OHSU_20cell_Low_030819_R3_YF30um_350bar_msms_8716;Single_Hair_Cell_OHSU_20cell_Low_030819_R1_YF30um_350bar_msms_8727;Single_Hair_Cell_OHSU_20cell_High_030819_R2_YF30um_350bar_msms_9059;Single_Hair_Cell_OHSU_20cell_Low_030819_R2_YF30um_350bar_msms_8730;Single_Hair_Cell_OHSU_20cell_High_030819_R1_YF30um_350bar_msms_8612	588.29	588.294	71.023	73.023	1397971,1397978,1397973,1397972,1397970	5	1761.85	3	105.448	5		0.464517	NA;NA;NA;NA;NA;NA;NA;NA;NA;NA;NA;NA;NA;NA;NA;NA;NA;NA;NA;NA;71.265;71.816;72.023;72.667;72.489	NA;NA;NA;NA;NA;NA;NA;NA;NA;NA;NA;NA;NA;NA;NA;NA;NA;NA;NA;NA;588.2916769495;588.292262002816;588.29275223474;588.291847339077;588.291780759949	NA;NA;NA;NA;NA;NA;NA;NA;NA;NA;NA;NA;NA;NA;NA;NA;NA;NA;NA;NA;90.475959777832;118.522003173828;107.105201721191;101.303802490234;109.834899902344	2	-0.0379716	-0.09803	0.0853827	0.00862861	-0.118933	-0.153742	-0.251091	-0.227392	-0.00149144	0.0073796	0.393787	-0.216534	-0.317913	0	0	0.0387372	0.0711349	-0.0126802	0.254789	-0.53271	-0.758	-0.207	0	0.644	0.466	0	-0.00111488	-0.00183979
Feature_204	881.934	72.266	VDATEEAELAQQFGVR	P09102	Single_Hair_Cell_OHSU_20cell_High_030819_R2_YF30um_350bar_msms_9060;Single_Hair_Cell_OHSU_20cell_Low_030819_R3_YF30um_350bar_msms_8719;Single_Hair_Cell_OHSU_20cell_Low_030819_R1_YF30um_350bar_msms_8731;Single_Hair_Cell_OHSU_20cell_Low_030819_R2_YF30um_350bar_msms_8733	881.933	881.936	71.266	73.266	1571994,1571991,1571995,1571993	4	1761.85	2	132.329	4		0.4153	NA;NA;NA;NA;NA;NA;NA;NA;NA;NA;NA;NA;NA;NA;NA;NA;NA;NA;NA;NA;NA;71.811;72.041;72.682;72.491	NA;NA;NA;NA;NA;NA;NA;NA;NA;NA;NA;NA;NA;NA;NA;NA;NA;NA;NA;NA;NA;881.934319575555;881.935001704162;881.933871195855;881.933897501128	NA;NA;NA;NA;NA;NA;NA;NA;NA;NA;NA;NA;NA;NA;NA;NA;NA;NA;NA;NA;NA;110.903800964355;138.185699462891;119.446296691895;160.779602050781	2	-0.0404193	-0.0943722	0.0831707	0.0102667	-0.116705	-0.151928	-0.245862	-0.22469	-7.93497e-05	0.00570487	0.393871	-0.214713	-0.316303	0	0	0.0371479	0.0707718	-0.0131545	0.254321	-0.522292	-0.50055	-0.455	-0.225	0.416	0.225	0	-0.00169948	-0.00180621
Feature_205	574.295	30.9645	VDATAETELAK	Q5ZK20	Single_Hair_Cell_OHSU_20cell_Low_030819_R3_YF30um_350bar_msms_3878;Single_Hair_Cell_OHSU_20cell_Low_030819_R2_YF30um_350bar_msms_3961;Single_Hair_Cell_OHSU_20cell_Low_030819_R1_YF30um_350bar_msms_3971;Single_Hair_Cell_OHSU_20cell_High_030819_R2_YF30um_350bar_msms_3982;Single_Hair_Cell_OHSU_20cell_High_030819_R1_YF30um_350bar_msms_3840	574.293	574.296	29.9645	31.9645	1374591,1374593,1374587,1374599,1374590,1374596	6	1146.57	2	79.2819	5		0.588883	NA;NA;NA;NA;NA;NA;NA;NA;NA;NA;NA;NA;30.947;NA;NA;NA;NA;NA;NA;NA;30.312;31.077;31.199;31.326;30.657	NA;NA;NA;NA;NA;NA;NA;NA;NA;NA;NA;NA;574.295283960304;NA;NA;NA;NA;NA;NA;NA;574.294163890565;574.295687297846;574.293453332239;574.294800400511;574.294362924646	NA;NA;NA;NA;NA;NA;NA;NA;NA;NA;NA;NA;NaN;NA;NA;NA;NA;NA;NA;NA;65.1792068481445;88.3376693725586;67.7493667602539;83.1821975708008;91.9612274169922	1	0.375585	-0.368739	0.389124	-0.11628	0.0910488	-0.172559	-1.08481	0.0822541	-0.240088	0.290349	0.379591	-0.524223	-0.0175	0	0	0.0972516	0.132487	0.0674672	0.333932	-0.867207	-0.6525	0.1125	0.2345	0.3615	-0.3075	0	-0.00111488	-0.00110125
Feature_206	485.296	36.04	VAVVNQIAR	A0A1D5P797	Single_Hair_Cell_OHSU_20cell_Low_030819_R3_YF30um_350bar_msms_4521;Single_Hair_Cell_OHSU_20cell_High_030819_R1_YF30um_350bar_msms_4468	485.294	485.297	35.04	37.04	1180635,1180644,1180637,1180642,1180636	5	968.577	2	64.9512	5		0.42834	NA;NA;NA;NA;NA;NA;NA;NA;NA;NA;NA;NA;NA;NA;NA;NA;NA;NA;NA;NA;35.33;35.975;36.268;36.301;36.04	NA;NA;NA;NA;NA;NA;NA;NA;NA;NA;NA;NA;NA;NA;NA;NA;NA;NA;NA;NA;485.296171549281;485.295529989186;485.295238243893;485.295284701141;485.296411399508	NA;NA;NA;NA;NA;NA;NA;NA;NA;NA;NA;NA;NA;NA;NA;NA;NA;NA;NA;NA;61.6788597106934;NaN;NaN;NaN;68.2235336303711	1	0.324463	-0.366289	0.438152	-0.0360789	0.0789216	-0.182186	-0.789762	0.0148329	-0.210594	0.25537	0.381346	-0.486194	-0.210866	0	0	0.213936	0.124902	0.0575599	0.324148	-0.713301	-0.71	-0.065	0.228	0.261	0	0	-0.00111488	-0.00110125
Feature_208	483.284	32.294	VAVAAASKPHVEIR	P40220	Single_Hair_Cell_OHSU_20cell_High_030819_R2_YF30um_350bar_msms_4162;Single_Hair_Cell_OHSU_20cell_High_030819_R1_YF30um_350bar_msms_4039	483.282	483.286	31.294	33.294	1171501,1171496	2	1446.83	3	80.2135	2		0.551267	NA;NA;NA;NA;NA;NA;NA;NA;NA;NA;NA;NA;NA;NA;NA;NA;NA;NA;NA;NA;32;32.588;NA;NA;NA	NA;NA;NA;NA;NA;NA;NA;NA;NA;NA;NA;NA;NA;NA;NA;NA;NA;NA;NA;NA;483.283358673235;483.284591232572;NA;NA;NA	NA;NA;NA;NA;NA;NA;NA;NA;NA;NA;NA;NA;NA;NA;NA;NA;NA;NA;NA;NA;77.7756271362305;82.6512985229492;NA;NA;NA	1	0.362194	-0.36861	0.408073	-0.0913867	0.0899573	-0.175234	-1.00306	0.0645935	-0.232362	0.281186	0.380051	-0.514262	-0.178172	0	0	0.132277	0.1305	0.0648721	0.331369	-0.822157	-0.294	0.294	0.190349	0.266307	-0.0971918	0	-0.00111488	-0.00110125
Feature_209	731.425	48.792	VAPPGLTQVPQVQK	P08251	Single_Hair_Cell_OHSU_20cell_High_030819_R2_YF30um_350bar_msms_6168;Single_Hair_Cell_OHSU_20cell_High_030819_R1_YF30um_350bar_msms_6003;Single_Hair_Cell_OHSU_20cell_Low_030819_R1_YF30um_350bar_msms_6133	731.423	731.427	47.792	49.792	1518608,1518609,1518607,1518604,1518606	5	1460.84	2	52.3724	5		0.583533	NA;NA;NA;NA;NA;48.673;NA;NA;NA;NA;NA;NA;NA;NA;NA;NA;NA;NA;NA;NA;48.247;48.792;49.123;49.465;NA	NA;NA;NA;NA;NA;731.425135408783;NA;NA;NA;NA;NA;NA;NA;NA;NA;NA;NA;NA;NA;NA;731.425028566114;731.424862128024;731.423425432936;731.423878503533;NA	NA;NA;NA;NA;NA;NaN;NA;NA;NA;NA;NA;NA;NA;NA;NA;NA;NA;NA;NA;NA;58.3199806213379;58.3199806213379;40.4773292541504;NaN;NA	1	0.196022	-0.323849	0.363616	0.0441467	-0.0307262	-0.119	-0.445398	-0.153151	-0.13649	0.167485	0.385755	-0.390643	-0.33376	0	0	0.261137	0.105847	0.0326676	0.299566	-0.687773	-0.545	0	0.331	0.673	0.135584	0	-0.00168371	-0.00121835
Feature_210	652.025	62.112	VAPEEHPVLLTEAPLNPK	Q5ZMQ2	Single_Hair_Cell_OHSU_20cell_High_030819_R2_YF30um_350bar_msms_7856;7769;Single_Hair_Cell_OHSU_20cell_Low_030819_R3_YF30um_350bar_msms_7531;7612;Single_Hair_Cell_OHSU_20cell_Low_030819_R1_YF30um_350bar_msms_7598;7678;Single_Hair_Cell_OHSU_20cell_High_030819_R1_YF30um_350bar_msms_7439;7514;Single_Hair_Cell_OHSU_20cell_Low_030819_R2_YF30um_350bar_msms_7666;7590;Single_Hair_Cell_OHSU_1cell_Low_03081…	652.024	652.027	61.112	63.112	1468977,1468976,1468970,1468981,1468973,1468982,1468975,1468969,1468963,1468961,1468968,1468966,1468964,1468979,1468971,1468962,1468965,1468972,1468980,1468978	20	1953.05	3	76.8049	20		1.3365	62.231;61.903;62.284;62.108;62.035;61.946;NA;NA;62.198;62.269;62.631;61.713;61.826;NA;NA;NA;62.376;62.112;62.519;61.265;61.392;61.828;62.358;62.686;62.511	652.021980055884;652.025130303855;652.024886459129;652.025663191675;652.024769770412;652.024577872407;NA;NA;652.025400856098;652.026005330959;652.025028621226;652.025863233784;652.025947433864;NA;NA;NA;652.027806871347;652.024226567679;652.025048570891;652.025674670155;652.026651160137;652.026525936541;652.025670988391;652.025754360722;652.026317032926	NaN;50.8307800292969;78.0783462524414;51.0886688232422;57.5251312255859;42.6331596374512;NA;NA;29.0917797088623;79.5139007568359;45.8756408691406;63.6908302307129;NaN;NA;NA;NA;54.0044212341309;NaN;50.1780700683594;43.7941093444824;141.852905273438;112.817802429199;133.900405883789;111.768997192383;159.038299560547	2	0.119	-0.209	0.172	-0.004	-0.077	-0.166	-0.413979	-0.272064	0.086	0.157	0.519	-0.399	-0.286	0	0	0.125799	0.264	0	0.407	-0.847	-0.72	-0.284	0.246	0.574	0.399	0	-0.0013862	-0.0017699
Feature_211	977.535	62.431	VAPEEHPVLLTEAPLNPK	Q5ZMQ2	Single_Hair_Cell_OHSU_20cell_Low_030819_R3_YF30um_350bar_msms_7573;Single_Hair_Cell_OHSU_20cell_Low_030819_R1_YF30um_350bar_msms_7645	977.533	977.536	61.431	63.431	1592636,1592634	2	1953.05	2	87.3006	2		0.6645	NA;NA;NA;NA;NA;NA;NA;NA;NA;NA;NA;NA;NA;NA;NA;NA;NA;NA;NA;NA;NA;NA;62.366;NA;62.496	NA;NA;NA;NA;NA;NA;NA;NA;NA;NA;NA;NA;NA;NA;NA;NA;NA;NA;NA;NA;NA;NA;977.534530067586;NA;977.535655355869	NA;NA;NA;NA;NA;NA;NA;NA;NA;NA;NA;NA;NA;NA;NA;NA;NA;NA;NA;NA;NA;NA;77.5059204101563;NA;97.0952072143555	2	0.0586447	-0.219688	0.166376	-0.033847	-0.149887	-0.217085	-0.411199	-0.272877	-0.0572315	0.0734864	0.390471	-0.288431	-0.366293	0	0	0.122668	0.0854672	0.00604199	0.273277	-0.784405	-0.796793	-0.363736	-0.065	0.447916	0.065	0	-0.00169948	-0.0017388
Feature_213	617.827	40.907	VAGQDGSVVQFK	Q5ZJM9	Single_Hair_Cell_OHSU_20cell_High_030819_R2_YF30um_350bar_msms_5187;Single_Hair_Cell_OHSU_20cell_High_030819_R1_YF30um_350bar_msms_5042;Single_Hair_Cell_OHSU_20cell_Low_030819_R2_YF30um_350bar_msms_5181;Single_Hair_Cell_OHSU_20cell_Low_030819_R3_YF30um_350bar_msms_5117	617.826	617.829	39.907	41.907	1440690,1440693,1440691,1440692	4	1233.64	2	81.0993	4		0.400733	NA;NA;NA;NA;NA;NA;NA;NA;NA;NA;NA;NA;NA;NA;NA;NA;NA;NA;NA;NA;40.237;40.742;NA;41.347;41.072	NA;NA;NA;NA;NA;NA;NA;NA;NA;NA;NA;NA;NA;NA;NA;NA;NA;NA;NA;NA;617.827267698533;617.82566927941;NA;617.827128931027;617.827191660901	NA;NA;NA;NA;NA;NA;NA;NA;NA;NA;NA;NA;NA;NA;NA;NA;NA;NA;NA;NA;86.2876968383789;86.772216796875;NA;87.2162322998047;64.1211776733398	1	0.275442	-0.357003	0.438773	0.0122298	0.0478354	-0.191274	-0.586204	-0.0498186	-0.182311	0.221827	0.383029	-0.449726	-0.258227	0	0	0.275302	0.117629	0.0480595	0.314766	-0.638445	-0.67	-0.165	0.210184	0.44	0.165	0	-0.00112577	-0.00110125
Feature_214	724.358	60.514	VAGMDVELTVEER	Q5ZMT0	Single_Hair_Cell_OHSU_20cell_High_030819_R1_YF30um_350bar_msms_7285	724.357	724.36	59.514	61.514	1515282,1515286,1515283,1515284,1515285	5	1446.7	2	62.2875	5		0.45969	NA;NA;NA;NA;NA;NA;NA;NA;NA;NA;NA;NA;NA;NA;NA;NA;NA;NA;NA;NA;59.613;60.038;60.514;60.854;60.656	NA;NA;NA;NA;NA;NA;NA;NA;NA;NA;NA;NA;NA;NA;NA;NA;NA;NA;NA;NA;724.359018870541;724.35893681289;724.357791624725;724.358197282978;724.356479878304	NA;NA;NA;NA;NA;NA;NA;NA;NA;NA;NA;NA;NA;NA;NA;NA;NA;NA;NA;NA;62.2874984741211;NaN;NaN;NaN;NaN	1	0.0779537	-0.238054	0.181063	-0.034112	-0.141903	-0.225443	-0.425504	-0.266079	-0.0683714	0.0866981	0.389808	-0.302798	-0.370685	0	0	0.141647	0.0883315	0.0097841	0.276971	-0.791497	-0.901	-0.476	0	0.34	0.142	0	-0.00168371	-0.00177503
Feature_215	732.356	46.15	VAGMDVELTVEER	Q5ZMT0	Single_Hair_Cell_OHSU_20cell_High_030819_R2_YF30um_350bar_msms_5794;Single_Hair_Cell_OHSU_20cell_High_030819_R1_YF30um_350bar_msms_5662;Single_Hair_Cell_OHSU_20cell_Low_030819_R2_YF30um_350bar_msms_5772;Single_Hair_Cell_OHSU_20cell_Low_030819_R3_YF30um_350bar_msms_5731	732.354	732.358	45.15	47.15	1519038,1519040,1519025,1519031,1519037	5	1462.7	2	86.8829	5	Oxidation (M)	0.91665	NA;NA;NA;NA;NA;NA;NA;NA;NA;NA;NA;NA;NA;NA;NA;NA;NA;NA;NA;NA;45.227;45.558;46.378;46.21;46.15	NA;NA;NA;NA;NA;NA;NA;NA;NA;NA;NA;NA;NA;NA;NA;NA;NA;NA;NA;NA;732.356337268895;732.356489094111;732.354305280352;732.3546012659;732.355059670407	NA;NA;NA;NA;NA;NA;NA;NA;NA;NA;NA;NA;NA;NA;NA;NA;NA;NA;NA;NA;86.7560424804688;99.9412536621094;NaN;79.8748779296875;80.9595184326172	1	0.222633	-0.337324	0.401801	0.0443677	-0.000429223	-0.205141	-0.471171	-0.119029	-0.151843	0.185693	0.384842	-0.41044	-0.310237	0	0	0.278308	0.109794	0.037825	0.304659	-0.658213	-0.923	-0.592	0.228	0.06	0	0	-0.00168371	-0.00115032
Feature_216	582.325	46.3415	VAFVTGGGTGIGK	A0A1L1RTA1	Single_Hair_Cell_OHSU_20cell_High_030819_R1_YF30um_350bar_msms_5679;Single_Hair_Cell_OHSU_20cell_Low_030819_R3_YF30um_350bar_msms_5760	582.323	582.326	45.3415	47.3415	1387572,1387566,1387569,1387567,1387568	5	1162.63	2	47.5214	5		0.46693	NA;NA;NA;NA;NA;NA;NA;NA;NA;NA;NA;NA;NA;NA;NA;NA;NA;NA;NA;NA;45.307;45.836;46.343;46.5;46.34	NA;NA;NA;NA;NA;NA;NA;NA;NA;NA;NA;NA;NA;NA;NA;NA;NA;NA;NA;NA;582.32518637731;582.324726364549;582.324007554121;582.324315324257;582.324832259699	NA;NA;NA;NA;NA;NA;NA;NA;NA;NA;NA;NA;NA;NA;NA;NA;NA;NA;NA;NA;58.0983200073242;NaN;NaN;NaN;36.9444198608398	1	0.220704	-0.336423	0.399489	0.0448228	-0.00250458	-0.20578	-0.46866	-0.121531	-0.15073	0.184373	0.384908	-0.409005	-0.312043	0	0	0.277395	0.109508	0.0374512	0.30429	-0.660154	-1.0345	-0.5055	0.0015	0.1585	-0.0015	0	-0.00111488	-0.00115032
Feature_217	486.937	59.377	VAFTGSTEVGHLIK	E1BT93	Single_Hair_Cell_OHSU_20cell_High_030819_R2_YF30um_350bar_msms_7465;7474;Single_Hair_Cell_OHSU_20cell_High_030819_R1_YF30um_350bar_msms_7171;Single_Hair_Cell_OHSU_20cell_Low_030819_R1_YF30um_350bar_msms_7327	486.935	486.938	58.377	60.377	1184982,1184979,1184983,1184980	4	1457.79	3	63.4025	4		1.15807	NA;NA;NA;NA;NA;NA;NA;NA;NA;NA;NA;NA;NA;NA;NA;NA;NA;NA;NA;NA;58.659;59.065;59.689;NA;59.787	NA;NA;NA;NA;NA;NA;NA;NA;NA;NA;NA;NA;NA;NA;NA;NA;NA;NA;NA;NA;486.935937103439;486.936745331743;486.939966967325;NA;486.940014887198	NA;NA;NA;NA;NA;NA;NA;NA;NA;NA;NA;NA;NA;NA;NA;NA;NA;NA;NA;NA;65.0429306030273;85.5355529785156;39.6290817260742;NA;NaN	1	0.0894061	-0.248271	0.191167	-0.0317765	-0.135605	-0.229107	-0.431415	-0.260008	-0.0749787	0.0945342	0.389415	-0.31132	-0.372187	0	0	0.153099	0.0900303	0.0120037	0.279163	-0.790531	-0.718	-0.312	0.312	0.375571	0.41	0	-0.00111488	-0.00168891
Feature_218	778.938	75.745	VAELTGLPFVTAPNK	Q5ZLD1	Single_Hair_Cell_OHSU_20cell_High_030819_R2_YF30um_350bar_msms_9552;Single_Hair_Cell_OHSU_20cell_High_030819_R1_YF30um_350bar_msms_9084	778.936	778.939	74.745	76.745	1544691,1544690,1544692,1544693	4	1555.86	2	67.4205	4		0.378117	NA;NA;NA;NA;NA;NA;NA;NA;NA;NA;NA;NA;NA;NA;NA;NA;NA;NA;NA;NA;75.564;75.695;75.795;NA;75.852	NA;NA;NA;NA;NA;NA;NA;NA;NA;NA;NA;NA;NA;NA;NA;NA;NA;NA;NA;NA;778.936459683022;778.937226718004;778.936616080845;NA;778.939262964568	NA;NA;NA;NA;NA;NA;NA;NA;NA;NA;NA;NA;NA;NA;NA;NA;NA;NA;NA;NA;71.98;62.861;NaN;NA;NaN	1	-0.0754621	-0.040916	0.0534269	0.0336654	-0.0813495	-0.125483	-0.181446	-0.182262	0.0201374	-0.018272	0.395074	-0.188634	-0.292583	0	0	0.014666	0.0655734	-0.0199447	0.247615	-0.365985	-0.181	-0.05	0.05	0.313754	0.107	0	-0.00168371	-0.00183979
Feature_219	601.812	71.238	VADISLADWGR	A0A1D5PPA8	Single_Hair_Cell_OHSU_20cell_High_030819_R2_YF30um_350bar_msms_8992	601.81	601.814	70.238	72.238	1418381,1418383	2	1201.61	2	81.92	1		1	NA;NA;NA;NA;NA;NA;NA;NA;NA;NA;NA;NA;NA;NA;NA;NA;NA;NA;NA;NA;70.849;71.238;NA;NA;NA	NA;NA;NA;NA;NA;NA;NA;NA;NA;NA;NA;NA;NA;NA;NA;NA;NA;NA;NA;NA;601.811468876027;NaN;NA;NA;NA	NA;NA;NA;NA;NA;NA;NA;NA;NA;NA;NA;NA;NA;NA;NA;NA;NA;NA;NA;NA;NaN;81.92;NA;NA;NA	1	-0.0300646	-0.109728	0.0925959	0.00342766	-0.125807	-0.159563	-0.268164	-0.235778	-0.00605315	0.0127897	0.393516	-0.222418	-0.323042	0	0	0.0439977	0.0723079	-0.0111481	0.256302	-0.565564	-0.389	0	0.112716	0.479091	0.300532	0	-0.0011203	-0.00183979
Feature_220	627.346	42.352	VAAVDVPAVEQR	A0A1D5NW88	Single_Hair_Cell_OHSU_20cell_High_030819_R2_YF30um_350bar_msms_5348;Single_Hair_Cell_OHSU_20cell_Low_030819_R2_YF30um_350bar_msms_5335;Single_Hair_Cell_OHSU_20cell_Low_030819_R1_YF30um_350bar_msms_5346;Single_Hair_Cell_OHSU_20cell_Low_030819_R3_YF30um_350bar_msms_5300	627.344	627.348	41.352	43.352	1450621,1450619,1450623,1450624,1450622	5	1252.68	2	59.9766	5		0.65872	NA;NA;NA;NA;NA;NA;NA;NA;NA;NA;NA;NA;NA;NA;NA;NA;NA;NA;NA;NA;41.467;42.02;42.352;42.513;42.388	NA;NA;NA;NA;NA;NA;NA;NA;NA;NA;NA;NA;NA;NA;NA;NA;NA;NA;NA;NA;627.345103179051;627.344620893451;627.347342987596;627.347155590703;627.346262155113	NA;NA;NA;NA;NA;NA;NA;NA;NA;NA;NA;NA;NA;NA;NA;NA;NA;NA;NA;NA;NaN;78.9026718139648;48.567928314209;55.2611618041992;57.1747207641602	1	0.260887	-0.352581	0.433034	0.0238313	0.0360737	-0.194464	-0.544522	-0.0689964	-0.173914	0.211868	0.383528	-0.438899	-0.272783	0	0	0.282292	0.11547	0.0452388	0.31198	-0.635087	-0.885	-0.332	0	0.161	0.036	0	-0.00113771	-0.00110125
Feature_221	588.306	43.5035	VAALYPGDVDR	Q5ZME4	Single_Hair_Cell_OHSU_20cell_High_030819_R2_YF30um_350bar_msms_5586	588.304	588.307	42.5035	44.5035	1398059,1398072	2	1174.6	2	58.5114	2		0.395117	NA;NA;NA;NA;NA;NA;NA;NA;NA;NA;NA;NA;NA;NA;NA;NA;NA;NA;NA;NA;43.235;43.772;NA;NA;NA	NA;NA;NA;NA;NA;NA;NA;NA;NA;NA;NA;NA;NA;NA;NA;NA;NA;NA;NA;NA;588.305375942882;588.305111023634;NA;NA;NA	NA;NA;NA;NA;NA;NA;NA;NA;NA;NA;NA;NA;NA;NA;NA;NA;NA;NA;NA;NA;NaN;58.511360168457;NA;NA;NA	1	0.249289	-0.348498	0.426283	0.031942	0.0259148	-0.197311	-0.517158	-0.0842344	-0.167222	0.203932	0.383927	-0.430271	-0.284351	0	0	0.284231	0.113749	0.0429911	0.309761	-0.638076	-0.2685	0.2685	0.206362	0.296854	0.276459	0	-0.00111488	-0.00111859
Feature_222	625.983	59.0415	TYTDELTPIDSAVSVHK	F1ND23	Single_Hair_Cell_OHSU_20cell_High_030819_R2_YF30um_350bar_msms_7377;Single_Hair_Cell_OHSU_20cell_Low_030819_R3_YF30um_350bar_msms_7191	625.981	625.984	58.0415	60.0415	1449498,1449496,1449495,1449494,1449497	5	1874.93	3	38.834	5		0.59487	NA;NA;NA;NA;NA;NA;NA;NA;NA;NA;NA;NA;NA;NA;NA;NA;NA;NA;NA;NA;57.951;58.468;58.96;59.283;59.123	NA;NA;NA;NA;NA;NA;NA;NA;NA;NA;NA;NA;NA;NA;NA;NA;NA;NA;NA;NA;625.983668169923;625.983193416899;625.983656569887;625.981891058265;625.982635662338	NA;NA;NA;NA;NA;NA;NA;NA;NA;NA;NA;NA;NA;NA;NA;NA;NA;NA;NA;NA;NaN;50.8307800292969;NaN;NaN;26.8371391296387	1	0.0927854	-0.251199	0.194447	-0.0306848	-0.133539	-0.229984	-0.43282	-0.25795	-0.0769283	0.0968464	0.389299	-0.313834	-0.372457	0	0	0.156508	0.0905316	0.0126586	0.27981	-0.789603	-1.0905	-0.5735	-0.0815	0.2415	0.0815	0	-0.00114315	-0.00168891
Feature_223	776.386	46.4685	TYLVNSDGEEVAVR	F1NP51	Single_Hair_Cell_OHSU_20cell_Low_030819_R3_YF30um_350bar_msms_5770;Single_Hair_Cell_OHSU_20cell_Low_030819_R2_YF30um_350bar_msms_5809;Single_Hair_Cell_OHSU_20cell_High_030819_R2_YF30um_350bar_msms_5840;Single_Hair_Cell_OHSU_20cell_Low_030819_R1_YF30um_350bar_msms_5852;Single_Hair_Cell_OHSU_20cell_High_030819_R1_YF30um_350bar_msms_5685	776.385	776.388	45.4685	47.4685	1544086,1544075,1544084,1544076,1544082	5	1550.76	2	86.2463	5		0.675483	NA;NA;NA;NA;NA;NA;NA;NA;NA;NA;NA;NA;NA;NA;NA;NA;NA;NA;NA;NA;45.354;45.918;46.48;46.58;46.457	NA;NA;NA;NA;NA;NA;NA;NA;NA;NA;NA;NA;NA;NA;NA;NA;NA;NA;NA;NA;776.386817251972;776.386980756908;776.385770187204;776.385492818359;776.387319512124	NA;NA;NA;NA;NA;NA;NA;NA;NA;NA;NA;NA;NA;NA;NA;NA;NA;NA;NA;NA;83.6916275024414;105.028701782227;61.4092597961426;85.8372802734375;95.2644729614258	1	0.219425	-0.335819	0.397914	0.0450862	-0.00389309	-0.206209	-0.467052	-0.123189	-0.149992	0.183498	0.384952	-0.408054	-0.313233	0	0	0.276757	0.109319	0.0372033	0.304045	-0.661464	-1.1145	-0.5505	0.0115	0.1115	-0.0115	0	-0.00168371	-0.00115032
Feature_224	727.847	23.729	TYGATSQNSEIQR	A0A1D5PT62	Single_Hair_Cell_OHSU_20cell_High_030819_R2_YF30um_350bar_msms_3103;Single_Hair_Cell_OHSU_20cell_High_030819_R1_YF30um_350bar_msms_2950	727.845	727.849	22.729	24.729	1517010,1517011	2	1453.68	2	127.389	2		0.378117	NA;NA;NA;NA;NA;NA;NA;NA;NA;NA;NA;NA;NA;NA;NA;NA;NA;NA;NA;NA;23.382;24.076;NA;NA;NA	NA;NA;NA;NA;NA;NA;NA;NA;NA;NA;NA;NA;NA;NA;NA;NA;NA;NA;NA;NA;727.846780577832;727.846703765141;NA;NA;NA	NA;NA;NA;NA;NA;NA;NA;NA;NA;NA;NA;NA;NA;NA;NA;NA;NA;NA;NA;NA;79.8748779296875;174.902603149414;NA;NA;NA	1	0.448462	-0.366426	0.216946	-0.289123	0.0858886	-0.155032	-1.53168	0.178368	-0.282135	0.340215	0.377089	-0.578437	-0.116241	0	0	-0.135727	0.1433	0.0815909	0.34788	-1.13903	-0.347	0.347	0.122852	0.155737	-1.91871	0	-0.00168371	-0.00110125
Feature_225	611.285	26.585	TYEPSEDPGVK	A0A1D5PC23	Single_Hair_Cell_OHSU_20cell_High_030819_R2_YF30um_350bar_msms_3422	611.284	611.287	25.585	27.585	1432483,1432484	2	1220.56	2	36.417	1		1	NA;NA;NA;NA;NA;NA;NA;NA;NA;NA;NA;NA;NA;NA;NA;NA;NA;NA;NA;NA;NA;26.585;NA;26.741;NA	NA;NA;NA;NA;NA;NA;NA;NA;NA;NA;NA;NA;NA;NA;NA;NA;NA;NA;NA;NA;NA;NaN;NA;611.284182164669;NA	NA;NA;NA;NA;NA;NA;NA;NA;NA;NA;NA;NA;NA;NA;NA;NA;NA;NA;NA;NA;NA;36.417;NA;NaN;NA	1	0.419696	-0.367687	0.296732	-0.215519	0.0885978	-0.162587	-1.35529	0.14043	-0.265538	0.320532	0.378077	-0.557038	-0.135595	0	0	-0.0364465	0.139032	0.076016	0.342375	-1.02861	-0.570316	0	0.147689	0.156	-0.700935	0	0	0
Feature_226	679.828	47.996	TYATSEPFIDSK	A0A1D5PMP8	Single_Hair_Cell_OHSU_20cell_High_030819_R2_YF30um_350bar_msms_6085	679.827	679.83	46.996	48.996	1490759	1	1357.64	2	77.1846	1		0.380767	NA;NA;NA;NA;NA;NA;NA;NA;NA;NA;NA;NA;NA;NA;NA;NA;NA;NA;NA;NA;NA;47.996;NA;NA;NA	NA;NA;NA;NA;NA;NA;NA;NA;NA;NA;NA;NA;NA;NA;NA;NA;NA;NA;NA;NA;NA;679.828358056882;NA;NA;NA	NA;NA;NA;NA;NA;NA;NA;NA;NA;NA;NA;NA;NA;NA;NA;NA;NA;NA;NA;NA;NA;77.1845626831055;NA;NA;NA	1	0.20404	-0.328144	0.376462	0.045728	-0.0212792	-0.211631	-0.451191	-0.142987	-0.141115	0.17297	0.38548	-0.396608	-0.327035	0	0	0.267262	0.107036	0.0342214	0.3011	-0.678359	-0.785989	0	0.195108	0.296106	0.152074	0	-0.00161022	-0.00121112
Feature_227	715.848	46.0205	TWNDPSVQQDIK	Q90593	Single_Hair_Cell_OHSU_20cell_High_030819_R2_YF30um_350bar_msms_5769;Single_Hair_Cell_OHSU_20cell_Low_030819_R3_YF30um_350bar_msms_5717;Single_Hair_Cell_OHSU_20cell_High_030819_R1_YF30um_350bar_msms_5614;Single_Hair_Cell_OHSU_20cell_Low_030819_R2_YF30um_350bar_msms_5760;Single_Hair_Cell_OHSU_20cell_Low_030819_R1_YF30um_350bar_msms_5766	715.846	715.85	45.0205	47.0205	1511359,1511356,1511358,1511357,1511355	5	1429.68	2	91.945	5		0.944167	NA;NA;NA;NA;NA;NA;NA;NA;NA;NA;NA;NA;NA;NA;NA;NA;NA;NA;NA;NA;44.883;45.374;45.988;46.153;46.053	NA;NA;NA;NA;NA;NA;NA;NA;NA;NA;NA;NA;NA;NA;NA;NA;NA;NA;NA;NA;715.848857389403;715.849198329481;715.847975941118;715.848205781704;715.848289398139	NA;NA;NA;NA;NA;NA;NA;NA;NA;NA;NA;NA;NA;NA;NA;NA;NA;NA;NA;NA;70.5632781982422;134.561904907227;69.2287979125977;68.1711807250977;117.199996948242	1	0.223937	-0.337926	0.403321	0.0440211	0.000961548	-0.204714	-0.472928	-0.117336	-0.152595	0.186585	0.384797	-0.411411	-0.309009	0	0	0.278892	0.109988	0.0380778	0.304909	-0.656927	-1.1375	-0.6465	-0.0325	0.1325	0.0325	0	-0.00167672	-0.00115032
Feature_228	554.306	42.905	TVVFVATGEGK	Q5ZJY1	Single_Hair_Cell_OHSU_20cell_High_030819_R2_YF30um_350bar_msms_5475	554.304	554.308	41.905	43.905	1342522	1	1106.6	2	42.629	1		1	NA;NA;NA;NA;NA;NA;NA;NA;NA;NA;NA;NA;NA;NA;NA;NA;NA;NA;NA;NA;NA;42.905;NA;NA;NA	NA;NA;NA;NA;NA;NA;NA;NA;NA;NA;NA;NA;NA;NA;NA;NA;NA;NA;NA;NA;NA;NaN;NA;NA;NA	NA;NA;NA;NA;NA;NA;NA;NA;NA;NA;NA;NA;NA;NA;NA;NA;NA;NA;NA;NA;NA;42.629;NA;NA;NA	1	0.255318	-0.350681	0.430054	0.0278791	0.0312865	-0.195794	-0.530768	-0.0763204	-0.1707	0.208057	0.38372	-0.434755	-0.278349	0	0	0.283602	0.114644	0.0441594	0.310914	-0.635967	-0.700196	0	0.207484	0.297426	0.271068	0	0	0
Feature_229	661.337	68.557	TVTNAVVTVPAYFNDSQR	A0A1D5PYK0	Single_Hair_Cell_OHSU_20cell_High_030819_R2_YF30um_350bar_msms_8613;Single_Hair_Cell_OHSU_20cell_High_030819_R1_YF30um_350bar_msms_8201;Single_Hair_Cell_OHSU_20cell_Low_030819_R1_YF30um_350bar_msms_8352	661.336	661.339	67.557	69.557	1477034,1477029,1477037,1477036,1477035	5	1980.99	3	61.1869	5		0.780367	NA;NA;NA;NA;NA;NA;NA;NA;NA;NA;NA;NA;NA;NA;NA;NA;NA;NA;NA;NA;67.759;68.286;68.557;69.1;68.89	NA;NA;NA;NA;NA;NA;NA;NA;NA;NA;NA;NA;NA;NA;NA;NA;NA;NA;NA;NA;661.336629055339;661.337757329164;661.337846278857;661.336486207844;661.336625298621	NA;NA;NA;NA;NA;NA;NA;NA;NA;NA;NA;NA;NA;NA;NA;NA;NA;NA;NA;NA;54.2530708312988;87.2396087646484;42.0681610107422;NaN;NaN	2	-0.00305986	-0.147843	0.11737	-0.0125294	-0.144513	-0.178907	-0.324335	-0.259401	-0.0216327	0.0312669	0.392589	-0.242514	-0.339428	0	0	0.0647865	0.0763138	-0.00591538	0.261469	-0.665187	-0.798	-0.271	0	0.543	0.333	0	-0.00132365	-0.00183979
Feature_230	991.503	68.5805	TVTNAVVTVPAYFNDSQR	A0A1D5PYK0	Single_Hair_Cell_OHSU_20cell_High_030819_R2_YF30um_350bar_msms_8607;8645;Single_Hair_Cell_OHSU_20cell_High_030819_R1_YF30um_350bar_msms_8218	991.501	991.504	67.5805	69.5805	1594502,1594499,1594501,1594500	4	1980.99	2	58.3905	4		0.695267	NA;NA;NA;NA;NA;NA;NA;NA;NA;NA;NA;NA;NA;NA;NA;NA;NA;NA;NA;NA;67.758;68.298;NA;69.016;68.863	NA;NA;NA;NA;NA;NA;NA;NA;NA;NA;NA;NA;NA;NA;NA;NA;NA;NA;NA;NA;991.502897999247;991.502688030395;NA;991.50086192276;991.501225423021	NA;NA;NA;NA;NA;NA;NA;NA;NA;NA;NA;NA;NA;NA;NA;NA;NA;NA;NA;NA;56.7185592651367;60.0624504089355;NA;NaN;NaN	2	-0.00329657	-0.147525	0.117156	-0.0124055	-0.144388	-0.178742	-0.323879	-0.259234	-0.0214961	0.0311049	0.392597	-0.242338	-0.339294	0	0	0.0645829	0.0762787	-0.00596125	0.261424	-0.664419	-0.8225	-0.2825	0.128116	0.4355	0.2825	0	-0.00169948	-0.00178185
Feature_231	394.256	38.695	TVTIVVR	Q9I8D6	Single_Hair_Cell_OHSU_20cell_High_030819_R2_YF30um_350bar_msms_4932	394.254	394.258	37.695	39.695	814414,814405	2	786.497	2	56.1218	2		0.41785	NA;NA;NA;NA;NA;NA;NA;NA;NA;NA;NA;NA;NA;NA;NA;NA;NA;NA;NA;NA;NA;38.705;NA;NA;38.685	NA;NA;NA;NA;NA;NA;NA;NA;NA;NA;NA;NA;NA;NA;NA;NA;NA;NA;NA;NA;NA;394.256117453005;NA;NA;394.255283147207	NA;NA;NA;NA;NA;NA;NA;NA;NA;NA;NA;NA;NA;NA;NA;NA;NA;NA;NA;NA;NA;56.1218109130859;NA;NA;NaN	1	0.297722	-0.36225	0.442509	-0.00767705	0.0638013	-0.186965	-0.666999	-0.0204352	-0.195165	0.237072	0.382264	-0.4663	-0.236216	0	0	0.254326	0.120935	0.0523773	0.31903	-0.660876	-0.670898	0.01	0.210666	0.297056	-0.01	0	-0.00111488	-0.00110125
Feature_232	655.855	76.698	TVTAMDVVYALK	P70081	Single_Hair_Cell_OHSU_20cell_High_030819_R2_YF30um_350bar_msms_9677;Single_Hair_Cell_OHSU_20cell_Low_030819_R1_YF30um_350bar_msms_9263	655.853	655.857	75.698	77.698	1474423,1474422,1474424,1474425	4	1309.7	2	95.7723	4		0.378117	NA;NA;NA;NA;NA;NA;NA;NA;NA;NA;NA;NA;NA;NA;NA;NA;NA;NA;NA;NA;76.554;76.656;76.74;NA;76.822	NA;NA;NA;NA;NA;NA;NA;NA;NA;NA;NA;NA;NA;NA;NA;NA;NA;NA;NA;NA;655.855519550754;655.854767761595;655.854521088571;NA;655.85522017703	NA;NA;NA;NA;NA;NA;NA;NA;NA;NA;NA;NA;NA;NA;NA;NA;NA;NA;NA;NA;NaN;100.931098937988;90.6135711669922;NA;NaN	1	-0.0850614	-0.0261705	0.046056	0.0395983	-0.0710112	-0.118127	-0.168987	-0.170024	0.0256754	-0.02484	0.395404	-0.181491	-0.286003	0	0	0.00851362	0.0641494	-0.0218047	0.245778	-0.322487	-0.144	-0.042	0.042	0.271104	0.124	0	-0.00131671	-0.00183979
Feature_233	663.852	68.206	TVTAMDVVYALK	P70081	Single_Hair_Cell_OHSU_20cell_High_030819_R2_YF30um_350bar_msms_8633;Single_Hair_Cell_OHSU_20cell_Low_030819_R2_YF30um_350bar_msms_8348;Single_Hair_Cell_OHSU_20cell_Low_030819_R1_YF30um_350bar_msms_8265;Single_Hair_Cell_OHSU_20cell_Low_030819_R3_YF30um_350bar_msms_8335;Single_Hair_Cell_OHSU_20cell_High_030819_R1_YF30um_350bar_msms_8120;8125	663.85	663.853	67.206	69.206	1478354,1478348,1478351,1478350,1478360,1478356	6	1325.69	2	82.4942	6	Oxidation (M)	0.642333	NA;NA;NA;NA;NA;NA;NA;NA;NA;NA;NA;NA;NA;NA;NA;NA;67.968;NA;NA;NA;67.023;68.444;67.919;69.242;69.062	NA;NA;NA;NA;NA;NA;NA;NA;NA;NA;NA;NA;NA;NA;NA;NA;663.852411901105;NA;NA;NA;663.85429442706;663.852207670142;663.851851034004;663.851395135455;663.851502459842	NA;NA;NA;NA;NA;NA;NA;NA;NA;NA;NA;NA;NA;NA;NA;NA;NaN;NA;NA;NA;69.8636322021484;90.6135711669922;90.6135711669922;80.6900863647461;80.6900863647461	1	0.000475623	-0.15257	0.120549	-0.014343	-0.146297	-0.181365	-0.331039	-0.261796	-0.0236724	0.0336859	0.392468	-0.245145	-0.341409	0	0	0.0678636	-0.238	-0.0052303	0.262146	-0.676397	-1.183	0.238	-0.287	1.036	0.856	0	-0.00132365	-0.00183979
Feature_234	423.55	16.633	TVQTDHNAVQR	Q5ZJ83	Single_Hair_Cell_OHSU_20cell_High_030819_R1_YF30um_350bar_msms_2052;Single_Hair_Cell_OHSU_20cell_High_030819_R2_YF30um_350bar_msms_2149	423.548	423.551	15.633	17.633	975855,975854	2	1267.63	3	38.4329	2		0.378117	NA;NA;NA;NA;NA;NA;NA;NA;NA;NA;NA;NA;NA;NA;NA;NA;NA;NA;NA;NA;16.499;16.767;NA;NA;NA	NA;NA;NA;NA;NA;NA;NA;NA;NA;NA;NA;NA;NA;NA;NA;NA;NA;NA;NA;NA;423.549287229053;423.549965495123;NA;NA;NA	NA;NA;NA;NA;NA;NA;NA;NA;NA;NA;NA;NA;NA;NA;NA;NA;NA;NA;NA;NA;32.2539291381836;44.6118812561035;NA;NA;NA	1	0.519935	-0.362937	-0.0113304	-0.476925	0.0831102	-0.13365	-1.96993	0.272629	-0.32337	0.389119	0.374636	-0.631605	-0.0689655	0	0	-0.406281	0.153904	0.0954423	0.361559	-1.4142	-0.134	0.134	0.0619303	-0.0186251	-6.31889	0	-0.00111488	-0.00110125
Feature_235	722.698	66.3925	TVQTAAANAASTAATSAAQNAFK	E1BVC8	Single_Hair_Cell_OHSU_20cell_High_030819_R2_YF30um_350bar_msms_8366;Single_Hair_Cell_OHSU_20cell_High_030819_R1_YF30um_350bar_msms_7975;Single_Hair_Cell_OHSU_20cell_Low_030819_R1_YF30um_350bar_msms_8099	722.696	722.699	65.3925	67.3925	1513946,1513943,1513953,1513949,1513947,1513948	6	2165.07	3	106.848	6		0.6768	NA;NA;NA;66.481;66.304;NA;NA;NA;NA;NA;NA;NA;NA;NA;NA;NA;NA;NA;NA;NA;65.729;66.24;66.403;67.015;NA	NA;NA;NA;722.698217155461;722.697114071167;NA;NA;NA;NA;NA;NA;NA;NA;NA;NA;NA;NA;NA;NA;NA;722.695638107464;722.697806383147;722.70141767867;722.697761534288;NA	NA;NA;NA;NaN;NaN;NA;NA;NA;NA;NA;NA;NA;NA;NA;NA;NA;NA;NA;NA;NA;140.483306884766;142.931396484375;37.1302795410156;NaN;NA	1	0.0187423	-0.175828	0.136346	0.0885	-0.0885	-0.193687	-0.362458	-0.271009	-0.0342108	0.0461843	0.391841	-0.258738	-0.350886	0	0	0.0845528	0.079548	-0.00169064	0.265641	-0.726019	-0.6635	-0.1525	0.0105	0.6225	0.340929	0	-0.00168371	-0.00183979
Feature_236	729.422	81.546	TVLIMELINNVAK	Q5ZLC5	Single_Hair_Cell_OHSU_20cell_Low_030819_R3_YF30um_350bar_msms_9768	729.42	729.424	80.546	82.546	1517523	1	1456.83	2	67.9969	1		0.378117	NA;NA;NA;NA;NA;NA;NA;NA;NA;NA;NA;NA;NA;NA;NA;NA;NA;NA;NA;NA;NA;NA;NA;NA;81.546	NA;NA;NA;NA;NA;NA;NA;NA;NA;NA;NA;NA;NA;NA;NA;NA;NA;NA;NA;NA;NA;NA;NA;NA;729.42242845991	NA;NA;NA;NA;NA;NA;NA;NA;NA;NA;NA;NA;NA;NA;NA;NA;NA;NA;NA;NA;NA;NA;NA;NA;67.9969329833984	1	-0.133894	0.0483315	0.0113697	0.0661703	-0.0173187	-0.08044	-0.132213	-0.107701	0.0538475	-0.0582518	0.39708	-0.14515	-0.25273	0	0	-0.0227842	0.0569054	-0.0312668	0.236435	-0.104242	0.171735	0.0526896	0.0425229	0.0446545	0	0	-0.00168371	-0.00183979
Feature_237	744.881	56.079	TVLDPVTGDLSDTR	A0A1D6UPS9	Single_Hair_Cell_OHSU_20cell_High_030819_R2_YF30um_350bar_msms_7018	744.879	744.882	55.079	57.079	1529234,1529230,1529231,1529232,1529229	5	1487.75	2	38.3756	5		0.72539	NA;NA;NA;NA;NA;NA;NA;NA;NA;NA;NA;NA;NA;NA;NA;NA;NA;NA;NA;NA;55.179;55.622;56.079;56.391;56.222	NA;NA;NA;NA;NA;NA;NA;NA;NA;NA;NA;NA;NA;NA;NA;NA;NA;NA;NA;NA;744.882026625662;744.881473638001;744.881231969794;744.880362777621;744.881088954291	NA;NA;NA;NA;NA;NA;NA;NA;NA;NA;NA;NA;NA;NA;NA;NA;NA;NA;NA;NA;NaN;38.3755989074707;NaN;NaN;NaN	1	0.122625	-0.275471	0.231318	-0.0129315	-0.111209	-0.23334	-0.439231	-0.235081	-0.0941438	0.117264	0.388275	-0.336036	-0.371008	0	0	0.187253	0.0949581	0.0184419	0.28552	-0.771084	-0.9	-0.457	0	0.312	0.143	0	-0.00168371	-0.00155057
Feature_238	770.417	65.7555	TVGTPLNQVANPNSAIFGGAKPR	A0A1L1S0V6	Single_Hair_Cell_OHSU_20cell_High_030819_R1_YF30um_350bar_msms_7934	770.416	770.419	64.7555	66.7555	1540659,1540658	2	2308.23	3	69.088	2		0.425883	NA;NA;NA;NA;NA;NA;NA;NA;NA;NA;NA;NA;NA;NA;NA;NA;NA;NA;NA;NA;65.373;NA;66.138;NA;NA	NA;NA;NA;NA;NA;NA;NA;NA;NA;NA;NA;NA;NA;NA;NA;NA;NA;NA;NA;NA;770.41850315329;NA;770.416249693538;NA;NA	NA;NA;NA;NA;NA;NA;NA;NA;NA;NA;NA;NA;NA;NA;NA;NA;NA;NA;NA;NA;69.0880279541016;NA;NaN;NA;NA	1	0.0251585	-0.183512	0.141571	-0.0250779	-0.153706	-0.197833	-0.372142	-0.272911	-0.0379125	0.0505744	0.39162	-0.263513	-0.353884	0	0	0.0905931	0.0804998	-0.000447298	0.266869	-0.739963	-0.3825	-0.321138	0.3825	0.515162	0.317779	0	-0.00168371	-0.00183589
Feature_239	689.863	74.713	TVENFVALATGEK	A0A1L1RRN4	Single_Hair_Cell_OHSU_20cell_Low_030819_R3_YF30um_350bar_msms_9002;Single_Hair_Cell_OHSU_20cell_Low_030819_R1_YF30um_350bar_msms_9045;Single_Hair_Cell_OHSU_20cell_High_030819_R2_YF30um_350bar_msms_9432;Single_Hair_Cell_OHSU_20cell_Low_030819_R2_YF30um_350bar_msms_9011;Single_Hair_Cell_OHSU_20cell_High_030819_R1_YF30um_350bar_msms_8971	689.861	689.864	73.713	75.713	1499014,1499020,1499017,1499013,1499015,1499018	6	1377.71	2	75.1943	6		0.378117	NA;NA;NA;NA;NA;NA;NA;NA;NA;NA;NA;NA;74.54;NA;NA;NA;NA;NA;NA;NA;74.487;74.713;74.877;75.195;74.966	NA;NA;NA;NA;NA;NA;NA;NA;NA;NA;NA;NA;689.864134618965;NA;NA;NA;NA;NA;NA;NA;689.862659185731;689.864549210593;689.865896605372;689.861775549828;689.862280610249	NA;NA;NA;NA;NA;NA;NA;NA;NA;NA;NA;NA;NaN;NA;NA;NA;NA;NA;NA;NA;55.7239112854004;72.321;99.990837097168;64.2439193725586;83.6916275024414	1	-0.0650671	-0.0568938	0.0617952	0.0269084	-0.0923288	-0.133406	-0.197726	-0.195369	0.0141404	-0.0111596	0.394717	-0.19637	-0.173	0	0	0.0213289	0.0671154	-0.0179305	0.249604	-0.413109	-0.226	0	0.164	0.482	0.253	0	-0.00164619	-0.00183979
Feature_240	546.283	23.269	TVEGTTENIK	D0VX31	Single_Hair_Cell_OHSU_20cell_High_030819_R2_YF30um_350bar_msms_2999;Single_Hair_Cell_OHSU_20cell_Low_030819_R1_YF30um_350bar_msms_2977	546.281	546.284	22.269	24.269	1329056,1329058	2	1090.55	2	33.057	1		1	NA;NA;NA;NA;NA;NA;NA;NA;NA;NA;NA;NA;NA;NA;NA;NA;NA;NA;NA;NA;NA;23.305;23.269;NA;NA	NA;NA;NA;NA;NA;NA;NA;NA;NA;NA;NA;NA;NA;NA;NA;NA;NA;NA;NA;NA;NA;546.281852855646;NaN;NA;NA	NA;NA;NA;NA;NA;NA;NA;NA;NA;NA;NA;NA;NA;NA;NA;NA;NA;NA;NA;NA;NA;NaN;33.057;NA;NA	1	0.453095	-0.366209	0.203092	-0.301236	0.0855594	-0.153742	-1.56009	0.184479	-0.284808	0.343385	0.37693	-0.581883	-0.113164	0	0	-0.152408	0.143987	0.0824888	0.348767	-1.15687	-0.511787	0.036	0	0.146345	-2.16295	0	-0.00111488	-0.00110125
Feature_241	744.354	53.05	TTPSYVAFTDTER	A0A1D5PYK0	Single_Hair_Cell_OHSU_20cell_High_030819_R2_YF30um_350bar_msms_6665;Single_Hair_Cell_OHSU_20cell_High_030819_R1_YF30um_350bar_msms_6464;Single_Hair_Cell_OHSU_20cell_Low_030819_R3_YF30um_350bar_msms_6561;Single_Hair_Cell_OHSU_20cell_Low_030819_R1_YF30um_350bar_msms_6609;Single_Hair_Cell_OHSU_1cell_High_030819_R3_YF30um_350bar_msms_6547;Single_Hair_Cell_OHSU_1cell_High_030819_R9_YF30um_350bar_msms_…	744.353	744.356	52.05	54.05	1528677,1528649,1528702,1528672,1528660,1528653,1528699,1528662,1528640,1528651,1528663,1528648,1528668,1528666,1528664,1528669,1528667,1528665	18	1486.69	2	54.9943	18		0.746233	NA;52.998;53.602;53.279;53.16;53.018;52.723;NA;53.05;53.394;53.682;52.779;52.929;NA;NA;NA;53.43;NA;53.539;52.392;52.387;52.904;53.278;NA;53.61	NA;744.352500242156;744.351813417604;744.354644227628;744.353965154793;744.356624796855;744.353869375065;NA;744.353802725142;744.35378671661;744.352412160561;744.352876274927;744.355284461111;NA;NA;NA;744.353756920222;NA;744.352357625416;744.351727588234;744.353730483917;744.355046635586;744.355287998668;NA;744.357549779297	NA;NaN;54.8978118896484;53.377;NaN;33.265209197998;NaN;NA;39.0330200195313;69.3448486328125;NaN;NaN;NaN;NA;NA;NA;47.773609161377;NA;NaN;NaN;47.773609161377;89.5067825317383;55.7239112854004;NA;59.2475090026855	1	0.153134	-0.052	0.552	0.229	0.11	-0.032	-0.327	-0.204281	0	0.344	0.632	-0.271	-0.121	0	0	0.219663	0.38	0.0243552	0.489	-0.658	-0.663	-0.146	0.228	0.305936	0.56	0	-0.0015821	-0.0011634
Feature_242	725.862	54.3565	TTPSVVAFTADGER	Q5ZM98	Single_Hair_Cell_OHSU_20cell_High_030819_R2_YF30um_350bar_msms_6786;Single_Hair_Cell_OHSU_20cell_Low_030819_R3_YF30um_350bar_msms_6656;Single_Hair_Cell_OHSU_20cell_High_030819_R1_YF30um_350bar_msms_6585;Single_Hair_Cell_OHSU_20cell_Low_030819_R1_YF30um_350bar_msms_6719	725.86	725.864	53.3565	55.3565	1516046,1516041,1516044,1516043,1516045	5	1449.71	2	51.6939	5		0.765533	NA;NA;NA;NA;NA;NA;NA;NA;NA;NA;NA;NA;NA;NA;NA;NA;NA;NA;NA;NA;53.262;53.743;54.349;54.541;54.364	NA;NA;NA;NA;NA;NA;NA;NA;NA;NA;NA;NA;NA;NA;NA;NA;NA;NA;NA;NA;725.862152545543;725.862852677072;725.861436362458;725.861397569848;725.86088836105	NA;NA;NA;NA;NA;NA;NA;NA;NA;NA;NA;NA;NA;NA;NA;NA;NA;NA;NA;NA;52.5271987915039;58.8852081298828;43.5923385620117;NaN;51.7707481384277	1	0.139975	-0.288353	0.259833	0.00274575	-0.0948882	-0.231664	-0.438788	-0.218354	-0.104153	0.129135	0.387679	-0.348945	-0.366641	0	0	0.205622	0.0975319	0.0218046	0.28884	-0.754028	-1.0945	-0.6135	-0.0075	0.1845	0.0075	0	-0.00168371	-0.00148449
Feature_243	699.874	80.594	TTPDVIFVFGFR	F1NF89	Single_Hair_Cell_OHSU_20cell_Low_030819_R2_YF30um_350bar_msms_9655;9658;Single_Hair_Cell_OHSU_20cell_High_030819_R2_YF30um_350bar_msms_10120	699.873	699.876	79.594	81.594	1504295,1504294,1504297	3	1397.73	2	45.0951	3		0.378117	NA;NA;NA;NA;NA;NA;NA;NA;NA;NA;NA;NA;NA;NA;NA;NA;NA;NA;NA;NA;NA;80.434;NA;80.704;80.594	NA;NA;NA;NA;NA;NA;NA;NA;NA;NA;NA;NA;NA;NA;NA;NA;NA;NA;NA;NA;NA;699.875004152745;NA;699.87419411078;699.87459421639	NA;NA;NA;NA;NA;NA;NA;NA;NA;NA;NA;NA;NA;NA;NA;NA;NA;NA;NA;NA;NA;41.2419013977051;NA;48.9482917785645;NaN	1	-0.124305	0.0337394	0.0180161	0.0611834	-0.0279143	-0.0878529	-0.137672	-0.119939	0.0483154	-0.0516908	0.396751	-0.152286	-0.259243	0	0	-0.0166383	0.0583279	-0.0294087	0.238269	-0.14683	0.097436	-0.16	0.049079	0.11	0	0	-0.00166377	-0.00183979
Feature_244	873.947	62.254	TTLQVDTLNSELAGER	A0A1D5NW83	Single_Hair_Cell_OHSU_20cell_High_030819_R2_YF30um_350bar_msms_7818;Single_Hair_Cell_OHSU_20cell_Low_030819_R3_YF30um_350bar_msms_7577;Single_Hair_Cell_OHSU_20cell_Low_030819_R1_YF30um_350bar_msms_7631	873.945	873.949	61.254	63.254	1570670,1570674,1570668,1570672,1570671	5	1745.88	2	117.181	5		0.4338	NA;NA;NA;NA;NA;NA;NA;NA;NA;NA;NA;NA;NA;NA;NA;NA;NA;NA;NA;NA;61.371;61.872;62.254;62.713;62.538	NA;NA;NA;NA;NA;NA;NA;NA;NA;NA;NA;NA;NA;NA;NA;NA;NA;NA;NA;NA;873.947863437869;873.947283860603;873.945667345761;873.945640397385;873.94769515439	NA;NA;NA;NA;NA;NA;NA;NA;NA;NA;NA;NA;NA;NA;NA;NA;NA;NA;NA;NA;NaN;124.250900268555;124.250900268555;NaN;103.041496276855	1	0.0604275	-0.22145	0.167664	-0.0340578	-0.149301	-0.217958	-0.412762	-0.272442	-0.0582601	0.0747063	0.39041	-0.289757	-0.366789	0	0	0.124404	0.0857316	0.0063875	0.273618	-0.785568	-0.883	-0.382	0	0.459	0.284	0	-0.00169948	-0.00178418
Feature_245	555.297	56.826	TTGLVGLAVAENPHER	E1BRT9	Single_Hair_Cell_OHSU_20cell_High_030819_R2_YF30um_350bar_msms_7151;Single_Hair_Cell_OHSU_20cell_High_030819_R1_YF30um_350bar_msms_6921	555.295	555.299	55.826	57.826	1345141,1345146,1345144,1345145,1345137,1345135,1345143	7	1662.87	3	59.7347	4		0.56215	NA;NA;NA;NA;NA;NA;NA;56.633;NA;56.984;NA;NA;NA;NA;NA;56.965;NA;NA;NA;NA;56.273;56.668;57.696;NA;57.392	NA;NA;NA;NA;NA;NA;NA;555.297230759831;NA;555.298644778559;NA;NA;NA;NA;NA;555.296501163787;NA;NA;NA;NA;555.297032926089;555.29691092215;555.296756626408;NA;555.29658667465	NA;NA;NA;NA;NA;NA;NA;NaN;NA;NaN;NA;NA;NA;NA;NA;NaN;NA;NA;NA;NA;60.4891090393066;58.9802017211914;NaN;NA;NaN	1	0.115101	-0.269608	0.220539	-0.0187329	-0.117534	-0.233258	-0.438561	-0.193	-0.0898029	0.158	0.388533	-0.330438	-0.372065	0	0	0.139	0.093842	0.0169836	0.28408	-0.777269	-0.553	-0.158	0.87	0.333298	0.566	0	-0.00111488	-0.00155057
Feature_246	796.659	76.2015	TTGIVMDSGDGVTHTVPIYEGYALPHAILR	Q5ZMQ2	Single_Hair_Cell_OHSU_20cell_High_030819_R2_YF30um_350bar_msms_9613	796.657	796.661	75.2015	77.2015	1552005,1552009,1552008,1552007	4	3182.61	4	54.1669	4		0.378117	NA;NA;NA;NA;NA;NA;NA;NA;NA;NA;NA;NA;NA;NA;NA;NA;NA;NA;NA;NA;76.193;76.101;NA;76.34;76.21	NA;NA;NA;NA;NA;NA;NA;NA;NA;NA;NA;NA;NA;NA;NA;NA;NA;NA;NA;NA;796.658282697141;796.658485256632;NA;796.657518041897;796.658766909292	NA;NA;NA;NA;NA;NA;NA;NA;NA;NA;NA;NA;NA;NA;NA;NA;NA;NA;NA;NA;NaN;54.1668586730957;NA;NaN;NaN	1	-0.0800603	-0.0338491	0.0498569	0.0365472	-0.0764161	-0.121964	-0.175177	-0.176406	0.0227902	-0.0214182	0.395232	-0.185212	-0.289431	0	0	0.0117189	0.0648913	-0.0208357	0.246735	-0.345132	-0.0085	-0.1005	0.0793911	0.1385	0.0085	0	-0.00169948	-0.00183979
Feature_248	426.727	37.961	TTEINFK	P40220	Single_Hair_Cell_OHSU_20cell_High_030819_R2_YF30um_350bar_msms_4801	426.725	426.728	36.961	38.961	987465,987461,987460,987462,987458,987459	6	851.439	2	122.979	6		0.8308	NA;NA;38.366;NA;NA;37.739;NA;NA;NA;38.211;NA;NA;NA;NA;NA;NA;NA;NA;NA;NA;37.142;37.694;NA;38.183;NA	NA;NA;426.726615624299;NA;NA;426.725518484607;NA;NA;NA;426.726683974989;NA;NA;NA;NA;NA;NA;NA;NA;NA;NA;426.725760936942;426.727063683695;NA;426.726476909095;NA	NA;NA;NaN;NA;NA;NaN;NA;NA;NA;NaN;NA;NA;NA;NA;NA;NA;NA;NA;NA;NA;NaN;122.978698730469;NA;NaN;NA	1	0.305115	-0.3636	0.405	-0.0149078	0.0684882	-0.222	-0.698224	-0.010685	-0.19943	0.25	0.38201	-0.4718	-0.229063	0	0	0.244748	0.122032	0.0538101	0.320445	-0.672799	-0.819	-0.267	0.210087	0.222	-0.0444191	0	-0.00111488	-0.0012252
Feature_249	406.539	17.411	TSYAQHQQVR	F2Z4K7	Single_Hair_Cell_OHSU_20cell_High_030819_R1_YF30um_350bar_msms_2118;Single_Hair_Cell_OHSU_20cell_High_030819_R2_YF30um_350bar_msms_2232	406.537	406.541	16.411	18.411	887165,887167,887166	3	1216.59	3	62.2592	3		0.378117	NA;NA;NA;NA;NA;NA;NA;NA;NA;NA;NA;NA;NA;NA;NA;NA;NA;NA;NA;NA;17.02;17.415;NA;17.411;NA	NA;NA;NA;NA;NA;NA;NA;NA;NA;NA;NA;NA;NA;NA;NA;NA;NA;NA;NA;NA;406.53902813339;406.53904037434;NA;406.538497765989;NA	NA;NA;NA;NA;NA;NA;NA;NA;NA;NA;NA;NA;NA;NA;NA;NA;NA;NA;NA;NA;74.1650085449219;50.3534088134766;NA;NaN;NA	1	0.512098	-0.363324	0.0143584	-0.456321	0.0832907	-0.136088	-1.92188	0.262294	-0.318849	0.383757	0.374905	-0.625776	-0.0741445	0	0	-0.375733	0.152741	0.0939237	0.360059	-1.38403	-0.391	0.004	0.0685081	0	-5.80916	0	-0.00111488	-0.00110125
Feature_250	582.3	49.694	TSVESDISGLR	A0A1D5PHS2	Single_Hair_Cell_OHSU_20cell_Low_030819_R3_YF30um_350bar_msms_6136	582.299	582.302	48.694	50.694	1387489	1	1162.59	2	65.1792	1		0.378117	NA;NA;NA;NA;NA;NA;NA;NA;NA;NA;NA;NA;NA;NA;NA;NA;NA;NA;NA;NA;NA;NA;NA;NA;49.694	NA;NA;NA;NA;NA;NA;NA;NA;NA;NA;NA;NA;NA;NA;NA;NA;NA;NA;NA;NA;NA;NA;NA;NA;582.300597990507	NA;NA;NA;NA;NA;NA;NA;NA;NA;NA;NA;NA;NA;NA;NA;NA;NA;NA;NA;NA;NA;NA;NA;NA;65.1792068481445	1	0.186937	-0.318742	0.347927	0.0407457	-0.0415957	-0.217942	-0.440774	-0.164492	-0.131248	0.161268	0.386067	-0.383884	-0.340888	0	0	0.253395	0.104499	0.0309067	0.297827	-0.69873	-0.827555	-0.408644	0.18999	0.298189	0	0	-0.00111488	-0.00121835
Feature_251	567.33	57.836	TSTSGVILSIR	A0A1D5PFI4	Single_Hair_Cell_OHSU_20cell_High_030819_R2_YF30um_350bar_msms_7313;Single_Hair_Cell_OHSU_20cell_High_030819_R1_YF30um_350bar_msms_7047	567.328	567.332	56.836	58.836	1366011,1366007,1366008	3	1132.65	2	53.0388	3		0.39326	NA;NA;NA;NA;NA;NA;NA;NA;NA;NA;NA;NA;NA;NA;NA;NA;NA;NA;NA;NA;57.353;57.836;58.357;NA;NA	NA;NA;NA;NA;NA;NA;NA;NA;NA;NA;NA;NA;NA;NA;NA;NA;NA;NA;NA;NA;567.329621998852;567.329950246521;567.332135377801;NA;NA	NA;NA;NA;NA;NA;NA;NA;NA;NA;NA;NA;NA;NA;NA;NA;NA;NA;NA;NA;NA;59.198;46.8795204162598;NaN;NA;NA	1	0.104928	-0.26141	0.207611	-0.0251996	-0.12534	-0.232322	-0.436675	-0.249617	-0.0839336	0.105155	0.388882	-0.322869	-0.372732	0	0	0.168876	0.0923328	0.0150119	0.282133	-0.784125	-0.483	0	0.521	0.347441	0.193894	0	-0.00111488	-0.00155057
Feature_252	636.562	54.346	TSRPENPVIYNNNEDFHIGQAK	A0A1D5NWL4	Single_Hair_Cell_OHSU_20cell_Low_030819_R3_YF30um_350bar_msms_6648;Single_Hair_Cell_OHSU_20cell_High_030819_R1_YF30um_350bar_msms_6571	636.561	636.564	53.346	55.346	1458327,1458328,1458330,1458326,1458329	5	2542.22	4	30.2225	5		0.57299	NA;NA;NA;NA;NA;NA;NA;NA;NA;NA;NA;NA;NA;NA;NA;NA;NA;NA;NA;NA;53.218;53.487;54.334;54.501;54.358	NA;NA;NA;NA;NA;NA;NA;NA;NA;NA;NA;NA;NA;NA;NA;NA;NA;NA;NA;NA;636.562285827495;636.560345987564;636.562386301086;636.562034835877;636.562236101732	NA;NA;NA;NA;NA;NA;NA;NA;NA;NA;NA;NA;NA;NA;NA;NA;NA;NA;NA;NA;30.869;NaN;NaN;NaN;29.576	1	0.140081	-0.288429	0.26002	0.00284717	-0.0947817	-0.231646	-0.438779	-0.218245	-0.104214	0.129207	0.387675	-0.349024	-0.366606	0	0	0.205734	0.0975476	0.0218251	0.28886	-0.753915	-1.128	-0.859	-0.012	0.155	0.012	0	-0.00126845	-0.00148449
Feature_253	709.877	45.411	TSQDTAASAVAVGLK	O57660	Single_Hair_Cell_OHSU_20cell_High_030819_R2_YF30um_350bar_msms_5720;Single_Hair_Cell_OHSU_20cell_High_030819_R1_YF30um_350bar_msms_5573;Single_Hair_Cell_OHSU_20cell_Low_030819_R3_YF30um_350bar_msms_5657;Single_Hair_Cell_OHSU_20cell_Low_030819_R2_YF30um_350bar_msms_5708	709.876	709.879	44.411	46.411	1508220,1508219,1508216,1508218,1508221	5	1417.74	2	63.1371	5		0.64177	NA;NA;NA;NA;NA;NA;NA;NA;NA;NA;NA;NA;NA;NA;NA;NA;NA;NA;NA;NA;44.372;44.892;45.374;45.593;45.448	NA;NA;NA;NA;NA;NA;NA;NA;NA;NA;NA;NA;NA;NA;NA;NA;NA;NA;NA;NA;709.877056622784;709.877656109909;709.876618704246;709.877236691725;709.876386043348	NA;NA;NA;NA;NA;NA;NA;NA;NA;NA;NA;NA;NA;NA;NA;NA;NA;NA;NA;NA;48.898509979248;76.8199005126953;NaN;44.2517509460449;82.5781326293945	1	0.230077	-0.340686	0.410016	0.0419867	0.00736772	-0.202764	-0.48185	-0.109351	-0.156137	0.190786	0.384586	-0.415978	-0.303164	0	0	0.281265	0.110899	0.0392676	0.306083	-0.6512	-1.039	-0.519	-0.037	0.182	0.037	0	-0.00167672	-0.00111859
Feature_254	971.961	70.614	TSIDAYDNFDNISLAQR	F1NW23	Single_Hair_Cell_OHSU_20cell_High_030819_R2_YF30um_350bar_msms_8922	971.959	971.963	69.614	71.614	1590842	1	1941.91	2	78.0783	1		0.378117	NA;NA;NA;NA;NA;NA;NA;NA;NA;NA;NA;NA;NA;NA;NA;NA;NA;NA;NA;NA;NA;70.614;NA;NA;NA	NA;NA;NA;NA;NA;NA;NA;NA;NA;NA;NA;NA;NA;NA;NA;NA;NA;NA;NA;NA;NA;971.961503474645;NA;NA;NA	NA;NA;NA;NA;NA;NA;NA;NA;NA;NA;NA;NA;NA;NA;NA;NA;NA;NA;NA;NA;NA;78.0783462524414;NA;NA;NA	1	-0.0237793	-0.118878	0.0983778	-0.000572192	-0.130874	-0.164144	-0.281736	-0.242024	-0.00967927	0.0170903	0.3933	-0.227096	-0.327028	0	0	0.0483843	0.0732402	-0.00993021	0.257505	-0.590667	-0.583289	0	0.116565	0.494073	0.326913	0	-0.00169948	-0.00180288
Feature_255	658.875	65.777	TSIAIDTIINQK	A0A1L1RY35	Single_Hair_Cell_OHSU_20cell_High_030819_R2_YF30um_350bar_msms_8256;Single_Hair_Cell_OHSU_20cell_Low_030819_R1_YF30um_350bar_msms_8016;Single_Hair_Cell_OHSU_20cell_High_030819_R1_YF30um_350bar_msms_7867;Single_Hair_Cell_OHSU_20cell_Low_030819_R3_YF30um_350bar_msms_7974;Single_Hair_Cell_OHSU_20cell_Low_030819_R2_YF30um_350bar_msms_8013;Single_Hair_Cell_OHSU_1cell_High_030819_R9_YF30um_350bar_msms_…	658.873	658.876	64.777	66.777	1476019,1476018,1476023,1476027,1476025,1476028,1476021,1476020	8	1315.74	2	154.262	8		0.8874	NA;NA;65.906;65.708;NA;NA;NA;NA;NA;65.874;NA;NA;NA;NA;NA;NA;NA;NA;NA;NA;64.968;65.451;65.846;66.222;66.043	NA;NA;658.876685761728;658.876070115553;NA;NA;NA;NA;NA;658.87712442463;NA;NA;NA;NA;NA;NA;NA;NA;NA;NA;658.875708659961;658.874467988254;658.874077399977;658.876014096898;658.877197326737	NA;NA;NaN;NaN;NA;NA;NA;NA;NA;99.4998931884766;NA;NA;NA;NA;NA;NA;NA;NA;NA;NA;152.671600341797;196.157302856445;179.194702148438;144.102905273438;153.946304321289	1	0.024942	-0.183257	0.129	-0.069	-0.15368	-0.197695	-0.371827	-0.272858	-0.0377875	0.097	0.391628	-0.263352	-0.353786	0	0	0.0903887	0.0804677	-0.000489264	0.266827	-0.739523	-0.809	-0.326	0.069	0.445	0.266	0	-0.00131671	-0.0018962
Feature_256	776.407	64.278	TSDIFGSPVSTSVVR	Q5ZM61	Single_Hair_Cell_OHSU_20cell_Low_030819_R1_YF30um_350bar_msms_7853	776.405	776.409	63.278	65.278	1544121	1	1550.8	2	39.6291	1		0.42935	NA;NA;NA;NA;NA;NA;NA;NA;NA;NA;NA;NA;NA;NA;NA;NA;NA;NA;NA;NA;NA;NA;64.278;NA;NA	NA;NA;NA;NA;NA;NA;NA;NA;NA;NA;NA;NA;NA;NA;NA;NA;NA;NA;NA;NA;NA;NA;776.406955449052;NA;NA	NA;NA;NA;NA;NA;NA;NA;NA;NA;NA;NA;NA;NA;NA;NA;NA;NA;NA;NA;NA;NA;NA;39.6290817260742;NA;NA	1	0.0400407	-0.200362	0.152967	-0.0299406	-0.153829	-0.206968	-0.391831	-0.274877	-0.0464984	0.0607572	0.391109	-0.274587	-0.360097	0	0	0.10473	0.0827074	0.00243666	0.269717	-0.765321	-0.763103	-0.339234	0	0.490374	0.252989	0	-0.00168371	-0.00180352
Feature_257	584.85	75.936	TQVQPLEILK	Q5ZIS6	Single_Hair_Cell_OHSU_1cell_High_030819_R10_YF30um_350bar_msms_8830;8834	584.849	584.852	74.936	76.936	1392396,1392415,1392412,1392410,1392414,1392418,1392416,1392417,1392411,1392413,1392409	11	1167.69	2	74.8411	10		0.4211	NA;75.88;75.947;75.905;NA;75.781;NA;NA;NA;NA;NA;NA;NA;75.646;NA;NA;75.936;NA;NA;NA;75.669;75.85;75.959;76.183;76.01	NA;584.847813260464;584.849468635353;584.847485044771;NA;584.850293343939;NA;NA;NA;NA;NA;NA;NA;584.848557347996;NA;NA;584.847859744153;NA;NA;NA;584.848797222743;584.849924493492;584.849219722697;584.848869081127;584.849044312302	NA;74.8410873413086;NaN;NaN;NA;NaN;NA;NA;NA;NA;NA;NA;NA;NaN;NA;NA;NaN;NA;NA;NA;NaN;NaN;NaN;NaN;NaN	1	-0.077386	-0.056	0.011	-0.031	-0.0792901	-0.155	-0.178754	-0.179814	0.0212473	-0.0195884	0.39514	-0.187203	-0.291265	-0.29	0	0.013433	0	-0.0203175	0.247247	-0.357258	-0.267	-0.086	0.023	0.247	0.074	0	-0.0012433	-0.0023297
Feature_258	745.729	63.1615	TQQAAQANITLQEQIEAIHK	F1NU16	Single_Hair_Cell_OHSU_20cell_High_030819_R2_YF30um_350bar_msms_7952	745.727	745.731	62.1615	64.1615	1529556,1529557,1529559,1529558	4	2234.17	3	61.2764	4		0.49036	NA;NA;NA;NA;NA;NA;NA;NA;NA;NA;NA;NA;NA;NA;NA;NA;NA;NA;NA;NA;62.558;62.957;63.366;63.855;NA	NA;NA;NA;NA;NA;NA;NA;NA;NA;NA;NA;NA;NA;NA;NA;NA;NA;NA;NA;NA;745.728729524959;745.72926097114;745.727671400988;745.727088818469;NA	NA;NA;NA;NA;NA;NA;NA;NA;NA;NA;NA;NA;NA;NA;NA;NA;NA;NA;NA;NA;NaN;61.276439666748;NaN;NaN;NA	1	0.0512867	-0.212256	0.161103	-0.0326476	-0.151939	-0.21329	-0.404215	-0.274231	-0.0529865	0.0684519	0.390723	-0.282956	-0.364062	0	0	0.115535	0.0843757	0.00461604	0.271869	-0.778416	-0.6035	-0.2045	0.2045	0.6935	0.204867	0	-0.00168371	-0.00179673
Feature_259	750.923	72.406	TQNVTAASAIANIVK	Q5ZMG9	Single_Hair_Cell_OHSU_20cell_High_030819_R2_YF30um_350bar_msms_9084;Single_Hair_Cell_OHSU_20cell_High_030819_R1_YF30um_350bar_msms_8638;Single_Hair_Cell_OHSU_20cell_Low_030819_R3_YF30um_350bar_msms_8747	750.921	750.924	71.406	73.406	1531460,1531464,1531459,1531461,1531462	5	1499.83	2	108.428	5		0.440817	NA;NA;NA;NA;NA;NA;NA;NA;NA;NA;NA;NA;NA;NA;NA;NA;NA;NA;NA;NA;71.559;72.016;72.406;72.919;72.699	NA;NA;NA;NA;NA;NA;NA;NA;NA;NA;NA;NA;NA;NA;NA;NA;NA;NA;NA;NA;750.923480861895;750.922701819205;750.922814050045;750.921314963182;750.92212562128	NA;NA;NA;NA;NA;NA;NA;NA;NA;NA;NA;NA;NA;NA;NA;NA;NA;NA;NA;NA;130.717498779297;109.074600219727;NaN;NaN;85.4929580688477	1	-0.0418294	-0.0922578	0.0819019	0.0112149	-0.115402	-0.15088	-0.24287	-0.223112	0.000734203	0.00474001	0.39392	-0.213663	-0.315372	0	0	0.0362379	0.0705626	-0.0134278	0.254051	-0.516243	-0.847	-0.39	0	0.513	0.293	0	-0.00168371	-0.00183979
Feature_260	451.769	35.256	TQLVSNLK	P00508	Single_Hair_Cell_OHSU_20cell_Low_030819_R3_YF30um_350bar_msms_4425	451.767	451.771	34.256	36.256	1087277,1087273,1087278,1087279,1087280	5	901.523	2	55.5027	5		0.81805	NA;NA;NA;NA;NA;NA;NA;NA;NA;NA;NA;NA;NA;NA;NA;NA;NA;NA;NA;NA;34.638;35.256;35.631;35.665;35.162	NA;NA;NA;NA;NA;NA;NA;NA;NA;NA;NA;NA;NA;NA;NA;NA;NA;NA;NA;NA;451.768599585746;451.76865772469;451.767741840682;451.767565573077;451.768362798762	NA;NA;NA;NA;NA;NA;NA;NA;NA;NA;NA;NA;NA;NA;NA;NA;NA;NA;NA;NA;NaN;NaN;NaN;NaN;55.5027389526367	1	0.33236	-0.367066	0.434497	-0.0459378	0.0822954	-0.18078	-0.831022	0.0252473	-0.215149	0.260773	0.381075	-0.492068	-0.203696	0	0	0.199097	0.126074	0.0590902	0.325659	-0.733229	-0.618	0	0.375	0.409	-0.094	0	-0.00111488	-0.00110125
Feature_261	375.532	17.751	TQLAHGSPTGR	A0A1L1RIN2	Single_Hair_Cell_OHSU_20cell_High_030819_R1_YF30um_350bar_msms_2185	375.53	375.533	16.751	18.751	690663,690662	2	1123.57	3	34.7683	2		0.378117	NA;NA;NA;NA;NA;NA;NA;NA;NA;NA;NA;NA;NA;NA;NA;NA;NA;NA;NA;NA;17.528;17.974;NA;NA;NA	NA;NA;NA;NA;NA;NA;NA;NA;NA;NA;NA;NA;NA;NA;NA;NA;NA;NA;NA;NA;375.531533033472;375.531538408426;NA;NA;NA	NA;NA;NA;NA;NA;NA;NA;NA;NA;NA;NA;NA;NA;NA;NA;NA;NA;NA;NA;NA;34.7682800292969;NaN;NA;NA;NA	1	0.508674	-0.363493	0.0255845	-0.447317	0.0833697	-0.137151	-1.90088	0.257778	-0.316874	0.381414	0.375022	-0.623228	-0.0764078	0	0	-0.362412	0.152233	0.09326	0.359404	-1.37084	-0.223	0.223	0.0713851	0.0113528	-5.5864	0	-0.00111488	-0.00110125
Feature_262	830.905	35.539	TQAEINQEAEVDVSK	Q5ZLR5	Single_Hair_Cell_OHSU_20cell_High_030819_R1_YF30um_350bar_msms_4385;Single_Hair_Cell_OHSU_20cell_High_030819_R2_YF30um_350bar_msms_4525;Single_Hair_Cell_OHSU_20cell_Low_030819_R1_YF30um_350bar_msms_4533;Single_Hair_Cell_OHSU_20cell_Low_030819_R3_YF30um_350bar_msms_4482	830.903	830.907	34.539	36.539	1562944,1562947,1562943,1562946,1562945	5	1659.8	2	121.228	5		0.5126	NA;NA;NA;NA;NA;NA;NA;NA;NA;NA;NA;NA;NA;NA;NA;NA;NA;NA;NA;NA;34.693;35.407;35.675;35.742;35.539	NA;NA;NA;NA;NA;NA;NA;NA;NA;NA;NA;NA;NA;NA;NA;NA;NA;NA;NA;NA;830.904180931842;830.90541107635;830.903764886761;830.902297591011;830.905548481828	NA;NA;NA;NA;NA;NA;NA;NA;NA;NA;NA;NA;NA;NA;NA;NA;NA;NA;NA;NA;121.815101623535;174.394897460938;99.3440399169922;NaN;89.358039855957	1	0.329509	-0.366806	0.435961	-0.0422849	0.0811416	-0.181289	-0.815878	0.021488	-0.213505	0.258822	0.381173	-0.489948	-0.206265	0	0	0.204599	0.125651	0.0585378	0.325114	-0.72583	-0.846	-0.132	0.136	0.203	0	0	-0.00169948	-0.00110125
Feature_263	696.38	63.597	TPYTDVNIVTIR	A0A1L1RX65	Single_Hair_Cell_OHSU_20cell_High_030819_R2_YF30um_350bar_msms_7974;Single_Hair_Cell_OHSU_20cell_Low_030819_R1_YF30um_350bar_msms_7784;Single_Hair_Cell_OHSU_20cell_Low_030819_R3_YF30um_350bar_msms_7729	696.378	696.382	62.597	64.597	1503089,1503092,1503088,1503093,1503091	5	1390.75	2	62.7049	5		1	NA;NA;NA;NA;NA;NA;NA;NA;NA;NA;NA;NA;NA;NA;NA;NA;NA;NA;NA;NA;62.643;63.142;63.597;63.958;63.788	NA;NA;NA;NA;NA;NA;NA;NA;NA;NA;NA;NA;NA;NA;NA;NA;NA;NA;NA;NA;696.379939645271;696.38022377792;696.379823519151;696.379459028867;NaN	NA;NA;NA;NA;NA;NA;NA;NA;NA;NA;NA;NA;NA;NA;NA;NA;NA;NA;NA;NA;NaN;97.4630966186523;47.6214714050293;NaN;43.03	1	0.0469001	-0.207697	0.157957	-0.0317062	-0.152864	-0.210894	-0.399633	-0.274693	-0.0504557	0.0654505	0.390874	-0.279691	-0.362593	0	0	0.111307	0.083725	0.00376594	0.271029	-0.773894	-0.954	-0.455	0	0.361	0.191	0	-0.00165732	-0.00180352
Feature_264	408.716	44.83	TPWLDGK	A0A1L1RRN4	Single_Hair_Cell_OHSU_20cell_Low_030819_R3_YF30um_350bar_msms_5582	408.714	408.718	43.83	45.83	897279,897283,897281,897282	4	815.418	2	58.815	4		0.765117	NA;NA;NA;NA;NA;NA;NA;NA;NA;NA;NA;NA;NA;NA;NA;NA;NA;NA;NA;NA;43.845;NA;44.854;45.006;44.806	NA;NA;NA;NA;NA;NA;NA;NA;NA;NA;NA;NA;NA;NA;NA;NA;NA;NA;NA;NA;408.715412269293;NA;408.715043786238;408.716140014545;408.715539717636	NA;NA;NA;NA;NA;NA;NA;NA;NA;NA;NA;NA;NA;NA;NA;NA;NA;NA;NA;NA;NaN;NA;NaN;NaN;58.814998626709	1	0.235928	-0.3432	0.415701	0.0394709	0.0132564	-0.200998	-0.491382	-0.10172	-0.159513	0.19479	0.384385	-0.420331	-0.297504	0	0	0.282917	0.111767	0.0404017	0.307203	-0.646334	-0.985	-0.27031	0.024	0.176	-0.024	0	-0.00111488	-0.00111859
Feature_265	552.769	41.813	TPVSEDMLGR	Q9I8A2	Single_Hair_Cell_OHSU_20cell_High_030819_R2_YF30um_350bar_msms_5369;Single_Hair_Cell_OHSU_20cell_High_030819_R1_YF30um_350bar_msms_5219	552.768	552.771	40.813	42.813	1339607,1339606	2	1103.52	2	82.4949	2		0.378117	NA;NA;NA;NA;NA;NA;NA;NA;NA;NA;NA;NA;NA;NA;NA;NA;NA;NA;NA;NA;41.542;42.084;NA;NA;NA	NA;NA;NA;NA;NA;NA;NA;NA;NA;NA;NA;NA;NA;NA;NA;NA;NA;NA;NA;NA;552.768835531188;552.769386825613;NA;NA;NA	NA;NA;NA;NA;NA;NA;NA;NA;NA;NA;NA;NA;NA;NA;NA;NA;NA;NA;NA;NA;62.466178894043;102.523597717285;NA;NA;NA	1	0.266316	-0.354323	0.435506	0.0196574	0.0405842	-0.193229	-0.559071	-0.0618487	-0.177046	0.215583	0.383342	-0.442938	-0.267351	0	0	0.280305	0.116275	0.046291	0.313019	-0.635328	-0.271	0.271	0.209181	0.298331	0.237983	0	-0.00111488	-0.00110125
Feature_266	551.317	59.28	TPVIDADKPVSLQLR	F1NKL4	Single_Hair_Cell_OHSU_20cell_High_030819_R2_YF30um_350bar_msms_7492	551.316	551.319	58.28	60.28	1337745,1337730,1337731	3	1650.93	3	52.8619	3		0.415183	NA;NA;NA;NA;NA;NA;NA;NA;NA;NA;NA;NA;NA;NA;NA;NA;NA;NA;NA;NA;58.856;59.28;NA;60.105;NA	NA;NA;NA;NA;NA;NA;NA;NA;NA;NA;NA;NA;NA;NA;NA;NA;NA;NA;NA;NA;551.317147712201;551.317560531308;NA;551.316171926628;NA	NA;NA;NA;NA;NA;NA;NA;NA;NA;NA;NA;NA;NA;NA;NA;NA;NA;NA;NA;NA;NaN;52.8619117736816;NA;NaN;NA	1	0.0903832	-0.249121	0.1921	-0.0314802	-0.135018	-0.229371	-0.431837	-0.259425	-0.0755423	0.0952027	0.389381	-0.312047	-0.372273	0	0	0.154083	0.0901753	0.012193	0.27935	-0.790292	-0.424	0	0.160046	0.825	0.162427	0	-0.00111488	-0.00168891
Feature_267	470.256	50.028	TPNLTHLNLSGNK	Q5ZMN0	Single_Hair_Cell_OHSU_20cell_Low_030819_R2_YF30um_350bar_msms_6221;Single_Hair_Cell_OHSU_20cell_Low_030819_R3_YF30um_350bar_msms_6164;Single_Hair_Cell_OHSU_20cell_Low_030819_R1_YF30um_350bar_msms_6331	470.255	470.258	49.028	51.028	1143958,1143944,1143953,1143956,1143954,1143955	6	1407.75	3	37.0946	6		0.645317	NA;NA;NA;NA;NA;NA;NA;NA;NA;NA;NA;NA;NA;NA;NA;NA;49.842;NA;NA;NA;48.855;49.273;50.801;50.113;50.028	NA;NA;NA;NA;NA;NA;NA;NA;NA;NA;NA;NA;NA;NA;NA;NA;470.2560608615;NA;NA;NA;470.255943383146;470.255916853986;470.256162001273;470.256864687093;470.255415288967	NA;NA;NA;NA;NA;NA;NA;NA;NA;NA;NA;NA;NA;NA;NA;NA;NaN;NA;NA;NA;NaN;NaN;23.8810291290283;39.6290817260742;47.773609161377	1	0.183573	-0.316786	0.341864	0.0390602	-0.0456354	-0.219171	-0.439554	-0.168634	-0.129307	0.158966	0.386182	-0.381381	-0.343377	0	0	0.250343	-0.186	0.0302547	0.297184	-0.702829	-1.173	-0.755	0.773	0.085	0	0	-0.00111488	-0.00121835
Feature_268	845.954	67.3445	TPIGSFQGSLSSLPATK	E1C0Q5	Single_Hair_Cell_OHSU_20cell_High_030819_R2_YF30um_350bar_msms_8477;Single_Hair_Cell_OHSU_20cell_High_030819_R1_YF30um_350bar_msms_8081;Single_Hair_Cell_OHSU_20cell_Low_030819_R1_YF30um_350bar_msms_8221;Single_Hair_Cell_OHSU_20cell_Low_030819_R3_YF30um_350bar_msms_8209	845.953	845.956	66.3445	68.3445	1566149,1566152,1566151,1566147,1566150	5	1689.89	2	138.828	5		0.482333	NA;NA;NA;NA;NA;NA;NA;NA;NA;NA;NA;NA;NA;NA;NA;NA;NA;NA;NA;NA;66.69;67.224;67.465;68.042;67.862	NA;NA;NA;NA;NA;NA;NA;NA;NA;NA;NA;NA;NA;NA;NA;NA;NA;NA;NA;NA;845.955474312507;845.953662974278;845.954896582461;845.953246119468;845.952218059958	NA;NA;NA;NA;NA;NA;NA;NA;NA;NA;NA;NA;NA;NA;NA;NA;NA;NA;NA;NA;137.451400756836;143.459503173828;164.53010559082;NaN;109.872200012207	1	0.00915317	-0.163868	0.128202	-0.0184965	-0.149926	-0.187304	-0.346654	-0.266862	-0.0286786	0.0396233	0.39217	-0.251603	-0.346077	0	0	0.0756576	0.0781255	-0.0035488	0.263806	-0.701764	-0.6545	-0.1205	0.1205	0.6975	0.5175	0	-0.00169948	-0.00183979
Feature_269	736.927	78.167	TPFLLVGTQIDLR	Q90694	Single_Hair_Cell_OHSU_20cell_High_030819_R1_YF30um_350bar_msms_9378	736.926	736.929	77.167	79.167	1521117,1521116	2	1471.84	2	57.434	2		0.378117	NA;NA;NA;NA;NA;NA;NA;NA;NA;NA;NA;NA;NA;NA;NA;NA;NA;NA;NA;NA;78.066;NA;NA;NA;78.268	NA;NA;NA;NA;NA;NA;NA;NA;NA;NA;NA;NA;NA;NA;NA;NA;NA;NA;NA;NA;736.925359306155;NA;NA;NA;736.925964920446	NA;NA;NA;NA;NA;NA;NA;NA;NA;NA;NA;NA;NA;NA;NA;NA;NA;NA;NA;NA;57.434;NA;NA;NA;NaN	1	-0.0998581	-0.00351792	0.0352019	0.0481387	-0.0548591	-0.106735	-0.154219	-0.151139	0.0342119	-0.0349642	0.395912	-0.170479	-0.275881	0	0	-0.000969981	0.0619544	-0.0246718	0.242947	-0.255846	-0.101	-0.0408088	0.0658092	0.203409	0.101	0	-0.00168371	-0.00183979
Feature_270	500.277	26.705	TPAEVQNIK	P17153	Single_Hair_Cell_OHSU_20cell_High_030819_R1_YF30um_350bar_msms_3273;Single_Hair_Cell_OHSU_20cell_Low_030819_R3_YF30um_350bar_msms_3263	500.275	500.279	25.705	27.705	1218868,1218866,1218858,1218861,1218867,1218865,1218864	7	998.54	2	65.3678	7		0.69283	NA;NA;NA;NA;NA;NA;NA;NA;NA;26.964;NA;NA;26.529;NA;NA;NA;NA;NA;NA;NA;25.934;26.705;26.752;26.802;25.767	NA;NA;NA;NA;NA;NA;NA;NA;NA;500.276419895658;NA;NA;500.276690453212;NA;NA;NA;NA;NA;NA;NA;500.276395892417;500.27639257166;500.275679759027;500.276622345539;500.27653003216	NA;NA;NA;NA;NA;NA;NA;NA;NA;NaN;NA;NA;NaN;NA;NA;NA;NA;NA;NA;NA;57.8879089355469;NaN;NaN;NaN;72.8477096557617	1	0.418487	-0.367735	0.299802	-0.212526	0.0887243	-0.162887	-1.34788	0.138836	-0.264841	0.259	0.378118	-0.556139	-0.176	0	0	-0.0324578	0.138852	0.0757818	0.342143	-1.02401	-0.771	0	0.047	0.097	-0.938	0	-0.00111488	-0.00110125
Feature_271	602.303	30.363	TNEAQAIETAR	Q5F405	Single_Hair_Cell_OHSU_20cell_High_030819_R2_YF30um_350bar_msms_3887;Single_Hair_Cell_OHSU_20cell_Low_030819_R1_YF30um_350bar_msms_3897;Single_Hair_Cell_OHSU_20cell_Low_030819_R3_YF30um_350bar_msms_3797;3814	602.301	602.304	29.363	31.363	1418583,1418577,1418578,1418580,1418581	5	1202.59	2	82.8996	5		0.542133	NA;NA;NA;NA;NA;NA;NA;NA;NA;NA;NA;NA;NA;NA;NA;NA;NA;NA;NA;NA;29.622;30.363;30.608;30.621;30.063	NA;NA;NA;NA;NA;NA;NA;NA;NA;NA;NA;NA;NA;NA;NA;NA;NA;NA;NA;NA;602.304515666547;602.303574299654;602.302888157287;602.304798103497;602.303260915613	NA;NA;NA;NA;NA;NA;NA;NA;NA;NA;NA;NA;NA;NA;NA;NA;NA;NA;NA;NA;NaN;123.920997619629;50.8967514038086;NaN;73.8811569213867	1	0.381643	-0.36871	0.379076	-0.12844	0.0911645	-0.171299	-1.12196	0.0902443	-0.243583	0.294495	0.379383	-0.52873	-0.162905	0	0	0.0804785	0.133386	0.0686414	0.335092	-0.888338	-0.741	0	0.245	0.258	-0.3	0	-0.0011203	-0.00110125
Feature_272	549.588	17.4915	TNEAPAAEASDDKEAK	P12902	Single_Hair_Cell_OHSU_20cell_High_030819_R2_YF30um_350bar_msms_2243;Single_Hair_Cell_OHSU_20cell_High_030819_R1_YF30um_350bar_msms_2124;Single_Hair_Cell_OHSU_20cell_Low_030819_R2_YF30um_350bar_msms_2180;Single_Hair_Cell_OHSU_20cell_Low_030819_R1_YF30um_350bar_msms_2212	549.587	549.59	16.4915	18.4915	1335180,1335186,1335181,1335185,1335183,1335182	6	1645.74	3	97.5758	6		0.667067	NA;NA;17.497;NA;17.506;NA;NA;NA;NA;NA;NA;NA;NA;NA;NA;NA;NA;NA;NA;NA;17.102;17.529;17.459;17.486;NA	NA;NA;549.586989353329;NA;549.587347763294;NA;NA;NA;NA;NA;NA;NA;NA;NA;NA;NA;NA;NA;NA;NA;549.588670811193;549.588218617285;549.588452619684;549.588296443718;NA	NA;NA;NaN;NA;NaN;NA;NA;NA;NA;NA;NA;NA;NA;NA;NA;NA;NA;NA;NA;NA;137.613098144531;116.060997009277;56.1207885742188;80.5082931518555;NA	1	0.511288	-0.363364	0.0055	-0.454189	0.0145	-0.13634	-1.91691	0.261225	-0.318382	0.383203	0.374933	-0.625173	-0.0746803	0	0	-0.372577	0.152621	0.0937665	0.359904	-1.38091	-0.3895	0.0375	-0.0325	-0.0055	-5.75641	0	-0.00111488	-0.00079417
Feature_273	374.234	29.1125	TLVSVTK	A0A1D5P5R0	Single_Hair_Cell_OHSU_20cell_High_030819_R2_YF30um_350bar_msms_3776;Single_Hair_Cell_OHSU_20cell_High_030819_R1_YF30um_350bar_msms_3636	374.232	374.236	28.1125	30.1125	683432,683455,683451,683450	4	746.454	2	59.7897	4		0.67	NA;NA;NA;NA;NA;NA;NA;NA;NA;NA;NA;NA;NA;NA;NA;NA;NA;NA;NA;NA;28.74;29.485;NA;29.681;28.666	NA;NA;NA;NA;NA;NA;NA;NA;NA;NA;NA;NA;NA;NA;NA;NA;NA;NA;NA;NA;374.234746670872;374.232928224727;NA;374.233005628817;374.233640900084	NA;NA;NA;NA;NA;NA;NA;NA;NA;NA;NA;NA;NA;NA;NA;NA;NA;NA;NA;NA;63.565071105957;56.0142784118652;NA;NaN;NaN	1	0.394238	-0.368511	0.35534	-0.155378	0.0908115	-0.168575	-1.19919	0.106855	-0.25085	0.303113	0.378951	-0.5381	-0.153544	0	0	0.0438868	0.135255	0.0710823	0.337502	-0.933507	-0.3725	0.3725	0.168399	0.5685	-0.4465	0	-0.00111488	-0.00110125
Feature_274	456.556	22.125	TLVADNHPESER	A0A1D5P797	Single_Hair_Cell_OHSU_20cell_High_030819_R2_YF30um_350bar_msms_2852;Single_Hair_Cell_OHSU_20cell_High_030819_R1_YF30um_350bar_msms_2706	456.555	456.558	21.125	23.125	1102107,1102104,1102108	3	1366.65	3	40.7276	3		0.378117	NA;NA;NA;NA;NA;NA;NA;NA;NA;NA;NA;NA;NA;NA;NA;NA;NA;NA;NA;NA;21.502;22.125;NA;22.158;NA	NA;NA;NA;NA;NA;NA;NA;NA;NA;NA;NA;NA;NA;NA;NA;NA;NA;NA;NA;NA;456.556030075551;456.556115582768;NA;456.55645104897;NA	NA;NA;NA;NA;NA;NA;NA;NA;NA;NA;NA;NA;NA;NA;NA;NA;NA;NA;NA;NA;44.5107612609863;36.9444198608398;NA;NaN;NA	1	0.464618	-0.365659	0.167729	-0.331482	0.0848679	-0.150455	-1.63074	0.199675	-0.291456	0.351269	0.376535	-0.590455	-0.105531	0	0	-0.194582	0.145697	0.0847219	0.350972	-1.20123	-0.623	0	0.108832	0.033	-2.81128	0	-0.00111488	-0.00110125
Feature_275	675.371	65.682	TLTIVDTGIGMTK	A0A1D5P5R0	Single_Hair_Cell_OHSU_20cell_High_030819_R2_YF30um_350bar_msms_8272;Single_Hair_Cell_OHSU_20cell_High_030819_R1_YF30um_350bar_msms_7884	675.369	675.373	64.682	66.682	1488701,1488710,1488703,1488704	4	1348.73	2	103.961	4		0.484467	NA;NA;NA;NA;NA;NA;NA;NA;NA;NA;NA;NA;NA;NA;NA;NA;NA;NA;NA;NA;65.036;65.473;65.891;66.39;NA	NA;NA;NA;NA;NA;NA;NA;NA;NA;NA;NA;NA;NA;NA;NA;NA;NA;NA;NA;NA;675.372714296571;675.370483651214;675.371432952278;675.372879481835;NA	NA;NA;NA;NA;NA;NA;NA;NA;NA;NA;NA;NA;NA;NA;NA;NA;NA;NA;NA;NA;80.9051284790039;127.017700195313;NaN;NaN;NA	1	0.0258988	-0.184382	0.142161	-0.0253494	-0.153788	-0.198304	-0.373213	-0.273089	-0.0383396	0.051081	0.391595	-0.264064	-0.354218	0	0	0.0912923	0.0806096	-0.000303834	0.26701	-0.741454	-0.646	-0.209	0.209	0.708	0.314845	0	-0.00160411	-0.00183052
Feature_276	683.368	56.454	TLTIVDTGIGMTK	A0A1D5P5R0	Single_Hair_Cell_OHSU_20cell_High_030819_R2_YF30um_350bar_msms_7079;Single_Hair_Cell_OHSU_20cell_Low_030819_R1_YF30um_350bar_msms_6965;Single_Hair_Cell_OHSU_20cell_High_030819_R1_YF30um_350bar_msms_6836;Single_Hair_Cell_OHSU_20cell_Low_030819_R3_YF30um_350bar_msms_6911;Single_Hair_Cell_OHSU_20cell_Low_030819_R2_YF30um_350bar_msms_6978	683.367	683.37	55.454	57.454	1492706,1492713,1492705,1492704,1492703,1492708,1492710,1492709,1492707	9	1364.72	2	67.0225	9	Oxidation (M)	0.965283	NA;NA;56.656;56.454;56.348;56.137;NA;NA;NA;NA;NA;NA;NA;NA;NA;NA;NA;NA;NA;NA;55.655;56.125;56.658;57.004;56.741	NA;NA;683.366391852277;683.36733014567;683.365696855197;683.366231924817;NA;NA;NA;NA;NA;NA;NA;NA;NA;NA;NA;NA;NA;NA;683.367556009985;683.368037239537;683.368695969006;683.367220117066;683.36730576042	NA;NA;NaN;NaN;NaN;NaN;NA;NA;NA;NA;NA;NA;NA;NA;NA;NA;NA;NA;NA;NA;77.7756271362305;82.5155029296875;44.4397506713867;68.9722137451172;61.4092597961426	1	0.118848	-0.272549	0.202	0	-0.106	-0.317	-0.438968	-0.238405	-0.0919646	0.114679	0.388404	-0.333226	-0.3716	0	0	0.183296	0.0943978	0.0177099	0.284797	-0.774296	-0.799	-0.329	0.204	0.55	0.287	0	-0.00161572	-0.0014815
Feature_277	541.28	35.1025	TLSDYNIQK	P79781	Single_Hair_Cell_OHSU_20cell_High_030819_R2_YF30um_350bar_msms_4448;Single_Hair_Cell_OHSU_20cell_Low_030819_R3_YF30um_350bar_msms_4385;Single_Hair_Cell_OHSU_20cell_Low_030819_R2_YF30um_350bar_msms_4438;Single_Hair_Cell_OHSU_20cell_Low_030819_R1_YF30um_350bar_msms_4458;4542;Single_Hair_Cell_OHSU_1cell_Low_030819_R6_YF30um_350bar_msms_4325	541.278	541.282	34.1025	36.1025	1321505,1321482,1321472,1321477,1321481,1321470,1321486,1321485,1321488,1321490,1321487,1321489,1321491	13	1080.55	2	75.5284	12		1.19453	NA;34.68;35.468;34.984;NA;NA;NA;NA;34.689;35.298;35.499;34.405;NA;NA;NA;NA;35.223;NA;35.418;NA;NA;34.818;35.221;35.226;34.88	NA;541.279259076245;541.27890374454;541.277621724866;NA;NA;NA;NA;541.277826227671;541.279373672495;541.278673834548;541.277784086729;NA;NA;NA;NA;541.278191055472;NA;541.280080095684;NA;NA;541.281372743946;541.279098550513;541.278634043001;541.279494627758	NA;NaN;NaN;NaN;NA;NA;NA;NA;NaN;NaN;NaN;NaN;NA;NA;NA;NA;66.2701721191406;NA;NaN;NA;NA;110.756301879883;62.4631004333496;72.9281234741211;65.2243499755859	1	0.333906	-0.4225	0.3655	-0.1185	0.0828904	-0.180502	-0.839351	0.0272864	-0.4135	0.1955	0.3965	-0.6975	-0.202312	0	0	0.196045	0.1205	0.0593899	0.3155	-0.737335	-0.643269	-0.2845	0.1185	0.1235	-0.2225	0	-0.0011506	-0.0010334
Feature_278	706.879	48.904	TLSDNVNLPQGVR	A0A3Q2TXW7	Single_Hair_Cell_OHSU_20cell_High_030819_R2_YF30um_350bar_msms_6200	706.877	706.881	47.904	49.904	1507296	1	1411.74	2	64.2245	1		0.378117	NA;NA;NA;NA;NA;NA;NA;NA;NA;NA;NA;NA;NA;NA;NA;NA;NA;NA;NA;NA;NA;48.904;NA;NA;NA	NA;NA;NA;NA;NA;NA;NA;NA;NA;NA;NA;NA;NA;NA;NA;NA;NA;NA;NA;NA;NA;706.879370084146;NA;NA;NA	NA;NA;NA;NA;NA;NA;NA;NA;NA;NA;NA;NA;NA;NA;NA;NA;NA;NA;NA;NA;NA;64.2244873046875;NA;NA;NA	1	0.194894	-0.323229	0.361729	0.0438172	-0.0320692	-0.215001	-0.444714	-0.15457	-0.135839	0.166713	0.385794	-0.389804	-0.334675	0	0	0.260219	0.105679	0.0324489	0.29935	-0.68912	-0.808165	0	0.192417	0.297086	0.134059	0	-0.00167044	-0.00121835
Feature_279	660.843	59.733	TLQLDNNFEVK	A0A1D5PZS0	Single_Hair_Cell_OHSU_20cell_High_030819_R2_YF30um_350bar_msms_7503	660.842	660.845	58.733	60.733	1476880,1476890,1476889,1476891	4	1319.67	2	68.6757	4		0.38179	NA;NA;NA;NA;NA;NA;NA;NA;NA;NA;NA;NA;NA;NA;NA;NA;NA;NA;NA;NA;58.987;59.432;60.034;NA;60.114	NA;NA;NA;NA;NA;NA;NA;NA;NA;NA;NA;NA;NA;NA;NA;NA;NA;NA;NA;NA;660.844672111682;660.843122309523;660.844798764844;NA;660.843150395656	NA;NA;NA;NA;NA;NA;NA;NA;NA;NA;NA;NA;NA;NA;NA;NA;NA;NA;NA;NA;NaN;68.6756591796875;NaN;NA;NaN	1	0.0858203	-0.245122	0.187845	-0.0327307	-0.137695	-0.228073	-0.429758	-0.262062	-0.0729099	0.0920807	0.389538	-0.308652	-0.371811	0	0	0.149497	0.0894984	0.0113087	0.278477	-0.791206	-0.746	-0.301	0.301	0.383115	0.381	0	-0.00132365	-0.00168891
Feature_280	643.87	58.8165	TLQGSEVVNVLK	Q5ZJ70	Single_Hair_Cell_OHSU_20cell_High_030819_R2_YF30um_350bar_msms_7475	643.868	643.871	57.8165	59.8165	1462481,1462480	2	1285.72	2	54.3425	2		0.378117	NA;NA;NA;NA;NA;NA;NA;NA;NA;NA;NA;NA;NA;NA;NA;NA;NA;NA;NA;NA;58.547;59.086;NA;NA;NA	NA;NA;NA;NA;NA;NA;NA;NA;NA;NA;NA;NA;NA;NA;NA;NA;NA;NA;NA;NA;643.869711798616;643.869581452662;NA;NA;NA	NA;NA;NA;NA;NA;NA;NA;NA;NA;NA;NA;NA;NA;NA;NA;NA;NA;NA;NA;NA;NaN;54.3424987792969;NA;NA;NA	1	0.0950517	-0.253141	0.196735	-0.0298468	-0.132101	-0.230518	-0.433679	-0.256504	-0.0782358	0.0983971	0.389221	-0.31552	-0.372593	0	0	0.158802	0.0908678	0.0130978	0.280243	-0.788828	-0.2695	0.2695	0.16128	0.364455	0.17145	0	-0.00128222	-0.00168891
Feature_281	622.354	51.421	TLNEVVIASAAR	E1C0Q5	Single_Hair_Cell_OHSU_20cell_High_030819_R2_YF30um_350bar_msms_6506;Single_Hair_Cell_OHSU_20cell_High_030819_R1_YF30um_350bar_msms_6318	622.353	622.356	50.421	52.421	1444357,1444354,1444352	3	1242.69	2	66.028	3		0.66214	NA;NA;NA;NA;NA;NA;NA;NA;NA;NA;NA;NA;NA;NA;NA;NA;NA;NA;NA;NA;50.908;51.421;NA;NA;52.064	NA;NA;NA;NA;NA;NA;NA;NA;NA;NA;NA;NA;NA;NA;NA;NA;NA;NA;NA;NA;622.353848397791;622.35477009534;NA;NA;622.353086106548	NA;NA;NA;NA;NA;NA;NA;NA;NA;NA;NA;NA;NA;NA;NA;NA;NA;NA;NA;NA;61.1674003601074;70.888542175293;NA;NA;NaN	1	0.169542	-0.308259	0.315534	0.0297724	-0.0623446	-0.224061	-0.436978	-0.185517	-0.121212	0.149366	0.386664	-0.370943	-0.35276	0	0	0.236747	0.101918	0.0275353	0.294498	-0.719904	-0.513	0	0.18445	0.301374	0.643	0	-0.00112577	-0.00121835
Feature_282	474.605	37.79	TLKENDPPIPVAK	Q5ZK20	Single_Hair_Cell_OHSU_20cell_Low_030819_R3_YF30um_350bar_msms_4754	474.603	474.606	36.79	38.79	1153694,1153699,1153698,1153697	4	1420.79	3	58.0983	4		0.994883	NA;NA;NA;NA;NA;NA;NA;NA;NA;NA;NA;NA;NA;NA;NA;NA;NA;NA;NA;NA;37.229;37.639;NA;38.186;37.941	NA;NA;NA;NA;NA;NA;NA;NA;NA;NA;NA;NA;NA;NA;NA;NA;NA;NA;NA;NA;474.605451877778;474.605186030095;NA;474.604731163936;474.604443252102	NA;NA;NA;NA;NA;NA;NA;NA;NA;NA;NA;NA;NA;NA;NA;NA;NA;NA;NA;NA;NaN;NaN;NA;NaN;58.0983200073242	1	0.306837	-0.363887	0.44224	-0.0166501	0.0695293	-0.185315	-0.705803	-0.00841348	-0.200424	0.243309	0.381951	-0.473081	-0.227411	0	0	0.242338	0.122287	0.0541439	0.320775	-0.675876	-0.561	-0.151	0.209893	0.396	0.151	0	-0.00111488	-0.00110125
Feature_283	542.288	30.151	TLGVEPAPDGK	Q5F346	Single_Hair_Cell_OHSU_20cell_High_030819_R2_YF30um_350bar_msms_3868	542.286	542.289	29.151	31.151	1323090	1	1082.56	2	37.144	1		1	NA;NA;NA;NA;NA;NA;NA;NA;NA;NA;NA;NA;NA;NA;NA;NA;NA;NA;NA;NA;NA;30.151;NA;NA;NA	NA;NA;NA;NA;NA;NA;NA;NA;NA;NA;NA;NA;NA;NA;NA;NA;NA;NA;NA;NA;NA;NaN;NA;NA;NA	NA;NA;NA;NA;NA;NA;NA;NA;NA;NA;NA;NA;NA;NA;NA;NA;NA;NA;NA;NA;NA;37.144;NA;NA;NA	1	0.383778	-0.368689	0.375318	-0.132854	0.091157	-0.170848	-1.13505	0.0930604	-0.244815	0.295956	0.37931	-0.530319	-0.161291	0	0	0.0744355	0.133703	0.0690552	0.3355	-0.895883	-0.603703	0	0.176205	0.248233	-0.0885073	0	0	0
Feature_284	723.339	58.731	TLFHNPHVNALPTGYEDEN	A0A1L1RSG1	Single_Hair_Cell_OHSU_20cell_High_030819_R2_YF30um_350bar_msms_7338;Single_Hair_Cell_OHSU_20cell_High_030819_R1_YF30um_350bar_msms_7080;Single_Hair_Cell_OHSU_20cell_Low_030819_R1_YF30um_350bar_msms_7210;Single_Hair_Cell_OHSU_20cell_Low_030819_R3_YF30um_350bar_msms_7164	723.338	723.341	57.731	59.731	1514521,1514519,1514518,1514517,1514520	5	2167	3	52.741	5		0.9791	NA;NA;NA;NA;NA;NA;NA;NA;NA;NA;NA;NA;NA;NA;NA;NA;NA;NA;NA;NA;57.88;58.173;58.731;59.109;58.946	NA;NA;NA;NA;NA;NA;NA;NA;NA;NA;NA;NA;NA;NA;NA;NA;NA;NA;NA;NA;723.339736708078;723.339556959566;723.339102530807;723.338530464521;723.338596352433	NA;NA;NA;NA;NA;NA;NA;NA;NA;NA;NA;NA;NA;NA;NA;NA;NA;NA;NA;NA;52.184928894043;81.8069381713867;45.3472709655762;NaN;31.6247692108154	1	0.0959129	-0.253874	0.197624	-0.0295061	-0.131543	-0.23071	-0.433988	-0.255941	-0.0787326	0.0989863	0.389192	-0.316161	-0.372634	0	0	0.159676	0.0909956	0.0132648	0.280408	-0.788503	-0.851	-0.558	0	0.378	0.215	0	-0.00168371	-0.00166625
Feature_285	552.306	56.8205	TLESSIQGLR	Q5ZJI7	Single_Hair_Cell_OHSU_20cell_High_030819_R2_YF30um_350bar_msms_7071;Single_Hair_Cell_OHSU_20cell_Low_030819_R3_YF30um_350bar_msms_6930	552.304	552.308	55.8205	57.8205	1339141,1339149,1339137,1339148,1339150	5	1102.6	2	63.9991	5		0.61779	NA;NA;NA;NA;NA;NA;NA;NA;NA;NA;NA;NA;NA;NA;NA;NA;NA;NA;NA;NA;55.563;55.942;56.898;56.973;56.743	NA;NA;NA;NA;NA;NA;NA;NA;NA;NA;NA;NA;NA;NA;NA;NA;NA;NA;NA;NA;552.306204299972;552.305951488363;552.306435442988;552.305753535356;552.305656630961	NA;NA;NA;NA;NA;NA;NA;NA;NA;NA;NA;NA;NA;NA;NA;NA;NA;NA;NA;NA;NaN;63.6242408752441;NaN;NaN;64.373893737793	1	0.115156	-0.269652	0.220615	-0.0186932	-0.117489	-0.23326	-0.438568	-0.24154	-0.0898348	0.112153	0.388531	-0.330479	-0.372059	0	0	0.179446	0.0938502	0.0169944	0.284091	-0.777226	-1.2575	-0.8785	0.0775	0.1525	-0.0775	0	-0.00111488	-0.00155057
Feature_286	691.322	71.5595	TLEEDEEELFK	Q5ZJ38	Single_Hair_Cell_OHSU_20cell_Low_030819_R3_YF30um_350bar_msms_8650	691.32	691.324	70.5595	72.5595	1499830,1499827,1499825,1499826	4	1380.63	2	85.8127	3		0.55838	NA;NA;NA;NA;NA;NA;NA;NA;NA;NA;NA;NA;NA;NA;NA;NA;NA;NA;NA;NA;NA;70.966;71.35;71.972;71.769	NA;NA;NA;NA;NA;NA;NA;NA;NA;NA;NA;NA;NA;NA;NA;NA;NA;NA;NA;NA;NA;691.322354141557;691.323819613381;691.324257603501;691.323752733041	NA;NA;NA;NA;NA;NA;NA;NA;NA;NA;NA;NA;NA;NA;NA;NA;NA;NA;NA;NA;NA;NaN;NaN;NaN;85.8127136230469	1	-0.0333029	-0.10496	0.089631	0.00553828	-0.123054	-0.157186	-0.261152	-0.23241	-0.00418488	0.010574	0.393627	-0.220009	-0.320956	0	0	0.041815	0.0718275	-0.0117756	0.255682	-0.552266	-0.538098	-0.5935	-0.2095	0.4125	0.2095	0	-0.00165232	-0.00183979
Feature_287	494.759	35.812	TITTAYYR	A0A3Q2UFY8	Single_Hair_Cell_OHSU_20cell_High_030819_R2_YF30um_350bar_msms_4558;Single_Hair_Cell_OHSU_20cell_High_030819_R1_YF30um_350bar_msms_4430	494.757	494.76	34.812	36.812	1200271,1200266,1200269,1200268	4	987.503	2	60.9831	4		0.39595	NA;NA;NA;NA;35.993;NA;NA;NA;NA;36.212;NA;NA;NA;NA;NA;NA;NA;NA;NA;NA;35;35.631;NA;NA;NA	NA;NA;NA;NA;494.758190819933;NA;NA;NA;NA;494.758262759991;NA;NA;NA;NA;NA;NA;NA;NA;NA;NA;494.758272803115;494.75894307523;NA;NA;NA	NA;NA;NA;NA;NaN;NA;NA;NA;NA;NaN;NA;NA;NA;NA;NA;NA;NA;NA;NA;NA;56.8101501464844;65.1560592651367;NA;NA;NA	1	0.32676	-0.366533	0.437217	-0.038863	0.181	-0.181779	-0.801536	0.0178616	-0.211918	0.4	0.381267	-0.487902	-0.208764	0	0	0.209751	0.125243	0.0580049	0.324588	-0.71891	-0.812	-0.181	0.205885	0.287695	-0.156885	0	-0.00111488	-0.00110125
Feature_288	894.467	65.053	TITLEVEPSDTIENVK	P79781	Single_Hair_Cell_OHSU_20cell_High_030819_R2_YF30um_350bar_msms_8171;Single_Hair_Cell_OHSU_20cell_Low_030819_R1_YF30um_350bar_msms_8010;7930;Single_Hair_Cell_OHSU_20cell_High_030819_R1_YF30um_350bar_msms_7789;Single_Hair_Cell_OHSU_20cell_Low_030819_R2_YF30um_350bar_msms_7929;Single_Hair_Cell_OHSU_20cell_Low_030819_R3_YF30um_350bar_msms_7897;7976;Single_Hair_Cell_OHSU_1cell_Low_030819_R6_YF30um_350…	894.466	894.469	64.053	66.053	1574192,1574204,1574193,1574202,1574186,1574209,1574205,1574184,1574187,1574207,1574203,1574190,1574195,1574197,1574199,1574198,1574200,1574196,1574201	19	1786.92	2	111.788	19		1.12492	NA;64.774;65.218;65.093;64.882;64.804;64.551;NA;65.053;65.155;65.482;64.588;64.684;NA;NA;NA;65.131;NA;65.313;64.165;64.274;64.818;65.078;65.594;65.434	NA;894.466035844909;894.468144268131;894.467853604457;894.468146660539;894.466898818338;894.464890849253;NA;894.465457636527;894.467672658335;894.46746295953;894.465698779;894.469501082825;NA;NA;NA;894.469567035634;NA;894.466598646867;894.465764436126;894.467049574779;894.467390948641;894.467431726068;894.467255106839;894.465287906601	NA;NaN;77.3240814208984;NaN;81.6316375732422;84.5075988769531;72.8978729248047;NA;NaN;153.233306884766;NaN;NaN;NaN;NA;NA;NA;76.8199005126953;NA;NaN;92.38037109375;151.800003051758;153.233306884766;151.800003051758;131.55549621582;114.274597167969	1	0.0322345	-0.279	0.165	0.04	-0.171	-0.249	-0.502	-0.274261	0	0.102	0.429	-0.465	-0.369	0	0	0.0972928	0.078	0.00092391	0.26	-0.888	-0.779	-0.235	0.025	0.541	0.381	0	-0.0019014	-0.0010769
Feature_289	743.441	40.851	TISGIPR	A0A3Q3A994	Single_Hair_Cell_OHSU_1cell_Low_030819_R7_YF30um_350bar_msms_4761;4922;5010;Single_Hair_Cell_OHSU_1cell_High_030819_R9_YF30um_350bar_msms_5822;5789;Single_Hair_Cell_OHSU_20cell_Low_030819_R2_YF30um_350bar_msms_5520;Single_Hair_Cell_OHSU_20cell_High_030819_R2_YF30um_350bar_msms_5191;Single_Hair_Cell_OHSU_1cell_Low_030819_R4_YF30um_350bar_msms_4842;4936	743.439	743.443	39.851	41.851	1527893,1527894,1527920,1527892,1527882,1527902,1527928,1527890,1527884,1527896,1527887,1527903,1527886,1527888,1527883,1527881,1527913,1527885,1527897,1527889	20	742.434	1	48.4964	19		1.3365	41.268;40.043;41.454;40.957;40.961;40.758;40.343;40.83;40.872;43.523;NA;42.792;NA;42.679;40.616;41.245;NA;40.781;NA;42.578;40.113;40.786;NA;43.738;41.07	743.442766279576;743.444057618596;743.443933807492;743.444033765417;743.44467983027;743.445600875243;743.443606845615;743.445319956162;743.444525068062;743.441399123871;NA;743.445025121987;NA;743.442547759304;743.442734837333;743.445368390847;NA;743.443453649632;NA;743.444455572466;743.443305075583;743.441545965264;NA;743.444102693974;743.442348154129	NaN;NaN;NaN;NaN;NaN;NaN;NaN;NaN;NaN;42.7185401916504;NA;NaN;NA;NaN;47.0452308654785;NaN;NA;51.0364990234375;NA;NaN;NaN;NaN;NA;53.1852912902832;NaN	1	0.417	-0.808	0.603	0.106	0.11	-0.093	-0.508	-0.021	0.021	2.672	0.383009	1.941	-0.257664	1.828	-0.235	0.394	0.117713	-0.07	0.314874	1.727	-0.738	-0.065	0.210233	2.887	0.219	0	-0.0015803	-0.00064628
Feature_290	715.386	59.932	TINEVENQILTR	Q90734	Single_Hair_Cell_OHSU_20cell_Low_030819_R3_YF30um_350bar_msms_7296;Single_Hair_Cell_OHSU_20cell_High_030819_R2_YF30um_350bar_msms_7500;Single_Hair_Cell_OHSU_20cell_Low_030819_R1_YF30um_350bar_msms_7345;Single_Hair_Cell_OHSU_20cell_Low_030819_R2_YF30um_350bar_msms_7359	715.384	715.388	58.932	60.932	1510984,1510981,1510986,1510980,1510983,1510982	6	1428.76	2	93.3417	6		0.64055	NA;NA;NA;NA;NA;NA;NA;NA;NA;NA;NA;NA;NA;NA;NA;NA;59.902;NA;NA;NA;58.958;59.432;59.962;60.327;60.142	NA;NA;NA;NA;NA;NA;NA;NA;NA;NA;NA;NA;NA;NA;NA;NA;715.387890260748;NA;NA;NA;715.388150848924;715.385772937044;715.386932126074;715.384569920679;715.38630291853	NA;NA;NA;NA;NA;NA;NA;NA;NA;NA;NA;NA;NA;NA;NA;NA;NaN;NA;NA;NA;NaN;101.532302856445;94.1216888427734;84.3649291992188;93.3480529785156	1	0.0838159	-0.243342	0.186055	-0.0331741	-0.138817	-0.227449	-0.428756	-0.26315	-0.0717535	0.0907092	0.389607	-0.30716	-0.371563	0	0	0.14749	-0.03	0.0109202	0.278093	-0.791439	-0.974	-0.5	0.03	0.395	0.21	0	-0.00167672	-0.00168891
Feature_291	532.76	40.76	TIHFVEGGDAGNREDQINR	Q5ZJ56	Single_Hair_Cell_OHSU_20cell_Low_030819_R3_YF30um_350bar_msms_5140;Single_Hair_Cell_OHSU_20cell_High_030819_R2_YF30um_350bar_msms_5159	532.758	532.762	39.76	41.76	1303435,1303434	2	2127.01	4	81.1362	2		0.44365	NA;NA;NA;NA;NA;NA;NA;NA;NA;NA;NA;NA;NA;NA;NA;NA;NA;NA;NA;NA;NA;40.424;NA;NA;41.096	NA;NA;NA;NA;NA;NA;NA;NA;NA;NA;NA;NA;NA;NA;NA;NA;NA;NA;NA;NA;NA;532.760067845668;NA;NA;532.760630971012	NA;NA;NA;NA;NA;NA;NA;NA;NA;NA;NA;NA;NA;NA;NA;NA;NA;NA;NA;NA;NA;87.654296875;NA;NA;74.6181106567383	1	0.276922	-0.357408	0.439206	0.0109825	0.0489735	-0.190969	-0.590934	-0.0478659	-0.183165	0.22284	0.382978	-0.450828	-0.25675	0	0	0.27429	0.117849	0.0483464	0.315049	-0.639285	-0.684019	-0.336	0.210308	0.298736	0.336	0	-0.00111488	-0.00110125
Feature_292	1004.45	75.505	TIGGGDDSFNTFFSETGAGK	A0A1D5NW27	Single_Hair_Cell_OHSU_20cell_High_030819_R2_YF30um_350bar_msms_9535;Single_Hair_Cell_OHSU_20cell_High_030819_R1_YF30um_350bar_msms_9066;Single_Hair_Cell_OHSU_20cell_Low_030819_R2_YF30um_350bar_msms_9086;Single_Hair_Cell_OHSU_20cell_Low_030819_R1_YF30um_350bar_msms_9130;Single_Hair_Cell_OHSU_1cell_High_030819_R2_YF30um_350bar_msms_8904	1004.45	1004.45	74.505	76.505	1597896,1597889,1597888,1597887,1597885,1597891,1597892,1597894,1597893,1597895	10	2006.89	2	148.471	10		0.378117	NA;75.513;75.617;75.594;NA;NA;NA;NA;NA;NA;NA;NA;NA;NA;NA;NA;75.558;NA;NA;75.289;75.353;75.505;75.643;75.815;75.321	NA;1004.44571787023;1004.44697642639;1004.44492598264;NA;NA;NA;NA;NA;NA;NA;NA;NA;NA;NA;NA;1004.4462074657;NA;NA;1004.44795264648;1004.45011986676;1004.45060265695;1004.44729758819;1004.44744083543;1004.44665297074	NA;NaN;55.4527206420898;NaN;NA;NA;NA;NA;NA;NA;NA;NA;NA;NA;NA;NA;NaN;NA;NA;NaN;209.445007324219;193.266296386719;137.126403808594;147.062393188477;NaN	1	-0.0730447	0.008	0.112	0.089	-0.0839263	-0.12733	-0.184972	-0.185331	0.0187428	-0.016618	0.394991	-0.190433	-0.29424	0	0	0.0162154	0.053	-0.0194763	0.248078	-0.216	-0.152	0	0.138	0.31	-0.184	0	-0.0021352	-0.00091601
Feature_293	695.857	50.251	TIETQATAALDEK	A0A3Q3B012	Single_Hair_Cell_OHSU_20cell_High_030819_R2_YF30um_350bar_msms_6364	695.855	695.858	49.251	51.251	1502931,1502933,1502934	3	1389.7	2	54.8978	3		0.378117	NA;NA;NA;NA;NA;NA;NA;NA;NA;NA;NA;NA;NA;NA;NA;NA;NA;NA;NA;NA;49.764;50.251;50.963;NA;NA	NA;NA;NA;NA;NA;NA;NA;NA;NA;NA;NA;NA;NA;NA;NA;NA;NA;NA;NA;NA;695.85461906557;695.855527576413;695.856330676006;NA;NA	NA;NA;NA;NA;NA;NA;NA;NA;NA;NA;NA;NA;NA;NA;NA;NA;NA;NA;NA;NA;NaN;54.8978118896484;NaN;NA;NA	1	0.181327	-0.315461	0.337751	0.0378114	-0.0483305	-0.219983	-0.438881	-0.171381	-0.128011	0.157429	0.38626	-0.37971	-0.34499	0	0	0.248255	0.103666	0.0298194	0.296754	-0.705571	-0.487	0	0.712	0.299094	0.131982	0	-0.00165732	-0.00121835
Feature_294	457.289	45.228	TIAPALISK	F1NZ78	Single_Hair_Cell_OHSU_20cell_High_030819_R2_YF30um_350bar_msms_5728;Single_Hair_Cell_OHSU_20cell_High_030819_R1_YF30um_350bar_msms_5570;Single_Hair_Cell_OHSU_20cell_Low_030819_R3_YF30um_350bar_msms_5641;Single_Hair_Cell_OHSU_20cell_Low_030819_R1_YF30um_350bar_msms_5720;5797	457.288	457.291	44.228	46.228	1105246,1105240,1105243,1105237,1105249,1105234,1105235,1105250	8	912.563	2	62.3239	4		1.3365	NA;NA;NA;45.142;NA;NA;NA;NA;NA;45.434;NA;NA;NA;NA;NA;NA;45.403;NA;NA;NA;44.527;45.022;45.42;46.072;45.36	NA;NA;NA;457.287998220798;NA;NA;NA;NA;NA;457.290034193731;NA;NA;NA;NA;NA;NA;457.287922580711;NA;NA;NA;457.288861850378;457.289297873559;457.288336960809;457.289683506125;457.288978207255	NA;NA;NA;NaN;NA;NA;NA;NA;NA;NaN;NA;NA;NA;NA;NA;NA;NaN;NA;NA;NA;58.592041015625;66.0557022094727;NaN;NaN;NaN	1	0.23192	-0.341491	0.411879	-0.086	0.00924564	-0.202198	-0.484742	-0.106949	-0.157201	0.206	0.384523	-0.417349	-0.30139	0	0	0.281852	0.175	0.0396248	0.306436	-0.649599	-0.701	-0.206	0.192	0.844	0.132	0	-0.00111488	-0.00111859
Feature_295	631.824	52.3635	TIAMDGTEGLVR	Q5ZLC5	Single_Hair_Cell_OHSU_20cell_Low_030819_R3_YF30um_350bar_msms_6437	631.822	631.826	51.3635	53.3635	1453760,1453759,1453758,1453762,1453761	5	1261.63	2	45.2798	5		0.84005	NA;NA;NA;NA;NA;NA;NA;NA;NA;NA;NA;NA;NA;NA;NA;NA;NA;NA;NA;NA;51.261;51.778;52.309;52.586;52.418	NA;NA;NA;NA;NA;NA;NA;NA;NA;NA;NA;NA;NA;NA;NA;NA;NA;NA;NA;NA;631.824973191195;631.824589344217;631.824670866602;631.823401984704;631.823473572782	NA;NA;NA;NA;NA;NA;NA;NA;NA;NA;NA;NA;NA;NA;NA;NA;NA;NA;NA;NA;NaN;NaN;NaN;NaN;45.2797813415527	1	0.160049	-0.302152	0.297265	0.0217847	-0.0733169	-0.227007	-0.436983	-0.196518	-0.115735	0.14287	0.38699	-0.36388	-0.35811	0	0	0.226965	0.10051	0.0256954	0.292682	-0.731245	-1.1025	-0.5855	-0.0545	0.2225	0.0545	0	-0.00119789	-0.00127836
Feature_296	639.821	40.1905	TIAMDGTEGLVR	Q5ZLC5	Single_Hair_Cell_OHSU_20cell_High_030819_R2_YF30um_350bar_msms_5077;Single_Hair_Cell_OHSU_20cell_Low_030819_R2_YF30um_350bar_msms_5059;Single_Hair_Cell_OHSU_20cell_Low_030819_R3_YF30um_350bar_msms_5006;Single_Hair_Cell_OHSU_20cell_High_030819_R1_YF30um_350bar_msms_4947	639.819	639.823	39.1905	41.1905	1460294,1460295,1460282,1460292,1460296	5	1277.63	2	56.0518	5	Oxidation (M)	0.61661	NA;NA;NA;NA;NA;NA;NA;NA;NA;NA;NA;NA;NA;NA;NA;NA;NA;NA;NA;NA;39.469;40.013;40.368;40.579;40.33	NA;NA;NA;NA;NA;NA;NA;NA;NA;NA;NA;NA;NA;NA;NA;NA;NA;NA;NA;NA;639.820870953134;639.821003748194;639.82102278073;639.82130990206;639.819309946275	NA;NA;NA;NA;NA;NA;NA;NA;NA;NA;NA;NA;NA;NA;NA;NA;NA;NA;NA;NA;55.2611618041992;60.1570587158203;NaN;37.6134300231934;71.175651550293	1	0.282659	-0.358902	0.440634	0.00605007	0.0532825	-0.189818	-0.61013	-0.0403009	-0.186474	0.226765	0.382781	-0.455095	-0.251041	0	0	0.269845	0.1187	0.0494581	0.316147	-0.643428	-0.7215	-0.1775	0.1775	0.3885	0.1395	0	-0.00128934	-0.00110125
Feature_297	530.298	54.15	THINIVVIGHVDSGK	Q90835	Single_Hair_Cell_OHSU_20cell_Low_030819_R3_YF30um_350bar_msms_6633;6706;Single_Hair_Cell_OHSU_20cell_High_030819_R2_YF30um_350bar_msms_6764;Single_Hair_Cell_OHSU_20cell_Low_030819_R2_YF30um_350bar_msms_6702;Single_Hair_Cell_OHSU_20cell_High_030819_R1_YF30um_350bar_msms_6579;Single_Hair_Cell_OHSU_20cell_Low_030819_R1_YF30um_350bar_msms_6768	530.296	530.3	53.15	55.15	1299285,1299277,1299297,1299304,1299298,1299302,1299286,1299292	8	1587.87	3	106.065	6		1.3365	NA;NA;54.173;NA;NA;NA;NA;NA;NA;54.008;NA;NA;NA;NA;NA;NA;54.081;NA;NA;NA;53.368;53.529;54.781;54.504;54.292	NA;NA;530.29800568557;NA;NA;NA;NA;NA;NA;530.298933492244;NA;NA;NA;NA;NA;NA;530.297093526333;NA;NA;NA;530.298605651908;530.296761290417;530.298232974871;530.298089477744;530.297301469174	NA;NA;NaN;NA;NA;NA;NA;NA;NA;NaN;NA;NA;NA;NA;NA;NA;NaN;NA;NA;NA;98.0621185302734;111.768997192383;111.031402587891;119.992599487305;89.4682006835938	1	0.142055	-0.289838	0.023	0.00474593	-0.0927776	-0.231303	-0.438602	-0.2162	-0.105353	-0.142	0.387608	-0.350492	-0.365933	0	0	0.20784	-0.069	0.0222077	0.289238	-0.751781	-0.782	-0.621	0.631	0.354	0.142	0	-0.00111488	-0.00142137
Feature_298	656.331	44.616	TGYTLDVTTGQR	E1BZR1	Single_Hair_Cell_OHSU_20cell_High_030819_R2_YF30um_350bar_msms_5620;Single_Hair_Cell_OHSU_20cell_High_030819_R1_YF30um_350bar_msms_5476;Single_Hair_Cell_OHSU_20cell_Low_030819_R3_YF30um_350bar_msms_5573	656.329	656.332	43.616	45.616	1474662,1474665,1474660,1474667,1474666	5	1310.65	2	67.0778	5		0.53636	NA;NA;NA;NA;NA;NA;NA;NA;NA;NA;NA;NA;NA;NA;NA;NA;NA;NA;NA;NA;43.617;44.139;44.616;44.851;44.663	NA;NA;NA;NA;NA;NA;NA;NA;NA;NA;NA;NA;NA;NA;NA;NA;NA;NA;NA;NA;656.330396223244;656.329634765829;656.329507794819;656.330004053477;656.329575927812	NA;NA;NA;NA;NA;NA;NA;NA;NA;NA;NA;NA;NA;NA;NA;NA;NA;NA;NA;NA;52.5758399963379;89.4302597045898;NaN;NaN;59.2272911071777	1	0.238084	-0.344097	0.417628	0.0384144	0.0153715	-0.200371	-0.495153	-0.0989049	-0.160757	0.196265	0.384311	-0.421935	-0.295402	0	0	0.283367	0.112087	0.0408195	0.307616	-0.644713	-0.999	-0.477	0	0.235	0.047	0	-0.00131671	-0.00111859
Feature_299	787.896	71.453	TGTAYTFFTPNNIK	Q9W744	Single_Hair_Cell_OHSU_20cell_High_030819_R2_YF30um_350bar_msms_9019	787.894	787.898	70.453	72.453	1548395	1	1573.78	2	47.037	1		1	NA;NA;NA;NA;NA;NA;NA;NA;NA;NA;NA;NA;NA;NA;NA;NA;NA;NA;NA;NA;NA;71.453;NA;NA;NA	NA;NA;NA;NA;NA;NA;NA;NA;NA;NA;NA;NA;NA;NA;NA;NA;NA;NA;NA;NA;NA;NaN;NA;NA;NA	NA;NA;NA;NA;NA;NA;NA;NA;NA;NA;NA;NA;NA;NA;NA;NA;NA;NA;NA;NA;NA;47.037;NA;NA;NA	1	-0.0322302	-0.106543	0.0906118	0.0048358	-0.123976	-0.157974	-0.263474	-0.233536	-0.00480376	0.011308	0.39359	-0.220807	-0.321649	0	0	0.0425331	0.0719866	-0.0115677	0.255888	-0.556697	-0.543479	0	0.111362	0.473361	0.290612	0	0	0
Feature_300	696.354	59.555	TGTAEVSSILEER	A0A1L1RY35	Single_Hair_Cell_OHSU_20cell_High_030819_R2_YF30um_350bar_msms_7464;Single_Hair_Cell_OHSU_20cell_Low_030819_R3_YF30um_350bar_msms_7257;Single_Hair_Cell_OHSU_20cell_Low_030819_R1_YF30um_350bar_msms_7310;Single_Hair_Cell_OHSU_20cell_High_030819_R1_YF30um_350bar_msms_7165;Single_Hair_Cell_OHSU_20cell_Low_030819_R2_YF30um_350bar_msms_7325;Single_Hair_Cell_OHSU_1cell_High_030819_R9_YF30um_350bar_msms_…	696.353	696.356	58.555	60.555	1503060,1503058,1503061,1503055,1503054,1503062,1503063,1503053,1503057,1503059	10	1390.69	2	131.436	9		1.21465	NA;59.228;NA;59.555;59.421;59.298;NA;NA;NA;59.649;NA;NA;NA;NA;NA;NA;NA;NA;NA;NA;58.704;59.167;59.763;60.073;59.87	NA;696.353155321567;NA;696.35517768261;696.352809136343;696.352808769005;NA;NA;NA;696.354483068222;NA;NA;NA;NA;NA;NA;NA;NA;NA;NA;696.353142300707;696.354243958016;696.354750310626;696.352777143304;696.353472468316	NA;NaN;NA;73.386360168457;NaN;88.0750274658203;NA;NA;NA;108.997200012207;NA;NA;NA;NA;NA;NA;NA;NA;NA;NA;168.308197021484;184.209106445313;145.601303100586;126.097198486328;156.811004638672	1	0.0876132	-0.327	0.189486	0	-0.134	-0.257	-0.430608	-0.261052	-0.0739443	0.094	0.389476	-0.309986	-0.37201	0	0	0.151296	0.0897644	0.0116562	0.27882	-0.79091	-0.851	-0.388	0.208	0.518	0.315	0	-0.0014801	-0.00168891
Feature_301	744.833	35.1545	TGQAEGFSYTDANK	P67881	Single_Hair_Cell_OHSU_20cell_High_030819_R2_YF30um_350bar_msms_4468;Single_Hair_Cell_OHSU_20cell_Low_030819_R3_YF30um_350bar_msms_4416;Single_Hair_Cell_OHSU_20cell_Low_030819_R1_YF30um_350bar_msms_4484;Single_Hair_Cell_OHSU_20cell_Low_030819_R2_YF30um_350bar_msms_4473	744.831	744.835	34.1545	36.1545	1529212,1529215,1529214,1529211,1529210	5	1487.65	2	55.0679	5		0.56075	NA;NA;NA;NA;NA;NA;NA;NA;NA;NA;NA;NA;NA;NA;NA;NA;NA;NA;NA;NA;34.284;34.887;35.271;35.339;35.038	NA;NA;NA;NA;NA;NA;NA;NA;NA;NA;NA;NA;NA;NA;NA;NA;NA;NA;NA;NA;744.837592762438;744.835553587659;744.832283218415;744.832316746078;744.835376796744	NA;NA;NA;NA;NA;NA;NA;NA;NA;NA;NA;NA;NA;NA;NA;NA;NA;NA;NA;NA;NaN;78.6897888183594;65.3743667602539;33.8929405212402;42.3144187927246	1	0.333382	-0.367154	0.433931	-0.047275	0.0826913	-0.180596	-0.836521	0.0265956	-0.215739	0.261472	0.38104	-0.492829	-0.20278	0	0	0.197084	0.126226	0.0592884	0.325855	-0.735936	-0.8705	-0.2675	0.1165	0.1845	-0.1165	0	-0.00168371	-0.00110125
Feature_302	688.388	42.145	TGPTVIT	F1NN63	Single_Hair_Cell_OHSU_20cell_Low_030819_R1_YF30um_350bar_msms_5368	688.386	688.389	41.145	43.145	1498325,1498327,1498323,1498330,1498324,1498326	6	687.38	1	53.522	4		0.8485	42.436;NA;NA;NA;NA;NA;NA;NA;NA;NA;NA;41.567;41.99;NA;41.809;NA;NA;NA;NA;NA;NA;NA;42.381;NA;42.3	688.387534977596;NA;NA;NA;NA;NA;NA;NA;NA;NA;NA;688.390426128125;688.391330578755;NA;688.388193739987;NA;NA;NA;NA;NA;NA;NA;688.389026718673;NA;688.388625692066	NaN;NA;NA;NA;NA;NA;NA;NA;NA;NA;NA;NaN;NaN;NA;NaN;NA;NA;NA;NA;NA;NA;NA;53.522;NA;NaN	1	0.291	-0.353263	0.434032	0.0222529	0.0378237	-0.193983	-0.549973	-0.0662524	-0.175116	0.213295	0.383457	-0.578	-0.155	0	-0.336	0.281613	0.115779	0.0456429	0.312379	-0.635046	-0.69371	-0.209569	0.236	0.298091	0.155	0	-0.00162775	-0.00110125
Feature_303	747.36	71.8845	TGENVEDAFLEAAK	Q5ZKU5	Single_Hair_Cell_OHSU_20cell_High_030819_R2_YF30um_350bar_msms_9015;Single_Hair_Cell_OHSU_20cell_High_030819_R1_YF30um_350bar_msms_8578	747.358	747.361	70.8845	72.8845	1530241,1530243,1530238,1530239,1530240	5	1492.7	2	81.2608	5		0.378117	NA;NA;NA;NA;NA;NA;NA;NA;NA;NA;NA;NA;NA;NA;NA;NA;NA;NA;NA;NA;70.982;71.454;71.743;72.368;72.026	NA;NA;NA;NA;NA;NA;NA;NA;NA;NA;NA;NA;NA;NA;NA;NA;NA;NA;NA;NA;747.360328169763;747.359654687942;747.360862219336;747.359928673492;747.358296910697	NA;NA;NA;NA;NA;NA;NA;NA;NA;NA;NA;NA;NA;NA;NA;NA;NA;NA;NA;NA;72.8978729248047;89.6238021850586;NaN;NaN;NaN	1	-0.0365766	-0.100107	0.0866484	0.00770004	-0.120182	-0.154773	-0.254088	-0.228911	-0.00229628	0.00833412	0.393739	-0.217572	-0.318826	0	0	0.0396497	0.0713418	-0.0124099	0.255056	-0.538598	-0.9025	-0.4305	-0.1415	0.4835	0.1415	0	-0.00168371	-0.00183979
Feature_304	625.817	51.526	TGEEVGFVVDAK;TEISFTVNDPK	A0A3Q2U9M2;A0A1D5PXM1;F1N8D4;Q90574;A0A1D5NYG3;P08251;F1NSV6;F1N8D4;A0A1D5PXM1;A0A3Q2U9M2;A0A1D5NYG3;Q90574	Single_Hair_Cell_OHSU_20cell_Low_030819_R1_YF30um_350bar_msms_6416;Single_Hair_Cell_OHSU_20cell_Low_030819_R3_YF30um_350bar_msms_6351;Single_Hair_Cell_OHSU_20cell_Low_030819_R2_YF30um_350bar_msms_6420;Single_Hair_Cell_OHSU_20cell_High_030819_R1_YF30um_350bar_msms_6288;6285	625.815	625.818	50.332	52.72	1449446,1449449,1449450,1449452,1449451,1449444,1449449,1449450	8	1249.62	2	65.9859339735243,65.9859339735243	8,8	,,,	1.02713	NA;NA;NA;NA;NA;NA;NA;NA;NA;NA;NA;NA;NA;NA;NA;NA;51.455;NA;NA;NA;50.697;51.209;51.72;51.841;51.582	NA;NA;NA;NA;NA;NA;NA;NA;NA;NA;NA;NA;NA;NA;NA;NA;625.81647727492;NA;NA;NA;625.816320265798;625.817905587747;625.817555883088;NA;625.816235434234	NA;NA;NA;NA;NA;NA;NA;NA;NA;NA;NA;NA;NA;NA;NA;NA;NA;NA;NA;NA;83.2257766723633;NA;56.1392288208008;58.32;57.434211730957	1	0.168485	-0.307592	0.313504	0.0289405	-0.0635847	-0.224407	-0.436923	-0.186761	-0.120602	0.148642	0.3867	-0.370156	-0.353397	0	0	0.235676	-0.071	0.0273303	0.294296	-0.721179	-0.829	-0.317	0.194	0.315	0.056	0	-0.00113771	-0.00121835
Feature_305	838.722	62.179	TGDFQLHTNVNDGSEFGGSIYQK	Q9I9D1	Single_Hair_Cell_OHSU_20cell_High_030819_R2_YF30um_350bar_msms_7793;7789;Single_Hair_Cell_OHSU_20cell_Low_030819_R1_YF30um_350bar_msms_7616;Single_Hair_Cell_OHSU_20cell_High_030819_R1_YF30um_350bar_msms_7460;Single_Hair_Cell_OHSU_20cell_Low_030819_R3_YF30um_350bar_msms_7580;Single_Hair_Cell_OHSU_20cell_Low_030819_R2_YF30um_350bar_msms_7629	838.721	838.724	61.179	63.179	1564869,1564868,1564870,1564872,1564867,1564871	6	2513.14	3	149.139	6		1.03455	NA;NA;NA;NA;NA;NA;NA;NA;NA;62.218;NA;NA;NA;NA;NA;NA;NA;NA;NA;NA;61.331;61.767;62.14;62.705;62.578	NA;NA;NA;NA;NA;NA;NA;NA;NA;838.721791019721;NA;NA;NA;NA;NA;NA;NA;NA;NA;NA;838.722547274661;838.722516891654;838.721813457177;838.721964404027;838.722964441796	NA;NA;NA;NA;NA;NA;NA;NA;NA;NaN;NA;NA;NA;NA;NA;NA;NA;NA;NA;NA;125.044097900391;167.613800048828;204.039505004883;118.511299133301;130.487701416016	1	0.061183	-0.222192	0.168212	-0.0341371	-0.149043	-0.218322	-0.413408	-0.272246	-0.0586959	0.039	0.390384	-0.290319	-0.366994	0	0	0.125141	0.0858437	0.0065339	0.273762	-0.786028	-0.848	-0.412	-0.039	0.526	0.399	0	-0.00169948	-0.00178418
Feature_306	812.949	75.905	TGAIVDVPVGEELLGR	A0A1L1RY35	Single_Hair_Cell_OHSU_20cell_High_030819_R2_YF30um_350bar_msms_9576;Single_Hair_Cell_OHSU_20cell_High_030819_R1_YF30um_350bar_msms_9108;Single_Hair_Cell_OHSU_20cell_Low_030819_R1_YF30um_350bar_msms_9167;Single_Hair_Cell_OHSU_20cell_Low_030819_R3_YF30um_350bar_msms_9116	812.947	812.95	74.905	76.905	1556142,1556140,1556137,1556141,1556145,1556144,1556143	7	1623.88	2	101.759	7		0.378117	NA;NA;75.91;75.9;NA;NA;NA;NA;NA;NA;NA;NA;NA;NA;NA;NA;NA;NA;NA;NA;75.721;75.854;75.907;76.13;75.96	NA;NA;812.947309978479;812.945218386567;NA;NA;NA;NA;NA;NA;NA;NA;NA;NA;NA;NA;NA;NA;NA;NA;812.947956803815;812.94858455964;812.946913751536;812.947770599029;812.948150438122	NA;NA;NaN;NaN;NA;NA;NA;NA;NA;NA;NA;NA;NA;NA;NA;NA;NA;NA;NA;NA;106.376998901367;150.369903564453;70.4511413574219;NaN;79.8365631103516	1	-0.0770737	-0.0384385	0.005	-0.005	-0.0796248	-0.124251	-0.179185	-0.180212	0.0210672	-0.0193747	0.39513	-0.187435	-0.291479	0	0	0.0136331	0.0653343	-0.020257	0.247307	-0.358674	-0.184	-0.051	0.002	0.225	0.055	0	-0.00169948	-0.0019485
Feature_307	603.822	59.0215	TGAENEFVVLK	Q6PVZ5	Single_Hair_Cell_OHSU_1cell_Low_030819_R6_YF30um_350bar_msms_6942	603.82	603.823	58.0215	60.0215	1420246,1420251	2	1205.63	2	90.6136	2		0.5115	NA;NA;NA;NA;NA;NA;NA;NA;NA;NA;NA;NA;NA;NA;NA;NA;59.092;NA;NA;NA;NA;NA;58.951;NA;NA	NA;NA;NA;NA;NA;NA;NA;NA;NA;NA;NA;NA;NA;NA;NA;NA;603.821681401107;NA;NA;NA;NA;NA;603.819184587589;NA;NA	NA;NA;NA;NA;NA;NA;NA;NA;NA;NA;NA;NA;NA;NA;NA;NA;90.6135711669922;NA;NA;NA;NA;NA;NaN;NA;NA	1	0.0929869	-0.251372	0.194648	-0.0306137	-0.133413	-0.230034	-0.432899	-0.257824	-0.0770445	0.0969842	0.389292	-0.313984	-0.372471	0	0	0.156712	0.0705	0.0126977	0.279848	-0.789539	-0.859745	-0.42191	-0.0705	0.368408	0.167249	0	-0.0011203	-0.00168891
Feature_308	813.423	54.706	TFTTQETITNAVTAK	A0A1L1RPE8	Single_Hair_Cell_OHSU_20cell_High_030819_R2_YF30um_350bar_msms_6831;Single_Hair_Cell_OHSU_20cell_Low_030819_R1_YF30um_350bar_msms_6771;Single_Hair_Cell_OHSU_20cell_Low_030819_R3_YF30um_350bar_msms_6717;Single_Hair_Cell_OHSU_20cell_High_030819_R1_YF30um_350bar_msms_6629	813.421	813.424	53.706	55.706	1556526,1556528,1556522,1556530,1556527	5	1624.83	2	68.1007	5		0.4889	NA;NA;NA;NA;NA;NA;NA;NA;NA;NA;NA;NA;NA;NA;NA;NA;NA;NA;NA;NA;53.627;54.118;54.611;54.944;54.801	NA;NA;NA;NA;NA;NA;NA;NA;NA;NA;NA;NA;NA;NA;NA;NA;NA;NA;NA;NA;813.424288544922;813.422703303662;813.423258932274;813.423444089116;813.422419016022	NA;NA;NA;NA;NA;NA;NA;NA;NA;NA;NA;NA;NA;NA;NA;NA;NA;NA;NA;NA;65.4670028686523;109.074600219727;61.2647895812988;NaN;36.5965881347656	1	0.136454	-0.285811	0.25368	-0.000606422	-0.0983878	-0.232201	-0.439055	-0.221932	-0.102122	0.126726	0.3878	-0.346326	-0.367749	0	0	0.201874	0.0970097	0.0211223	0.288166	-0.757748	-1.079	-0.588	-0.095	0.238	0.095	0	-0.00169948	-0.00154316
Feature_309	479.753	66.552	TFSSLFTR	A0A3Q3AJJ2	Single_Hair_Cell_OHSU_20cell_High_030819_R2_YF30um_350bar_msms_8416	479.752	479.755	65.552	67.552	1164113,1164112	2	957.492	2	55.0638	2		0.4777	NA;NA;NA;NA;NA;NA;NA;NA;NA;NA;NA;NA;NA;NA;NA;NA;NA;NA;NA;NA;66.363;66.741;NA;NA;NA	NA;NA;NA;NA;NA;NA;NA;NA;NA;NA;NA;NA;NA;NA;NA;NA;NA;NA;NA;NA;479.754250789168;479.753485229329;NA;NA;NA	NA;NA;NA;NA;NA;NA;NA;NA;NA;NA;NA;NA;NA;NA;NA;NA;NA;NA;NA;NA;NaN;55.0637512207031;NA;NA;NA	1	0.0171357	-0.173864	0.135008	-0.0219501	-0.15229	-0.192632	-0.35992	-0.270426	-0.0332839	0.0450851	0.391896	-0.257543	-0.350107	0	0	0.0830483	0.0793097	-0.00200196	0.265334	-0.722239	-0.189	0.189	0.137793	0.523333	0.345983	0	-0.00111488	-0.00183979
Feature_310	947.963	73.5535	TFQAAINQVFPAEEDSK	A0A1D5PQ16	Single_Hair_Cell_OHSU_20cell_High_030819_R2_YF30um_350bar_msms_9331	947.961	947.964	72.5535	74.5535	1584771,1584772	2	1893.91	2	51.7977	2		0.73421	NA;NA;NA;NA;NA;NA;NA;NA;NA;NA;NA;NA;NA;NA;NA;NA;NA;NA;NA;NA;73.394;73.713;NA;NA;NA	NA;NA;NA;NA;NA;NA;NA;NA;NA;NA;NA;NA;NA;NA;NA;NA;NA;NA;NA;NA;947.960510698794;947.963344821405;NA;NA;NA	NA;NA;NA;NA;NA;NA;NA;NA;NA;NA;NA;NA;NA;NA;NA;NA;NA;NA;NA;NA;NaN;51.7977104187012;NA;NA;NA	1	-0.0533878	-0.0747676	0.0716884	0.0190498	-0.104253	-0.142236	-0.219206	-0.209671	0.00740242	-0.00316843	0.394317	-0.205062	-0.307637	0	0	0.0288288	0.068848	-0.0156674	0.251839	-0.465591	-0.1595	0.1595	0.0975664	0.404221	0.18651	0	-0.00169948	-0.00181543
Feature_311	557.954	77.886	TFLVWINEEDHLR	P05122	Single_Hair_Cell_OHSU_20cell_High_030819_R2_YF30um_350bar_msms_9815;Single_Hair_Cell_OHSU_20cell_High_030819_R1_YF30um_350bar_msms_9349	557.953	557.956	76.886	78.886	1350907,1350902,1350910,1350909	4	1670.84	3	154.056	4		1.02858	NA;NA;NA;77.962;NA;NA;NA;NA;NA;NA;NA;NA;NA;NA;NA;NA;NA;NA;NA;NA;77.806;77.81;NA;78.146;NA	NA;NA;NA;557.953576212369;NA;NA;NA;NA;NA;NA;NA;NA;NA;NA;NA;NA;NA;NA;NA;NA;557.953349435568;557.954268651564;NA;557.953390101688;NA	NA;NA;NA;NaN;NA;NA;NA;NA;NA;NA;NA;NA;NA;NA;NA;NA;NA;NA;NA;NA;148.615600585938;159.496002197266;NA;NaN;NA	2	-0.0970277	-0.00784327	0.0372414	0.076	-0.0579631	-0.108918	-0.156671	-0.154752	0.0325789	-0.0330275	0.395815	-0.172585	-0.277814	0	0	0.000844105	0.0623743	-0.0241234	0.243489	-0.26855	-0.08	-0.076	0.0677492	0.26	0.0717066	0	-0.00111488	-0.00183979
Feature_312	836.428	77.891	TFLVWINEEDHLR	P05122	Single_Hair_Cell_OHSU_20cell_High_030819_R2_YF30um_350bar_msms_9819	836.426	836.43	76.891	78.891	1564496,1564497	2	1670.84	2	97.6896	2		0.378117	NA;NA;NA;NA;NA;NA;NA;NA;NA;NA;NA;NA;NA;NA;NA;NA;NA;NA;NA;NA;NA;77.81;NA;NA;77.972	NA;NA;NA;NA;NA;NA;NA;NA;NA;NA;NA;NA;NA;NA;NA;NA;NA;NA;NA;NA;NA;836.427382466138;NA;NA;836.430919117916	NA;NA;NA;NA;NA;NA;NA;NA;NA;NA;NA;NA;NA;NA;NA;NA;NA;NA;NA;NA;NA;97.6895980834961;NA;NA;NaN	2	-0.0970781	-0.00776627	0.037205	0.0465851	-0.0579079	-0.108879	-0.156626	-0.154687	0.032608	-0.033062	0.395816	-0.172548	-0.277779	0	0	0.000811826	0.0623668	-0.0241331	0.243479	-0.268324	-0.112905	-0.081	0.0677147	0.216247	0.081	0	-0.00169948	-0.00183979
Feature_313	411.229	43.9595	TFLVGER	Q6EE30	Single_Hair_Cell_OHSU_20cell_Low_030819_R3_YF30um_350bar_msms_5503;Single_Hair_Cell_OHSU_20cell_High_030819_R2_YF30um_350bar_msms_5570;Single_Hair_Cell_OHSU_20cell_High_030819_R1_YF30um_350bar_msms_5431	411.227	411.23	42.9595	44.9595	911191,911187,911189,911202	4	820.443	2	67.2747	4		0.6962	NA;NA;NA;NA;NA;NA;NA;NA;NA;NA;NA;NA;NA;NA;NA;NA;NA;NA;NA;NA;43.304;43.712;NA;44.451;44.207	NA;NA;NA;NA;NA;NA;NA;NA;NA;NA;NA;NA;NA;NA;NA;NA;NA;NA;NA;NA;411.228389447427;411.227780636158;NA;411.229074679209;411.228517237713	NA;NA;NA;NA;NA;NA;NA;NA;NA;NA;NA;NA;NA;NA;NA;NA;NA;NA;NA;NA;79.1160278320313;55.6760902404785;NA;NaN;67.0320434570313	1	0.244696	-0.346747	0.423004	0.0347802	0.0216833	-0.198526	-0.507638	-0.0902545	-0.164572	0.20079	0.384084	-0.426854	-0.288901	0	0	0.284185	0.113068	0.042101	0.308881	-0.640404	-0.6555	-0.2475	0.205429	0.4915	0.2475	0	-0.00111488	-0.00111859
Feature_314	439.873	34.818	TFLAAADHDGDGK	P43305	Single_Hair_Cell_OHSU_20cell_High_030819_R1_YF30um_350bar_msms_4399;4481;Single_Hair_Cell_OHSU_20cell_High_030819_R2_YF30um_350bar_msms_4447;4531;4624;Single_Hair_Cell_OHSU_1cell_High_030819_R2_YF30um_350bar_msms_4393;4470;Single_Hair_Cell_OHSU_1cell_High_030819_R6_YF30um_350bar_msms_4290;Single_Hair_Cell_OHSU_1cell_High_030819_R4_YF30um_350bar_msms_4340;Single_Hair_Cell_OHSU_1cell_High_030819_R8…	439.872	439.875	33.818	35.818	1040700,1040699,1040683,1040679,1040688,1040695,1040693,1040658,1040656,1040682,1040691,1040667,1040692	13	1316.6	3	50.24	13		1.3365	NA;NA;35.442;35.003;35.094;34.818;34.032;NA;34.79;35.305;NA;NA;NA;NA;NA;NA;NA;NA;NA;34.048;34.289;34.812;38.936;35.249;34.795	NA;NA;439.87312778524;439.871772399205;439.873417250821;439.872678912856;439.872782011334;NA;439.874403806682;439.873784553721;NA;NA;NA;NA;NA;NA;NA;NA;NA;439.871904226156;439.875219476501;439.875062795377;439.872240992637;439.873048341663;439.875069714669	NA;NA;50.8967514038086;43.7611389160156;41.2268714904785;NaN;41.2268714904785;NA;40.9413185119629;45.3466606140137;NA;NA;NA;NA;NA;NA;NA;NA;NA;34.5149192810059;84.3649291992188;106.323097229004;23.361759185791;40.6756210327148;NaN	2	0.336771	-0.367426	0.624	0.185	0.276	0	-0.786	0.0310656	-0.028	0.487	0.380924	-0.49535	-0.199763	0	0	0.190265	0.126729	0.0599452	0.326504	-0.77	-0.529	-0.006	4.118	0.431	-0.023	0	-0.00111488	-0.00114185
Feature_315	659.307	34.796	TFLAAADHDGDGK	P43305	Single_Hair_Cell_OHSU_20cell_High_030819_R2_YF30um_350bar_msms_4431;4440;4526;Single_Hair_Cell_OHSU_1cell_High_030819_R2_YF30um_350bar_msms_4397;Single_Hair_Cell_OHSU_1cell_High_030819_R6_YF30um_350bar_msms_4291;Single_Hair_Cell_OHSU_1cell_High_030819_R4_YF30um_350bar_msms_4346;Single_Hair_Cell_OHSU_1cell_High_030819_R8_YF30um_350bar_msms_4352	659.305	659.309	33.796	35.796	1476180,1476172,1476177,1476176,1476174	5	1316.6	2	90.4123	5		1.3365	NA;NA;35.436;NA;35.096;NA;34.057;NA;34.762;NA;NA;NA;NA;NA;NA;NA;NA;NA;NA;NA;NA;34.796;NA;NA;NA	NA;NA;659.305942148492;NA;659.307511515329;NA;659.306694742144;NA;659.307453321248;NA;NA;NA;NA;NA;NA;NA;NA;NA;NA;NA;NA;659.308588227768;NA;NA;NA	NA;NA;97.6895980834961;NA;101.532302856445;NA;72.6812210083008;NA;65.0429306030273;NA;NA;NA;NA;NA;NA;NA;NA;NA;NA;NA;NA;115.115303039551;NA;NA;NA	2	0.336993	-0.367442	0.64	-0.0521164	0.3	-0.179946	-0.739	0.0313578	-0.034	0.263943	0.380916	-0.495515	-0.199567	0	0	0.189811	0.126761	0.0599882	0.326546	-0.745722	-0.640672	0	0.2025	0.282531	-0.165798	0	-0.00131671	-0.00071932
Feature_316	448.926	49.37	TFIAIKPDGVQR	O57535	Single_Hair_Cell_OHSU_20cell_High_030819_R2_YF30um_350bar_msms_6163;Single_Hair_Cell_OHSU_20cell_High_030819_R1_YF30um_350bar_msms_5997;6030;Single_Hair_Cell_OHSU_20cell_Low_030819_R3_YF30um_350bar_msms_6079;Single_Hair_Cell_OHSU_20cell_Low_030819_R1_YF30um_350bar_msms_6298	448.924	448.927	48.37	50.37	1079614,1079617,1079616,1079621,1079618,1079607,1079608,1079606	8	1343.75	3	71.2014	5		1.0625	NA;NA;NA;49.053;NA;48.768;NA;NA;NA;NA;NA;NA;48.759;NA;NA;NA;NA;NA;NA;NA;48.286;48.616;50.306;49.525;49.37	NA;NA;NA;448.924832981407;NA;448.924562390018;NA;NA;NA;NA;NA;NA;448.924469819007;NA;NA;NA;NA;NA;NA;NA;448.926278046217;448.925524936084;448.927334073629;448.925820997573;448.925717028421	NA;NA;NA;NaN;NA;NaN;NA;NA;NA;NA;NA;NA;NaN;NA;NA;NA;NA;NA;NA;NA;80.6900863647461;79.4919662475586;53.4477500915527;NaN;71.175651550293	2	0.1902	-0.320605	0.353685	-0.317	-0.0376803	-0.602	-0.442206	-0.160442	-0.133131	0.163501	0.385955	-0.386312	-0.611	0	0	0.256265	0.104983	0.0315392	0.298452	-0.69477	-1.084	-0.754	0.936	0.155	0	0	-0.00111488	-0.00121835
Feature_317	672.885	49.027	TFIAIKPDGVQR	O57535	Single_Hair_Cell_OHSU_20cell_High_030819_R2_YF30um_350bar_msms_6165;Single_Hair_Cell_OHSU_20cell_High_030819_R1_YF30um_350bar_msms_6028;Single_Hair_Cell_OHSU_20cell_Low_030819_R3_YF30um_350bar_msms_6094	672.883	672.886	48.027	50.027	1486800,1486801,1486799,1486803	4	1343.75	2	68.2333	4		0.385183	NA;NA;NA;NA;NA;NA;NA;NA;NA;NA;NA;NA;NA;NA;NA;NA;NA;NA;NA;NA;48.283;48.682;NA;49.51;49.372	NA;NA;NA;NA;NA;NA;NA;NA;NA;NA;NA;NA;NA;NA;NA;NA;NA;NA;NA;NA;672.885699588598;672.884410088604;NA;672.885073642927;672.884244932423	NA;NA;NA;NA;NA;NA;NA;NA;NA;NA;NA;NA;NA;NA;NA;NA;NA;NA;NA;NA;55.2611618041992;81.9196624755859;NA;NaN;67.5191116333008	2	0.193655	-0.322543	0.359635	0.0434247	-0.0335469	-0.21546	-0.444	-0.156126	-0.135124	0.165865	0.385836	-0.388882	-0.335671	0	0	0.259196	0.105495	0.0322088	0.299113	-0.690605	-0.744	-0.345	0.192044	0.483	0.345	0	-0.0015799	-0.00121835
Feature_318	438.734	41.267	TFEINPR	B5AAV6	Single_Hair_Cell_OHSU_20cell_Low_030819_R2_YF30um_350bar_msms_5205;Single_Hair_Cell_OHSU_20cell_High_030819_R1_YF30um_350bar_msms_5075;Single_Hair_Cell_OHSU_20cell_Low_030819_R1_YF30um_350bar_msms_5219;5320	438.732	438.736	40.267	42.267	1037429,1037428,1037434,1037431,1037433	5	875.453	2	71.2385	5		1.3365	NA;NA;NA;NA;NA;NA;NA;NA;NA;NA;NA;NA;NA;NA;NA;NA;NA;NA;NA;NA;40.38;40.942;41.417;41.526;41.267	NA;NA;NA;NA;NA;NA;NA;NA;NA;NA;NA;NA;NA;NA;NA;NA;NA;NA;NA;NA;438.733592870696;438.733024825477;438.733870826639;438.733949576661;438.733719743255	NA;NA;NA;NA;NA;NA;NA;NA;NA;NA;NA;NA;NA;NA;NA;NA;NA;NA;NA;NA;77.74072265625;NaN;69.175666809082;66.7992095947266;NaN	1	0.271816	-0.355975	0.437602	0.0152368	0.045003	-0.192034	-0.575011	-0.0546004	-0.180219	0.219346	0.383153	-0.447029	-0.261849	0	0	0.277543	0.117091	0.0473568	0.314072	-0.636784	-0.887	-0.325	0.15	0.259	0	0	-0.00111488	-0.00110125
Feature_319	440.703	31.125	TEWMAAR	Q4JM99	Single_Hair_Cell_OHSU_20cell_High_030819_R1_YF30um_350bar_msms_3859	440.701	440.704	30.125	32.125	1043414,1043415,1043417,1043416	4	879.391	2	41.5022	4	Oxidation (M)	0.49982	NA;NA;NA;NA;NA;NA;NA;NA;NA;NA;NA;NA;NA;NA;NA;NA;NA;NA;NA;NA;30.499;31.125;NA;31.439;30.646	NA;NA;NA;NA;NA;NA;NA;NA;NA;NA;NA;NA;NA;NA;NA;NA;NA;NA;NA;NA;440.704728666509;440.7059966455;NA;440.706202938628;440.704875103105	NA;NA;NA;NA;NA;NA;NA;NA;NA;NA;NA;NA;NA;NA;NA;NA;NA;NA;NA;NA;41.5021514892578;NaN;NA;NaN;NaN	1	0.373968	-0.368738	0.391651	-0.113128	0.090981	-0.172889	-1.0749	0.0801221	-0.239155	0.289243	0.379647	-0.523021	-0.168804	0	0	0.101632	0.132247	0.0671539	0.333623	-0.861642	-0.626	0	0.183	0.314	-0.479	0	-0.00111488	-0.00110125
Feature_320	424.712	41.951	TEWLDGK	D0EKR3	Single_Hair_Cell_OHSU_20cell_High_030819_R1_YF30um_350bar_msms_5149;Single_Hair_Cell_OHSU_20cell_Low_030819_R3_YF30um_350bar_msms_5223;Single_Hair_Cell_OHSU_20cell_Low_030819_R2_YF30um_350bar_msms_5309;Single_Hair_Cell_OHSU_20cell_Low_030819_R1_YF30um_350bar_msms_5307	424.71	424.713	40.951	42.951	979142,979141,979148,979150,979144,979146,979149	7	847.409	2	71.1549	5		1.24638	NA;NA;NA;NA;42.146;NA;NA;NA;NA;42.249;NA;NA;NA;NA;NA;NA;NA;NA;NA;NA;41.115;41.613;42.132;42.351;41.951	NA;NA;NA;NA;424.712393804392;NA;NA;NA;NA;424.71145756261;NA;NA;NA;NA;NA;NA;NA;NA;NA;NA;424.71053237273;424.711135681578;424.711605642805;424.712453550474;424.712252794641	NA;NA;NA;NA;NaN;NA;NA;NA;NA;NaN;NA;NA;NA;NA;NA;NA;NA;NA;NA;NA;65.2521133422852;NaN;65.2521133422852;77.0576629638672;77.0576629638672	1	0.264926	-0.353887	0.434912	0.0207454	0.195	-0.19354	-0.555235	-0.0636795	-0.176244	0.298	0.38339	-0.441903	-0.268742	0	0	0.280882	0.116069	0.0460216	0.312753	-0.635157	-0.836	-0.338	0.181	0.4	0	0	-0.00111488	-0.00110125
Feature_321	767.854	36.896	TEQGPQVDEEQFK	E1BT93	Single_Hair_Cell_OHSU_20cell_High_030819_R2_YF30um_350bar_msms_4749;Single_Hair_Cell_OHSU_20cell_High_030819_R1_YF30um_350bar_msms_4618	767.852	767.855	35.896	37.896	1539748,1539747	2	1533.69	2	95.6063	2		0.378117	NA;NA;NA;NA;NA;NA;NA;NA;NA;NA;NA;NA;NA;NA;NA;NA;NA;NA;NA;NA;36.56;37.232;NA;NA;NA	NA;NA;NA;NA;NA;NA;NA;NA;NA;NA;NA;NA;NA;NA;NA;NA;NA;NA;NA;NA;767.853499928271;767.854424707106;NA;NA;NA	NA;NA;NA;NA;NA;NA;NA;NA;NA;NA;NA;NA;NA;NA;NA;NA;NA;NA;NA;NA;86.802978515625;104.409698486328;NA;NA;NA	1	0.315841	-0.365235	0.440796	-0.0261792	0.0746289	-0.183713	-0.747257	0.00346211	-0.205619	0.24947	0.381642	-0.47978	-0.218872	0	0	0.228664	0.123623	0.055889	0.322498	-0.693696	-0.336	0.336	0.208492	0.292183	-0.114305	0	-0.00168371	-0.00110125
Feature_322	399.867	25.288	TENNDHINLK	Q5ZJM9	Single_Hair_Cell_OHSU_20cell_High_030819_R2_YF30um_350bar_msms_3345	399.865	399.868	24.288	26.288	850368,850365,850367	3	1196.58	3	32.3293	3		0.378117	NA;NA;NA;NA;NA;NA;NA;NA;NA;NA;NA;NA;NA;NA;NA;NA;NA;NA;NA;NA;25.288;25.986;NA;NA;24.952	NA;NA;NA;NA;NA;NA;NA;NA;NA;NA;NA;NA;NA;NA;NA;NA;NA;NA;NA;NA;399.865844216044;399.865895869452;NA;NA;399.865330966095	NA;NA;NA;NA;NA;NA;NA;NA;NA;NA;NA;NA;NA;NA;NA;NA;NA;NA;NA;NA;NaN;32.3293304443359;NA;NA;NaN	1	0.43276	-0.367138	0.261984	-0.248481	0.0872509	-0.159258	-1.43539	0.157659	-0.273075	0.329471	0.377628	-0.566756	-0.12673	0	0	-0.0805475	0.14097	0.0785478	0.344875	-1.0786	0	0.698	0.136495	0.184748	-0.336	0	-0.00111488	-0.00110125
Feature_323	967.471	60.581	TELEDTLDTTAAQQELR	A0A1D5NW83	Single_Hair_Cell_OHSU_20cell_Low_030819_R1_YF30um_350bar_msms_7435	967.469	967.473	59.581	61.581	1589644,1589647,1589646,1589645,1589643	5	1932.93	2	107.977	5		0.378117	NA;NA;NA;NA;NA;NA;NA;NA;NA;NA;NA;NA;NA;NA;NA;NA;NA;NA;NA;NA;59.768;60.258;60.581;61.059;60.922	NA;NA;NA;NA;NA;NA;NA;NA;NA;NA;NA;NA;NA;NA;NA;NA;NA;NA;NA;NA;967.473042176317;967.469128668953;967.471719881591;967.472901847432;967.469371350242	NA;NA;NA;NA;NA;NA;NA;NA;NA;NA;NA;NA;NA;NA;NA;NA;NA;NA;NA;NA;NaN;NaN;107.976898193359;NaN;NaN	1	0.0772788	-0.237437	0.18051	-0.0341865	-0.142239	-0.225195	-0.425099	-0.266391	-0.0679821	0.0862364	0.389831	-0.302296	-0.370569	0	0	0.140977	0.0882314	0.00965331	0.276842	-0.791442	-0.813	-0.323	0	0.478	0.341	0	-0.00169948	-0.00173096
Feature_325	515.319	63.82	TEIIILATR	F1NPA9	Single_Hair_Cell_OHSU_20cell_High_030819_R2_YF30um_350bar_msms_8018	515.317	515.321	62.82	64.82	1263060,1263052,1263048	3	1028.62	2	75.197	2		0.92737	NA;NA;NA;NA;NA;NA;NA;NA;NA;63.904;NA;NA;NA;NA;NA;NA;NA;NA;NA;NA;NA;63.54;NA;NA;64.1	NA;NA;NA;NA;NA;NA;NA;NA;NA;515.318475026978;NA;NA;NA;NA;NA;NA;NA;NA;NA;NA;NA;515.318944948286;NA;NA;515.320145072656	NA;NA;NA;NA;NA;NA;NA;NA;NA;NaN;NA;NA;NA;NA;NA;NA;NA;NA;NA;NA;NA;75.1969833374023;NA;NA;NaN	1	0.044654	-0.205323	0.156335	-0.0311657	-0.153247	-0.209631	-0.397164	-0.274826	-0.0491599	0.084	0.390951	-0.27802	-0.361802	0	0	0.109149	0.0833918	0.00333065	0.270599	-0.771292	-0.77153	-0.28	0.147779	0.4807	0.28	0	-0.00111488	-0.00180352
Feature_326	600.814	23.189	TEGNVVANPATK	Q8UWC5	Single_Hair_Cell_OHSU_20cell_High_030819_R2_YF30um_350bar_msms_2986	600.813	600.816	22.189	24.189	1417641	1	1199.61	2	56.5691	1		0.446433	NA;NA;NA;NA;NA;NA;NA;NA;NA;NA;NA;NA;NA;NA;NA;NA;NA;NA;NA;NA;NA;23.189;NA;NA;NA	NA;NA;NA;NA;NA;NA;NA;NA;NA;NA;NA;NA;NA;NA;NA;NA;NA;NA;NA;NA;NA;600.813814932119;NA;NA;NA	NA;NA;NA;NA;NA;NA;NA;NA;NA;NA;NA;NA;NA;NA;NA;NA;NA;NA;NA;NA;NA;56.5691184997559;NA;NA;NA	1	0.453901	-0.366171	0.20066	-0.303346	0.0855054	-0.153515	-1.56503	0.185541	-0.285273	0.343937	0.376903	-0.582483	-0.11263	0	0	-0.155326	0.144107	0.082645	0.348921	-1.15997	-0.509893	0	0.11812	0.144674	-2.20649	0	-0.00112622	-0.00110125
Feature_327	738.866	51.473	TEESIMQLPGDIK	F1P360	Single_Hair_Cell_OHSU_20cell_Low_030819_R1_YF30um_350bar_msms_6377	738.864	738.868	50.473	52.473	1522418,1522417,1522416	3	1475.72	2	50.0878	3	Oxidation (M)	0.4684	NA;NA;NA;NA;NA;NA;NA;NA;NA;NA;NA;NA;NA;NA;NA;NA;NA;NA;NA;NA;NA;NA;51.197;51.531;51.473	NA;NA;NA;NA;NA;NA;NA;NA;NA;NA;NA;NA;NA;NA;NA;NA;NA;NA;NA;NA;NA;NA;738.866180188036;738.865676228038;738.865023226946	NA;NA;NA;NA;NA;NA;NA;NA;NA;NA;NA;NA;NA;NA;NA;NA;NA;NA;NA;NA;NA;NA;50.0877799987793;NaN;NaN	1	0.169018	-0.307929	0.314529	0.0293624	-0.0629592	-0.224233	-0.436949	-0.186134	-0.12091	0.149007	0.386682	-0.370553	-0.353076	0	0	0.236217	0.10184	0.0274338	0.294398	-0.720536	-0.867104	-0.450457	-0.276	0.058	0	0	-0.00168371	-0.00121835
Feature_328	702.324	15.491	TEEQQQAQAENK	A0A1D5PPF8	Single_Hair_Cell_OHSU_20cell_High_030819_R2_YF30um_350bar_msms_1976	702.322	702.325	14.491	16.491	1505077	1	1402.63	2	59.227	1		1	NA;NA;NA;NA;NA;NA;NA;NA;NA;NA;NA;NA;NA;NA;NA;NA;NA;NA;NA;NA;NA;15.491;NA;NA;NA	NA;NA;NA;NA;NA;NA;NA;NA;NA;NA;NA;NA;NA;NA;NA;NA;NA;NA;NA;NA;NA;NaN;NA;NA;NA	NA;NA;NA;NA;NA;NA;NA;NA;NA;NA;NA;NA;NA;NA;NA;NA;NA;NA;NA;NA;NA;59.227;NA;NA;NA	1	0.531437	-0.362369	-0.0490382	-0.507168	0.0828453	-0.130065	-2.04046	0.287799	-0.330007	0.39699	0.374241	-0.640162	-0.0613634	0	0	-0.451207	0.15561	0.0976715	0.363761	-1.45848	-0.246377	0	0.0522803	-0.0493884	-7.0671	0	0	0
Feature_329	754.342	18.0735	TEEGATPSSSSETPK	A0A1D5PDE6	Single_Hair_Cell_OHSU_20cell_Low_030819_R1_YF30um_350bar_msms_2283	754.34	754.343	17.0735	19.0735	1533129,1533128	2	1506.67	2	36.0287	2		0.378117	NA;NA;NA;NA;NA;NA;NA;NA;NA;NA;NA;NA;NA;NA;NA;NA;NA;NA;NA;NA;NA;NA;18.068;18.079;NA	NA;NA;NA;NA;NA;NA;NA;NA;NA;NA;NA;NA;NA;NA;NA;NA;NA;NA;NA;NA;NA;NA;754.341781221641;754.341215062457;NA	NA;NA;NA;NA;NA;NA;NA;NA;NA;NA;NA;NA;NA;NA;NA;NA;NA;NA;NA;NA;NA;NA;36.0287399291992;NaN;NA	1	0.505426	-0.363653	0.0362295	-0.438776	0.0834454	-0.138158	-1.88097	0.253494	-0.314999	0.379192	0.375134	-0.620812	-0.0785546	0	0	-0.349798	0.151751	0.0926305	0.358782	-1.35834	-0.34575	0.113914	-0.0055	0.0055	-5.37519	0	-0.00168371	-0.00110125
Feature_330	890.901	38.4225	TDYNASVSVPDSSGPER	A0A1D5PXG0	Single_Hair_Cell_OHSU_20cell_High_030819_R2_YF30um_350bar_msms_4851;Single_Hair_Cell_OHSU_20cell_High_030819_R1_YF30um_350bar_msms_4726;Single_Hair_Cell_OHSU_20cell_Low_030819_R2_YF30um_350bar_msms_4844;Single_Hair_Cell_OHSU_20cell_Low_030819_R3_YF30um_350bar_msms_4809;Single_Hair_Cell_OHSU_20cell_Low_030819_R1_YF30um_350bar_msms_4851	890.9	890.903	37.4225	39.4225	1573734,1573731,1573727,1573723,1573720	5	1779.79	2	79.8836	5		0.500833	NA;NA;NA;NA;NA;NA;NA;NA;NA;NA;NA;NA;NA;NA;NA;NA;NA;NA;NA;NA;37.498;38.1;38.425;38.554;38.42	NA;NA;NA;NA;NA;NA;NA;NA;NA;NA;NA;NA;NA;NA;NA;NA;NA;NA;NA;NA;890.90332697372;890.904938197048;890.901023010067;890.902492887169;890.901825806396	NA;NA;NA;NA;NA;NA;NA;NA;NA;NA;NA;NA;NA;NA;NA;NA;NA;NA;NA;NA;103.752502441406;70.3354110717773;81.8537979125977;81.606086730957;61.8704109191895	1	0.300466	-0.362773	0.442545	-0.0103172	0.0655813	-0.186464	-0.678342	-0.0168154	-0.196748	0.23895	0.38217	-0.468342	-0.23355	0	0	0.250917	0.121342	0.0529092	0.319555	-0.665054	-0.9245	-0.3225	0.0025	0.1315	-0.0025	0	-0.00169948	-0.00109604
Feature_331	831.389	68.926	TDLNADNLQGGDDLDPNYVLSSR	P05122	Single_Hair_Cell_OHSU_20cell_High_030819_R2_YF30um_350bar_msms_8650;8736;Single_Hair_Cell_OHSU_20cell_High_030819_R1_YF30um_350bar_msms_8243;Single_Hair_Cell_OHSU_20cell_Low_030819_R1_YF30um_350bar_msms_8373;Single_Hair_Cell_OHSU_1cell_High_030819_R5_YF30um_350bar_msms_8289;Single_Hair_Cell_OHSU_20cell_Low_030819_R3_YF30um_350bar_msms_8364;Single_Hair_Cell_OHSU_1cell_High_030819_R3_YF30um_350bar_…	831.387	831.391	67.926	69.926	1563038,1563028,1563032,1563033,1563035,1563037,1563042,1563036,1563030,1563039,1563040,1563041	12	2491.14	3	78.0843	12		1.13793	NA;68.665;69.174;68.926;68.792;68.687;68.455;NA;NA;69.069;NA;NA;NA;NA;NA;NA;NA;NA;NA;NA;68.235;68.725;68.965;69.515;69.376	NA;831.388281467665;831.392346231061;831.389290866466;831.387599915935;831.388428028119;831.387530611288;NA;NA;831.389783143442;NA;NA;NA;NA;NA;NA;NA;NA;NA;NA;831.387075894096;831.389316705442;831.388224079846;831.388935886138;831.38894063227	NA;NaN;NaN;57.2379188537598;36.7362403869629;70.344596862793;NaN;NA;NA;116.739303588867;NA;NA;NA;NA;NA;NA;NA;NA;NA;NA;104.811401367188;107.981101989746;82.1772613525391;55.5876808166504;71.1428833007813	1	-0.00677666	-0.261	0.248	0	-0.134	-0.239	-0.471	-0.256691	-0.0194884	0.143	0.392717	-0.239749	-0.337299	0	0	0.0616261	0.0757625	-0.0066356	0.260758	-0.652888	-0.691	-0.201	0.039	0.589	0.45	0	-0.0017671	-0.001556
Feature_332	1246.58	68.941	TDLNADNLQGGDDLDPNYVLSSR	P05122	Single_Hair_Cell_OHSU_20cell_High_030819_R2_YF30um_350bar_msms_8663;Single_Hair_Cell_OHSU_20cell_High_030819_R1_YF30um_350bar_msms_8251;Single_Hair_Cell_OHSU_20cell_Low_030819_R1_YF30um_350bar_msms_8402;Single_Hair_Cell_OHSU_1cell_High_030819_R9_YF30um_350bar_msms_8789	1246.58	1246.58	67.941	69.941	1637229,1637224,1637225,1637226,1637223	5	2491.14	2	141.545	4		0.762067	NA;NA;NA;NA;68.746;NA;NA;NA;NA;69.078;NA;NA;NA;NA;NA;NA;NA;NA;NA;NA;68.223;68.704;68.941;NA;NA	NA;NA;NA;NA;1246.57821375904;NA;NA;NA;NA;1246.57851799546;NA;NA;NA;NA;NA;NA;NA;NA;NA;NA;1246.5784611129;1246.58128928395;1246.57836762038;NA;NA	NA;NA;NA;NA;NaN;NA;NA;NA;NA;111.974998474121;NA;NA;NA;NA;NA;NA;NA;NA;NA;NA;142.454498291016;245.918304443359;65.8330688476563;NA;NA	1	-0.00692775	-0.142595	0.113862	-0.0104652	-0.195	-0.176196	-0.316782	-0.256577	-0.0194012	0.137	0.392722	-0.239636	-0.337212	0	0	0.0614994	0.0757401	-0.00666487	0.260729	-0.652378	-0.718	-0.237	0	0.520977	0.371203	0	-0.00169948	-0.00178185
Feature_333	628.828	59.9465	TDLEELNLGPR	A0A1D5P997	Single_Hair_Cell_OHSU_20cell_High_030819_R2_YF30um_350bar_msms_7547	628.826	628.829	58.9465	60.9465	1451957,1451953,1451954,1451955	4	1255.64	2	108.903	4		0.50484	NA;NA;NA;NA;NA;NA;NA;NA;NA;NA;NA;NA;NA;NA;NA;NA;NA;NA;NA;NA;59.188;59.668;60.225;NA;60.39	NA;NA;NA;NA;NA;NA;NA;NA;NA;NA;NA;NA;NA;NA;NA;NA;NA;NA;NA;NA;628.828051061603;628.82799668209;628.828771696344;NA;628.828568086357	NA;NA;NA;NA;NA;NA;NA;NA;NA;NA;NA;NA;NA;NA;NA;NA;NA;NA;NA;NA;NaN;108.903198242188;NaN;NA;NaN	1	0.0836698	-0.243212	0.185927	-0.033204	-0.138897	-0.227403	-0.428681	-0.263228	-0.0716692	0.0906093	0.389612	-0.307051	-0.371544	0	0	0.147344	0.0891794	0.0108919	0.278065	-0.791452	-0.7585	-0.2785	0.2785	0.387805	0.4435	0	-0.00113757	-0.00168891
Feature_334	485.256	25.3605	TDIKDKENYISK	E1BS70	Single_Hair_Cell_OHSU_20cell_High_030819_R2_YF30um_350bar_msms_3306	485.254	485.257	24.3605	26.3605	1179731,1179742	2	1452.75	3	34.5927	2		0.378117	NA;NA;NA;NA;NA;NA;NA;NA;NA;NA;NA;NA;NA;NA;NA;NA;NA;NA;NA;NA;25.004;25.717;NA;NA;NA	NA;NA;NA;NA;NA;NA;NA;NA;NA;NA;NA;NA;NA;NA;NA;NA;NA;NA;NA;NA;485.254710604842;485.255298642588;NA;NA;NA	NA;NA;NA;NA;NA;NA;NA;NA;NA;NA;NA;NA;NA;NA;NA;NA;NA;NA;NA;NA;NaN;34.592658996582;NA;NA;NA	1	0.432029	-0.36717	0.263997	-0.246613	0.0873229	-0.159449	-1.43092	0.156696	-0.272654	0.328971	0.377653	-0.566212	-0.127221	0	0	-0.0780366	0.140862	0.0784062	0.344735	-1.0758	-0.3565	0.3565	0.137126	0.185989	-1.1519	0	-0.00111488	-0.00110125
Feature_335	689.008	67.893	TDELREEDVGTGAGLFEVK	A0A1D5P2D9	Single_Hair_Cell_OHSU_20cell_High_030819_R2_YF30um_350bar_msms_8513;Single_Hair_Cell_OHSU_20cell_High_030819_R1_YF30um_350bar_msms_8124;Single_Hair_Cell_OHSU_20cell_Low_030819_R1_YF30um_350bar_msms_8269;Single_Hair_Cell_OHSU_20cell_Low_030819_R3_YF30um_350bar_msms_8251	689.006	689.009	66.893	68.893	1498671,1498673,1498670,1498667,1498672	5	2064	3	91.3467	5		0.744933	NA;NA;NA;NA;NA;NA;NA;NA;NA;NA;NA;NA;NA;NA;NA;NA;NA;NA;NA;NA;67.034;67.475;67.893;68.421;68.183	NA;NA;NA;NA;NA;NA;NA;NA;NA;NA;NA;NA;NA;NA;NA;NA;NA;NA;NA;NA;689.009274306251;689.008128456081;689.00774867162;689.007287104937;689.006540076447	NA;NA;NA;NA;NA;NA;NA;NA;NA;NA;NA;NA;NA;NA;NA;NA;NA;NA;NA;NA;90.717903137207;112.549301147461;77.8708267211914;NaN;84.2487564086914	1	0.00362835	-0.156726	0.123356	-0.0159009	-0.147741	-0.183539	-0.336852	-0.263773	-0.0254913	0.0358431	0.392359	-0.247492	-0.343137	0	0	0.0706592	0.077306	-0.00461938	0.262749	-0.685975	-0.859	-0.418	0	0.528	0.29	0	-0.00164619	-0.00183979
Feature_336	900.782	73.998	TDDEVVQREEEAIQLDGLNASQIK	B5AAV6	Single_Hair_Cell_OHSU_20cell_Low_030819_R1_YF30um_350bar_msms_8939;Single_Hair_Cell_OHSU_20cell_High_030819_R2_YF30um_350bar_msms_9334;Single_Hair_Cell_OHSU_20cell_Low_030819_R2_YF30um_350bar_msms_8908;Single_Hair_Cell_OHSU_20cell_High_030819_R1_YF30um_350bar_msms_8866	900.78	900.784	72.998	74.998	1575053,1575057,1575052,1575058,1575060,1575059,1575055	7	2699.32	3	201.793	6		0.378117	NA;NA;74.088;NA;NA;NA;73.745;NA;NA;NA;NA;NA;NA;NA;NA;NA;NA;NA;NA;NA;73.633;73.908;74.011;74.328;74.127	NA;NA;900.782440954854;NA;NA;NA;900.780833551376;NA;NA;NA;NA;NA;NA;NA;NA;NA;NA;NA;NA;NA;900.782445272542;900.781950344433;900.780406244197;900.778925085062;900.778638151744	NA;NA;NaN;NA;NA;NA;NaN;NA;NA;NA;NA;NA;NA;NA;NA;NA;NA;NA;NA;NA;219.636703491211;184.294998168945;213.050796508789;190.187698364258;NaN	1	-0.0578651	-0.0679326	0.09	0.0220825	-0.0997459	-0.138861	-0.253	-0.204258	0.00998545	-0.00623188	0.39447	-0.20173	-0.304604	0	0	0.0259522	0.0681838	-0.016535	0.250982	-0.445577	-0.365	-0.09	0.013	0.33	0.129	0	-0.00169948	-0.0015133
Feature_337	535.925	17.121	TDATQKPESGTVEDK	Q8UWC5	Single_Hair_Cell_OHSU_20cell_High_030819_R1_YF30um_350bar_msms_2107;Single_Hair_Cell_OHSU_20cell_High_030819_R2_YF30um_350bar_msms_2218	535.923	535.927	16.121	18.121	1308838,1308839	2	1604.75	3	57.8397	2		0.378117	NA;NA;NA;NA;NA;NA;NA;NA;NA;NA;NA;NA;NA;NA;NA;NA;NA;NA;NA;NA;16.935;17.307;NA;NA;NA	NA;NA;NA;NA;NA;NA;NA;NA;NA;NA;NA;NA;NA;NA;NA;NA;NA;NA;NA;NA;535.924718131474;535.92495812184;NA;NA;NA	NA;NA;NA;NA;NA;NA;NA;NA;NA;NA;NA;NA;NA;NA;NA;NA;NA;NA;NA;NA;50.3049697875977;65.3743667602539;NA;NA;NA	1	0.515019	-0.363179	0.00478288	-0.464001	0.0832234	-0.13518	-1.93979	0.266146	-0.320535	0.385756	0.374804	-0.627949	-0.072214	0	0	-0.38711	0.153174	0.0944897	0.360618	-1.39527	-0.186	0.186	0.0660555	-0.0055127	-5.99916	0	-0.00111488	-0.00110125
Feature_338	365.198	21.95	TDAIPGR	Q85B99	Single_Hair_Cell_OHSU_20cell_High_030819_R1_YF30um_350bar_msms_2675	365.196	365.2	20.95	22.95	590451,590468,590469,590470	4	728.382	2	56.1218	4		0.68793	NA;NA;NA;NA;NA;NA;NA;NA;NA;NA;NA;NA;NA;NA;NA;NA;NA;NA;NA;NA;21.291;21.985;21.953;21.947;NA	NA;NA;NA;NA;NA;NA;NA;NA;NA;NA;NA;NA;NA;NA;NA;NA;NA;NA;NA;NA;365.197702912274;365.19792725275;365.19679557277;365.197448660612;NA	NA;NA;NA;NA;NA;NA;NA;NA;NA;NA;NA;NA;NA;NA;NA;NA;NA;NA;NA;NA;56.1218109130859;NaN;NaN;NaN;NA	1	0.466381	-0.365574	0.16222	-0.336116	0.0847766	-0.149943	-1.64155	0.202	-0.292473	0.352475	0.376474	-0.591766	-0.104364	0	0	-0.201113	0.145958	0.0850635	0.35131	-1.20802	-0.659	0.035	0.003	-0.003	-2.9148	0	-0.00111488	-0.00110125
Feature_339	666.361	46.643	TAVVVGTVTDDVR	Q6EE60	Single_Hair_Cell_OHSU_20cell_High_030819_R2_YF30um_350bar_msms_5873;Single_Hair_Cell_OHSU_20cell_Low_030819_R3_YF30um_350bar_msms_5788;Single_Hair_Cell_OHSU_20cell_Low_030819_R2_YF30um_350bar_msms_5842;Single_Hair_Cell_OHSU_20cell_Low_030819_R1_YF30um_350bar_msms_5858;Single_Hair_Cell_OHSU_20cell_High_030819_R1_YF30um_350bar_msms_5717	666.36	666.363	45.643	47.643	1480168,1480175,1480167,1480169,1480170,1480172	6	1330.71	2	84.5741	6		0.8202	NA;NA;NA;NA;NA;NA;NA;NA;NA;NA;NA;NA;NA;NA;NA;NA;46.599;NA;NA;NA;45.66;46.227;46.687;46.823;46.714	NA;NA;NA;NA;NA;NA;NA;NA;NA;NA;NA;NA;NA;NA;NA;NA;666.360146406346;NA;NA;NA;666.361494393119;666.361201367769;666.361260049675;666.361147703151;666.362097865825	NA;NA;NA;NA;NA;NA;NA;NA;NA;NA;NA;NA;NA;NA;NA;NA;NaN;NA;NA;NA;96.4640579223633;90.6885070800781;70.3725662231445;86.944206237793;78.401252746582	1	0.217668	-0.33498	0.395696	0.0453973	-0.00581645	-0.206804	-0.464916	-0.125465	-0.148978	0.182295	0.385012	-0.406746	-0.314859	0	0	0.275841	-0.044	0.0368626	0.303709	-0.663293	-0.983	-0.416	0.044	0.18	0.071	0	-0.0013535	-0.00115032
Feature_340	634.842	57.732	TAVDSLVSYSVK	F1P360	Single_Hair_Cell_OHSU_20cell_Low_030819_R3_YF30um_350bar_msms_7038;Single_Hair_Cell_OHSU_20cell_Low_030819_R1_YF30um_350bar_msms_7116;Single_Hair_Cell_OHSU_20cell_Low_030819_R2_YF30um_350bar_msms_7108;Single_Hair_Cell_OHSU_20cell_High_030819_R2_YF30um_350bar_msms_7216	634.84	634.843	56.732	58.732	1455757,1455756,1455758,1455755,1455754	5	1267.67	2	77.8658	5		0.867667	NA;NA;NA;NA;NA;NA;NA;NA;NA;NA;NA;NA;NA;NA;NA;NA;NA;NA;NA;NA;56.64;57.142;57.701;57.978;57.763	NA;NA;NA;NA;NA;NA;NA;NA;NA;NA;NA;NA;NA;NA;NA;NA;NA;NA;NA;NA;634.839854595814;634.840429742866;634.841349615115;634.841837949776;634.841844248121	NA;NA;NA;NA;NA;NA;NA;NA;NA;NA;NA;NA;NA;NA;NA;NA;NA;NA;NA;NA;NaN;67.9969329833984;65.0429306030273;91.6202926635742;86.802978515625	1	0.105975	-0.262268	0.208858	-0.0246118	-0.124576	-0.232462	-0.436923	-0.248833	-0.084538	0.105871	0.388846	-0.323648	-0.372702	0	0	0.169952	0.0924882	0.015215	0.282334	-0.783507	-1.092	-0.59	-0.031	0.246	0.031	0	-0.00119819	-0.00155057
Feature_341	489.58	18.23	TATPQQAQEVHEK	P00940	Single_Hair_Cell_OHSU_20cell_High_030819_R2_YF30um_350bar_msms_2337;Single_Hair_Cell_OHSU_20cell_High_030819_R1_YF30um_350bar_msms_2212;Single_Hair_Cell_OHSU_20cell_Low_030819_R2_YF30um_350bar_msms_2282	489.578	489.581	17.23	19.23	1191592,1191590,1191591,1191594	4	1465.72	3	96.5705	3		0.378117	NA;NA;NA;NA;NA;NA;NA;NA;NA;NA;NA;NA;NA;NA;NA;NA;NA;NA;NA;NA;17.796;18.316;18.887;18.23;NA	NA;NA;NA;NA;NA;NA;NA;NA;NA;NA;NA;NA;NA;NA;NA;NA;NA;NA;NA;NA;489.579280894303;489.579571357921;489.579824612998;489.579561649232;NA	NA;NA;NA;NA;NA;NA;NA;NA;NA;NA;NA;NA;NA;NA;NA;NA;NA;NA;NA;NA;141.370407104492;91.3069076538086;NaN;57.034309387207;NA	1	0.503849	-0.363731	0.0413928	-0.434632	0.0834828	-0.138645	-1.8713	0.251415	-0.31409	0.378113	0.375188	-0.619639	-0.0795964	0	0	-0.343686	0.151517	0.092325	0.358481	-1.35227	-0.434	0.086	0.657	0	-5.27277	0	-0.00111488	-0.00110125
Feature_342	579.948	27.8165	TATDEAYKDPSNLQGK	A0A3Q2U5Z2	Single_Hair_Cell_OHSU_20cell_High_030819_R1_YF30um_350bar_msms_3503	579.946	579.95	26.8165	28.8165	1385260,1385259	2	1736.82	3	23.073	2		0.378117	NA;NA;NA;NA;NA;NA;NA;NA;NA;NA;NA;NA;NA;NA;NA;NA;NA;NA;NA;NA;27.606;NA;NA;NA;28.027	NA;NA;NA;NA;NA;NA;NA;NA;NA;NA;NA;NA;NA;NA;NA;NA;NA;NA;NA;NA;579.947142449336;NA;NA;NA;579.946299649316	NA;NA;NA;NA;NA;NA;NA;NA;NA;NA;NA;NA;NA;NA;NA;NA;NA;NA;NA;NA;23.073;NA;NA;NA;NaN	1	0.407292	-0.368143	0.326941	-0.185394	0.089835	-0.165587	-1.27923	0.124071	-0.258381	0.312045	0.378503	-0.54781	-0.144204	0	0	0.0036905	0.137191	0.0736121	0.340001	-0.98176	-0.2105	0.191257	0.158022	0.222457	0.2105	0	-0.00111488	-0.00110125
Feature_343	747.875	60.406	TASNVEEAFINTAK	A0A452J7V2	Single_Hair_Cell_OHSU_20cell_High_030819_R2_YF30um_350bar_msms_7652;Single_Hair_Cell_OHSU_20cell_High_030819_R1_YF30um_350bar_msms_7338	747.873	747.876	59.406	61.406	1530486,1530485	2	1493.73	2	115.246	2		0.38785	NA;NA;NA;NA;NA;NA;NA;NA;NA;NA;NA;NA;NA;NA;NA;NA;NA;NA;NA;NA;60.168;60.644;NA;NA;NA	NA;NA;NA;NA;NA;NA;NA;NA;NA;NA;NA;NA;NA;NA;NA;NA;NA;NA;NA;NA;747.873986402947;747.875037550319;NA;NA;NA	NA;NA;NA;NA;NA;NA;NA;NA;NA;NA;NA;NA;NA;NA;NA;NA;NA;NA;NA;NA;103.13680267334;127.355400085449;NA;NA;NA	1	0.0790415	-0.239045	0.181964	-0.0339776	-0.141352	-0.225835	-0.426145	-0.265564	-0.068999	0.0874425	0.389771	-0.303608	-0.370865	0	0	0.142728	0.0884928	0.00999493	0.27718	-0.791558	-0.238	0.238	0.157122	0.398275	0.150458	0	-0.00168371	-0.001732
Feature_344	555.278	34.438	TASFSESKPDDIAPAK	F1P269	Single_Hair_Cell_OHSU_20cell_High_030819_R1_YF30um_350bar_msms_4278;Single_Hair_Cell_OHSU_20cell_High_030819_R2_YF30um_350bar_msms_4412	555.276	555.28	33.438	35.438	1345100,1345099,1345097	3	1662.81	3	47.0289	3		0.378117	NA;NA;NA;NA;NA;NA;NA;NA;NA;NA;NA;NA;NA;NA;NA;NA;NA;NA;NA;NA;33.81;34.438;NA;34.842;NA	NA;NA;NA;NA;NA;NA;NA;NA;NA;NA;NA;NA;NA;NA;NA;NA;NA;NA;NA;NA;555.27836128902;555.278049398169;NA;555.276508066132;NA	NA;NA;NA;NA;NA;NA;NA;NA;NA;NA;NA;NA;NA;NA;NA;NA;NA;NA;NA;NA;40.4931907653809;53.5645294189453;NA;NaN;NA	1	0.340599	-0.367697	0.429282	-0.0571397	0.0852106	-0.179292	-0.876292	0.0361133	-0.219903	0.26641	0.380792	-0.498197	-0.196395	0	0	0.182296	0.127296	0.060687	0.327236	-0.755823	-0.628	0	0.201089	0.404	-0.162028	0	-0.00111488	-0.00110125
Feature_345	562.273	24.452	TAQEVEQYR	Q9W744	Single_Hair_Cell_OHSU_20cell_High_030819_R2_YF30um_350bar_msms_3195	562.272	562.275	23.452	25.452	1357258,1357257	2	1122.53	2	74.8411	2		0.378117	NA;NA;NA;NA;NA;NA;NA;NA;NA;NA;NA;NA;NA;NA;NA;NA;NA;NA;NA;NA;24.112;24.792;NA;NA;NA	NA;NA;NA;NA;NA;NA;NA;NA;NA;NA;NA;NA;NA;NA;NA;NA;NA;NA;NA;NA;562.27205163559;562.274195208062;NA;NA;NA	NA;NA;NA;NA;NA;NA;NA;NA;NA;NA;NA;NA;NA;NA;NA;NA;NA;NA;NA;NA;NaN;74.8410873413086;NA;NA;NA	1	0.44118	-0.366761	0.238226	-0.27018	0.0864723	-0.157021	-1.48703	0.168764	-0.277933	0.335232	0.377339	-0.57302	-0.12109	0	0	-0.109865	0.142219	0.0801796	0.346486	-1.111	-0.34	0.34	0.129189	0.169741	-1.55811	0	-0.00113178	-0.00110125
Feature_346	758.401	44.448	TALVANTSNMPVAAR	A0A3Q2TUP1	Single_Hair_Cell_OHSU_20cell_High_030819_R2_YF30um_350bar_msms_5703	758.399	758.402	43.448	45.448	1535965,1535967	2	1514.79	2	89.6238	2		0.378117	NA;NA;NA;NA;NA;NA;NA;NA;NA;NA;NA;NA;NA;NA;NA;NA;NA;NA;NA;NA;44.18;44.716;NA;NA;NA	NA;NA;NA;NA;NA;NA;NA;NA;NA;NA;NA;NA;NA;NA;NA;NA;NA;NA;NA;NA;758.399987534996;758.400214380937;NA;NA;NA	NA;NA;NA;NA;NA;NA;NA;NA;NA;NA;NA;NA;NA;NA;NA;NA;NA;NA;NA;NA;NaN;89.6238021850586;NA;NA;NA	1	0.239776	-0.344789	0.41908	0.0375392	0.0170119	-0.199888	-0.498215	-0.0966932	-0.161733	0.197423	0.384253	-0.423194	-0.293745	0	0	0.283658	0.112338	0.0411474	0.30794	-0.643511	-0.268	0.268	0.204363	0.296023	0.26804	0	-0.00168371	-0.00111859
Feature_347	615.832	59.512	TALEAAGGTVVLE	A0A1L1RTR9	Single_Hair_Cell_OHSU_20cell_High_030819_R2_YF30um_350bar_msms_7498	615.831	615.834	58.512	60.512	1438549,1438545,1438544,1438547,1438546	5	1229.65	2	57.1747	5		0.47958	NA;NA;NA;NA;NA;NA;NA;NA;NA;NA;NA;NA;NA;NA;NA;NA;NA;NA;NA;NA;58.705;59.267;59.512;59.999;59.739	NA;NA;NA;NA;NA;NA;NA;NA;NA;NA;NA;NA;NA;NA;NA;NA;NA;NA;NA;NA;615.831364638486;615.832505929359;615.832021541018;615.830464235348;615.832531025531	NA;NA;NA;NA;NA;NA;NA;NA;NA;NA;NA;NA;NA;NA;NA;NA;NA;NA;NA;NA;NaN;57.1747207641602;NaN;NaN;NaN	1	0.0880463	-0.247082	0.189889	-0.0321629	-0.13641	-0.228728	-0.430807	-0.260803	-0.0741942	0.0936038	0.389462	-0.310308	-0.372055	0	0	0.151731	0.0898286	0.0117401	0.278903	-0.790826	-0.807	-0.245	0	0.487	0.227	0	-0.00112622	-0.00168891
Feature_348	347.529	37.8918	TADGIVSHLK;KSHEAEVLK	Q8JG64;P31395;A0A1L1RQ04;Q9I895	Single_Hair_Cell_OHSU_20cell_Low_030819_R2_YF30um_350bar_msms_4792;Single_Hair_Cell_OHSU_20cell_High_030819_R2_YF30um_350bar_msms_4782	347.527	347.531	36.6685	39.115	428183,428179,428182,428183,428182	5	1039.57	3	27.0726034037272,27.0726034037272	5,5	,,,	0.57378	NA;NA;NA;NA;NA;NA;NA;NA;NA;NA;NA;NA;NA;NA;NA;NA;NA;NA;NA;NA;NA;37.535;NA;38.115;37.802	NA;NA;NA;NA;NA;NA;NA;NA;NA;NA;NA;NA;NA;NA;NA;NA;NA;NA;NA;NA;NA;347.529093046675;NA;347.528844051353;347.528749049306	NA;NA;NA;NA;NA;NA;NA;NA;NA;NA;NA;NA;NA;NA;NA;NA;NA;NA;NA;NA;NA;24.03;NA;33.1578102111816;NA	1	0.305812	-0.363717	0.442327	-0.0156105	0.0689123	-0.185499	-0.701279	-0.00976509	-0.199833	0.242608	0.381986	-0.472319	-0.228394	0	0	0.24378	0.122135	0.0539452	0.320578	-0.674032	-0.665377	-0.35675	0.210011	0.22325	-0.08975	0	-0.00111488	-0.00110125
Feature_349	605.799	15.308	TAASSSTATAQSK	E1C123	Single_Hair_Cell_OHSU_20cell_High_030819_R2_YF30um_350bar_msms_1951	605.797	605.801	14.308	16.308	1422987	1	1209.58	2	60.5499	1		0.378117	NA;NA;NA;NA;NA;NA;NA;NA;NA;NA;NA;NA;NA;NA;NA;NA;NA;NA;NA;NA;NA;15.308;NA;NA;NA	NA;NA;NA;NA;NA;NA;NA;NA;NA;NA;NA;NA;NA;NA;NA;NA;NA;NA;NA;NA;NA;605.79915709725;NA;NA;NA	NA;NA;NA;NA;NA;NA;NA;NA;NA;NA;NA;NA;NA;NA;NA;NA;NA;NA;NA;NA;NA;60.549919128418;NA;NA;NA	1	0.53328	-0.362278	-0.0550807	-0.512015	0.0828029	-0.129491	-2.05177	0.29023	-0.33107	0.398251	0.374178	-0.641533	-0.0601452	0	0	-0.458407	0.155884	0.0980287	0.364113	-1.46557	-0.23929	0	0.050734	-0.0543217	-7.187	0	-0.0011203	-0.00110125
Feature_350	436.271	39.17	TAAQVLLR	R4GG24	Single_Hair_Cell_OHSU_20cell_High_030819_R1_YF30um_350bar_msms_4845;Single_Hair_Cell_OHSU_20cell_Low_030819_R2_YF30um_350bar_msms_4967	436.27	436.273	38.17	40.17	1029983,1029951,1029984,1029971	4	870.528	2	68.1836	4		0.52365	NA;NA;NA;NA;NA;NA;NA;NA;NA;NA;NA;NA;NA;NA;NA;NA;NA;NA;NA;NA;38.569;39.138;NA;39.595;39.202	NA;NA;NA;NA;NA;NA;NA;NA;NA;NA;NA;NA;NA;NA;NA;NA;NA;NA;NA;NA;436.269815826491;436.271554659109;NA;436.271106579356;436.271124803382	NA;NA;NA;NA;NA;NA;NA;NA;NA;NA;NA;NA;NA;NA;NA;NA;NA;NA;NA;NA;69.1977920532227;NaN;NA;67.1694107055664;NaN	1	0.292937	-0.361275	0.442215	-0.00318663	0.0605928	-0.18785	-0.647941	-0.0267449	-0.192405	0.233798	0.382428	-0.462741	-0.240893	0	0	0.259846	0.120225	0.0514501	0.318114	-0.654319	-0.601	-0.032	0.21083	0.425	0.032	0	-0.00111488	-0.00110125
Feature_352	830.897	42.69	TAAAATTVGEAYTYDR	A0A1D5NXB3	Single_Hair_Cell_OHSU_20cell_High_030819_R2_YF30um_350bar_msms_5477;Single_Hair_Cell_OHSU_20cell_High_030819_R1_YF30um_350bar_msms_5333	830.895	830.899	41.69	43.69	1562937,1562938	2	1659.78	2	76.9474	2		0.378117	NA;NA;NA;NA;NA;NA;NA;NA;NA;NA;NA;NA;NA;NA;NA;NA;NA;NA;NA;NA;42.431;42.949;NA;NA;NA	NA;NA;NA;NA;NA;NA;NA;NA;NA;NA;NA;NA;NA;NA;NA;NA;NA;NA;NA;NA;830.897499632444;830.896860377141;NA;NA;NA	NA;NA;NA;NA;NA;NA;NA;NA;NA;NA;NA;NA;NA;NA;NA;NA;NA;NA;NA;NA;89.358039855957;64.5368194580078;NA;NA;NA	1	0.257483	-0.351433	0.431268	0.0263362	0.0331674	-0.195269	-0.535978	-0.0734741	-0.171949	0.209539	0.383645	-0.436366	-0.276187	0	0	0.283178	0.114965	0.0445791	0.311329	-0.635496	-0.259	0.259	0.207856	0.297625	0.266945	0	-0.00169948	-0.00110125
Feature_353	602.296	23.879	SYTVTTTSSTR	O93532	Single_Hair_Cell_OHSU_20cell_High_030819_R2_YF30um_350bar_msms_3077;Single_Hair_Cell_OHSU_20cell_Low_030819_R3_YF30um_350bar_msms_2845	602.295	602.298	22.879	24.879	1418569,1418567,1418570,1418568	4	1202.58	2	55.9638	4		1	NA;NA;NA;NA;NA;NA;NA;NA;NA;NA;NA;NA;NA;NA;NA;NA;NA;NA;NA;NA;NA;23.857;23.879;23.932;22.391	NA;NA;NA;NA;NA;NA;NA;NA;NA;NA;NA;NA;NA;NA;NA;NA;NA;NA;NA;NA;NA;602.29543367349;602.295545351358;602.295557239641;NaN	NA;NA;NA;NA;NA;NA;NA;NA;NA;NA;NA;NA;NA;NA;NA;NA;NA;NA;NA;NA;NA;66.2666473388672;NaN;NaN;45.661	1	0.446951	-0.366497	0.221413	-0.285183	0.0860028	-0.155449	-1.52241	0.176375	-0.281263	0.339181	0.377141	-0.577313	-0.117245	0	0	-0.130325	0.143076	0.0812981	0.347591	-1.13322	-0.525433	-0.022	0	0.053	-1.488	0	-0.00113721	-0.00110125
Feature_354	884.91	66.419	SYQDPSNAQFLDDIR	Q5ZK10	Single_Hair_Cell_OHSU_20cell_High_030819_R2_YF30um_350bar_msms_8388	884.909	884.912	65.419	67.419	1572546,1572548,1572549	3	1767.81	2	52.1723	3		0.378117	NA;NA;NA;NA;NA;NA;NA;NA;NA;NA;NA;NA;NA;NA;NA;NA;NA;NA;NA;NA;65.915;66.419;66.725;NA;NA	NA;NA;NA;NA;NA;NA;NA;NA;NA;NA;NA;NA;NA;NA;NA;NA;NA;NA;NA;NA;884.909271148944;884.910048208987;884.910211875946;NA;NA	NA;NA;NA;NA;NA;NA;NA;NA;NA;NA;NA;NA;NA;NA;NA;NA;NA;NA;NA;NA;NaN;52.1723403930664;NaN;NA;NA	1	0.0184754	-0.175503	0.136124	-0.0224961	-0.152593	-0.193512	-0.362039	-0.270916	-0.0340568	0.0460017	0.39185	-0.25854	-0.350758	0	0	0.0843025	0.0795084	-0.00174237	0.26559	-0.725399	-0.504	0	0.306	0.522256	0.341791	0	-0.00169948	-0.00183979
Feature_355	422.216	50.4795	SYLFDAK	F1NSC1	Single_Hair_Cell_OHSU_20cell_High_030819_R2_YF30um_350bar_msms_6301	422.214	422.218	49.4795	51.4795	970522,970530,970527,970529,970528	5	842.417	2	54.1572	5		0.44878	NA;NA;NA;NA;NA;NA;NA;NA;NA;NA;NA;NA;NA;NA;NA;NA;NA;NA;NA;NA;49.354;49.735;50.546;50.643;50.413	NA;NA;NA;NA;NA;NA;NA;NA;NA;NA;NA;NA;NA;NA;NA;NA;NA;NA;NA;NA;422.214694634009;422.215237304712;422.215740277064;422.215290523726;422.215087582227	NA;NA;NA;NA;NA;NA;NA;NA;NA;NA;NA;NA;NA;NA;NA;NA;NA;NA;NA;NA;NaN;54.157169342041;NaN;NaN;NaN	1	0.179025	-0.314088	0.333488	0.0364326	-0.0510876	-0.220806	-0.438302	-0.17418	-0.126683	0.155854	0.386339	-0.377998	-0.346601	0	0	0.246077	0.103325	0.0293733	0.296313	-0.708381	-1.1255	-0.7445	0.0665	0.1635	-0.0665	0	-0.00111488	-0.00121835
Feature_356	597.635	72.3625	SYELPDGQVITIGNER	Q5ZMQ2	Single_Hair_Cell_OHSU_20cell_High_030819_R2_YF30um_350bar_msms_9158;Single_Hair_Cell_OHSU_20cell_High_030819_R1_YF30um_350bar_msms_8692	597.634	597.637	71.3625	73.3625	1414728,1414727,1414726	3	1789.88	3	61.372	2		0.67155	NA;NA;NA;NA;NA;NA;NA;NA;NA;NA;NA;NA;NA;NA;NA;NA;NA;NA;NA;NA;72.104;72.621;72.814;NA;NA	NA;NA;NA;NA;NA;NA;NA;NA;NA;NA;NA;NA;NA;NA;NA;NA;NA;NA;NA;NA;597.635159992365;597.635329787193;597.634984928563;NA;NA	NA;NA;NA;NA;NA;NA;NA;NA;NA;NA;NA;NA;NA;NA;NA;NA;NA;NA;NA;NA;41.0880699157715;81.6558837890625;NaN;NA;NA	2	-0.0413913	-0.0929153	0.0822957	0.01092	-0.115808	-0.151206	-0.243798	-0.223604	0.00048142	0.0050398	0.393905	-0.213989	-0.315661	0	0	0.0365203	0.0706276	-0.0133429	0.254135	-0.518126	-0.2585	0.2585	0.4515	0.446159	0.245846	0	-0.00111488	-0.00183979
Feature_357	895.949	72.877	SYELPDGQVITIGNER	Q5ZMQ2	Single_Hair_Cell_OHSU_20cell_High_030819_R2_YF30um_350bar_msms_9205;9114;Single_Hair_Cell_OHSU_20cell_High_030819_R1_YF30um_350bar_msms_8664;Single_Hair_Cell_OHSU_20cell_Low_030819_R3_YF30um_350bar_msms_8776;Single_Hair_Cell_OHSU_20cell_Low_030819_R1_YF30um_350bar_msms_8790;Single_Hair_Cell_OHSU_20cell_Low_030819_R2_YF30um_350bar_msms_8789	895.947	895.951	71.877	73.877	1574352,1574356,1574340,1574346,1574350,1574351,1574343,1574345	8	1789.88	2	80.4783	5		0.996117	NA;NA;NA;NA;72.751;72.698;NA;NA;NA;72.996;NA;NA;NA;NA;NA;NA;NA;NA;NA;NA;72.125;72.578;72.877;73.471;73.246	NA;NA;NA;NA;895.947759374179;895.947831869867;NA;NA;NA;895.949109642125;NA;NA;NA;NA;NA;NA;NA;NA;NA;NA;895.95101007819;895.949314497547;895.948227821758;895.94905870212;895.946752011613	NA;NA;NA;NA;NaN;NaN;NA;NA;NA;NaN;NA;NA;NA;NA;NA;NA;NA;NA;NA;NA;81.6558837890625;97.2353286743164;75.0177764892578;81.6558837890625;66.8264236450195	2	-0.0465737	-0.0851107	0.0776667	0.0144224	-0.126	-0.179	-0.232944	-0.217699	0.00347122	0.119	0.394083	-0.210133	-0.312216	0	0	0.0331944	0.0698588	-0.014347	0.253143	-0.495665	-0.752	-0.299	0	0.594	0.369	0	-0.00169948	-0.00183979
Feature_358	684.356	63.261	SVTGTDVDIVFSK	E1BR14	Single_Hair_Cell_OHSU_20cell_High_030819_R2_YF30um_350bar_msms_7981	684.355	684.358	62.261	64.261	1495425,1495426,1495427	3	1366.7	2	43.6903	3		0.378117	NA;NA;NA;NA;NA;NA;NA;NA;NA;NA;NA;NA;NA;NA;NA;NA;NA;NA;NA;NA;62.777;63.261;NA;64.063;NA	NA;NA;NA;NA;NA;NA;NA;NA;NA;NA;NA;NA;NA;NA;NA;NA;NA;NA;NA;NA;684.355258436367;684.355950010618;NA;684.355129173729;NA	NA;NA;NA;NA;NA;NA;NA;NA;NA;NA;NA;NA;NA;NA;NA;NA;NA;NA;NA;NA;NaN;43.6902694702148;NA;NaN;NA	1	0.0502845	-0.211223	0.160386	-0.0324465	-0.15217	-0.212751	-0.403196	-0.27436	-0.0524083	0.0677662	0.390758	-0.28221	-0.363735	0	0	0.114568	0.084227	0.00442181	0.271677	-0.777447	-0.484	0	0.149465	0.802	0.208813	0	-0.00161572	-0.00180352
Feature_359	774.86	29.649	SVTEQGAELSNEER	Q5ZKC9	Single_Hair_Cell_OHSU_20cell_High_030819_R2_YF30um_350bar_msms_3811;Single_Hair_Cell_OHSU_20cell_High_030819_R1_YF30um_350bar_msms_3664;Single_Hair_Cell_OHSU_20cell_Low_030819_R3_YF30um_350bar_msms_3714;Single_Hair_Cell_OHSU_20cell_Low_030819_R2_YF30um_350bar_msms_3797;Single_Hair_Cell_OHSU_20cell_Low_030819_R1_YF30um_350bar_msms_3812;Single_Hair_Cell_OHSU_1cell_High_030819_R9_YF30um_350bar_msms_…	774.858	774.862	28.649	30.649	1543389,1543393,1543392,1543387,1543386,1543385,1543390,1543391	8	1547.71	2	147.82	8		0.579417	NA;NA;NA;NA;NA;29.555;NA;NA;29.472;30.121;NA;NA;NA;NA;NA;NA;NA;NA;NA;NA;28.986;29.743;29.945;30.037;29.43	NA;NA;NA;NA;NA;774.85900027001;NA;NA;774.857821327987;774.858954640299;NA;NA;NA;NA;NA;NA;NA;NA;NA;NA;774.860857344223;774.859424087953;774.859602599536;774.859077353259;774.860979161784	NA;NA;NA;NA;NA;NaN;NA;NA;NaN;111.115898132324;NA;NA;NA;NA;NA;NA;NA;NA;NA;NA;182.015594482422;220.986694335938;143.925399780273;128.763198852539;100.111801147461	1	0.388835	-0.368618	0.365982	-0.143559	0.0910497	-0.094	-1.16606	0.0997288	-0.177	0.472	0.379136	-0.53408	-0.157514	0	0	0.0598616	0.134453	0.0700351	0.336468	-0.913939	-0.663	0.094	0.296	0.388	-0.219	0	-0.00168371	-0.00110125
Feature_360	801.884	43.441	SVTELNEPLSNEDR	Q5ZKJ2	Single_Hair_Cell_OHSU_20cell_Low_030819_R2_YF30um_350bar_msms_5532;Single_Hair_Cell_OHSU_20cell_High_030819_R2_YF30um_350bar_msms_5544;Single_Hair_Cell_OHSU_20cell_Low_030819_R3_YF30um_350bar_msms_5494;Single_Hair_Cell_OHSU_20cell_High_030819_R1_YF30um_350bar_msms_5392	801.882	801.886	42.441	44.441	1553253,1553247,1553249,1553250	4	1601.75	2	106.53	4		0.381467	NA;NA;NA;NA;NA;NA;NA;NA;NA;NA;NA;NA;NA;NA;NA;NA;NA;NA;NA;NA;42.902;43.441;NA;44.039;43.95	NA;NA;NA;NA;NA;NA;NA;NA;NA;NA;NA;NA;NA;NA;NA;NA;NA;NA;NA;NA;801.885535812816;801.883077490883;NA;801.886895600492;801.883907394451	NA;NA;NA;NA;NA;NA;NA;NA;NA;NA;NA;NA;NA;NA;NA;NA;NA;NA;NA;NA;90.7070770263672;117.203300476074;NA;122.638496398926;95.5698165893555	1	0.249919	-0.348732	0.426704	0.0315348	0.0264853	-0.197149	-0.51852	-0.0834086	-0.167585	0.204363	0.383905	-0.430739	-0.283726	0	0	0.284202	0.113843	0.0431131	0.309881	-0.637803	-0.539	0	0.206485	0.598	0.509	0	-0.00169948	-0.00111859
Feature_361	554.803	64.215	SVTAIADYIR	E1BSL7	Single_Hair_Cell_OHSU_20cell_Low_030819_R1_YF30um_350bar_msms_7841;7860;Single_Hair_Cell_OHSU_20cell_Low_030819_R3_YF30um_350bar_msms_7797;Single_Hair_Cell_OHSU_20cell_Low_030819_R2_YF30um_350bar_msms_7846;Single_Hair_Cell_OHSU_20cell_High_030819_R2_YF30um_350bar_msms_8059	554.802	554.805	63.215	65.215	1344149,1343791,1343980,1343944,1343947,1343945,1343942,1343941,1343943,1343946,1343940	11	1107.59	2	72.5188	11		1.3365	64.06;NA;64.298;NA;63.594;NA;NA;NA;NA;NA;64.226;NA;NA;NA;NA;64.215;NA;63.487;NA;NA;63.284;63.797;64.262;64.691;64.411	554.805351333243;NA;554.805144637501;NA;554.80422547617;NA;NA;NA;NA;NA;554.805598436704;NA;NA;NA;NA;554.804056712135;NA;554.804242204523;NA;NA;554.803345113726;NaN;554.806356584598;554.804880658337;554.804098276033	NaN;NA;NaN;NA;NaN;NA;NA;NA;NA;NA;NaN;NA;NA;NA;NA;NaN;NA;NaN;NA;NA;NaN;82.417;72.2004165649414;61.9582481384277;73.4994888305664	1	-0.155	-0.201051	0.083	-0.0301179	-0.621	-0.207339	-0.392586	-0.274888	-0.0468645	0.0611914	0.011	-0.275059	-0.360338	0	0	0	0.0828016	-0.728	0.269838	-0.766193	-0.931	-0.418	0.047	0.476	0.196	0	-0.00111488	-0.0019464
Feature_362	651.848	35.475	SVSLTGSPEAVQK	Q8UVD9	Single_Hair_Cell_OHSU_20cell_High_030819_R2_YF30um_350bar_msms_4533;Single_Hair_Cell_OHSU_20cell_High_030819_R1_YF30um_350bar_msms_4394;Single_Hair_Cell_OHSU_20cell_Low_030819_R3_YF30um_350bar_msms_4475;Single_Hair_Cell_OHSU_20cell_Low_030819_R2_YF30um_350bar_msms_4524;Single_Hair_Cell_OHSU_20cell_Low_030819_R1_YF30um_350bar_msms_4544	651.847	651.85	34.475	36.475	1468920,1468918,1468917,1468922,1468921	5	1301.68	2	50.7418	5		0.37819	NA;NA;NA;NA;NA;NA;NA;NA;NA;NA;NA;NA;NA;NA;NA;NA;NA;NA;NA;NA;34.766;35.437;35.675;35.817;35.475	NA;NA;NA;NA;NA;NA;NA;NA;NA;NA;NA;NA;NA;NA;NA;NA;NA;NA;NA;NA;651.848069961227;651.848267445566;651.847784118908;651.846486904746;651.847614071602	NA;NA;NA;NA;NA;NA;NA;NA;NA;NA;NA;NA;NA;NA;NA;NA;NA;NA;NA;NA;65.0429306030273;52.8914794921875;36.944;65.043;33.7873916625977	1	0.330154	-0.366866	0.435645	-0.0431014	0.0814089	-0.181174	-0.819279	0.0223382	-0.213877	0.259264	0.381151	-0.490427	-0.205682	0	0	0.203369	0.125747	0.0586627	0.325237	-0.727483	-0.709	-0.038	0.2	0.342	0	0	-0.00129959	-0.00110125
Feature_363	499.935	54.01	SVSLHNLSVDEVAK	A0A1D5NVM2	Single_Hair_Cell_OHSU_20cell_Low_030819_R1_YF30um_350bar_msms_6711	499.933	499.937	53.01	55.01	1218401,1218402,1218403,1218404	4	1496.78	3	31.914	4		0.39844	NA;NA;NA;NA;NA;NA;NA;NA;NA;NA;NA;NA;NA;NA;NA;NA;NA;NA;NA;NA;NA;53.258;54.163;54.105;53.915	NA;NA;NA;NA;NA;NA;NA;NA;NA;NA;NA;NA;NA;NA;NA;NA;NA;NA;NA;NA;NA;499.934847305111;499.9350184526;499.935054821182;499.935028511483	NA;NA;NA;NA;NA;NA;NA;NA;NA;NA;NA;NA;NA;NA;NA;NA;NA;NA;NA;NA;NA;NaN;31.914;NaN;NaN	1	0.143465	-0.290838	0.266087	0.00610691	-0.091329	-0.231041	-0.438468	-0.214724	-0.106167	0.131523	0.387559	-0.351542	-0.36543	0	0	0.209345	0.0980496	0.022481	0.289508	-0.750238	-0.899764	-0.752	0.153	0.095	-0.095	0	-0.00111488	-0.00142137
Feature_364	674.859	64.246	SVNFSLTPNEIK	E1C1Q2	Single_Hair_Cell_OHSU_20cell_High_030819_R2_YF30um_350bar_msms_8058;Single_Hair_Cell_OHSU_20cell_High_030819_R1_YF30um_350bar_msms_7705	674.857	674.861	63.246	65.246	1488250,1488253,1488252,1488254,1488251	5	1347.7	2	55.1225	5		1	NA;NA;NA;NA;NA;NA;NA;NA;NA;64.311;NA;NA;NA;NA;NA;NA;NA;NA;NA;NA;63.453;63.914;64.246;64.698;NA	NA;NA;NA;NA;NA;NA;NA;NA;NA;674.859910386001;NA;NA;NA;NA;NA;NA;NA;NA;NA;NA;NaN;674.859338997698;674.86046007392;674.857745498687;NA	NA;NA;NA;NA;NA;NA;NA;NA;NA;NaN;NA;NA;NA;NA;NA;NA;NA;NA;NA;NA;50.088;60.1570587158203;NaN;NaN;NA	1	0.040363	-0.200712	0.153204	-0.030031	-0.153798	-0.207157	-0.392215	-0.274884	-0.0466843	0.065	0.391098	-0.274827	-0.36022	0	0	0.105038	0.0827552	0.00249912	0.269778	-0.765766	-0.793	-0.332	0	0.452	0.251534	0	-0.00158721	-0.00180352
Feature_365	789.731	79.0375	SVNESLNNLFIIEEDYQALR	F1NW23	Single_Hair_Cell_OHSU_20cell_High_030819_R1_YF30um_350bar_msms_9480	789.73	789.733	78.0375	80.0375	1549748,1549750	2	2366.17	3	54.2249	2		0.378117	NA;NA;NA;NA;NA;NA;NA;NA;NA;NA;NA;NA;NA;NA;NA;NA;NA;NA;NA;NA;78.993;79.082;NA;NA;NA	NA;NA;NA;NA;NA;NA;NA;NA;NA;NA;NA;NA;NA;NA;NA;NA;NA;NA;NA;NA;789.731118748101;789.733559744099;NA;NA;NA	NA;NA;NA;NA;NA;NA;NA;NA;NA;NA;NA;NA;NA;NA;NA;NA;NA;NA;NA;NA;54.2248802185059;NaN;NA;NA;NA	1	-0.108626	0.00986244	0.0289648	0.052919	-0.0452155	-0.0999677	-0.147501	-0.139949	0.0392704	-0.0409635	0.396213	-0.163954	-0.269904	0	0	-0.00658978	0.0606537	-0.0263708	0.241269	-0.216616	-0.0445	0.0445	0.0598038	0.162707	0.0689081	0	-0.00169035	-0.00183979
Feature_366	436.763	29.374	SVLQAVQK	Q90638	Single_Hair_Cell_OHSU_20cell_High_030819_R2_YF30um_350bar_msms_3763	436.761	436.765	28.374	30.374	1031012,1031022	2	871.511	2	71.8775	2		0.378117	NA;NA;NA;NA;NA;NA;NA;NA;NA;NA;NA;NA;NA;NA;NA;NA;NA;NA;NA;NA;NA;29.296;NA;29.452;NA	NA;NA;NA;NA;NA;NA;NA;NA;NA;NA;NA;NA;NA;NA;NA;NA;NA;NA;NA;NA;NA;436.762094625014;NA;436.763234983425;NA	NA;NA;NA;NA;NA;NA;NA;NA;NA;NA;NA;NA;NA;NA;NA;NA;NA;NA;NA;NA;NA;71.8774719238281;NA;NaN;NA	1	0.391605	-0.368567	0.360612	-0.14957	0.0909423	-0.169157	-1.18304	0.103382	-0.249331	0.301311	0.379041	-0.536141	-0.155471	0	0	0.0517238	0.134864	0.0705719	0.336998	-0.923936	-0.597666	-0.078	0.170413	0.078	-0.138817	0	-0.00111488	-0.00110125
Feature_367	380.252	55.3355	SVLISLK	Q5ZHR7	Single_Hair_Cell_OHSU_20cell_High_030819_R1_YF30um_350bar_msms_6711	380.251	380.254	54.3355	56.3355	722464,722474,722475,722472,722473,722471	6	758.49	2	67.9808	6		1.3365	NA;NA;NA;55.238;NA;55.028;NA;NA;NA;NA;NA;NA;NA;NA;NA;NA;NA;NA;NA;NA;54.397;NA;55.433;55.821;55.51	NA;NA;NA;380.251526641102;NA;380.250385081199;NA;NA;NA;NA;NA;NA;NA;NA;NA;NA;NA;NA;NA;NA;380.251836438225;NA;380.251938448267;380.251815900206;380.251845361385	NA;NA;NA;NaN;NA;NaN;NA;NA;NA;NA;NA;NA;NA;NA;NA;NA;NA;NA;NA;NA;67.9808120727539;NA;NaN;NaN;NaN	1	0.130114	-0.28114	0.243044	-0.0975	-0.104454	-0.3075	-0.439335	-0.228146	-0.0984644	0.122388	0.388018	-0.341608	-0.369458	0	0	0.195148	0.0960691	0.0198934	0.286953	-0.76414	-0.9385	-0.474519	0.0975	0.4855	0.1745	0	-0.00111488	-0.00155057
Feature_368	678.877	41.2715	SVIQSITPQQQK	F1NSC1	Single_Hair_Cell_OHSU_20cell_High_030819_R1_YF30um_350bar_msms_5104;5114;Single_Hair_Cell_OHSU_20cell_High_030819_R2_YF30um_350bar_msms_5252;Single_Hair_Cell_OHSU_20cell_Low_030819_R3_YF30um_350bar_msms_5199	678.876	678.879	40.2715	42.2715	1490185,1490188,1490184,1490187	4	1355.74	2	103.404	4		0.5635	NA;NA;NA;NA;NA;NA;NA;NA;NA;NA;NA;NA;NA;NA;NA;NA;NA;NA;NA;NA;40.557;41.104;NA;41.683;41.439	NA;NA;NA;NA;NA;NA;NA;NA;NA;NA;NA;NA;NA;NA;NA;NA;NA;NA;NA;NA;678.876826960997;678.877655083624;NA;678.877253593382;678.875932823019	NA;NA;NA;NA;NA;NA;NA;NA;NA;NA;NA;NA;NA;NA;NA;NA;NA;NA;NA;NA;127.173896789551;127.776100158691;NA;NaN;55.2611618041992	1	0.27177	-0.355962	0.437586	0.015274	0.0449672	-0.192044	-0.574874	-0.0546601	-0.180192	0.219315	0.383155	-0.446995	-0.261894	0	0	0.277569	0.117085	0.047348	0.314063	-0.636767	-0.7145	-0.1675	0.20983	0.4115	0.1675	0	-0.00161022	-0.00110125
Feature_369	625.36	39.495	SVIEPVAAPAPAK	F1N8W8	Single_Hair_Cell_OHSU_20cell_High_030819_R2_YF30um_350bar_msms_5061;Single_Hair_Cell_OHSU_20cell_High_030819_R1_YF30um_350bar_msms_4917	625.358	625.362	38.495	40.495	1449104,1449103	2	1248.71	2	45.438	2		0.520033	NA;NA;NA;NA;NA;NA;NA;NA;NA;NA;NA;NA;NA;NA;NA;NA;NA;NA;NA;NA;39.178;39.812;NA;NA;NA	NA;NA;NA;NA;NA;NA;NA;NA;NA;NA;NA;NA;NA;NA;NA;NA;NA;NA;NA;NA;625.35971265835;625.359867872974;NA;NA;NA	NA;NA;NA;NA;NA;NA;NA;NA;NA;NA;NA;NA;NA;NA;NA;NA;NA;NA;NA;NA;52.5758399963379;38.300220489502;NA;NA;NA	1	0.289664	-0.360561	0.441849	-0.000187801	0.0583242	-0.188465	-0.635431	-0.0310621	-0.190516	0.231558	0.382541	-0.460306	-0.244111	0	0	0.263309	0.119739	0.0508157	0.317488	-0.650374	-0.317	0.317	0.210853	0.29817	0.0814371	0	-0.00113771	-0.00110125
Feature_370	696.854	75.114	SVGNLADFEAELK	P08629	Single_Hair_Cell_OHSU_20cell_High_030819_R2_YF30um_350bar_msms_9485;Single_Hair_Cell_OHSU_20cell_Low_030819_R1_YF30um_350bar_msms_9084	696.852	696.856	74.114	76.114	1503347,1503343,1503345,1503346,1503342	5	1391.69	2	82.1836	4		0.40131	NA;NA;NA;NA;NA;NA;NA;NA;NA;75.074;NA;NA;NA;NA;NA;NA;NA;NA;NA;NA;74.882;75.055;75.173;NA;75.278	NA;NA;NA;NA;NA;NA;NA;NA;NA;696.852351816966;NA;NA;NA;NA;NA;NA;NA;NA;NA;NA;696.857436256187;696.854149178555;696.853160045531;NA;696.852242795667	NA;NA;NA;NA;NA;NA;NA;NA;NA;NaN;NA;NA;NA;NA;NA;NA;NA;NA;NA;NA;NaN;84.7533569335938;79.6138610839844;NA;NaN	1	-0.0691062	-0.050688	0.0584933	0.0295693	-0.0880954	-0.130334	-0.191056	-0.190307	0.0164706	-0.04	0.394856	-0.193364	-0.296936	0	0	0.0187397	0.0665163	-0.0187131	0.248831	-0.394815	-0.232	-0.059	0.059	0.341117	0.164	0	-0.00165732	-0.00183979
Feature_371	898.415	60.8515	SVGDGETVEFDVVEGEK	Q06066	Single_Hair_Cell_OHSU_20cell_High_030819_R1_YF30um_350bar_msms_7326	898.414	898.417	59.8515	61.8515	1574730,1574731,1574729,1574732	4	1794.82	2	91.3172	4		0.55193	NA;NA;NA;NA;NA;NA;NA;NA;NA;NA;NA;NA;NA;NA;NA;NA;NA;NA;NA;NA;60.109;60.63;61.073;61.438;NA	NA;NA;NA;NA;NA;NA;NA;NA;NA;NA;NA;NA;NA;NA;NA;NA;NA;NA;NA;NA;898.415292382198;898.41502637136;898.417045120446;898.415355439699;NA	NA;NA;NA;NA;NA;NA;NA;NA;NA;NA;NA;NA;NA;NA;NA;NA;NA;NA;NA;NA;91.3171768188477;NaN;NaN;NaN;NA	1	0.0745542	-0.234929	0.178313	-0.0344196	-0.143557	-0.224159	-0.423394	-0.2676	-0.0664102	0.0843721	0.389925	-0.300269	-0.370074	0	0	0.138277	0.0878272	0.00912527	0.276321	-0.791086	-0.7425	-0.2215	0.2215	0.5865	0.150928	0	-0.00169948	-0.00176315
Feature_372	410.214	24.547	SVDETLR	P0CB50	Single_Hair_Cell_OHSU_20cell_Low_030819_R1_YF30um_350bar_msms_3187;Single_Hair_Cell_OHSU_20cell_High_030819_R1_YF30um_350bar_msms_3037;Single_Hair_Cell_OHSU_20cell_Low_030819_R2_YF30um_350bar_msms_3167	410.212	410.216	23.547	25.547	906683,906684,906685,906690,906681,906682	6	818.413	2	68.5477	5		1.00897	NA;NA;NA;24.383;NA;NA;NA;NA;NA;NA;NA;NA;NA;NA;NA;NA;NA;NA;NA;NA;23.949;24.711;24.839;24.86;23.181	NA;NA;NA;410.215595956497;NA;NA;NA;NA;NA;NA;NA;NA;NA;NA;NA;NA;NA;NA;NA;NA;410.214555671937;410.215543445739;410.214205802064;410.213737557178;410.214545993467	NA;NA;NA;NaN;NA;NA;NA;NA;NA;NA;NA;NA;NA;NA;NA;NA;NA;NA;NA;NA;78.1782531738281;NaN;NaN;58.9172210693359;NaN	1	0.440223	-0.366805	0.240974	-0.164	0.0865553	-0.157279	-1.48116	0.167502	-0.277381	0.334577	0.377372	-0.572308	-0.121728	0	0	-0.106501	0.142077	0.0799942	0.346303	-1.10731	-0.598	0.164	0.292	0.313	-1.366	0	-0.00111488	-0.00110125
Feature_373	423.258	37.926	STVAQLVK	A0A1L1RY35	Single_Hair_Cell_OHSU_20cell_Low_030819_R3_YF30um_350bar_msms_4720	423.256	423.26	36.926	38.926	974382,974381,974390,974384,974383,974379,974377,974378,974380	9	844.502	2	58.1194	9		1.3365	NA;NA;NA;37.75;37.926;NA;NA;NA;NA;38.075;NA;NA;NA;NA;NA;NA;38.014;NA;NA;NA;37.094;37.665;38.032;38.115;37.691	NA;NA;NA;423.256595725826;423.257034303687;NA;NA;NA;NA;423.258403254448;NA;NA;NA;NA;NA;NA;423.257398835132;NA;NA;NA;423.257104460467;423.258346340901;423.256995042845;423.258126160328;423.258265429144	NA;NA;NA;NaN;NaN;NA;NA;NA;NA;NaN;NA;NA;NA;NA;NA;NA;NaN;NA;NA;NA;NaN;NaN;NaN;NaN;58.1193504333496	1	0.305467	-0.363659	0.442353	-0.176	0	-0.185561	-0.699766	-0.0102201	-0.199634	0.149	0.381998	-0.472062	-0.228725	0	0	0.24426	0.088	0.0538784	0.320512	-0.67342	-0.832	-0.261	0.106	0.189	-0.235	0	-0.00111488	-0.00110125
Feature_374	560.804	29.9775	STTTGHLIYK	Q90835	Single_Hair_Cell_OHSU_20cell_High_030819_R2_YF30um_350bar_msms_3852	560.803	560.806	28.9775	30.9775	1355529,1355530	2	1119.59	2	102.524	2		0.58099	NA;NA;NA;NA;NA;NA;NA;NA;NA;NA;NA;NA;NA;NA;NA;NA;NA;NA;NA;NA;NA;30.138;NA;NA;29.817	NA;NA;NA;NA;NA;NA;NA;NA;NA;NA;NA;NA;NA;NA;NA;NA;NA;NA;NA;NA;NA;560.805091643593;NA;NA;560.806000599253	NA;NA;NA;NA;NA;NA;NA;NA;NA;NA;NA;NA;NA;NA;NA;NA;NA;NA;NA;NA;NA;102.523597717285;NA;NA;NaN	1	0.385526	-0.368668	0.37216	-0.136514	0.0911337	-0.170475	-1.14577	0.0953651	-0.245824	0.297151	0.37925	-0.531619	-0.159979	0	0	0.0694402	0.133962	0.0693939	0.335835	-0.902094	-0.602379	0.1605	0.174938	0.246563	-0.1605	0	-0.00111488	-0.00110125
Feature_375	629.835	48.611	STNPGISIGDVAK	P40618	Single_Hair_Cell_OHSU_20cell_Low_030819_R2_YF30um_350bar_msms_6071;Single_Hair_Cell_OHSU_20cell_Low_030819_R3_YF30um_350bar_msms_6018;Single_Hair_Cell_OHSU_20cell_High_030819_R2_YF30um_350bar_msms_6110;Single_Hair_Cell_OHSU_20cell_Low_030819_R1_YF30um_350bar_msms_6078;Single_Hair_Cell_OHSU_20cell_High_030819_R1_YF30um_350bar_msms_5946	629.833	629.837	47.611	49.611	1452565,1452563,1452571,1452564,1452561,1452570	6	1257.66	2	48.187	6		0.645767	NA;NA;NA;NA;NA;NA;NA;NA;NA;NA;NA;NA;NA;NA;NA;NA;48.58;NA;NA;NA;47.652;48.184;48.642;48.911;48.744	NA;NA;NA;NA;NA;NA;NA;NA;NA;NA;NA;NA;NA;NA;NA;NA;629.834710584902;NA;NA;NA;629.834712609131;629.835536337498;629.835111787433;629.835228466327;629.83482402256	NA;NA;NA;NA;NA;NA;NA;NA;NA;NA;NA;NA;NA;NA;NA;NA;NaN;NA;NA;NA;40.4773292541504;60.9366683959961;33.7873916625977;51.6433601379395;54.0901107788086	1	0.197845	-0.324843	0.366627	0.0446235	-0.028562	-0.213908	-0.44657	-0.150852	-0.137541	0.168732	0.385693	-0.392	-0.332264	0	0	0.262592	-0.031	0.0330209	0.299915	-0.685606	-0.959	-0.427	0.031	0.3	0.133	0	-0.00115447	-0.00121835
Feature_376	586.304	62.0495	STLNEIYFGK	A0A452J864	Single_Hair_Cell_OHSU_20cell_High_030819_R2_YF30um_350bar_msms_7750;Single_Hair_Cell_OHSU_20cell_Low_030819_R3_YF30um_350bar_msms_7528;Single_Hair_Cell_OHSU_20cell_High_030819_R1_YF30um_350bar_msms_7427	586.302	586.305	61.0495	63.0495	1395474,1395476,1395471,1395467,1395468	5	1170.59	2	63.9809	5		0.71675	NA;NA;NA;NA;NA;NA;NA;NA;NA;NA;NA;NA;NA;NA;NA;NA;NA;NA;NA;NA;60.882;61.362;62.075;62.296;62.024	NA;NA;NA;NA;NA;NA;NA;NA;NA;NA;NA;NA;NA;NA;NA;NA;NA;NA;NA;NA;586.302951769953;586.303602441143;586.303967557907;586.302176259224;586.303975126646	NA;NA;NA;NA;NA;NA;NA;NA;NA;NA;NA;NA;NA;NA;NA;NA;NA;NA;NA;NA;53.2374000549316;73.8852767944336;NaN;NaN;64.8199996948242	1	0.0624874	-0.223468	0.169163	-0.0342594	-0.148583	-0.218943	-0.414504	-0.271889	-0.0594484	0.0761157	0.390339	-0.29129	-0.36734	0	0	0.126414	0.0860372	0.00678669	0.274012	-0.786776	-1.1675	-0.6875	0.0255	0.2465	-0.0255	0	-0.00111488	-0.00179673
Feature_377	540.788	50.902	STIGVEFATR	Q5ZJN2	Single_Hair_Cell_OHSU_20cell_Low_030819_R2_YF30um_350bar_msms_6369	540.786	540.79	49.902	51.902	1320770,1320769,1320764,1320771	4	1079.56	2	59.3667	4		1.0264	NA;NA;NA;NA;NA;NA;NA;NA;NA;NA;NA;NA;NA;NA;NA;NA;NA;NA;NA;NA;50.13;50.627;51.177;51.426;NA	NA;NA;NA;NA;NA;NA;NA;NA;NA;NA;NA;NA;NA;NA;NA;NA;NA;NA;NA;NA;540.787435383028;540.787475393295;540.788002147273;540.787382376987;NA	NA;NA;NA;NA;NA;NA;NA;NA;NA;NA;NA;NA;NA;NA;NA;NA;NA;NA;NA;NA;NaN;NaN;NaN;59.3667488098145;NA	1	0.17477	-0.311506	0.325497	0.0336305	-0.0561647	-0.222297	-0.437511	-0.179307	-0.124228	0.152943	0.386485	-0.374832	-0.349462	0	0	0.241956	0.102694	0.0285485	0.295499	-0.713568	-0.772	-0.275	0.275	0.524	0.140833	0	-0.00111488	-0.00121835
Feature_378	921.449	75.959	STGEAFVQFASQEIAEK	A0A1D5PU56	Single_Hair_Cell_OHSU_20cell_High_030819_R2_YF30um_350bar_msms_9583	921.448	921.451	74.959	76.959	1578646,1578647,1578648,1578650,1578649	5	1840.88	2	89.9134	5		0.378117	NA;NA;NA;NA;NA;NA;NA;NA;NA;NA;NA;NA;NA;NA;NA;NA;NA;NA;NA;NA;75.774;75.864;75.959;76.183;76.01	NA;NA;NA;NA;NA;NA;NA;NA;NA;NA;NA;NA;NA;NA;NA;NA;NA;NA;NA;NA;921.449791024646;921.449338305858;921.446857802375;921.447600480896;921.448002444986	NA;NA;NA;NA;NA;NA;NA;NA;NA;NA;NA;NA;NA;NA;NA;NA;NA;NA;NA;NA;NaN;89.9133682250977;NaN;NaN;NaN	1	-0.0776176	-0.0376025	0.0517438	0.0350254	-0.0790416	-0.123834	-0.178437	-0.179519	0.021381	-0.0197469	0.395148	-0.18703	-0.291106	0	0	0.0132845	0.0652536	-0.0203624	0.247203	-0.356207	-0.185	-0.095	0	0.224	0.051	0	-0.00169948	-0.00179202
Feature_379	636.317	57.293	STGEAFVQFASK	Q5F3D2	Single_Hair_Cell_OHSU_20cell_High_030819_R2_YF30um_350bar_msms_7166;Single_Hair_Cell_OHSU_20cell_High_030819_R1_YF30um_350bar_msms_6924;Single_Hair_Cell_OHSU_20cell_Low_030819_R3_YF30um_350bar_msms_7009;Single_Hair_Cell_OHSU_20cell_Low_030819_R2_YF30um_350bar_msms_7072;Single_Hair_Cell_OHSU_20cell_Low_030819_R1_YF30um_350bar_msms_7067	636.315	636.319	56.293	58.293	1457869,1457873,1457876,1457871,1457877,1457868,1457864,1457865,1457867,1457866	10	1270.62	2	77.5809	10		0.879417	NA;NA;57.576;57.242;57.123;57.018;NA;NA;NA;57.344;NA;NA;NA;NA;NA;NA;NA;NA;NA;NA;56.417;56.907;57.701;57.811;57.602	NA;NA;636.315257708835;636.315752126112;636.314632600833;636.3166099285;NA;NA;NA;636.317204333243;NA;NA;NA;NA;NA;NA;NA;NA;NA;NA;636.31755593891;636.317047292752;636.317915630672;636.317126710108;636.317884549151	NA;NA;NaN;NaN;NaN;NaN;NA;NA;NA;NaN;NA;NA;NA;NA;NA;NA;NA;NA;NA;NA;83.2035064697266;95.4172821044922;66.0043411254883;69.3520812988281;73.927131652832	1	0.110397	-0.265857	0.283	-0.051	-0.17	-0.275	-0.437834	-0.245413	-0.087089	0.051	0.388694	-0.326938	-0.37248	0	0	0.17451	0.0931442	0.016072	0.28318	-0.780671	-0.876	-0.386	0.408	0.518	0.309	0	-0.00125746	-0.0016199
Feature_380	731.376	40.245	STGAVVAQQPFGGSR	A0A1D5PXI1	Single_Hair_Cell_OHSU_20cell_Low_030819_R2_YF30um_350bar_msms_5091	731.374	731.378	39.245	41.245	1518586,1518585	2	1460.74	2	38.995	2		0.378117	NA;NA;NA;NA;NA;NA;NA;NA;NA;NA;NA;NA;NA;NA;NA;NA;NA;NA;NA;NA;NA;39.983;NA;40.507;NA	NA;NA;NA;NA;NA;NA;NA;NA;NA;NA;NA;NA;NA;NA;NA;NA;NA;NA;NA;NA;NA;731.375852015485;NA;731.374758971993;NA	NA;NA;NA;NA;NA;NA;NA;NA;NA;NA;NA;NA;NA;NA;NA;NA;NA;NA;NA;NA;NA;NaN;NA;38.995;NA	1	0.28211	-0.358764	0.440515	0.00652889	0.0528771	-0.189926	-0.608234	-0.0410249	-0.186158	0.226389	0.3828	-0.454686	-0.251586	0	0	0.270307	0.118619	0.0493517	0.316042	-0.642971	-0.680764	-0.262	0.210645	0.262	0.141673	0	-0.00168371	-0.00110125
Feature_381	616.814	27.249	STESLQANVQR	A0A452J848	Single_Hair_Cell_OHSU_20cell_High_030819_R2_YF30um_350bar_msms_3500;Single_Hair_Cell_OHSU_20cell_Low_030819_R3_YF30um_350bar_msms_3357;Single_Hair_Cell_OHSU_20cell_High_030819_R1_YF30um_350bar_msms_3351;Single_Hair_Cell_OHSU_20cell_Low_030819_R2_YF30um_350bar_msms_3479;Single_Hair_Cell_OHSU_20cell_Low_030819_R1_YF30um_350bar_msms_3489	616.812	616.816	26.249	28.249	1439953,1439957,1439954,1439956,1439960	5	1231.61	2	74.9346	5		1	NA;NA;NA;NA;NA;NA;NA;NA;NA;NA;NA;NA;NA;NA;NA;NA;NA;NA;NA;NA;26.491;27.249;27.286;27.34;26.467	NA;NA;NA;NA;NA;NA;NA;NA;NA;NA;NA;NA;NA;NA;NA;NA;NA;NA;NA;NA;616.813911017551;616.813373765981;NaN;616.81384453528;616.814518754032	NA;NA;NA;NA;NA;NA;NA;NA;NA;NA;NA;NA;NA;NA;NA;NA;NA;NA;NA;NA;90.0503082275391;135.858703613281;43.306;53.2111701965332;52.2469291687012	1	0.413008	-0.367943	0.313385	-0.199107	0.0892864	-0.164224	-1.31428	0.13161	-0.261679	0.315956	0.378306	-0.552063	-0.140209	0	0	-0.0145825	0.13804	0.0747199	0.341095	-1.00325	-0.758	0	0.037	0.091	-0.782	0	-0.00112622	-0.00110125
Feature_382	416.25	46.9205	STELLIR	A0A3Q2U578	Single_Hair_Cell_OHSU_20cell_High_030819_R2_YF30um_350bar_msms_5914;Single_Hair_Cell_OHSU_20cell_Low_030819_R3_YF30um_350bar_msms_5828;Single_Hair_Cell_OHSU_20cell_High_030819_R1_YF30um_350bar_msms_5766;Single_Hair_Cell_OHSU_1cell_Low_030819_R6_YF30um_350bar_msms_5686;Single_Hair_Cell_OHSU_20cell_Low_030819_R1_YF30um_350bar_msms_5899;Single_Hair_Cell_OHSU_1cell_High_030819_R9_YF30um_350bar_msms_6…	416.249	416.252	45.9205	47.9205	949385,949384,949371,949298,949333,949395,949391,949393,949392,949398,949394,949397,949396,949399,949401,949400,949390	17	830.486	2	97.9898	16		1.3365	NA;46.76;47.317;46.981;47.034;46.763;NA;NA;46.86;47.168;47.462;46.539;46.855;NA;NA;NA;47.191;NA;47.399;46.061;46.176;46.699;47.24;NA;47.131	NA;416.247691390089;416.247849996884;416.248290198486;416.247688321771;416.2486474135;NA;NA;416.248107430125;NaN;416.247593698615;416.247117241173;416.248513033158;NA;NA;NA;416.248842914959;NA;416.247384674073;416.247537786388;416.250040057308;416.250239217459;416.249179350702;NA;416.250167274793	NA;NaN;NaN;NaN;NaN;NaN;NA;NA;NaN;92.677;NaN;NaN;NaN;NA;NA;NA;57.2809295654297;NA;NaN;NaN;143.019393920898;138.367202758789;58.6044006347656;NA;NaN	1	0.214872	-0.1605	0.3965	0.0605	0.1135	-0.1575	-0.461693	-0.129078	-0.0605	0.2475	0.5415	-0.3815	-0.0655	0	0	0.274289	0.2705	0.0363209	0.4785	-0.8595	-0.7445	-0.2215	0.3195	0.29542	0.2105	0	-0.00088479	-0.0014551
Feature_383	564.58	35.041	STAGDTHLGGEDFDNR	A0A1D5PYK0	Single_Hair_Cell_OHSU_20cell_High_030819_R2_YF30um_350bar_msms_4442;4471;Single_Hair_Cell_OHSU_20cell_High_030819_R1_YF30um_350bar_msms_4308;Single_Hair_Cell_OHSU_20cell_Low_030819_R3_YF30um_350bar_msms_4402;Single_Hair_Cell_OHSU_20cell_Low_030819_R2_YF30um_350bar_msms_4443;Single_Hair_Cell_OHSU_1cell_High_030819_R9_YF30um_350bar_msms_4655;Single_Hair_Cell_OHSU_1cell_High_030819_R3_YF30um_350bar_…	564.578	564.582	34.041	36.041	1361309,1361310,1361307,1361290,1361298,1361283,1361297,1361288,1361300,1361305,1361306,1361285,1361303,1361302,1361301,1361304,1361299	17	1690.72	3	45.1689	17		1	NA;34.736;35.522;35.068;35.066;34.821;34.234;NA;34.758;35.29;35.548;NA;34.843;NA;NA;NA;35.313;NA;35.374;NA;34.187;34.756;35.217;35.25;35.016	NA;564.577726866295;564.578940643282;564.57806477708;564.580116115517;564.579362766993;NaN;NA;564.57955541763;564.57962889895;564.578998626317;NA;564.578962805313;NA;NA;NA;564.578096310643;NA;564.577430346776;NA;564.582274492546;564.581378822074;564.578907958678;564.578796480284;564.580043455965	NA;NaN;53.5645294189453;39.3381690979004;35.472770690918;28.5485191345215;30.072;NA;NaN;27.713809967041;NaN;NA;NaN;NA;NA;NA;28.6273307800293;NA;NaN;NA;52.1723403930664;114.627403259277;NaN;44.6623687744141;42.0586891174316	1	0.334525	-0.305	0.481	0.027	0.025	-0.22	-0.807	0.0281033	-0.283	0.249	0.507	-0.493679	-0.198	0	0	0.194809	0.272	0.0595099	0.333	-0.738998	-0.854	-0.285	0.176	0.209	-0.025	0	-0.0011999	-0.00098799
Feature_384	846.369	34.505	STAGDTHLGGEDFDNR	A0A1D5PYK0	Single_Hair_Cell_OHSU_20cell_High_030819_R2_YF30um_350bar_msms_4460;Single_Hair_Cell_OHSU_20cell_High_030819_R1_YF30um_350bar_msms_4332	846.368	846.371	33.505	35.505	1566161,1566160	2	1690.72	2	71.3149	2		0.378117	NA;NA;NA;NA;NA;NA;NA;NA;NA;NA;NA;NA;NA;NA;NA;NA;NA;NA;NA;NA;34.186;34.824;NA;NA;NA	NA;NA;NA;NA;NA;NA;NA;NA;NA;NA;NA;NA;NA;NA;NA;NA;NA;NA;NA;NA;846.368945048841;846.370222350929;NA;NA;NA	NA;NA;NA;NA;NA;NA;NA;NA;NA;NA;NA;NA;NA;NA;NA;NA;NA;NA;NA;NA;70.1970291137695;72.4328384399414;NA;NA;NA	1	0.339924	-0.367652	0.429766	-0.056185	0.0849955	-0.179415	-0.872506	0.0352233	-0.219514	0.265949	0.380815	-0.497695	-0.196986	0	0	0.183721	0.127196	0.0605562	0.327107	-0.753909	-0.319	0.319	0.201362	0.280895	-0.162983	0	-0.00169948	-0.00110125
Feature_385	951.429	40.782	SSYYVVSGNDAAAEEPSR	E1C1Q2	Single_Hair_Cell_OHSU_20cell_High_030819_R2_YF30um_350bar_msms_5202	951.428	951.431	39.782	41.782	1585245	1	1900.84	2	66.1517	1		0.378117	NA;NA;NA;NA;NA;NA;NA;NA;NA;NA;NA;NA;NA;NA;NA;NA;NA;NA;NA;NA;NA;40.782;NA;NA;NA	NA;NA;NA;NA;NA;NA;NA;NA;NA;NA;NA;NA;NA;NA;NA;NA;NA;NA;NA;NA;NA;951.429377105345;NA;NA;NA	NA;NA;NA;NA;NA;NA;NA;NA;NA;NA;NA;NA;NA;NA;NA;NA;NA;NA;NA;NA;NA;66.1517105102539;NA;NA;NA	1	0.276701	-0.357348	0.439143	0.0111698	0.0488039	-0.191015	-0.59022	-0.0481582	-0.183037	0.222688	0.382986	-0.450663	-0.256971	0	0	0.274445	0.117816	0.0483035	0.315007	-0.639153	-0.68416	0	0.21029	0.298735	0.180237	0	-0.00169948	-0.00110125
Feature_386	582.791	33.399	SSVSQVDSDLK	F1P360	Single_Hair_Cell_OHSU_20cell_Low_030819_R3_YF30um_350bar_msms_4203;Single_Hair_Cell_OHSU_20cell_Low_030819_R2_YF30um_350bar_msms_4264;Single_Hair_Cell_OHSU_20cell_High_030819_R2_YF30um_350bar_msms_4289	582.789	582.793	32.399	34.399	1387997,1387999,1387998,1387994,1387995	5	1163.57	2	60.6917	5		0.378117	NA;NA;NA;NA;NA;NA;NA;NA;NA;NA;NA;NA;NA;NA;NA;NA;NA;NA;NA;NA;32.721;33.399;34.091;33.731;33.304	NA;NA;NA;NA;NA;NA;NA;NA;NA;NA;NA;NA;NA;NA;NA;NA;NA;NA;NA;NA;582.79005213996;582.791031118663;582.791281403994;582.791649534128;582.790966074281	NA;NA;NA;NA;NA;NA;NA;NA;NA;NA;NA;NA;NA;NA;NA;NA;NA;NA;NA;NA;NaN;48.8223915100098;NaN;55.5782318115234;77.6744384765625	1	0.351064	-0.368262	0.420415	-0.0728292	0.0880148	-0.17736	-0.936547	0.0499151	-0.225941	0.273571	0.380433	-0.505982	-0.187396	0	0	0.159101	0.128849	0.0627151	0.329239	-0.786828	-0.678	0	0.692	0.332	-0.095	0	-0.00111488	-0.00110125
Feature_387	554.293	65.938	SSVLENFVGR	A0A1D5PP94	Single_Hair_Cell_OHSU_20cell_High_030819_R2_YF30um_350bar_msms_8326;Single_Hair_Cell_OHSU_20cell_High_030819_R1_YF30um_350bar_msms_7948	554.292	554.295	64.938	66.938	1342490,1342483,1342489	3	1106.57	2	87.7025	3		0.511283	NA;NA;NA;NA;NA;NA;NA;NA;NA;NA;NA;NA;NA;NA;NA;NA;NA;NA;NA;NA;65.565;65.938;NA;66.915;NA	NA;NA;NA;NA;NA;NA;NA;NA;NA;NA;NA;NA;NA;NA;NA;NA;NA;NA;NA;NA;554.292381078379;554.293118522317;NA;554.292500863503;NA	NA;NA;NA;NA;NA;NA;NA;NA;NA;NA;NA;NA;NA;NA;NA;NA;NA;NA;NA;NA;85.354606628418;90.0503082275391;NA;NaN;NA	1	0.0233203	-0.181337	0.140094	-0.0243914	-0.153467	-0.196656	-0.369442	-0.272434	-0.0368519	0.0493167	0.391683	-0.262145	-0.353044	0	0	0.0888588	0.0802271	-0.000803516	0.266517	-0.736157	-0.373	0	0.140329	0.977	0.324851	0	-0.00111488	-0.00183589
Feature_388	690.362	56.0715	SSISGFGGGVVEGVK	A0A1D5P4C6	Single_Hair_Cell_OHSU_20cell_High_030819_R2_YF30um_350bar_msms_7113	690.36	690.363	55.0715	57.0715	1499171,1499172	2	1378.71	2	48.8985	2		0.378117	NA;NA;NA;NA;NA;NA;NA;NA;NA;NA;NA;NA;NA;NA;NA;NA;NA;NA;NA;NA;55.841;56.302;NA;NA;NA	NA;NA;NA;NA;NA;NA;NA;NA;NA;NA;NA;NA;NA;NA;NA;NA;NA;NA;NA;NA;690.362430572338;690.36170205773;NA;NA;NA	NA;NA;NA;NA;NA;NA;NA;NA;NA;NA;NA;NA;NA;NA;NA;NA;NA;NA;NA;NA;NaN;48.898509979248;NA;NA;NA	1	0.122701	-0.275529	0.231431	-0.0128694	-0.111143	-0.233338	-0.439235	-0.235013	-0.0941874	0.117315	0.388272	-0.336092	-0.370995	0	0	0.187333	0.0949693	0.0184566	0.285534	-0.771017	-0.2305	0.2305	0.16921	0.324926	0.225113	0	-0.00164619	-0.00155057
Feature_389	980.45	68.343	SSIGTGYDLSASTFSPDGR	Q5ZLI2	Single_Hair_Cell_OHSU_20cell_High_030819_R2_YF30um_350bar_msms_8651	980.448	980.452	67.343	69.343	1593232,1593233,1593234	3	1958.89	2	99.0922	3	Acetyl (Protein N-term)	0.378117	NA;NA;NA;NA;NA;NA;NA;NA;NA;NA;NA;NA;NA;NA;NA;NA;NA;NA;NA;NA;67.866;68.343;68.573;NA;NA	NA;NA;NA;NA;NA;NA;NA;NA;NA;NA;NA;NA;NA;NA;NA;NA;NA;NA;NA;NA;980.44981875538;980.449783683043;980.449593974346;NA;NA	NA;NA;NA;NA;NA;NA;NA;NA;NA;NA;NA;NA;NA;NA;NA;NA;NA;NA;NA;NA;NaN;99.0921630859375;NaN;NA;NA	1	-0.000904325	-0.150733	0.119311	-0.0136435	-0.145622	-0.180408	-0.328445	-0.260883	-0.0228763	0.0327417	0.392515	-0.244119	-0.340641	0	0	0.0666549	0.0766336	-0.0054977	0.261882	-0.672079	-0.477	0	0.23	0.525571	0.374921	0	-0.00169948	-0.00178185
Feature_390	955.897	30.925	SSGSPYGGGYGSGSGSGGYGGR	E1BZE6	Single_Hair_Cell_OHSU_20cell_High_030819_R2_YF30um_350bar_msms_3955;Single_Hair_Cell_OHSU_20cell_High_030819_R1_YF30um_350bar_msms_3817;Single_Hair_Cell_OHSU_20cell_Low_030819_R2_YF30um_350bar_msms_3962;Single_Hair_Cell_OHSU_20cell_Low_030819_R3_YF30um_350bar_msms_3900;Single_Hair_Cell_OHSU_20cell_Low_030819_R1_YF30um_350bar_msms_3985	955.896	955.899	29.925	31.925	1586381,1586379,1586380,1586378,1586377	5	1909.78	2	104.372	5		0.5355	NA;NA;NA;NA;NA;NA;NA;NA;NA;NA;NA;NA;NA;NA;NA;NA;NA;NA;NA;NA;30.18;30.925;31.261;31.231;30.805	NA;NA;NA;NA;NA;NA;NA;NA;NA;NA;NA;NA;NA;NA;NA;NA;NA;NA;NA;NA;955.896737223367;955.89843676522;955.894395084761;955.898049711929;955.89541428042	NA;NA;NA;NA;NA;NA;NA;NA;NA;NA;NA;NA;NA;NA;NA;NA;NA;NA;NA;NA;107.390701293945;136.53450012207;102.449996948242;114.749496459961;60.734619140625	1	0.375983	-0.368738	0.388492	-0.117062	0.091063	-0.172477	-1.08725	0.0827788	-0.240318	0.290621	0.379577	-0.524519	-0.16724	0	0	0.0961673	0.132546	0.0675443	0.334008	-0.868581	-0.745	0	0.336	0.306	-0.12	0	-0.00169948	-0.00109604
Feature_391	984.409	29.252	SSGPYGGGGYGSSSGGGSYGGGR	Q5ZLB3	Single_Hair_Cell_OHSU_20cell_High_030819_R2_YF30um_350bar_msms_3805	984.407	984.41	28.252	30.252	1593617,1593618	2	1966.8	2	80.7858	2		0.429817	NA;NA;NA;NA;NA;NA;NA;NA;NA;NA;NA;NA;NA;NA;NA;NA;NA;NA;NA;NA;28.851;29.653;NA;NA;NA	NA;NA;NA;NA;NA;NA;NA;NA;NA;NA;NA;NA;NA;NA;NA;NA;NA;NA;NA;NA;984.410937280685;984.40823593246;NA;NA;NA	NA;NA;NA;NA;NA;NA;NA;NA;NA;NA;NA;NA;NA;NA;NA;NA;NA;NA;NA;NA;NaN;80.7857818603516;NA;NA;NA	1	0.392833	-0.368541	0.358172	-0.152269	0.0908846	-0.168886	-1.19057	0.105002	-0.25004	0.302151	0.378999	-0.537055	-0.15457	0	0	0.0480794	0.135046	0.07081	0.337233	-0.928393	-0.401	0.401	0.169477	0.239185	-0.150368	0	-0.00169948	-0.00109604
Feature_392	602.333	60.527	SSEQLLSALQK	A0A1D5PQ16	Single_Hair_Cell_OHSU_20cell_High_030819_R2_YF30um_350bar_msms_7568;Single_Hair_Cell_OHSU_20cell_High_030819_R1_YF30um_350bar_msms_7260;Single_Hair_Cell_OHSU_20cell_Low_030819_R1_YF30um_350bar_msms_7442	602.331	602.334	59.527	61.527	1418689,1418690,1418695,1418692,1418693,1418691,1418694	7	1202.65	2	130.552	6		0.690117	NA;NA;NA;60.363;NA;NA;NA;NA;NA;60.453;NA;NA;NA;NA;NA;NA;NA;NA;NA;NA;59.584;59.973;60.601;60.958;60.656	NA;NA;NA;602.332536546395;NA;NA;NA;NA;NA;602.333078694449;NA;NA;NA;NA;NA;NA;NA;NA;NA;NA;602.332395827733;602.332105602988;602.332372882948;602.332989225963;602.331651758662	NA;NA;NA;NaN;NA;NA;NA;NA;NA;NaN;NA;NA;NA;NA;NA;NA;NA;NA;NA;NA;126.658401489258;173.035598754883;91.9612274169922;NaN;NaN	1	0.0778228	-0.237934	0.180956	-0.164	-0.141968	-0.225395	-0.425426	-0.26614	-0.0682959	-0.074	0.389813	-0.302701	-0.370662	0	0	0.141517	0.088312	0.00975873	0.276946	-0.791487	-0.943	-0.554	0.074	0.431	0.129	0	-0.0011203	-0.00177503
Feature_394	598.296	68.672	SSENFEELLK	P30370	Single_Hair_Cell_OHSU_20cell_Low_030819_R1_YF30um_350bar_msms_8354	598.294	598.298	67.672	69.672	1415043,1415042	2	1194.58	2	64.82	2		0.554833	NA;NA;NA;NA;NA;NA;NA;NA;NA;NA;NA;NA;NA;NA;NA;NA;NA;NA;NA;NA;NA;NA;68.577;NA;68.767	NA;NA;NA;NA;NA;NA;NA;NA;NA;NA;NA;NA;NA;NA;NA;NA;NA;NA;NA;NA;NA;NA;598.296148852017;NA;598.294926839493	NA;NA;NA;NA;NA;NA;NA;NA;NA;NA;NA;NA;NA;NA;NA;NA;NA;NA;NA;NA;NA;NA;64.8199996948242;NA;NaN	1	-0.00421821	-0.14628	0.116322	-0.01192	-0.143892	-0.178098	-0.322097	-0.258577	-0.0209644	0.0304743	0.392629	-0.241652	-0.33877	0	0	0.0637929	0.076142	-0.00613984	0.261248	-0.661409	-0.658239	-0.27905	-0.095	0.52338	0.095	0	-0.00111488	-0.00183979
Feature_395	591.288	64.443	SSENFDELLK	P40220	Single_Hair_Cell_OHSU_20cell_High_030819_R2_YF30um_350bar_msms_8064;Single_Hair_Cell_OHSU_20cell_High_030819_R1_YF30um_350bar_msms_7691	591.286	591.29	63.443	65.443	1401331,1401324,1401329,1401328,1401330,1401327,1401326	7	1180.56	2	178.688	7		0.61516	NA;NA;64.5;64.303;NA;NA;NA;NA;NA;64.402;NA;NA;NA;NA;NA;NA;NA;NA;NA;NA;63.347;63.871;64.484;64.844;NA	NA;NA;591.288158202314;591.287567799701;NA;NA;NA;NA;NA;591.288618974979;NA;NA;NA;NA;NA;NA;NA;NA;NA;NA;591.28739365509;591.288011853568;591.288333326645;591.286434015197;NA	NA;NA;NaN;NaN;NA;NA;NA;NA;NA;NaN;NA;NA;NA;NA;NA;NA;NA;NA;NA;NA;149.22770690918;208.147994995117;NaN;NaN;NA	1	0.0383788	-0.198545	0.057	-0.14	-0.15397	-0.205987	-0.389822	-0.274821	-0.0455395	-0.041	0.391167	-0.273351	-0.359457	0	0	0.103142	0.0824609	0.00211458	0.269399	-0.762958	-1.096	-0.572	0.041	0.401	0.260509	0	-0.00111488	-0.0019322
Feature_396	577.77	47.952	SSEEIESAFR	A0A3Q2U5Z2	Single_Hair_Cell_OHSU_20cell_Low_030819_R3_YF30um_350bar_msms_5947	577.768	577.772	46.952	48.952	1381610,1381613,1381609,1381612,1381611	5	1153.53	2	88.9485	5		0.66579	NA;NA;NA;NA;NA;NA;NA;NA;NA;NA;NA;NA;NA;NA;NA;NA;NA;NA;NA;NA;46.857;47.319;47.868;48.213;48.036	NA;NA;NA;NA;NA;NA;NA;NA;NA;NA;NA;NA;NA;NA;NA;NA;NA;NA;NA;NA;577.770432046084;577.77048063881;577.769643513271;577.768892031553;577.769812231847	NA;NA;NA;NA;NA;NA;NA;NA;NA;NA;NA;NA;NA;NA;NA;NA;NA;NA;NA;NA;NaN;NaN;NaN;NaN;88.9484786987305	1	0.204483	-0.328375	0.377141	0.0457766	-0.0207632	-0.211469	-0.451559	-0.142421	-0.141371	0.173274	0.385465	-0.396938	-0.326653	0	0	0.267579	0.107102	0.0343073	0.301185	-0.677849	-1.095	-0.633	-0.084	0.261	0.084	0	-0.00111488	-0.00121112
Feature_397	412.219	41.478	SSDIFVR	E1BS70	Single_Hair_Cell_OHSU_20cell_High_030819_R2_YF30um_350bar_msms_5321;Single_Hair_Cell_OHSU_20cell_High_030819_R1_YF30um_350bar_msms_5171	412.217	412.22	40.478	42.478	917072,917067	2	822.423	2	106.803	2		0.627417	NA;NA;NA;NA;NA;NA;NA;NA;NA;NA;NA;NA;NA;NA;NA;NA;NA;NA;NA;NA;41.19;41.766;NA;NA;NA	NA;NA;NA;NA;NA;NA;NA;NA;NA;NA;NA;NA;NA;NA;NA;NA;NA;NA;NA;NA;412.218365989621;412.218726447781;NA;NA;NA	NA;NA;NA;NA;NA;NA;NA;NA;NA;NA;NA;NA;NA;NA;NA;NA;NA;NA;NA;NA;77.74072265625;135.865097045898;NA;NA;NA	1	0.269691	-0.35535	0.436839	0.0169661	0.043313	-0.19249	-0.568704	-0.0574022	-0.178992	0.217892	0.383226	-0.445448	-0.263974	0	0	0.278702	0.116776	0.0469449	0.313665	-0.636071	-0.288	0.288	0.209599	0.298526	0.221867	0	-0.00111488	-0.00110125
Feature_398	540.278	48.3275	SSATWTALSR	A0A1D5PU80	Single_Hair_Cell_OHSU_20cell_High_030819_R2_YF30um_350bar_msms_6090	540.276	540.279	47.3275	49.3275	1320085,1320082,1320084,1320083	4	1078.54	2	77.7442	4		0.85676	NA;NA;NA;NA;NA;NA;NA;NA;NA;NA;NA;NA;NA;NA;NA;NA;NA;NA;NA;NA;47.587;48.025;48.63;NA;48.691	NA;NA;NA;NA;NA;NA;NA;NA;NA;NA;NA;NA;NA;NA;NA;NA;NA;NA;NA;NA;540.276839336019;540.277721552053;540.27724803517;NA;540.276552578183	NA;NA;NA;NA;NA;NA;NA;NA;NA;NA;NA;NA;NA;NA;NA;NA;NA;NA;NA;NA;NaN;77.7441864013672;NaN;NA;NaN	1	0.200701	-0.326379	0.371238	0.0452314	-0.0251898	-0.212855	-0.448577	-0.147235	-0.139189	0.170686	0.385595	-0.394124	-0.329881	0	0	0.264799	0.106541	0.0335743	0.300461	-0.682241	-0.7405	-0.3025	0.3025	0.296425	0.3635	0	-0.00111488	-0.00121112
Feature_399	904.955	50.0025	SQVFSTAADGQTQVEIK	Q5ZM98	Single_Hair_Cell_OHSU_20cell_High_030819_R2_YF30um_350bar_msms_6298	904.953	904.957	49.0025	51.0025	1575698,1575697,1575695,1575696	4	1807.9	2	98.0621	4		0.378117	NA;NA;NA;NA;NA;NA;NA;NA;NA;NA;NA;NA;NA;NA;NA;NA;NA;NA;NA;NA;49.167;49.663;NA;50.466;50.342	NA;NA;NA;NA;NA;NA;NA;NA;NA;NA;NA;NA;NA;NA;NA;NA;NA;NA;NA;NA;904.954694185675;904.954701801473;NA;904.955451973401;904.956196308772	NA;NA;NA;NA;NA;NA;NA;NA;NA;NA;NA;NA;NA;NA;NA;NA;NA;NA;NA;NA;NaN;98.0621185302734;NA;NaN;NaN	1	0.18383	-0.316937	0.342331	0.0391968	-0.045327	-0.219078	-0.439638	-0.168319	-0.129455	0.159142	0.386174	-0.381573	-0.34319	0	0	0.250579	0.104038	0.0303045	0.297233	-0.702516	-0.8355	-0.3395	0.189022	0.4635	0.3395	0	-0.00169948	-0.00121314
Feature_400	886.427	53.886	SQSLTNTFSISESSQR	A0A1D5PMP8	Single_Hair_Cell_OHSU_20cell_High_030819_R2_YF30um_350bar_msms_6835	886.425	886.428	52.886	54.886	1572672,1572671	2	1770.84	2	129.055	2		0.378117	NA;NA;NA;NA;NA;NA;NA;NA;NA;NA;NA;NA;NA;NA;NA;NA;NA;NA;NA;NA;53.643;54.129;NA;NA;NA	NA;NA;NA;NA;NA;NA;NA;NA;NA;NA;NA;NA;NA;NA;NA;NA;NA;NA;NA;NA;886.428234786856;886.427016048583;NA;NA;NA	NA;NA;NA;NA;NA;NA;NA;NA;NA;NA;NA;NA;NA;NA;NA;NA;NA;NA;NA;NA;NaN;129.054595947266;NA;NA;NA	1	0.144714	-0.291718	0.268359	0.0073141	-0.0900343	-0.230797	-0.438344	-0.213406	-0.106888	0.132377	0.387516	-0.352471	-0.364968	0	0	0.210679	0.0982349	0.0227231	0.289747	-0.74886	-0.243	0.243	0.176261	0.309394	0.212515	0	-0.00169948	-0.00132692
Feature_401	487.921	54.667	SQPIYIQFSNHK	A0A1L1S0D8	Single_Hair_Cell_OHSU_20cell_High_030819_R2_YF30um_350bar_msms_6797;Single_Hair_Cell_OHSU_20cell_High_030819_R1_YF30um_350bar_msms_6623;Single_Hair_Cell_OHSU_20cell_Low_030819_R1_YF30um_350bar_msms_6830	487.919	487.923	53.667	55.667	1188102,1188104,1188093,1188096,1188098,1188094	6	1460.74	3	49.8602	6		0.71405	NA;NA;NA;NA;NA;54.057;NA;NA;NA;NA;NA;NA;NA;NA;NA;NA;NA;NA;NA;NA;53.496;53.899;55.2;54.879;54.667	NA;NA;NA;NA;NA;487.919321189847;NA;NA;NA;NA;NA;NA;NA;NA;NA;NA;NA;NA;NA;NA;487.921948807976;487.921023740387;487.920718599225;487.921062165875;487.920953029192	NA;NA;NA;NA;NA;NaN;NA;NA;NA;NA;NA;NA;NA;NA;NA;NA;NA;NA;NA;NA;45.2797813415527;65.2947998046875;39.006;NaN;NaN	1	0.136847	-0.286097	0.254358	-0.000235044	-0.0980019	-0.61	-0.439029	-0.221537	-0.102349	0.126995	0.387786	-0.346618	-0.367631	0	0	0.202292	0.0970679	0.0211984	0.288241	-0.757338	-1.171	-0.768	0.533	0.212	0	0	-0.00111488	-0.00148449
Feature_402	986.49	45.617	SQNIITDSSPNAEAIQQR	A0A1D5P797	Single_Hair_Cell_OHSU_20cell_High_030819_R2_YF30um_350bar_msms_5732;Single_Hair_Cell_OHSU_20cell_Low_030819_R3_YF30um_350bar_msms_5675	986.488	986.492	44.617	46.617	1593829,1593824,1593827,1593826	4	1970.97	2	97.647	4		0.378117	NA;NA;NA;NA;NA;NA;NA;NA;NA;NA;NA;NA;NA;NA;NA;NA;NA;NA;NA;NA;44.502;45.01;NA;45.688;45.617	NA;NA;NA;NA;NA;NA;NA;NA;NA;NA;NA;NA;NA;NA;NA;NA;NA;NA;NA;NA;986.490814905662;986.492114116697;NA;986.489312475452;986.489394505058	NA;NA;NA;NA;NA;NA;NA;NA;NA;NA;NA;NA;NA;NA;NA;NA;NA;NA;NA;NA;NaN;101.923202514648;NA;NaN;93.3707504272461	1	0.228002	-0.339767	0.407838	0.0427466	0.0052285	-0.203412	-0.478713	-0.112052	-0.15494	0.189366	0.384657	-0.414434	-0.305151	0	0	0.280534	0.110591	0.0388655	0.305686	-0.653071	-1.115	-0.607	0.201573	0.071	0	0	-0.00169948	-0.00111338
Feature_403	442.237	31.8305	SQLLGSAHEVQR	A0A3Q2U5Z2	Single_Hair_Cell_OHSU_20cell_Low_030819_R3_YF30um_350bar_msms_4011	442.235	442.239	30.8305	32.8305	1049748,1049744,1049749,1049747	4	1323.69	3	30.567	4		0.433767	NA;NA;NA;NA;NA;NA;NA;NA;NA;NA;NA;NA;NA;NA;NA;NA;NA;NA;NA;NA;31.218;31.873;NA;32.186;31.788	NA;NA;NA;NA;NA;NA;NA;NA;NA;NA;NA;NA;NA;NA;NA;NA;NA;NA;NA;NA;442.23490323412;442.236428782481;NA;442.236356152791;442.236740515549	NA;NA;NA;NA;NA;NA;NA;NA;NA;NA;NA;NA;NA;NA;NA;NA;NA;NA;NA;NA;NaN;NaN;NA;NaN;30.5670204162598	1	0.366862	-0.368687	0.401978	-0.0997483	0.0904804	-0.174317	-1.03143	0.0707505	-0.235056	0.284381	0.379891	-0.517735	-0.17441	0	0	0.120397	0.131193	0.0657768	0.332263	-0.83758	-0.6125	0.0425	0.187549	0.3555	-0.0425	0	-0.00111488	-0.00110125
Feature_404	861.866	55.178	SQLGEDEFSYGYDGR	Q9YHD2	Single_Hair_Cell_OHSU_20cell_High_030819_R2_YF30um_350bar_msms_6872;Single_Hair_Cell_OHSU_20cell_High_030819_R1_YF30um_350bar_msms_6667;Single_Hair_Cell_OHSU_20cell_Low_030819_R2_YF30um_350bar_msms_6823	861.864	861.867	54.178	56.178	1569153,1569148,1569149,1569152,1569151	5	1721.72	2	73.3748	5		0.46016	NA;NA;NA;NA;NA;NA;NA;NA;NA;NA;NA;NA;NA;NA;NA;NA;NA;NA;NA;NA;54.075;54.527;55.084;55.436;55.272	NA;NA;NA;NA;NA;NA;NA;NA;NA;NA;NA;NA;NA;NA;NA;NA;NA;NA;NA;NA;861.866111424805;861.86653689021;861.866259583723;861.86544810129;861.864724906257	NA;NA;NA;NA;NA;NA;NA;NA;NA;NA;NA;NA;NA;NA;NA;NA;NA;NA;NA;NA;71.6008834838867;95.6617126464844;NaN;52.8619117736816;NaN	1	0.1317	-0.28232	0.245648	-0.00502805	-0.102965	-0.232772	-0.439293	-0.22662	-0.0993796	0.123473	0.387963	-0.342789	-0.369064	0	0	0.196827	0.0963044	0.0202009	0.287256	-0.762581	-1.103	-0.651	-0.094	0.258	0.094	0	-0.00169948	-0.00153802
Feature_405	494.607	51.389	SQIHDIVLVGGSTR	A0A1D5PYK0	Single_Hair_Cell_OHSU_20cell_High_030819_R2_YF30um_350bar_msms_6460;Single_Hair_Cell_OHSU_20cell_High_030819_R1_YF30um_350bar_msms_6291;Single_Hair_Cell_OHSU_20cell_Low_030819_R3_YF30um_350bar_msms_6373;Single_Hair_Cell_OHSU_20cell_Low_030819_R1_YF30um_350bar_msms_6523;Single_Hair_Cell_OHSU_20cell_Low_030819_R2_YF30um_350bar_msms_6436;Single_Hair_Cell_OHSU_1cell_High_030819_R9_YF30um_350bar_msms_…	494.606	494.609	50.389	52.389	1200213,1200202,1200203,1200204,1200211,1200212,1200199,1200196,1200197,1200198,1200206,1200205,1200208,1200209,1200207	15	1480.8	3	55.8404	15		1.15923	NA;51.389;51.835;51.584;51.537;51.364;51.109;NA;51.54;51.746;NA;NA;51.341;NA;NA;NA;NA;NA;NA;50.701;50.809;51.201;52.745;52.066;51.927	NA;494.605928118258;494.605406428797;494.606007169116;494.605905495267;494.605714165015;494.604216672232;NA;494.604506973455;494.608168339164;NA;NA;494.606282956675;NA;NA;NA;NA;NA;NA;494.604995537898;494.606625255487;494.608259065321;494.607210963451;494.607812657332;494.607068766659	NA;NaN;47.037410736084;72.3213806152344;25.3651103973389;37.7695808410645;NaN;NA;NaN;44.2517509460449;NA;NA;NaN;NA;NA;NA;NA;NA;NA;NaN;61.1654281616211;98.6535110473633;34.3818397521973;72.615119934082;64.8424530029297	1	0.169864	0	0.446	0.195	0.148	-0.025	-0.28	-0.185137	0.151	0.357	0.386653	-0.371183	-0.048	0	0	0.237072	0.101966	0.0275978	0.29456	-0.688	-0.58	-0.188	1.356	0.677	0.538	0	-0.0010513	-0.0015831
Feature_406	612.983	55.3545	SQIFSTASDNQPTVTIK	Q90593	Single_Hair_Cell_OHSU_20cell_Low_030819_R1_YF30um_350bar_msms_6820;Single_Hair_Cell_OHSU_20cell_Low_030819_R3_YF30um_350bar_msms_6783;Single_Hair_Cell_OHSU_20cell_High_030819_R2_YF30um_350bar_msms_6912;Single_Hair_Cell_OHSU_20cell_Low_030819_R2_YF30um_350bar_msms_6846	612.981	612.985	54.3545	56.3545	1433888,1433887,1433889,1433885	4	1835.93	3	35.7931	4		0.675433	NA;NA;NA;NA;NA;NA;NA;NA;NA;NA;NA;NA;NA;NA;NA;NA;NA;NA;NA;NA;NA;54.746;55.28;55.637;55.429	NA;NA;NA;NA;NA;NA;NA;NA;NA;NA;NA;NA;NA;NA;NA;NA;NA;NA;NA;NA;NA;612.983387962528;612.983198732808;612.98219589254;612.982701416435	NA;NA;NA;NA;NA;NA;NA;NA;NA;NA;NA;NA;NA;NA;NA;NA;NA;NA;NA;NA;NA;36.1267204284668;35.1328811645508;30.9451694488525;40.9676704406738	2	0.129923	-0.280998	0.242733	-0.00663925	-0.104632	-0.232939	-0.439339	-0.228329	-0.0983539	0.122257	0.388024	-0.341466	-0.369504	0	0	0.194945	0.0960407	0.0198563	0.286916	-0.764326	-0.901597	-0.6085	-0.0745	0.2825	0.0745	0	-0.0011203	-0.00155057
Feature_407	918.97	55.267	SQIFSTASDNQPTVTIK	Q90593	Single_Hair_Cell_OHSU_20cell_Low_030819_R1_YF30um_350bar_msms_6814;Single_Hair_Cell_OHSU_20cell_High_030819_R2_YF30um_350bar_msms_6907;Single_Hair_Cell_OHSU_20cell_Low_030819_R2_YF30um_350bar_msms_6835;Single_Hair_Cell_OHSU_20cell_Low_030819_R3_YF30um_350bar_msms_6775;Single_Hair_Cell_OHSU_20cell_High_030819_R1_YF30um_350bar_msms_6692	918.969	918.972	54.267	56.267	1578351,1578354,1578352,1578350,1578353	5	1835.93	2	101.488	5		0.755283	NA;NA;NA;NA;NA;NA;NA;NA;NA;NA;NA;NA;NA;NA;NA;NA;NA;NA;NA;NA;54.313;54.734;55.267;55.633;55.453	NA;NA;NA;NA;NA;NA;NA;NA;NA;NA;NA;NA;NA;NA;NA;NA;NA;NA;NA;NA;918.971690225744;918.971592535589;918.970318195466;918.970404609903;918.970097678138	NA;NA;NA;NA;NA;NA;NA;NA;NA;NA;NA;NA;NA;NA;NA;NA;NA;NA;NA;NA;96.1429901123047;98.0621185302734;85.9367523193359;111.768997192383;115.527297973633	2	0.130804	-0.281654	0.244172	-0.00584378	-0.103809	-0.232859	-0.439319	-0.227485	-0.0988624	0.12286	0.387994	-0.342122	-0.369289	0	0	0.195878	0.0961714	0.0200271	0.287085	-0.763465	-0.954	-0.533	0	0.366	0.186	0	-0.00169948	-0.00149263
Feature_408	711.366	35.5435	SQHTGNAQVVQTQNLPNAPK	Q90WU3	Single_Hair_Cell_OHSU_20cell_High_030819_R2_YF30um_350bar_msms_4538	711.365	711.368	34.5435	36.5435	1508583,1508582,1508585,1508584	4	2131.08	3	71.3086	4		0.378117	NA;NA;NA;NA;NA;NA;NA;NA;NA;NA;NA;NA;NA;NA;NA;NA;NA;NA;NA;NA;34.794;35.418;NA;35.828;35.669	NA;NA;NA;NA;NA;NA;NA;NA;NA;NA;NA;NA;NA;NA;NA;NA;NA;NA;NA;NA;711.365539771357;711.365785563313;NA;711.364154337876;711.367327919125	NA;NA;NA;NA;NA;NA;NA;NA;NA;NA;NA;NA;NA;NA;NA;NA;NA;NA;NA;NA;NaN;71.3086090087891;NA;NaN;NaN	1	0.329464	-0.366801	0.435983	-0.0422277	0.0811226	-0.181297	-0.81564	0.0214283	-0.213479	0.258791	0.381174	-0.489914	-0.206306	0	0	0.204685	0.125644	0.058529	0.325105	-0.725714	-0.7495	-0.1255	0.20508	0.2845	0.1255	0	-0.00167672	-0.00110125
Feature_409	717.852	36.313	SQGGEPTYNVAVGR	Q5ZL50	Single_Hair_Cell_OHSU_20cell_Low_030819_R2_YF30um_350bar_msms_4597;Single_Hair_Cell_OHSU_20cell_High_030819_R1_YF30um_350bar_msms_4474;Single_Hair_Cell_OHSU_20cell_Low_030819_R1_YF30um_350bar_msms_4611;Single_Hair_Cell_OHSU_20cell_High_030819_R2_YF30um_350bar_msms_4613	717.85	717.854	35.313	37.313	1512002,1512001,1512004,1511997,1512000	5	1433.69	2	87.8802	4		0.626083	NA;NA;NA;NA;NA;NA;NA;NA;NA;NA;NA;NA;NA;NA;NA;NA;NA;NA;NA;NA;35.455;36.115;36.524;36.511;36.277	NA;NA;NA;NA;NA;NA;NA;NA;NA;NA;NA;NA;NA;NA;NA;NA;NA;NA;NA;NA;717.85349007804;717.851910117507;717.851820701572;717.852064815089;717.853618938482	NA;NA;NA;NA;NA;NA;NA;NA;NA;NA;NA;NA;NA;NA;NA;NA;NA;NA;NA;NA;66.2461929321289;111.830902099609;81.6316375732422;91.8119964599609;NaN	1	0.321714	-0.365977	0.43914	-0.0328298	0.0776192	-0.182674	-0.775913	0.0112065	-0.209007	0.253488	0.38144	-0.484148	-0.2134	0	0	0.218803	0.124494	0.057027	0.323622	-0.706793	-0.858	-0.198	0.211	0.198	-0.036	0	-0.00168371	-0.00110125
Feature_410	660.364	78.415	SQFEGIVADLIK	Q5ZM98	Single_Hair_Cell_OHSU_20cell_High_030819_R1_YF30um_350bar_msms_9405	660.362	660.366	77.415	79.415	1476621,1476620,1476616	3	1318.71	2	49.2981	3		0.378117	NA;NA;NA;NA;NA;NA;NA;NA;NA;NA;NA;NA;NA;NA;NA;NA;NA;NA;NA;NA;78.36;78.415;NA;NA;78.525	NA;NA;NA;NA;NA;NA;NA;NA;NA;NA;NA;NA;NA;NA;NA;NA;NA;NA;NA;NA;660.362293573891;660.363632023675;NA;NA;660.365634559133	NA;NA;NA;NA;NA;NA;NA;NA;NA;NA;NA;NA;NA;NA;NA;NA;NA;NA;NA;NA;49.2980995178223;NaN;NA;NA;NaN	1	-0.102356	0.000296792	0.0334134	0.0495177	-0.0521154	-0.104808	-0.152179	-0.147951	0.035653	-0.0366733	0.395997	-0.16862	-0.274177	0	0	-0.00257103	0.0615838	-0.0251559	0.242469	-0.244651	-0.055	0	0.0640976	0.191841	0.11	0	-0.00131266	-0.00183979
Feature_411	765.006	29.543	SQAEQQSQADEEAENTGIETK	A0A3Q3AGC3	Single_Hair_Cell_OHSU_20cell_High_030819_R2_YF30um_350bar_msms_3841	765.004	765.007	28.543	30.543	1538649,1538651	2	2291.99	3	124.076	2		0.378117	NA;NA;NA;NA;NA;NA;NA;NA;NA;NA;NA;NA;NA;NA;NA;NA;NA;NA;NA;NA;29.153;29.933;NA;NA;NA	NA;NA;NA;NA;NA;NA;NA;NA;NA;NA;NA;NA;NA;NA;NA;NA;NA;NA;NA;NA;765.005460716646;765.004840587754;NA;NA;NA	NA;NA;NA;NA;NA;NA;NA;NA;NA;NA;NA;NA;NA;NA;NA;NA;NA;NA;NA;NA;NaN;124.076103210449;NA;NA;NA	1	0.389902	-0.368599	0.363933	-0.145864	0.0910121	-0.16953	-1.1726	0.101137	-0.248349	0.300146	0.3791	-0.534874	-0.156725	0	0	0.0567376	0.134611	0.070242	0.336672	-0.917784	-0.39	0.39	0.171698	0.242224	-0.124535	0	-0.00168371	-0.00110125
Feature_412	479.233	58.602	SPYQEFTDHLAK	E1C4M0	Single_Hair_Cell_OHSU_20cell_High_030819_R2_YF30um_350bar_msms_7307;Single_Hair_Cell_OHSU_20cell_Low_030819_R3_YF30um_350bar_msms_7121;Single_Hair_Cell_OHSU_20cell_Low_030819_R1_YF30um_350bar_msms_7191;Single_Hair_Cell_OHSU_20cell_High_030819_R1_YF30um_350bar_msms_7042;Single_Hair_Cell_OHSU_20cell_Low_030819_R2_YF30um_350bar_msms_7197	479.232	479.235	57.602	59.602	1162852,1162850,1162842,1162839,1162845,1162848	6	1434.68	3	37.1478	6		1.3365	NA;NA;NA;58.372;NA;NA;NA;NA;NA;NA;NA;NA;NA;NA;NA;NA;NA;NA;NA;NA;57.431;57.815;58.676;58.786;58.602	NA;NA;NA;479.231188186277;NA;NA;NA;NA;NA;NA;NA;NA;NA;NA;NA;NA;NA;NA;NA;NA;479.232667009114;479.233528643625;479.233005291754;479.23309453553;479.23333381588	NA;NA;NA;NaN;NA;NA;NA;NA;NA;NA;NA;NA;NA;NA;NA;NA;NA;NA;NA;NA;31.6635704040527;49.731990814209;42.4693717956543;24.9294700622559;36.9444198608398	1	0.0972123	-0.254977	0.198985	-0.23	-0.13069	-0.230986	-0.434437	-0.255078	-0.0794823	0.0998754	0.389147	-0.317128	-0.372687	0	0	0.160995	0.0911883	0.0135166	0.280657	-0.78798	-1.171	-0.787	0.074	0.184	0	0	-0.00111488	-0.00166625
Feature_413	705.901	69.585	SPVDIVTGGISPIR	A0A1D5PIU8	Single_Hair_Cell_OHSU_20cell_High_030819_R2_YF30um_350bar_msms_8784	705.9	705.903	68.585	70.585	1506918,1506917	2	1409.79	2	51.03	1		1	NA;NA;NA;NA;NA;NA;NA;NA;NA;NA;NA;NA;NA;NA;NA;NA;NA;NA;NA;NA;69.047;69.585;NA;NA;NA	NA;NA;NA;NA;NA;NA;NA;NA;NA;NA;NA;NA;NA;NA;NA;NA;NA;NA;NA;NA;705.902403286179;NaN;NA;NA;NA	NA;NA;NA;NA;NA;NA;NA;NA;NA;NA;NA;NA;NA;NA;NA;NA;NA;NA;NA;NA;NaN;51.03;NA;NA;NA	1	-0.0134145	-0.13362	0.107926	-0.00682092	-0.138337	-0.1716	-0.303637	-0.251387	-0.0156589	0.024182	0.392944	-0.234809	-0.333388	0	0	0.056201	0.0747778	-0.00792183	0.259488	-0.629694	-0.538	0	0.122618	0.513016	0.359578	0	-0.00165354	-0.00183979
Feature_414	584.856	57.299	SPILVATAVAAR	A0A3Q2U0S7	Single_Hair_Cell_OHSU_20cell_High_030819_R2_YF30um_350bar_msms_7161	584.854	584.858	56.299	58.299	1392428,1392429,1392431,1392432,1392430	5	1167.7	2	88.0206	5		0.70603	NA;NA;NA;NA;NA;NA;NA;NA;NA;NA;NA;NA;NA;NA;NA;NA;NA;NA;NA;NA;56.223;56.693;57.372;57.439;57.226	NA;NA;NA;NA;NA;NA;NA;NA;NA;NA;NA;NA;NA;NA;NA;NA;NA;NA;NA;NA;584.856489473006;584.855973672428;584.855716305607;584.855396460313;584.855733490192	NA;NA;NA;NA;NA;NA;NA;NA;NA;NA;NA;NA;NA;NA;NA;NA;NA;NA;NA;NA;NaN;88.0205764770508;NaN;NaN;NaN	1	0.110337	-0.265808	0.214254	-0.0219703	-0.121296	-0.232938	-0.437823	-0.245461	-0.0870542	0.108855	0.388696	-0.326893	-0.372484	0	0	0.174447	0.0931352	0.0160603	0.283168	-0.780712	-1.076	-0.606	0.073	0.14	-0.073	0	-0.00111488	-0.00155057
Feature_415	413.224	66.9715	SPFVLDEFKR	Q6EE30	Single_Hair_Cell_OHSU_20cell_High_030819_R1_YF30um_350bar_msms_8057;Single_Hair_Cell_OHSU_20cell_Low_030819_R1_YF30um_350bar_msms_8243	413.222	413.226	65.9715	67.9715	926033,926034,926028,926035	4	1236.65	3	16.721	2		0.57825	NA;NA;NA;NA;NA;NA;NA;NA;NA;NA;NA;NA;NA;NA;NA;NA;NA;NA;NA;NA;66.521;66.881;67.422;NA;67.646	NA;NA;NA;NA;NA;NA;NA;NA;NA;NA;NA;NA;NA;NA;NA;NA;NA;NA;NA;NA;413.226044797924;413.224026754081;413.223805959196;NA;413.223928884026	NA;NA;NA;NA;NA;NA;NA;NA;NA;NA;NA;NA;NA;NA;NA;NA;NA;NA;NA;NA;18.625;NaN;14.817;NA;NaN	1	0.0129102	-0.168622	0.131437	-0.0201651	-0.151156	-0.189829	-0.353032	-0.268676	-0.0308462	0.0421939	0.392041	-0.254399	-0.348007	0	0	0.0791158	0.0786829	-0.00282076	0.264525	-0.71175	-0.4505	-0.0905	0.4505	0.525937	0.6745	0	-0.00111488	-0.00183979
Feature_416	541.282	74.474	SPFVLDEFK	Q6EE30	Single_Hair_Cell_OHSU_20cell_High_030819_R1_YF30um_350bar_msms_8936	541.28	541.284	73.474	75.474	1321507,1321506,1321508	3	1080.55	2	66.0557	3		0.378117	NA;NA;NA;NA;NA;NA;NA;NA;NA;NA;NA;NA;NA;NA;NA;NA;NA;NA;NA;NA;74.218;74.474;NA;NA;74.777	NA;NA;NA;NA;NA;NA;NA;NA;NA;NA;NA;NA;NA;NA;NA;NA;NA;NA;NA;NA;541.281694012373;541.282034816839;NA;NA;541.28040398816	NA;NA;NA;NA;NA;NA;NA;NA;NA;NA;NA;NA;NA;NA;NA;NA;NA;NA;NA;NA;66.0557022094727;NaN;NA;NA;NaN	1	-0.0626597	-0.0605884	0.0637935	0.0253051	-0.0948284	-0.135233	-0.201898	-0.198363	0.0127515	-0.00951242	0.394635	-0.198162	-0.301341	0	0	0.0228731	0.0674726	-0.017464	0.250065	-0.42399	-0.256	0	0.091298	0.367904	0.303	0	-0.00111488	-0.00183979
Feature_417	772.859	47.2015	SPEDISYSYEAVGK	E1C1Q2	Single_Hair_Cell_OHSU_20cell_High_030819_R2_YF30um_350bar_msms_6028	772.857	772.861	46.2015	48.2015	1542313,1542314	2	1543.7	2	127.355	2		0.378117	NA;NA;NA;NA;NA;NA;NA;NA;NA;NA;NA;NA;NA;NA;NA;NA;NA;NA;NA;NA;46.93;47.473;NA;NA;NA	NA;NA;NA;NA;NA;NA;NA;NA;NA;NA;NA;NA;NA;NA;NA;NA;NA;NA;NA;NA;772.860175282645;772.85849009925;NA;NA;NA	NA;NA;NA;NA;NA;NA;NA;NA;NA;NA;NA;NA;NA;NA;NA;NA;NA;NA;NA;NA;NaN;127.355400085449;NA;NA;NA	1	0.212042	-0.33223	0.388183	0.0459868	-0.0120883	-0.208756	-0.458646	-0.132728	-0.145732	0.178446	0.385205	-0.402561	-0.319985	0	0	0.272604	0.108223	0.0357724	0.302632	-0.669339	-0.2715	0.2715	0.197368	0.295545	0.176785	0	-0.00168371	-0.00121112
Feature_418	677.309	46.679	SPEATSYSYEASAHFTPGK	E1C1Q2	Single_Hair_Cell_OHSU_20cell_High_030819_R2_YF30um_350bar_msms_5958	677.308	677.311	45.679	47.679	1489584,1489585	2	2028.91	3	89.0114	2		0.440533	NA;NA;NA;NA;NA;NA;NA;NA;NA;NA;NA;NA;NA;NA;NA;NA;NA;NA;NA;NA;46.423;46.935;NA;NA;NA	NA;NA;NA;NA;NA;NA;NA;NA;NA;NA;NA;NA;NA;NA;NA;NA;NA;NA;NA;NA;677.30898119831;677.309421918405;NA;NA;NA	NA;NA;NA;NA;NA;NA;NA;NA;NA;NA;NA;NA;NA;NA;NA;NA;NA;NA;NA;NA;NaN;89.0114364624023;NA;NA;NA	1	0.217305	-0.334806	0.39523	0.045454	-0.00621545	-0.206928	-0.464485	-0.125934	-0.148769	0.182047	0.385025	-0.406477	-0.315194	0	0	0.275646	0.109004	0.0367924	0.303639	-0.663674	-0.256	0.256	0.198801	0.295345	0.195896	0	-0.00161022	-0.00115032
Feature_419	753.347	52.344	SPDFSNENPLETR	A0A1D5PU80	Single_Hair_Cell_OHSU_20cell_Low_030819_R1_YF30um_350bar_msms_6480;Single_Hair_Cell_OHSU_20cell_High_030819_R2_YF30um_350bar_msms_6542;Single_Hair_Cell_OHSU_20cell_Low_030819_R3_YF30um_350bar_msms_6446;Single_Hair_Cell_OHSU_20cell_High_030819_R1_YF30um_350bar_msms_6348	753.345	753.349	51.344	53.344	1532828,1532830,1532826,1532827,1532829	5	1504.68	2	102.47	5		1.01203	NA;NA;NA;NA;NA;NA;NA;NA;NA;NA;NA;NA;NA;NA;NA;NA;NA;NA;NA;NA;51.366;51.785;52.344;52.633;52.572	NA;NA;NA;NA;NA;NA;NA;NA;NA;NA;NA;NA;NA;NA;NA;NA;NA;NA;NA;NA;753.346956056284;753.347470200148;753.346931896472;753.345816081774;753.346549262491	NA;NA;NA;NA;NA;NA;NA;NA;NA;NA;NA;NA;NA;NA;NA;NA;NA;NA;NA;NA;92.939323425293;109.834899902344;97.2727966308594;NaN;109.834899902344	1	0.160245	-0.302281	0.297643	0.0219604	-0.073094	-0.22695	-0.436973	-0.196294	-0.115848	0.143005	0.386983	-0.364026	-0.358008	0	0	0.227171	0.100539	0.0257334	0.292719	-0.731013	-0.978	-0.559	0	0.289	0.228	0	-0.00168371	-0.00127836
Feature_420	742.867	63.903	SPASDTYIVFGEAK	A0A1D5PLP1	Single_Hair_Cell_OHSU_20cell_High_030819_R2_YF30um_350bar_msms_8068;Single_Hair_Cell_OHSU_20cell_Low_030819_R1_YF30um_350bar_msms_7867;Single_Hair_Cell_OHSU_20cell_Low_030819_R3_YF30um_350bar_msms_7817	742.866	742.869	62.903	64.903	1527479,1527482,1527474,1527478,1527477	5	1483.72	2	86.3584	4		0.58195	NA;NA;NA;NA;NA;NA;NA;NA;64.198;NA;NA;NA;NA;NA;NA;NA;NA;NA;NA;NA;63.367;63.903;64.284;NA;64.515	NA;NA;NA;NA;NA;NA;NA;NA;742.867663438839;NA;NA;NA;NA;NA;NA;NA;NA;NA;NA;NA;742.866578449445;742.867077199079;742.86755728914;NA;742.864376187368	NA;NA;NA;NA;NA;NA;NA;NA;NaN;NA;NA;NA;NA;NA;NA;NA;NA;NA;NA;NA;NaN;107.347702026367;89.6238021850586;NA;62.1037292480469	1	0.0438179	-0.204433	0.155729	-0.0309549	-0.153373	-0.209155	-0.396224	-0.274858	0.295	0.0633416	0.39098	-0.277398	-0.361501	0	0	0.108347	0.0832677	0.00316864	0.270439	-0.770273	-0.536	0	0.381	0.482508	0.612	0	-0.00168371	-0.00180352
Feature_421	639.011	77.996	SNQLPLVIEFTEQTAPK	P09102	Single_Hair_Cell_OHSU_20cell_Low_030819_R3_YF30um_350bar_msms_9361	639.009	639.012	76.996	78.996	1459832,1459835,1459833,1459830,1459831	5	1914.01	3	82.4494	5		0.52383	NA;NA;NA;NA;NA;NA;NA;NA;NA;NA;NA;NA;NA;NA;NA;NA;NA;NA;NA;NA;77.849;77.944;77.996;78.182;78.04	NA;NA;NA;NA;NA;NA;NA;NA;NA;NA;NA;NA;NA;NA;NA;NA;NA;NA;NA;NA;639.009617459518;639.011520816208;639.011234066815;639.009966033176;639.011587682679	NA;NA;NA;NA;NA;NA;NA;NA;NA;NA;NA;NA;NA;NA;NA;NA;NA;NA;NA;NA;NaN;NaN;NaN;NaN;82.4493865966797	1	-0.0981357	-0.00614967	0.0364413	0.0471787	-0.0567486	-0.108064	-0.155692	-0.153338	0.0332182	-0.0337856	0.395853	-0.171761	-0.277057	0	0	0.000133965	0.0622099	-0.0243381	0.243277	-0.263575	-0.147	-0.052	0	0.186	0.044	0	-0.00125154	-0.00183979
Feature_422	783.873	49.919	SNAEDQILYQTER	A0A3Q2UJM6	Single_Hair_Cell_OHSU_20cell_High_030819_R2_YF30um_350bar_msms_6248	783.872	783.875	48.919	50.919	1546867,1546870,1546873,1546872,1546871	5	1565.73	2	109.073	5		0.378117	NA;NA;NA;NA;NA;NA;NA;NA;NA;NA;NA;NA;NA;NA;NA;NA;NA;NA;NA;NA;48.727;49.274;49.8;50.13;50.038	NA;NA;NA;NA;NA;NA;NA;NA;NA;NA;NA;NA;NA;NA;NA;NA;NA;NA;NA;NA;783.873265244216;783.872970327567;783.873877564416;783.874405215106;783.872167713722	NA;NA;NA;NA;NA;NA;NA;NA;NA;NA;NA;NA;NA;NA;NA;NA;NA;NA;NA;NA;NaN;109.073196411133;NaN;NaN;NaN	1	0.184671	-0.317428	0.343856	0.0396349	-0.0443172	-0.218772	-0.439924	-0.167286	-0.12994	0.159717	0.386145	-0.382198	-0.342574	0	0	0.251349	0.104163	0.0304675	0.297394	-0.70149	-1.192	-0.645	-0.119	0.211	0.119	0	-0.00169035	-0.00121835
Feature_423	513.768	39.3435	SLYQMIQK	P17153	Single_Hair_Cell_OHSU_20cell_Low_030819_R2_YF30um_350bar_msms_4997	513.766	513.77	38.3435	40.3435	1260111,1260113,1260112,1260114	4	1025.52	2	56.2698	4	Oxidation (M)	0.378117	NA;NA;NA;NA;NA;NA;NA;NA;NA;NA;NA;NA;NA;NA;NA;NA;NA;NA;NA;NA;38.7;39.184;NA;39.763;39.503	NA;NA;NA;NA;NA;NA;NA;NA;NA;NA;NA;NA;NA;NA;NA;NA;NA;NA;NA;NA;513.766416980703;513.767715528681;NA;513.767689856616;513.765972173554	NA;NA;NA;NA;NA;NA;NA;NA;NA;NA;NA;NA;NA;NA;NA;NA;NA;NA;NA;NA;NaN;NaN;NA;56.2698097229004;NaN	1	0.29119	-0.360899	0.442036	-0.00157874	0.0593889	-0.188177	-0.641209	-0.0290496	-0.191396	0.232602	0.382488	-0.461441	-0.242609	0	0	0.261727	0.119966	0.0511114	0.31778	-0.652158	-0.6435	-0.1595	0.210851	0.4195	0.1595	0	-0.00111488	-0.00110125
Feature_424	616.348	46.749	SLVQGELVTASK	Q5F3S3	Single_Hair_Cell_OHSU_20cell_Low_030819_R3_YF30um_350bar_msms_5785;Single_Hair_Cell_OHSU_20cell_Low_030819_R2_YF30um_350bar_msms_5847	616.347	616.35	45.749	47.749	1439118,1439113,1439115	3	1230.68	2	55.9414	3		0.389367	NA;NA;NA;NA;NA;NA;NA;NA;NA;NA;NA;NA;NA;NA;NA;NA;NA;NA;NA;NA;NA;NA;46.938;46.749;46.601	NA;NA;NA;NA;NA;NA;NA;NA;NA;NA;NA;NA;NA;NA;NA;NA;NA;NA;NA;NA;NA;NA;616.347879810981;616.347336308203;616.348593440533	NA;NA;NA;NA;NA;NA;NA;NA;NA;NA;NA;NA;NA;NA;NA;NA;NA;NA;NA;NA;NA;NA;NaN;51.7258110046387;60.1570587158203	1	0.2166	-0.334466	0.394318	0.0455571	-0.00699342	-0.207169	-0.463659	-0.126846	-0.148362	0.181565	0.385049	-0.405952	-0.315842	0	0	0.275261	0.108899	0.0366557	0.303504	-0.664419	-0.757689	-0.322487	0.189	0	-0.148	0	-0.0011203	-0.00115032
Feature_425	509.919	63.296	SLTNDWEDHLAVK	A0A1D5P5R0	Single_Hair_Cell_OHSU_20cell_High_030819_R2_YF30um_350bar_msms_7916;Single_Hair_Cell_OHSU_20cell_High_030819_R1_YF30um_350bar_msms_7577;Single_Hair_Cell_OHSU_20cell_Low_030819_R3_YF30um_350bar_msms_7684;Single_Hair_Cell_OHSU_20cell_Low_030819_R1_YF30um_350bar_msms_7745;Single_Hair_Cell_OHSU_20cell_Low_030819_R2_YF30um_350bar_msms_7745	509.918	509.921	62.296	64.296	1247720,1247722,1247714,1247711,1247712,1247716,1247718,1247715,1247717	9	1526.74	3	88.8845	9		0.925483	NA;NA;63.332;63.15;NA;NA;NA;NA;NA;63.296;NA;NA;NA;NA;NA;NA;63.333;NA;NA;NA;62.314;62.687;63.295;63.707;63.484	NA;NA;509.919000175664;509.920111870505;NA;NA;NA;NA;NA;509.919775938516;NA;NA;NA;NA;NA;NA;509.919619317235;NA;NA;NA;509.919562272568;509.919410737448;509.918584111037;509.918545720776;509.919181753919	NA;NA;NaN;NaN;NA;NA;NA;NA;NA;NaN;NA;NA;NA;NA;NA;NA;NaN;NA;NA;NA;88.1007766723633;111.313003540039;63.1805305480957;97.4630966186523;84.3649291992188	2	0.049932	-0.210858	0.036	-0.146	-0.152249	-0.21256	-0.402833	-0.274402	-0.0522049	0	0.39077	-0.281947	-0.363619	0	0	0.114228	0.037	0.00435349	0.271609	-0.777097	-0.982	-0.609	-0.001	0.411	0.188	0	-0.00111488	-0.0019197
Feature_426	764.375	62.687	SLTNDWEDHLAVK	A0A1D5P5R0	Single_Hair_Cell_OHSU_20cell_High_030819_R2_YF30um_350bar_msms_7924	764.373	764.377	61.687	63.687	1538504	1	1526.74	2	68.0444	1		0.378117	NA;NA;NA;NA;NA;NA;NA;NA;NA;NA;NA;NA;NA;NA;NA;NA;NA;NA;NA;NA;NA;62.687;NA;NA;NA	NA;NA;NA;NA;NA;NA;NA;NA;NA;NA;NA;NA;NA;NA;NA;NA;NA;NA;NA;NA;NA;764.375160189546;NA;NA;NA	NA;NA;NA;NA;NA;NA;NA;NA;NA;NA;NA;NA;NA;NA;NA;NA;NA;NA;NA;NA;NA;68.0444488525391;NA;NA;NA	2	0.0560661	-0.217113	0.164523	-0.0334849	-0.150674	-0.215789	-0.408851	-0.273433	-0.0557439	0.0717221	0.390559	-0.286512	-0.365545	0	0	0.120162	0.0850846	0.00554227	0.272783	-0.782528	-0.792122	0	0.151107	0.454217	0.187478	0	-0.00167272	-0.00179673
Feature_428	509.761	31.976	SLQSVAEER	P51417	Single_Hair_Cell_OHSU_20cell_High_030819_R2_YF30um_350bar_msms_4078;Single_Hair_Cell_OHSU_20cell_Low_030819_R2_YF30um_350bar_msms_4073;Single_Hair_Cell_OHSU_20cell_High_030819_R1_YF30um_350bar_msms_3941	509.76	509.763	30.976	32.976	1247426,1247428,1247422,1247432,1247431,1247430	6	1017.51	2	66.6533	6		0.50103	NA;NA;NA;NA;NA;NA;NA;NA;NA;NA;NA;NA;NA;NA;NA;NA;32.254;NA;NA;NA;31.162;31.839;32.113;32.115;31.6	NA;NA;NA;NA;NA;NA;NA;NA;NA;NA;NA;NA;NA;NA;NA;NA;509.760104885274;NA;NA;NA;509.759931099417;509.760970296725;509.759964020277;509.761003913522;509.76109688897	NA;NA;NA;NA;NA;NA;NA;NA;NA;NA;NA;NA;NA;NA;NA;NA;NaN;NA;NA;NA;57.7850112915039;74.8410873413086;NaN;67.3338012695313;NaN	1	0.365397	-0.368667	0.40395	-0.0970867	0.0903336	-0.174607	-1.0225	0.0688177	-0.23421	0.283378	0.379941	-0.516644	-0.175585	0	0	0.124165	0.278	0.0654928	0.331982	-0.832703	-0.814	-0.137	0.137	0.139	-0.376	0	-0.00111488	-0.00110125
Feature_429	537.283	43.883	SLQQLAEER	A0A3Q2U5Z2	Single_Hair_Cell_OHSU_20cell_Low_030819_R3_YF30um_350bar_msms_5480	537.282	537.285	42.883	44.883	1315385	1	1072.55	2	71.0303	1		0.454733	NA;NA;NA;NA;NA;NA;NA;NA;NA;NA;NA;NA;NA;NA;NA;NA;NA;NA;NA;NA;NA;NA;NA;NA;43.883	NA;NA;NA;NA;NA;NA;NA;NA;NA;NA;NA;NA;NA;NA;NA;NA;NA;NA;NA;NA;NA;NA;NA;NA;537.283297401215	NA;NA;NA;NA;NA;NA;NA;NA;NA;NA;NA;NA;NA;NA;NA;NA;NA;NA;NA;NA;NA;NA;NA;NA;71.0303115844727	1	0.245467	-0.347046	0.423579	0.034321	0.0224018	-0.198319	-0.509185	-0.0892451	-0.165017	0.201317	0.384058	-0.427427	-0.28814	0	0	0.284223	0.113182	0.0422503	0.309029	-0.639973	-0.710474	-0.247524	0.20559	0.2965	0	0	-0.00111488	-0.00111859
Feature_430	552.978	65.511	SLQLGLLHSVPEAHR	A0A1D5PU43	Single_Hair_Cell_OHSU_20cell_High_030819_R2_YF30um_350bar_msms_8214	552.976	552.979	64.511	66.511	1340077,1340073,1340076,1340075,1340074	5	1655.91	3	48.8985	5		0.53917	NA;NA;NA;NA;NA;NA;NA;NA;NA;NA;NA;NA;NA;NA;NA;NA;NA;NA;NA;NA;64.791;64.947;65.511;65.816;65.698	NA;NA;NA;NA;NA;NA;NA;NA;NA;NA;NA;NA;NA;NA;NA;NA;NA;NA;NA;NA;552.976258044517;552.977523454686;552.976483951118;552.976219700896;552.976003097473	NA;NA;NA;NA;NA;NA;NA;NA;NA;NA;NA;NA;NA;NA;NA;NA;NA;NA;NA;NA;NaN;48.898509979248;NaN;NaN;NaN	1	0.0276213	-0.186393	0.143524	-0.0259695	-0.153947	-0.199394	-0.375667	-0.273468	-0.0393333	0.0522595	0.391536	-0.265346	-0.354985	0	0	0.0929206	0.0808651	2.99388e-05	0.26734	-0.744827	-0.72	-0.564	0	0.305	0.187	0	-0.00111488	-0.00180352
Feature_431	828.961	67.323	SLPVLGSEASGVQTALK	A0A3Q2U9S7	Single_Hair_Cell_OHSU_20cell_High_030819_R2_YF30um_350bar_msms_8502	828.96	828.963	66.323	68.323	1562526	1	1655.91	2	69.1882	1		0.424783	NA;NA;NA;NA;NA;NA;NA;NA;NA;NA;NA;NA;NA;NA;NA;NA;NA;NA;NA;NA;NA;67.323;NA;NA;NA	NA;NA;NA;NA;NA;NA;NA;NA;NA;NA;NA;NA;NA;NA;NA;NA;NA;NA;NA;NA;NA;828.961629396557;NA;NA;NA	NA;NA;NA;NA;NA;NA;NA;NA;NA;NA;NA;NA;NA;NA;NA;NA;NA;NA;NA;NA;NA;69.1882171630859;NA;NA;NA	1	0.00936973	-0.164145	0.12839	-0.0185948	-0.150003	-0.18745	-0.347028	-0.266973	-0.0288036	0.0397714	0.392162	-0.251764	-0.346189	0	0	0.0758558	0.0781577	-0.00350684	0.263848	-0.702356	-0.697743	0	0.134349	0.527166	0.365252	0	-0.00169948	-0.00183979
Feature_432	891.499	51.766	SLPAAPVPSPVAPAPAPSR	Q5ZMA4	Single_Hair_Cell_OHSU_20cell_High_030819_R2_YF30um_350bar_msms_6520	891.497	891.501	50.766	52.766	1573805,1573799,1573800,1573801,1573802	5	1780.98	2	50.3582	5		0.381833	NA;NA;NA;NA;NA;NA;NA;NA;NA;NA;NA;NA;NA;NA;NA;NA;NA;NA;NA;NA;51.02;51.533;51.766;52.207;51.953	NA;NA;NA;NA;NA;NA;NA;NA;NA;NA;NA;NA;NA;NA;NA;NA;NA;NA;NA;NA;891.499619096239;891.500102800994;891.499981009461;891.500224261464;891.497581714787	NA;NA;NA;NA;NA;NA;NA;NA;NA;NA;NA;NA;NA;NA;NA;NA;NA;NA;NA;NA;NaN;50.3581695556641;NaN;NaN;NaN	1	0.166067	-0.306055	0.308856	0.0269798	-0.0664043	-0.225182	-0.436855	-0.189587	-0.119207	0.146988	0.386783	-0.368358	-0.354815	0	0	0.233208	0.101403	0.0268618	0.293833	-0.724084	-0.746	-0.233	0	0.441	0.187	0	-0.00169948	-0.00122089
Feature_433	421.261	34.2625	SLLNKPK	A0A3Q2U784	Single_Hair_Cell_OHSU_20cell_High_030819_R1_YF30um_350bar_msms_4239;Single_Hair_Cell_OHSU_20cell_High_030819_R2_YF30um_350bar_msms_4376	421.259	421.262	33.2625	35.2625	968093,968066,968091,968078	4	840.506	2	44.8465	3	Acetyl (Protein N-term)	0.474983	NA;NA;NA;NA;NA;NA;NA;NA;NA;NA;NA;NA;NA;NA;NA;NA;NA;NA;NA;NA;33.549;34.189;34.453;34.497;NA	NA;NA;NA;NA;NA;NA;NA;NA;NA;NA;NA;NA;NA;NA;NA;NA;NA;NA;NA;NA;421.260800441024;421.259153455366;421.259925727697;421.261496514015;NA	NA;NA;NA;NA;NA;NA;NA;NA;NA;NA;NA;NA;NA;NA;NA;NA;NA;NA;NA;NA;49.5898590087891;40.103099822998;NaN;NaN;NA	1	0.342367	-0.367811	0.427964	-0.0596726	0.0857539	-0.17897	-0.886273	0.0384446	-0.220923	0.26762	0.380731	-0.499512	-0.194853	0	0	0.178521	0.127559	0.0610295	0.327575	-0.76089	-0.7135	-0.0735	0.1905	0.2345	-0.15902	0	-0.00111488	-0.00110125
Feature_434	474.779	64.184	SLIPSYIR	Q1KME6	Single_Hair_Cell_OHSU_20cell_High_030819_R2_YF30um_350bar_msms_8020	474.778	474.781	63.184	65.184	1153847,1153840,1153841,1153843,1153842	5	947.544	2	62.5462	5		0.89468	NA;NA;NA;NA;NA;NA;NA;NA;NA;NA;NA;NA;NA;NA;NA;NA;NA;NA;NA;NA;63.219;63.632;64.281;64.557;64.184	NA;NA;NA;NA;NA;NA;NA;NA;NA;NA;NA;NA;NA;NA;NA;NA;NA;NA;NA;NA;474.778863692971;474.779761837723;474.780414322399;474.780447894541;474.780385543321	NA;NA;NA;NA;NA;NA;NA;NA;NA;NA;NA;NA;NA;NA;NA;NA;NA;NA;NA;NA;NaN;62.5462303161621;NaN;NaN;NaN	1	0.0409875	-0.20139	0.153663	-0.0302041	-0.153732	-0.207522	-0.392955	-0.274892	-0.0470446	0.061405	0.391077	-0.275292	-0.360456	0	0	0.105635	0.0828479	0.00262014	0.269898	-0.766616	-0.965	-0.552	0.097	0.373	0	0	-0.00111488	-0.00180352
Feature_435	964.96	64.996	SLGYAYVNFQQPADAER	Q5ZL53	Single_Hair_Cell_OHSU_20cell_High_030819_R2_YF30um_350bar_msms_8174	964.959	964.962	63.996	65.996	1589122,1589126,1589125,1589128,1589127	5	1927.91	2	90.4533	5		0.378117	NA;NA;NA;NA;NA;NA;NA;NA;NA;NA;NA;NA;NA;NA;NA;NA;NA;NA;NA;NA;64.15;64.661;64.996;65.512;65.311	NA;NA;NA;NA;NA;NA;NA;NA;NA;NA;NA;NA;NA;NA;NA;NA;NA;NA;NA;NA;964.960972506966;964.959564226477;964.96110938035;964.960786820677;964.959184784136	NA;NA;NA;NA;NA;NA;NA;NA;NA;NA;NA;NA;NA;NA;NA;NA;NA;NA;NA;NA;NaN;90.4533462524414;NaN;NaN;NaN	1	0.0328086	-0.19234	0.147546	-0.0277385	-0.154165	-0.202622	-0.382744	-0.274337	-0.042326	0.0558088	0.391358	-0.269206	-0.35721	0	0	0.0978381	0.0816346	0.00103517	0.268333	-0.754194	-0.846	-0.335	0	0.516	0.315	0	-0.00169948	-0.00174559
Feature_436	411.208	43.8945	SLGTADVHFER	E1C2L5	Single_Hair_Cell_OHSU_20cell_High_030819_R2_YF30um_350bar_msms_5517;Single_Hair_Cell_OHSU_20cell_High_030819_R1_YF30um_350bar_msms_5383;Single_Hair_Cell_OHSU_20cell_Low_030819_R2_YF30um_350bar_msms_5526;Single_Hair_Cell_OHSU_20cell_Low_030819_R3_YF30um_350bar_msms_5485	411.206	411.209	42.8945	44.8945	911017,911015,911016,911009,911010	5	1230.6	3	52.7405	5		0.40665	NA;NA;NA;NA;NA;NA;NA;NA;NA;NA;NA;NA;NA;NA;NA;NA;43.879;NA;NA;NA;42.811;43.233;NA;44.039;43.91	NA;NA;NA;NA;NA;NA;NA;NA;NA;NA;NA;NA;NA;NA;NA;NA;411.208556655175;NA;NA;NA;411.208125391509;411.208357176654;NA;411.20821920624;411.207085388418	NA;NA;NA;NA;NA;NA;NA;NA;NA;NA;NA;NA;NA;NA;NA;NA;NaN;NA;NA;NA;51.2862091064453;67.3849563598633;NA;42.8428916931152;49.4480590820313	1	0.245351	-0.347001	0.423494	0.0343905	0.022294	-0.19835	-0.508951	-0.0893969	-0.16495	0.201237	0.384062	-0.427341	-0.288254	0	0	0.284218	-0.0155	0.0422279	0.309007	-0.640037	-1.0835	-0.6615	0.205566	0.1445	0.0155	0	-0.00111488	-0.00111859
Feature_437	677.348	73.938	SLFSSIGEVESAK	Q9PW24	Single_Hair_Cell_OHSU_20cell_High_030819_R2_YF30um_350bar_msms_9310	677.347	677.35	72.938	74.938	1489610,1489612,1489613	3	1352.68	2	98.9421	3		0.48087	NA;NA;NA;NA;NA;NA;NA;NA;NA;NA;NA;NA;NA;NA;NA;NA;NA;NA;NA;NA;NA;73.632;73.938;NA;74.096	NA;NA;NA;NA;NA;NA;NA;NA;NA;NA;NA;NA;NA;NA;NA;NA;NA;NA;NA;NA;NA;677.347935870688;677.347039233767;NA;677.345803774638	NA;NA;NA;NA;NA;NA;NA;NA;NA;NA;NA;NA;NA;NA;NA;NA;NA;NA;NA;NA;NA;98.9420928955078;NaN;NA;NaN	1	-0.0572608	-0.0688567	0.0683541	0.0216741	-0.100359	-0.139317	-0.211754	-0.204995	0.00963679	-0.00581837	0.39445	-0.20218	-0.305015	0	0	0.0263406	0.0682735	-0.0164179	0.251098	-0.448288	-0.399601	-0.306	0	0.389409	0.158	0	-0.00159332	-0.00183979
Feature_438	820.899	76.154	SLFAADSSGLSDPFAR	E1BS70	Single_Hair_Cell_OHSU_20cell_High_030819_R2_YF30um_350bar_msms_9617	820.898	820.901	75.154	77.154	1561004,1561005,1561006	3	1639.78	2	138.905	3		0.378117	NA;NA;NA;NA;NA;NA;NA;NA;NA;NA;NA;NA;NA;NA;NA;NA;NA;NA;NA;NA;76.037;76.154;76.251;NA;NA	NA;NA;NA;NA;NA;NA;NA;NA;NA;NA;NA;NA;NA;NA;NA;NA;NA;NA;NA;NA;820.898462296438;820.899072841012;820.897317164717;NA;NA	NA;NA;NA;NA;NA;NA;NA;NA;NA;NA;NA;NA;NA;NA;NA;NA;NA;NA;NA;NA;NaN;138.904998779297;NaN;NA;NA	1	-0.0795818	-0.0345841	0.0502248	0.0362508	-0.0769312	-0.12233	-0.175803	-0.177016	0.0225141	-0.0210908	0.395216	-0.185568	-0.289759	0	0	0.0120256	0.0649623	-0.0207429	0.246827	-0.347301	-0.117	0	0.097	0.295616	0.0937554	0	-0.00169948	-0.00183979
Feature_439	624.315	31.401	SLETENSALQR	P14731	Single_Hair_Cell_OHSU_20cell_High_030819_R2_YF30um_350bar_msms_4032;Single_Hair_Cell_OHSU_20cell_High_030819_R1_YF30um_350bar_msms_3891	624.313	624.317	30.401	32.401	1447712,1447703,1447711	3	1246.62	2	91.7069	3		0.378117	NA;NA;NA;NA;NA;NA;NA;NA;NA;NA;NA;NA;NA;NA;NA;NA;NA;NA;NA;NA;30.712;31.401;NA;31.701;NA	NA;NA;NA;NA;NA;NA;NA;NA;NA;NA;NA;NA;NA;NA;NA;NA;NA;NA;NA;NA;624.313453200552;624.314701407172;NA;624.314602404477;NA	NA;NA;NA;NA;NA;NA;NA;NA;NA;NA;NA;NA;NA;NA;NA;NA;NA;NA;NA;NA;87.1843109130859;96.2294464111328;NA;NaN;NA	1	0.371188	-0.368727	0.395842	-0.107801	0.0908256	-0.173453	-1.05787	0.0764558	-0.237551	0.287341	0.379742	-0.520953	-0.17098	0	0	0.109069	0.131835	0.0666152	0.333091	-0.852148	-0.689	0	0.184819	0.3	-0.0750721	0	-0.00113771	-0.00110125
Feature_440	733.336	36.043	SLETDSGETELER	A0A3Q2U9S7	Single_Hair_Cell_OHSU_20cell_High_030819_R1_YF30um_350bar_msms_4513;Single_Hair_Cell_OHSU_20cell_High_030819_R2_YF30um_350bar_msms_4644	733.335	733.338	35.043	37.043	1519644,1519645	2	1464.66	2	106.323	2		0.378117	NA;NA;NA;NA;NA;NA;NA;NA;NA;NA;NA;NA;NA;NA;NA;NA;NA;NA;NA;NA;35.721;36.365;NA;NA;NA	NA;NA;NA;NA;NA;NA;NA;NA;NA;NA;NA;NA;NA;NA;NA;NA;NA;NA;NA;NA;733.336489267457;733.336442435605;NA;NA;NA	NA;NA;NA;NA;NA;NA;NA;NA;NA;NA;NA;NA;NA;NA;NA;NA;NA;NA;NA;NA;106.323097229004;106.323097229004;NA;NA;NA	1	0.324433	-0.366286	0.438164	-0.0360427	0.0789076	-0.182192	-0.789608	0.0147931	-0.210576	0.255349	0.381347	-0.486171	-0.210893	0	0	0.21399	0.124898	0.057554	0.324142	-0.713228	-0.322	0.322	0.206526	0.288744	-0.150624	0	-0.00168371	-0.00110125
Feature_441	546.581	54.682	SLEDDLSSDTSGHFK	Q6B344	Single_Hair_Cell_OHSU_20cell_Low_030819_R3_YF30um_350bar_msms_6700	546.579	546.583	53.682	55.682	1330284,1330286,1330287,1330285	4	1636.72	3	29.844	4		0.60482	NA;NA;NA;NA;NA;NA;NA;NA;NA;NA;NA;NA;NA;NA;NA;NA;NA;NA;NA;NA;NA;53.828;54.686;54.854;54.678	NA;NA;NA;NA;NA;NA;NA;NA;NA;NA;NA;NA;NA;NA;NA;NA;NA;NA;NA;NA;NA;546.581121254212;546.581050081606;546.580643397588;546.580157833174	NA;NA;NA;NA;NA;NA;NA;NA;NA;NA;NA;NA;NA;NA;NA;NA;NA;NA;NA;NA;NA;NaN;NaN;NaN;29.844	1	0.136696	-0.285987	0.254097	-0.000377973	-0.0981505	-0.232167	-0.439039	-0.221689	-0.102262	0.126891	0.387792	-0.346506	-0.367677	0	0	0.202131	0.0970455	0.0211692	0.288213	-0.757496	-0.902065	-0.854	0.004	0.172	-0.004	0	-0.00111488	-0.00154316
Feature_442	551.79	63.22	SLEAEVADLR	F1NP51	Single_Hair_Cell_OHSU_20cell_Low_030819_R2_YF30um_350bar_msms_7725;Single_Hair_Cell_OHSU_20cell_Low_030819_R3_YF30um_350bar_msms_7675;Single_Hair_Cell_OHSU_20cell_Low_030819_R1_YF30um_350bar_msms_7730	551.788	551.792	62.22	64.22	1338330,1338328,1338331,1338337,1338336,1338335	6	1101.57	2	79.8705	6		0.476083	NA;NA;NA;NA;NA;62.81;NA;NA;NA;NA;NA;NA;NA;NA;NA;NA;63.202;NA;NA;NA;NA;62.613;63.238;63.624;63.417	NA;NA;NA;NA;NA;551.789422783852;NA;NA;NA;NA;NA;NA;NA;NA;NA;NA;551.790509665715;NA;NA;NA;NA;551.79024799344;551.789486978767;551.789491788317;551.788989434947	NA;NA;NA;NA;NA;NaN;NA;NA;NA;NA;NA;NA;NA;NA;NA;NA;NaN;NA;NA;NA;NA;NaN;91.5492782592773;69.7206192016602;78.3416137695313	1	0.0506975	-0.211649	0.160681	-0.0325304	-0.152076	-0.41	-0.403618	-0.274308	-0.0526465	0.0680488	0.390744	-0.282517	-0.36387	0	0	0.114966	-0.018	0.00450184	0.271756	-0.777851	-0.78244	-0.607	0.018	0.404	0.197	0	-0.00111488	-0.00179673
Feature_443	674.307	47.4915	SLDVTDYSYER	E1C1Q2	Single_Hair_Cell_OHSU_20cell_High_030819_R2_YF30um_350bar_msms_6057	674.305	674.308	46.4915	48.4915	1487444,1487446	2	1346.6	2	64.6401	2		0.378117	NA;NA;NA;NA;NA;NA;NA;NA;NA;NA;NA;NA;NA;NA;NA;NA;NA;NA;NA;NA;47.248;47.735;NA;NA;NA	NA;NA;NA;NA;NA;NA;NA;NA;NA;NA;NA;NA;NA;NA;NA;NA;NA;NA;NA;NA;674.306225838527;674.306221754623;NA;NA;NA	NA;NA;NA;NA;NA;NA;NA;NA;NA;NA;NA;NA;NA;NA;NA;NA;NA;NA;NA;NA;NaN;64.6400909423828;NA;NA;NA	1	0.209121	-0.330761	0.384041	0.0460436	-0.0154098	-0.209793	-0.455728	-0.136484	-0.144047	0.176447	0.385305	-0.400388	-0.322594	0	0	0.27075	0.10779	0.0352063	0.302073	-0.67258	-0.2435	0.2435	0.196554	0.295714	0.166999	0	-0.00159771	-0.00121112
Feature_444	596.285	41.068	SLATWENENK	P40220	Single_Hair_Cell_OHSU_20cell_High_030819_R2_YF30um_350bar_msms_5270;Single_Hair_Cell_OHSU_20cell_High_030819_R1_YF30um_350bar_msms_5133	596.283	596.287	40.068	42.068	1412844,1412826	2	1190.56	2	108.739	2		0.509783	NA;NA;NA;NA;NA;NA;NA;NA;NA;NA;NA;NA;NA;NA;NA;NA;NA;NA;NA;NA;40.848;41.288;NA;NA;NA	NA;NA;NA;NA;NA;NA;NA;NA;NA;NA;NA;NA;NA;NA;NA;NA;NA;NA;NA;NA;596.283669918572;596.285816675144;NA;NA;NA	NA;NA;NA;NA;NA;NA;NA;NA;NA;NA;NA;NA;NA;NA;NA;NA;NA;NA;NA;NA;98.2541885375977;119.223602294922;NA;NA;NA	1	0.27382	-0.356549	0.43827	0.0135832	0.0465766	-0.191612	-0.58113	-0.0519573	-0.181375	0.220717	0.383085	-0.44852	-0.259846	0	0	0.276346	0.117389	0.0477452	0.314455	-0.637633	-0.22	0.22	0.210036	0.298685	0.198601	0	-0.00111488	-0.00110125
Feature_445	672.362	61.793	SLADLTAVDVPSR	F1ND23	Single_Hair_Cell_OHSU_20cell_Low_030819_R1_YF30um_350bar_msms_7560	672.36	672.364	60.793	62.793	1486132,1486129,1486130,1486131	4	1342.71	2	31.596	4		0.79364	NA;NA;NA;NA;NA;NA;NA;NA;NA;NA;NA;NA;NA;NA;NA;NA;NA;NA;NA;NA;60.645;NA;61.685;61.956;61.793	NA;NA;NA;NA;NA;NA;NA;NA;NA;NA;NA;NA;NA;NA;NA;NA;NA;NA;NA;NA;672.3609970365;NA;672.360466513547;672.360137077015;672.36039812231	NA;NA;NA;NA;NA;NA;NA;NA;NA;NA;NA;NA;NA;NA;NA;NA;NA;NA;NA;NA;NaN;NA;31.596;NaN;NaN	1	0.065071	-0.225973	0.171061	-0.0344451	-0.147623	-0.220141	-0.416595	-0.27112	-0.060939	0.0778834	0.39025	-0.293212	-0.367997	0	0	0.128941	0.0864204	0.00728739	0.274506	-0.78809	-1.148	-0.373355	-0.108	0.163	0	0	-0.0015799	-0.00179673
[truncated: 2,616 more rows]
[truncated: 25 more columns]

## Sheet: IceR_feature_quant
Quantification of features detected by IceR
[truncated: 3,053 more rows]

## Sheet: IceR_protein_quant
Aggregation of feature quantification by IceR using the MaxLFQ algorithm
[truncated: 566 more rows]

## Sheet: MaxQ_peptides
MaxQuant peptide quantifications (peptides.txt)
[truncated: 1,694 more rows]
[truncated: 80 more columns]

## Sheet: MaxQ_proteins
MaxQuant protein quantifications (proteinGroups.txt)
[truncated: 581 more rows]
[truncated: 209 more columns]
